# Supplementary material for: Elucidating the cellular determinants of targeted membrane protein degradation by lysosome-targeting chimeras
Source: Science. Author manuscript; Available in PMC 2024 Jan 4. (PMC10766146; doi:10.1126/science.adf6249)
Supplement: Data [file NIHMS1952705-supplement-Data.zip]

Archive with 8 entries (8 files):
- science.adf6249_data_s1.xlsx
- science.adf6249_data_s2.xlsx
- science.adf6249_data_s3.csv
- science.adf6249_data_s4.csv
- science.adf6249_data_s5.csv
- science.adf6249_data_s6.xlsx
- science.adf6249_data_s7.xlsx
- science.adf6249_data_s8.xlsx
