# Supplementary material for: Elucidating the cellular determinants of targeted membrane protein degradation by lysosome-targeting chimeras
Source: Science. Author manuscript; Available in PMC 2024 Jan 4. (PMC10766146; doi:10.1126/science.adf6249)
Supplement: Data [file NIHMS1952705-supplement-Data.zip › science.adf6249_data_s1.xlsx]

## Sheet: DIA_GirenProteinGroups_PerseusF
Protein	NumPeptides	PeptideSequences	Giren1	Giren2	Giren3	M6Pn1	M6Pn2	M6Pn3	NT1	NT2	NT3	|	NT avg	Giren avg	M6Pn avg	|	FC Giren_v_NT	p-value	logPvalue	|	FC M6Pn_v_NT	p-value	logPvalue
sp|Q04637|IF4G1_HUMAN	20	AASLLLEILGLLC[+57.0214635]K;AIIEEYLHLNDMK;DITEEIMSGAR;EAVGDLLDAFK;EFLPEGQDIGAFVAEQK;EITKPLRPLGK;ELQALYALQALVVTLEQPPNLLR;FMLQDVLDLR;FSALQQAVPTESTDNR;FSALQQAVPTESTDNRR;GLPLVDDGGWNTVPISK;GSSGGSGAKPSDAASEAARPATSTLNR;GVIDLIFEK;ITKPGSIDSNNQLFAPGGR;LKEELEEAR;LTPQMFQQLMK;QVTQLAIDTEER;SDQWKPLNLEEK;VEYTLGEESEAPGQR;VPTTEKPTVTVNFR	28.9085	29.0048	28.8408	28.9612	28.7703	28.7008	28.784	28.819	28.7038	|	28.769	28.9181	28.8108	|	0.149092	0.069839	1.1559	|	0.0418351	0.659237	0.180958
sp|P05787|K2C8_HUMAN	24	AEAESMYQIK;AQYEDIANR;ASLEAAIADAEQR;ASLEAAIADAEQRGELAIK;DGKLVSESSDVLPK;DVDEAYMNK;DVDEAYMNKVELESR;LEAELGNMQGLVEDFK;LEGLTDEINFLR;LESGMQNMSIHTK;LQAEIEGLK;LQAEIEGLKGQR;LSELEAALQR;LVSESSDVLPK;QLETLGQEK;QLYEEEIR;SLDMDSIIAEVK;SNMDNMFESYINNLRR;TEISEMNR;TEMENEFVLIK;TEMENEFVLIKK;TKTEISEMNR;VELESRLEGLTDEINFLR;YEELQSLAGK	31.7161	31.6642	31.5895	31.7259	31.5408	31.5343	31.4928	31.5266	31.5118	|	31.5104	31.6566	31.6003	|	0.146207	0.0495575	1.30489	|	0.0899442	0.287395	0.541521
sp|Q13263|TIF1B_HUMAN	14	ADVQSIIGLQR;DC[+57.0214635]QLNAHKDHQYQFLEDAVR;DHQYQFLEDAVR;DIVENYFMR;FASWALESDNNTALLLSK;FQWDLNAWTK;IVAERPGTNSTGPAPMAPPR;LDLDLTADSQPPVFK;LTEDKADVQSIIGLQR;MAILQIMK;MIVDPVEPHGEMK;MNEAFGDTK;SGEGEVSGLMR;VFPGSTTEDYNLIVIER	29.2778	29.4225	29.2189	29.3763	29.2109	29.051	29.1587	29.2142	29.0936	|	29.1555	29.3064	29.2127	|	0.150874	0.113896	0.943493	|	0.0572287	0.614383	0.211561
sp|P49588|SYAC_HUMAN	22	AEEIANEMIEAAK;ASEWVQQVSGLMDGK;AVFDETYPDPVR;AVYTQDC[+57.0214635]PLAAAK;DIINEEEVQFLK;DNFWEMGDTGPC[+57.0214635]GPC[+57.0214635]SEIHYDR;EADGILKPLPK;FIDFFK;GGYVLHIGTIYGDLK;GLEVTDDSPK;GLVVDMDGFEEER;GLVVDMDGFEEERK;ITC[+57.0214635]LC[+57.0214635]QVPQNAANR;IVAVTGAEAQK;KAEEIANEMIEAAK;KDPDMVKDIINEEEVQFLK;LVSVLQNK;QIWQNLGLDDTK;TITVALADGGRPDNTGR;VDDSSEDKTEFTVK;VGAEDADGIDMAYR;VGDQVWLFIDEPR	29.8361	29.7628	29.7388	29.6854	29.4531	29.5547	29.6269	29.5228	29.5622	|	29.5706	29.7792	29.5644	|	0.208574	0.00780049	2.10788	|	-0.00625356	0.938158	0.0277242
sp|P30447|1A23_HUMAN	3	AYLEGTC[+57.0214635]VDGLR;DGEDQTQDTELVETRPAGDGTFQK;SWTAADMAAQITQR	24.7529	24.665	24.3114	24.6147	24.2167	23.9857	24.1728	24.2086	24.077	|	24.1528	24.5764	24.2724	|	0.423607	0.0782038	1.10677	|	0.119537	0.584857	0.23295
sp|Q92841|DDX17_HUMAN	16	APLPDLYPFGTMR;C[+57.0214635]TYLVLDEADR;DGWPAMC[+57.0214635]IHGDK;ELAQQVQQVADDYGK;FVINYDYPNSSEDYVHR;GTAYTFFTPGNLK;LIDFLESGK;LIQLMEEIMAEK;LIQLMEEIMAEKENK;LTPYEVDELR;LTPYEVDELRR;NFYVEHPEVAR;SSQSSSQQFSGIGR;TTSSANNPNLMYQDEC[+57.0214635]DRR;VLEEANQAINPK;WDLSELPK	28.9543	28.9999	28.9738	28.9855	28.8521	28.8348	28.8681	28.8958	28.885	|	28.883	28.976	28.8908	|	0.0930309	0.00694301	2.15845	|	0.00782331	0.885475	0.0528236
sp|P31939|PUR9_HUMAN	27	AEISNAIDQYVTGTIGEDEDLIK;ALFEEVPELLTEAEK;ALFEEVPELLTEAEKK;ANYWWLR;DLIVATIAVK;DVSELTGFPEMLGGR;EALGIPAAASFK;EVSDGIIAPGYEEEALTILSK;HVSPAGAAVGIPLSEDEAK;LTEVSISSDAFFPFR;NGNYC[+57.0214635]VLQMDQSYKPDENEVR;NGQVIGIGAGQQSR;NIPEDNADMAR;NLTALGLNLVASGGTAK;RAEISNAIDQYVTGTIGEDEDLIK;SGVAYIAAPSGSAADK;SLFSNVVTK;TGLVEFAR;TLFGLHLSQK;TLTPISAAYAR;TVASPGVTVEEAVEQIDIGGVTLLR;VC[+57.0214635]MVYDLYK;VTVVC[+57.0214635]EPEDY…	31.0686	31.2013	31.1092	31.1235	31.0563	31.0203	30.9881	30.9829	30.9885	|	30.9865	31.1264	31.0667	|	0.139843	0.070291	1.1531	|	0.0801697	0.11718	0.931147
sp|P06744|G6PI_HUMAN	20	DVMPEVNK;EWFLQAAK;FAAYFQQGDMESNGK;HFVALSTNTTK;IEPELDGSAQVTSHDASTNGLINFIK;IFVQGIIWDINSFDQWGVELGK;ILLANFLAQTEALMR;KIEPELDGSAQVTSHDASTNGLINFIK;LFDANKDR;LTPFMLGALVAMYEHK;MIPC[+57.0214635]DFLIPVQTQHPIR;MIPC[+57.0214635]DFLIPVQTQHPIRK;NLVTEDVMR;SNTPILVDGK;SNTPILVDGKDVMPEVNK;TFTTQETITNAETAK;TFTTQETITNAETAKEWFLQAAK;TLAQLNPESSLFIIASK;VFEGNRPTNSIVFTK;VWYVSNIDGTHIAK	32.2358	32.3288	32.1597	32.234	32.0641	32.0298	32.0523	32.078	32.02	|	32.0501	32.2415	32.1093	|	0.191348	0.0474326	1.32392	|	0.0591621	0.450399	0.346402
sp|P25787|PSA2_HUMAN	5	AANGVVLATEK;GYSFSLTTFSPSGK;HIGLVYSGMGPDYR;LVQIEYALAAVAGGAPSVGIK;YNEDLELEDAIHTAILTLK	27.1518	27.2734	27.1794	27.2258	27.1978	27.2569	27.2196	27.1082	27.05	|	27.1259	27.2015	27.2268	|	0.0755946	0.294348	0.531138	|	0.100876	0.17067	0.767842
sp|P49841|GSK3B_HUMAN	1	VTTVVATPGQGPDRPQEVSYTDTK	21.9997	22.0296	21.7734	21.6368	21.6733	21.4838	21.5685	21.9002	21.6491	|	21.706	21.9342	21.598	|	0.228271	0.153492	0.813914	|	-0.107993	0.414714	0.382252
sp|Q15370|ELOB_HUMAN	3	ESSTVFELKR;LYKDDQLLDDGK;TLGEC[+57.0214635]GFTSQTARPQAPATVGLAFR	25.2569	24.2636	24.6209	24.7401	25.2103	25.2788	25.6	25.5461	25.1369	|	25.4277	24.7138	25.0764	|	-0.713885	0.117116	0.931384	|	-0.35131	0.192901	0.714665
sp|Q9GZL7|WDR12_HUMAN	3	GAEEWILTGSYDK;GHAGSVDSIAVDGSGTK;IWSTVPTDEEDEMEESTNRPR	24.4471	24.5934	24.2606	24.4049	24.1937	24.0357	24.2153	24.2218	24.055	|	24.164	24.4337	24.2114	|	0.269678	0.0883725	1.05368	|	0.0474351	0.71936	0.143053
sp|Q6IAA8|LTOR1_HUMAN	4	IAAYAYSALSQIR;LAVLSSSLTHWK;TASNIIDVSAADSQGMEQHEYMDR;TDEQALLSSILAK	23.7372	22.5047	22.8768	22.8199	24.114	24.5098	24.6261	24.0155	24.0448	|	24.2288	23.0395	23.8145	|	-1.18931	0.0622519	1.20585	|	-0.414278	0.51213	0.29062
sp|Q06210|GFPT1_HUMAN	22	AVEYYFASDASAVIEHTNR;AVQTLQMELQQIMK;EIFEQPESVVNTMR;EILETLIK;ESQDTSFTTLVER;ETDC[+57.0214635]GVHINAGPEIGVASTK;EVLSMDDEIQK;GSPLLIGVR;GYDFESETDTETIAK;GYDSAGVGFDGGNDKDWEANAC[+57.0214635]K;GYDVDFPR;GYHYATC[+57.0214635]LEGALK;LILIAC[+57.0214635]GTSYHAGVATR;LMPVIMIIMR;LSTDHIPILYR;SDKNNEFIVIHNGIITNYK;SVHFPGQAVGTR;VDSTTC[+57.0214635]LFPVEEK;VIFLEDDDVAAVVDGR;VIQQLEGAFALVFK;VNFDDYTVNLGGLK;VNFDDYTVNLGGLKDHIK	28.9353	28.9457	28.8183	29.0167	28.717	28.746	28.8292	28.7382	28.7913	|	28.7863	28.8997	28.8266	|	0.113481	0.0910315	1.04081	|	0.0402896	0.718811	0.143385
sp|O43396|TXNL1_HUMAN	3	AGC[+57.0214635]EC[+57.0214635]LNESDEHGFDNC[+57.0214635]LR;GYMDLMPFINK;IDQYQGADAVGLEEK	23.5499	23.6549	23.6773	23.5813	23.4302	23.6882	23.5871	23.4151	23.5682	|	23.5235	23.6274	23.5666	|	0.103921	0.203626	0.691166	|	0.0431226	0.667733	0.175397
sp|Q86W92|LIPB1_HUMAN	5	DTEGLIQEINDLR;LAFSNFGNLR;LDFNWVTR;LYEEDDLDRLEQMEDSEGTVR;SVDLAEYAPNLR	25.7903	25.9543	25.828	25.908	25.8698	25.8626	25.6676	25.8596	25.7587	|	25.762	25.8575	25.8801	|	0.0955588	0.269098	0.57009	|	0.118148	0.16019	0.795365
sp|O75208|COQ9_HUMAN	2	MLIPYIEHWPR;YTDQGGEEEEDYESEEQLQHR	23.5007	21.8059	22.9345	22.6965	23.2892	23.5137	23.4432	23.3894	23.0343	|	23.289	22.747	23.1665	|	-0.541978	0.391362	0.407422	|	-0.12251	0.686345	0.163458
sp|Q13085|ACACA_HUMAN	15	AIGIGAYLVR;EASFEYLQNEGER;EGLPLMVFANWR;FGAYIVDGLR;FVVMVTPEDLK;IGSFGPQEDLLFLR;ILNVPQELYEK;IPVQAVWAGWGHASENPK;ITDIIGKEEGIGPENLR;ITSENPDEGFKPSSGTVQELNFR;LGGIPVGVVAVETR;LLETESFQMNR;LLLEDLVK;TAQIMFQAYGDK;VEVGTEVTDYR	27.2017	27.3087	27.1176	27.2281	27.0188	26.9872	27.0703	26.9796	26.9726	|	27.0075	27.2093	27.078	|	0.201824	0.046615	1.33147	|	0.070509	0.459426	0.337785
sp|P67775|PP2AA_HUMAN	1	ELDQWIEQLNEC[+57.0214635]K	24.55	23.7838	23.5753	23.1565	23.3045	23.6059	24.2532	23.832	23.7712	|	23.9521	23.9697	23.3557	|	0.0176175	0.961136	0.0172153	|	-0.596437	0.0422832	1.37383
sp|Q7L0Y3|TM10C_HUMAN	10	HTGFLEISQHSQEFINR;IPAVTYPK;LLETTEEDKQK;LLLTSTEK;NFLFLR;NMDIAMGWK;NNGNWQEALQFVPK;SSVQEEC[+57.0214635]VSTISSSKDEDPLAATR;TLMEC[+57.0214635]VSNTAK;VYVIGSFVDK	26.7245	26.4897	26.5087	26.5666	26.3921	26.4052	26.4023	26.469	26.3701	|	26.4138	26.5743	26.4546	|	0.160514	0.155441	0.808435	|	0.0408293	0.564237	0.248539
sp|O75369|FLNB_HUMAN	73	AAGSGELGVTMK;ADIEMPFDPSK;AGLAPLEVR;AGPGTLSVTIEGPSK;AGSNMLLIGVHGPTTPC[+57.0214635]EEVSMK;AHGPGLEGGLVGKPAEFTIDTK;APLNVQFNSPLPGDAVK;APSVATVGSIC[+57.0214635]DLNLK;AWGPGLHGGIVGR;C[+57.0214635]LATGPGIASTVK;DAGEGLLAVQITDQEGKPK;DAGYGGISLAVEGPSK;DGTC[+57.0214635]TVTYLPTLPGDYSILVK;DGTYAVTYIPDK;DLDIIDNYDYSHTVK;EAFTNKPNVFTVVTR;EATTDFTVDSRPLTQVGGDHIK;EVGEHLVSIK;FADEHVPGSPFTVK;FNDEHIPESPYLVPVIAPSDDAR;FVPQEMGVH…	31.4632	31.5546	31.3866	31.4906	31.3606	31.2407	31.2641	31.3504	31.2662	|	31.2936	31.4681	31.364	|	0.174541	0.0482811	1.31622	|	0.0703799	0.440161	0.356388
sp|P53582|MAP11_HUMAN	3	LLSSEDIEGMR;LVQTTYEC[+57.0214635]LMQAIDAVKPGVR;SC[+57.0214635]C[+57.0214635]TSVNEVIC[+57.0214635]HGIPDR	25.668	25.5996	25.3638	25.2999	25.2366	25.211	25.3589	25.2124	25.2733	|	25.2815	25.5438	25.2492	|	0.262302	0.0868774	1.06109	|	-0.0323531	0.559582	0.252136
sp|Q6P2Q9|PRP8_HUMAN	25	ALDIPLVK;ALNMAIPGGPK;DGVWNLQNEVTK;EAVVNTQELLDLLVK;EELGLIEQAYDNPHEALSR;ELGGLGMLSMGHVLIPQSDLR;FTLWWSPTINR;GSELQLPFQAC[+57.0214635]LK;GTYFPTWEGLFWEK;IDLTLLNR;IMADNPSWDGEK;ISLIQIFR;LFPPWIKPADTEPPPLLVYK;LIVDHNIADYMTAK;LLENMPMPWEQIR;LLILALER;LTLEDLEDSWDR;NNVNVASLTQSEIR;TAEEVAALIR;TEDPDLPAFYFDPLINPISHR;VPGLPTPIENMILR;WLGNLLAR;YELQLANPK;YIQPWESEFIDSQR;YYVLNALK	28.5213	28.6419	28.6696	28.5154	28.4782	28.4719	28.4799	28.3322	28.4665	|	28.4262	28.611	28.4885	|	0.184774	0.0479858	1.31889	|	0.062336	0.316194	0.500046
sp|Q16643|DREB_HUMAN	8	AAAPQAWAGPMEEPPQAQAPPR;KSESEVEEAAAIIAQRPDNPR;LAASGEGGLQELSGHFENQK;LELLAAYEEVIR;QQTLEAEEAK;SESEVEEAAAIIAQRPDNPR;VMYGFC[+57.0214635]SVK;YVLINWVGEDVPDAR	27.7603	27.8753	27.6483	27.7811	27.5567	27.624	27.6128	27.7087	27.6061	|	27.6425	27.7613	27.654	|	0.118765	0.205447	0.6873	|	0.0114555	0.887446	0.0518582
sp|Q96C90|PP14B_HUMAN	1	VYFQSPPGAAGEGPGGADDEGPVRR	21.8321	19.3434	19.9676	20.4215	23.8442	23.6878	23.6659	23.8958	23.5052	|	23.689	20.381	22.6512	|	-3.30795	0.0446729	1.34996	|	-1.0378	0.450761	0.346054
sp|P63244|RACK1_HUMAN	14	DETNYGIPQR;DGQAMLWDLNEGK;DVLSVAFSSDNR;GHNGWVTQIATTPQFPDMILSASR;HLYTLDGGDIINALC[+57.0214635]FSPNR;IIVDELKQEVISTSSK;IWDLEGK;LTRDETNYGIPQR;LWDLTTGTTTR;LWNTLGVC[+57.0214635]K;VWNLANC[+57.0214635]K;VWQVTIGTR;YTVQDESHSEWVSC[+57.0214635]VR;YWLC[+57.0214635]AATGPSIK	31.1564	31.2294	31.1212	31.0705	30.9392	30.9233	31.0498	30.9958	30.961	|	31.0022	31.169	30.9777	|	0.166803	0.0166096	1.77964	|	-0.0245558	0.675212	0.17056
sp|P55060|XPO2_HUMAN	28	AADEEAFEDNSEEYIRR;ALTLPGSSENEYIMK;ANIVHLMLSSPEQIQK;ATIELC[+57.0214635]STHANDASALR;DAAIYLVTSLASK;DLEGSDIDTR;EHDPVGQMVNNPK;FQSGDFHVINGVLR;GSNTIASAAADK;GSNTIASAAADKIPGLLGVFQK;IC[+57.0214635]AVGITK;ILFSSLILISK;IPGLLGVFQK;IVEDEPNKIC[+57.0214635]EADR;LLQAFLER;LLQTDDEEEAGLLELLK;LVLDAFALPLTNLFK;MFGMVLEK;QIFILLFQR;QLSDAISIIGR;SANVNEFPVLK;SNELWTEIK;SQIC[+57.0214635]DNAALYAQK;TGNIPALVR;TLDPDPAIR;VIVPNMEFR;Y…	29.9801	29.9846	30.0348	30.0711	29.9514	29.8977	29.8632	29.9651	29.8395	|	29.8893	29.9999	29.9734	|	0.110578	0.0855675	1.06769	|	0.0840956	0.264909	0.576904
sp|P52272|HNRPM_HUMAN	26	ADILEDKDGK;AFITNIPFDVK;DKFNEC[+57.0214635]GHVLYADIK;EVFSMAGVVVR;FEPYANPTKR;FESPEVAER;FGSGMNMGR;GC[+57.0214635]AVVEFK;GIGMGNIGPAGMGMEGIGFGINK;GNFGGSFAGSFGGAGGHAPGVAR;INEILSNALK;LGSTVFVANLDYK;MGAGLGHGMDR;MGAGMGFGLER;MGANNLER;MGANSLER;MGGMEGPFGGGMENMGR;MGLAMGGGGGASFDR;MGLSMER;MGLVMDR;MGPAMGPALGAGIER;MGPLGLDHMASSIER;MVPAGMGAGLER;NLPFDFTWK;QGGGGGGGSVPGIER;VGEVTYVELLMDAEGK	31.1069	31.0933	31.0758	31.1633	30.9164	30.8842	31.0388	31.0266	30.9401	|	31.0018	31.092	30.988	|	0.0901566	0.0911627	1.04018	|	-0.0138855	0.893111	0.0490943
sp|Q04446|GLGB_HUMAN	18	C[+57.0214635]ADGGLYC[+57.0214635]K;C[+57.0214635]IAYAESHDQALVGDK;EGDNVNYDWIHWDPEHSYEFK;GTHDLWDSR;GYESFGVHR;HFTC[+57.0214635]NVLPR;IVLDSDAAEYGGHQR;IYESHVGISSHEGK;LAMAIPDK;LAMAIPDKWIQLLK;LLEIDPYLKPYAVDFQR;NIGENEGGIDK;NIGENEGGIDKFSR;NSADGLNMFDGTDSC[+57.0214635]YFHSGPR;QFHLTDDDLLR;SGEILYR;WIQLLK;YGWLAAPQAYVSEK	29.5085	29.5159	29.4575	29.5646	29.4123	29.4065	29.5991	29.5884	29.4255	|	29.5377	29.494	29.4611	|	-0.0437063	0.524588	0.280182	|	-0.0765292	0.373486	0.427726
sp|Q8TCT9|HM13_HUMAN	4	GEVTEMFSYEESNPK;GEVTEMFSYEESNPKDPAAVTESK;LVFPQDLLEK;NASDMPETITSR	27.8667	27.7861	27.7561	27.7731	27.6627	27.6312	27.5964	27.6321	27.7435	|	27.6573	27.8029	27.689	|	0.1456	0.0627185	1.2026	|	0.0316645	0.635093	0.197163
sp|Q07157|ZO1_HUMAN	10	AIPVSPSAVEEDEDEDGHTVVATAR;DGNIQEGDVVLK;EAGFLRPVTIFGPIADVAR;EEAVLFLLDLPK;GGPAEGQLQENDR;IVESDVGDSFYIR;LGSWLAIR;VAMVNGVSMDNVEHAFAVQQLR;VNNVDFTNIIR;YESSSYTDQFSR	25.1532	25.1438	25.1268	25.2328	25.0997	25.0383	24.8575	25.0501	24.9088	|	24.9388	25.1412	25.1236	|	0.202456	0.0697636	1.15637	|	0.184837	0.0854186	1.06845
sp|Q92973|TNPO1_HUMAN	7	ATVGILITTIASK;ESQSPDTTIQR;FSDQFPLPLK;GDVEEDETIPDSEQDIRPR;SEC[+57.0214635]LNNIGDSSPLIR;TLLENTAITIGR;YSDIDIILLK	27.39	27.4006	27.205	27.344	27.1738	27.1509	27.2178	27.2996	27.2003	|	27.2392	27.3319	27.2229	|	0.0927041	0.283424	0.547564	|	-0.0163015	0.826612	0.0826983
sp|P09234|RU1C_HUMAN	2	FYC[+57.0214635]DYC[+57.0214635]DTYLTHDSPSVR;WMEEQAQSLIDK	24.0216	21.6518	22.8063	22.5882	24.8941	24.9772	25.2246	25.0266	24.9844	|	25.0785	22.8266	24.1532	|	-2.25194	0.0795551	1.09933	|	-0.925341	0.358565	0.445432
sp|Q9Y4L1|HYOU1_HUMAN	18	AANSLEAFIFETQDK;AEAGPEGVAPAPEGEK;DAVITVPVFFNQAER;DAVVYPILVEFTR;EAGMQPQLQIR;EVEEEPGIHSLK;FFGDSAASMAIK;LAGLFNEQR;LGNTISSLFGGGTTPDAK;LYQPEYQEVSTEEQREEISGK;NINADEAAAMGAVYQAAALSK;QADNPHVALYQAR;SLAEDFAEQPIK;TLGGLEMELR;TPVIVTLK;TVLSANADHMAQIEGLMDDVDFK;VAIVKPGVPMEIVLNK;VLQLINDNTATALSYGVFR	28.2311	28.3564	28.2649	28.2056	28.1785	28.1808	28.1101	28.1171	28.1512	|	28.1261	28.2841	28.1883	|	0.158012	0.0403241	1.39443	|	0.0621923	0.0199403	1.70027
sp|P55072|TERA_HUMAN	29	AIANEC[+57.0214635]QANFISIK;AIGVKPPR;DVDLEFLAK;EAVC[+57.0214635]IVLSDDTC[+57.0214635]SDEK;ELQELVQYPVEHPDK;EMVELPLR;ESIESEIR;ETVVEVPQVTWEDIGGLEDVKR;EVDIGIPDATGR;GDDLSTAILK;GDIFLVR;GILLYGPPGTGK;GVLFYGPPGC[+57.0214635]GK;IVSQLLTLMDGLK;KGDIFLVR;KYEMFAQTLQQSR;LAGESESNLR;LDQLIYIPLPDEK;LEILQIHTK;LGDVISIQPC[+57.0214635]PDVK;LIVDEAINEDNSVVSLSQPK;MDELQLFR;MTNGFSGADLTEIC[+57.0214635]QR;NAPAIIFIDELDAIAPK;QTN…	30.8187	30.8791	30.7884	30.895	30.7192	30.6498	30.742	30.7492	30.7363	|	30.7425	30.8287	30.7547	|	0.0862147	0.0810641	1.09117	|	0.0121682	0.882984	0.0540472
sp|Q8WWM7|ATX2L_HUMAN	7	DKFTDSAIAMNSK;FNEENYGVK;GEDKDEGPVAEQVKK;GPPQSPVFEGVYNNSR;TLSSPSNRPSGETSVPPPPAVGR;TTYDSSLSSYTVPLEK;TTYDSSLSSYTVPLEKDNSEEFR	25.9462	26.0093	25.763	26.0967	25.8517	25.6993	25.7961	25.9997	25.7172	|	25.8377	25.9062	25.8826	|	0.0685355	0.574139	0.240983	|	0.0449142	0.770738	0.113093
sp|P62633|CNBP_HUMAN	5	C[+57.0214635]GETGHVAINC[+57.0214635]SK;C[+57.0214635]YSC[+57.0214635]GEFGHIQK;DC[+57.0214635]DLQEDAC[+57.0214635]YNC[+57.0214635]GR;GFQFVSSSLPDIC[+57.0214635]YR;TSEVNC[+57.0214635]YR	23.4965	23.5078	23.1376	23.1206	23.0451	23.0396	23.2309	23.7291	23.394	|	23.4514	23.3806	23.0684	|	-0.0707353	0.729799	0.136797	|	-0.382935	0.116445	0.93388
sp|Q07960|RHG01_HUMAN	6	ALYIVHPTMFIK;HQIVEVAGDDKYGR;IFYVNYLSELSEHVK;NPEQEPIPIVLR;WDDPYYDIAR;YNMGLPVDFDQYNELHLPAVILK	26.5507	26.4757	26.6008	26.6563	26.5205	26.3608	26.2744	26.3168	26.3206	|	26.3039	26.5424	26.5125	|	0.238473	0.0127308	1.89514	|	0.208618	0.13072	0.883658
sp|P45880|VDAC2_HUMAN	8	GFGFGLVK;LTFDTTFSPNTGK;LTFDTTFSPNTGKK;LTLSALVDGK;TGDFQLHTNVNDGTEFGGSIYQK;VNNSSLIGVGYTQTLRPGVK;WC[+57.0214635]EYGLTFTEK;YQLDPTASISAK	29.138	29.1729	28.962	29.1765	28.9506	28.8643	28.9925	29.0599	28.944	|	28.9988	29.091	28.9971	|	0.0921688	0.29839	0.525216	|	-0.00165113	0.987921	0.00527762
sp|P67936|TPM4_HUMAN	7	C[+57.0214635]GDLEEELKNVTNNLK;EKAEGDVAALNR;IQALQQQADEAEDR;IQALQQQADEAEDRAQGLQR;KIQALQQQADEAEDR;MEIQEMQLK;YSEKEDKYEEEIK	25.4079	24.641	24.9604	25.3773	25.2791	25.2342	25.4698	25.5377	25.2708	|	25.4261	25.0031	25.2968	|	-0.422997	0.18911	0.723285	|	-0.129246	0.247878	0.605762
sp|Q00610|CLH1_HUMAN	42	AHTMTDDVTFWK;ALEHFTDLYDIK;ALEHFTDLYDIKR;AVDVFFPPEAQNDFPVAMQISEK;C[+57.0214635]NEPAVWSQLAK;DAMQYASESK;EAIDSYIK;EHLELFWSR;ESNC[+57.0214635]YDPER;ESYVETELIFALAK;EVC[+57.0214635]FAC[+57.0214635]VDGK;FDVNTSAVQVLIEHIGNLDR;GQC[+57.0214635]DLELINVC[+57.0214635]NENSLFK;HDVVFLITK;HSSLAGC[+57.0214635]QIINYR;IAAYLFK;IHEGC[+57.0214635]EEPATHNALAK;ISGETIFVTAPHEATAGIIGVNR;IYIDSNNNPER;KFDVNTSAVQVLIEHIGNLDR;KFNAL…	31.3646	31.3424	31.2718	31.345	31.2442	31.258	31.2779	31.2555	31.2331	|	31.2555	31.3263	31.2824	|	0.0708097	0.110995	0.954698	|	0.0269222	0.494026	0.30625
sp|Q15056|IF4H_HUMAN	4	EALTYDGALLGDR;GFC[+57.0214635]YVEFDEVDSLK;GSNMDFREPTEEER;TVATPLNQVANPNSAIFGGARPR	27.3364	26.8732	27.1058	27.2432	27.1779	27.1345	26.9378	27.2162	27.1575	|	27.1038	27.1051	27.1852	|	0.00131162	0.993854	0.00267749	|	0.0814012	0.444956	0.351683
sp|P20700|LMNB1_HUMAN	22	AGGPTTPLSPTR;ALYETELADAR;C[+57.0214635]QSLTEDLEFR;DAALATALGDK;DAALATALGDKK;ESDLNGAQIK;IESLSSQLSNLQK;IQELEDLLAK;KESDLNGAQIK;KIGDTSVSYK;LAVYIDK;LQIELGK;LREYEAALNSK;LSSEMNTSTVNSAR;LSSEMNTSTVNSAREELMESR;LVEVDSGR;LYKEELEQTYHAK;NQNSWGTGEDVK;QLADETLLK;SLETENSALQLQVTER;SLETENSALQLQVTEREEVR;SMYEEEINETR	29.7514	29.8109	29.5911	29.7902	29.6479	29.5173	29.4583	29.6391	29.4497	|	29.5157	29.7178	29.6518	|	0.20213	0.0885652	1.05274	|	0.136129	0.249301	0.603275
sp|Q13162|PRDX4_HUMAN	8	DYGVYLEDSGHTLR;IPLLSDLTHQISK;ISKPAPYWEGTAVIDGEFK;LVQAFQYTDK;QITLNDLPVGR;SINTEVVAC[+57.0214635]SVDSQFTHLAWINTPR;TREEEC[+57.0214635]HFYAGGQVYPGEASR;VSVADHSLHLSK	28.3388	28.2769	28.1579	28.3456	28.1427	28.1836	28.2116	28.1448	28.1237	|	28.16	28.2579	28.224	|	0.097833	0.199541	0.699968	|	0.0639203	0.419576	0.377189
sp|Q13200|PSMD2_HUMAN	17	APVQPQQSPAAAPGGTDEKPSGK;AVPLALALISVSNPR;DPNNLFMVR;EDVLTLLLPVMGDSK;ELDIMEPK;FGGSGSQVDSAR;LGSIFGLGLAYAGSNR;LNILDTLSK;LVGSQEELASWGHEYVR;NEC[+57.0214635]DPALALLSDYVLHNSNTMR;SETELKDTYAR;SGALLAC[+57.0214635]GIVNSGVR;SSTTSMTSVPKPLK;TITGFQTHTTPVLLAHGER;VGQAVDVVGQAGKPK;WLPLGLGLNHLGK;YLYSSEDYIK	28.3954	28.4189	28.4082	28.2893	28.3114	28.2557	28.2855	28.2753	28.2866	|	28.2825	28.4075	28.2855	|	0.125024	0.000470318	3.32761	|	0.00301425	0.871277	0.0598438
sp|P34949|MPI_HUMAN	2	GDC[+57.0214635]VEC[+57.0214635]MAC[+57.0214635]SDNTVR;VLSVETPLSIQAHPNK	20.8858	20.8397	21.0096	20.7369	20.1114	20.4795	20.4048	20.4552	21.4733	|	20.7778	20.9117	20.4426	|	0.133907	0.738742	0.131507	|	-0.335178	0.455708	0.341313
sp|Q5T2W1|NHRF3_HUMAN	18	AYDYFQAK;DIDSGSPAEEAGLK;EGGSYGFSLK;EGIVVESNHDSHMAK;EQGLSDNILSPVMNGGVQTWTQPR;GENGYGFHLNAIR;GGDQTSLLVVDKETDNMYR;GSNGYGFYLR;GVYMTDITPQGVAMR;KGGDQTSLLVVDKETDNMYR;KGVYMTDITPQGVAMR;KIPIVSSLADPLDTPPDSK;LAHFSPFLYYQSQELPNGSVK;NNDLVVAVNGESVETLDHDSVVEMIR;QEGQNYGFFLR;SGNSVTLLVLDGDSYEK;VMFLLVDK;VMFLLVDKETDKR	28.8907	28.9609	28.8285	28.9096	28.7532	28.7078	28.6995	28.8377	28.6693	|	28.7355	28.8934	28.7902	|	0.157862	0.0758656	1.11996	|	0.0546964	0.533269	0.273054
sp|O43865|SAHH2_HUMAN	5	EIEIAEQDMSALISLR;KQIQFADDMQEFTK;NSC[+57.0214635]IVC[+57.0214635]NMGHSNTEIDVTSLR;QVDVVITC[+57.0214635]TGNK;VVLLAEGR	26.6052	26.5135	26.632	26.5427	26.9945	27.2096	26.5266	27.2009	26.4557	|	26.7278	26.5836	26.9156	|	-0.144199	0.606866	0.216907	|	0.187845	0.576263	0.239379
sp|Q9NY33|DPP3_HUMAN	7	EVDGEGKPYYEVR;FSTIASSYEEC[+57.0214635]R;GPSFDVQVGLHELLGHGSGK;LFVQDEK;NVSLGNVLAVAYATQR;VILGSEAAQQHPEEVR;VLLEAGEGLVTITPTTGSDGRPDAR	26.9672	27.0904	26.8218	27.0384	26.7601	26.8319	26.8372	26.8836	26.826	|	26.8489	26.9598	26.8768	|	0.110858	0.28741	0.541499	|	0.0278804	0.772454	0.112127
sp|P31689|DNJA1_HUMAN	6	C[+57.0214635]VLNEGMPIYR;ETTYYDVLGVKPNATQEELKK;QISQAYEVLSDAK;TIVITSHPGQIVK;VNFPENGFLSPDK;VNFPENGFLSPDKLSLLEK	27.0456	27.2192	27.0183	27.1094	26.8454	26.8537	27.0638	27.0059	26.8693	|	26.9797	27.0944	26.9362	|	0.114681	0.250735	0.600786	|	-0.0435015	0.700467	0.154612
sp|Q14651|PLSI_HUMAN	11	AGLMLQEADK;EGITAIGGTSTISSEGTQHSYSEEEK;ENLSDEDKLNNAK;GGEDGPAIAIDLSGINETNDLKR;ILSVADSNK;ILSVADSNKDGK;IYALPDDLVEVKPK;KIENC[+57.0214635]NYAVELGK;MINLSEPDTIDER;SLADGILLC[+57.0214635]K;VAFVNWINK	27.5201	27.3604	27.3988	27.4617	27.3129	27.2237	27.4024	27.293	27.3616	|	27.3523	27.4264	27.3328	|	0.0740878	0.278326	0.555446	|	-0.0195338	0.815709	0.0884648
sp|Q13501|SQSTM_HUMAN	7	AGEARPGPTAESASGPSEDPSVNFLK;AYLLGKEDAAR;FSFC[+57.0214635]C[+57.0214635]SPEPEAEAEAAAGPGPC[+57.0214635]ER;LAFPSPFGHLSEGFSHSR;LTPVSPESSSTEEK;NMVHPNVIC[+57.0214635]DGC[+57.0214635]NGPVVGTR;NYDIGAALDTIQYSK	29.343	29.6387	29.2764	29.1617	29.2724	28.9686	28.8566	29.038	28.8834	|	28.926	29.4193	29.1342	|	0.493332	0.0295273	1.52978	|	0.208235	0.131479	0.881144
sp|P11388|TOP2A_HUMAN	13	EWLLGMLGAESAK;FLEEFITPIVK;GFQQISFVNSIATSK;HVDYVADQIVTK;IPNFDVR;LMDGEEPLPMLPSYK;MYVPALIFGQLLTSSNYDDDEKK;NSTEC[+57.0214635]TLILTEGDSAK;SVVSDLEADDVK;TLAVSGLGVVGR;TPPLITDYR;TQMAEVLPSPR;YSGPEDDAAISLAFSK	27.0217	26.9312	26.9252	26.9759	26.8477	26.8538	26.8818	26.7677	26.8184	|	26.8226	26.9593	26.8925	|	0.136716	0.0397258	1.40093	|	0.0698376	0.263155	0.579788
sp|Q8N8S7|ENAH_HUMAN	5	AAVMVYDDANKK;GSTIETEQKEDKGEDSEPVTSK;QNSQLPAQVQNGPSQEELEIQR;QNSQLPAQVQNGPSQEELEIQRR;QVYGLNFGSK	24.8438	24.7928	24.6068	24.9839	24.5891	24.45	24.6651	24.8317	24.4543	|	24.6504	24.7478	24.6743	|	0.0974445	0.50371	0.297819	|	0.0239887	0.908138	0.0418481
sp|O60763|USO1_HUMAN	16	C[+57.0214635]QNEQLQTAVTQQVSQIQQHK;DSEQVAELKQELATLK;EQDLQLEELR;GVMGGQSAGPQHTEAETIQK;IVAFENAFER;LMDLLADSR;LSALLQETK;NDGVLLLQALTR;NQELLQSQLTEK;NQELLQSQLTEKDSMIENMK;QQENVTLLLSLLEEFDFHVR;QSEDLGSQFTEIFIK;SQLNSQSVEITK;TLEQHDNIVTHYK;VLVSPTNPPGATSSC[+57.0214635]QK;VTNLHLMLQLVR	28.0224	27.9697	27.9772	28.0596	27.8878	27.9071	27.8711	27.908	27.8812	|	27.8868	27.9898	27.9515	|	0.103018	0.00932545	2.03033	|	0.0647418	0.355345	0.44935
sp|O75533|SF3B1_HUMAN	20	AAGLATMISTMRPDIDNMDEYVR;AIGPHDVLATLLNNLK;IVDDLKDEAEQYR;IVQQIAILMGC[+57.0214635]AILPHLR;IWDPTPSHTPAGAATPGR;IYNDDKNTYIR;IYNSIYIGSQDALIAHYPR;LLVDVDESTLSPEEQKER;LTATPTPLGGMTGFHMQTEDR;MLQYC[+57.0214635]LQGLFHPAR;QC[+57.0214635]C[+57.0214635]GTDGVEANYIK;QLVDTTVELANK;QQAADLISR;SLVEIIEHGLVDEQQK;SVNDQPSGNLPFLKPDDIQYFDK;TEILPPFFK;VGAAEIISR;VPELNVQNGVLK;VQENC[+57.0214635]IDLVGR;WDQTADQTPGATPK	27.7239	27.7529	27.7113	27.7469	27.665	27.6229	27.5659	27.6336	27.5814	|	27.5936	27.7294	27.6783	|	0.135735	0.00844587	2.07336	|	0.0846526	0.131478	0.881146
sp|P17987|TCPA_HUMAN	23	AFHNEAQVNPER;DC[+57.0214635]LINAAK;EQLAIAEFAR;FATEAAITILR;GANDFMC[+57.0214635]DEMER;HGSYEDAVHSGALND;IAC[+57.0214635]LDFSLQK;IC[+57.0214635]DDELILIK;IHPTSVISGYR;ILATGANVILTTGGIDDMC[+57.0214635]LK;LGVQVVITDPEKLDQIR;LLEVEHPAAK;MLVDDIGDVTITNDGATILK;QAGVFEPTIVK;SLHDALC[+57.0214635]VVK;SLLVIPNTLAVNAAQDSTDLVAK;SQNVMAAASIANIVK;SSLGPVGLDK;TSASIILR;WIGLDLSNGKPR;YFVEAGAMAVR;YINENLIVNTDELGR;YINENLIVNTDELGRDC…	30.4227	29.8267	30.3578	30.4507	30.3665	30.2521	30.4175	30.3912	30.3031	|	30.3706	30.2024	30.3564	|	-0.168268	0.468048	0.32971	|	-0.0142097	0.844889	0.0732002
sp|Q9H299|SH3L3_HUMAN	2	IQYQLVDISQDNALRDEMR;VYSTSVTGSR	23.5755	21.5799	22.1344	22.3866	23.7757	24.8984	24.8425	26.2297	25.8066	|	25.6263	22.43	23.6869	|	-3.19632	0.0149389	1.82568	|	-1.93937	0.0982723	1.00757
sp|Q9UI26|IPO11_HUMAN	2	NQLLPELQVIHNR;VLLDFLDQHPFSFTPLIQR	23.0317	23.0936	23.0364	23.0383	22.9424	22.9094	22.9341	22.8743	22.7673	|	22.8585	23.0539	22.9634	|	0.195339	0.0419867	1.37689	|	0.104852	0.171	0.767005
sp|Q12929|EPS8_HUMAN	9	AAEAFSELSK;APAPAPPGTVTQVDVR;DSVSSVSDISQYR;DTIDFLNYTVNGDER;MISNADPSIPPPPR;NASGDSGFVPNNILDIVRPPESGLGR;QNSSSSDSGGSIVR;SQMEEVQDELIHR;VAAWSAWAADQGDFEKPR	27.0605	27.1201	26.9683	27.0392	26.907	26.8427	26.6106	26.7013	26.7772	|	26.6964	27.0496	26.9296	|	0.353259	0.00578582	2.23764	|	0.23326	0.0378782	1.42161
sp|Q9HAV7|GRPE1_HUMAN	6	ALADTENLR;DLLEVADVLEK;EEIKDDNPHLK;FDPYEHEALFHTPVEGK;NSGQNLEEDMGQSEQK;VKLEEQLKETVEK	26.0574	24.371	26.075	25.765	26.4969	26.5625	26.31	26.601	26.4205	|	26.4438	25.5012	26.2748	|	-0.942657	0.235445	0.62811	|	-0.16903	0.584071	0.233534
sp|Q8NBS9|TXND5_HUMAN	11	ALAPTWEQLALGLEHSETVK;DLESLREYVESQLQR;EYVESQLQR;FVLSQAKDEL;GYPTLLLFR;GYPTLLWFR;IAEVDC[+57.0214635]TAER;LQPTWNDLGDKYNSMEDAK;TLAPTWEELSK;VDC[+57.0214635]TAHSDVC[+57.0214635]SAQGVR;VDC[+57.0214635]TQHYELC[+57.0214635]SGNQVR	28.7779	28.7669	28.8241	28.6766	28.6641	28.7011	28.6498	28.6215	28.5863	|	28.6192	28.7896	28.6806	|	0.170432	0.00257736	2.58882	|	0.061416	0.0578596	1.23762
sp|O94925|GLSK_HUMAN	17	C[+57.0214635]VQSNIVLLTQAFR;DGPGETDAFGNSEGK;DGPGETDAFGNSEGKELVASGENK;FALSAMDMEQR;FDYVMQFLNK;FVIPDFMSFTSHIDELYESAK;GSTHPQPGVSPPAAPAAPGPK;LTLQTTSDGVMLDK;LTLQTTSDGVMLDKDLFK;LTLQTTSDGVMLDKDLFKK;NFAIGYYLK;TALHVAAAEGHVEVVK;VADYIPQLAK;VLSPEAVR;VPFC[+57.0214635]LQSC[+57.0214635]VKPLK;YAIAVNDLGTEYVHR;YVGKEPSGLR	29.7293	29.7617	29.6374	29.7794	29.6529	29.6095	29.7325	29.822	29.6871	|	29.7472	29.7094	29.6806	|	-0.0377413	0.525991	0.279022	|	-0.0665932	0.36394	0.438971
sp|P14868|SYDC_HUMAN	22	ADEVVWVR;AYIDSFR;ESIVDVEGVVR;FGAPPHAGGGIGLER;FQTEIQTVNK;GEEILSGAQR;GFVEIQTPK;IGSC[+57.0214635]TQQDVELHVQK;IISAASEGGANVFTVSYFK;IYVISLAEPR;LEYC[+57.0214635]EALAMLR;LPLQLDDAVRPEAEGEEEGR;LQSGIC[+57.0214635]HLFR;NNAYLAQSPQLYK;QC[+57.0214635]FLVLR;QMC[+57.0214635]IC[+57.0214635]ADFEK;QQQFNVQALVAVGDHASK;QSNSYDMFMR;TSTSQAVFR;VFSIGPVFR;VTMLFLGLHNVR;YGISSMIQSQEKPDR	30.2526	29.9934	30.0858	30.2522	30.0652	30.0379	30.0546	30.1014	29.9984	|	30.0514	30.1106	30.1185	|	0.0591685	0.5276	0.277695	|	0.0670433	0.435124	0.361387
sp|P34932|HSP74_HUMAN	28	AESEEMETSQAGSK;AFSDPFVEAEK;AGGIETIANEYSDR;C[+57.0214635]TPAC[+57.0214635]ISFGPK;EDIYAVEIVGGATR;EFSITDVVPYPISLR;ELSTTLNADEAVTR;EMLNLYIENEGK;FDEVLVNHFC[+57.0214635]EEFGK;FVSEDDRNSFTLK;KEDIYAVEIVGGATR;KFDEVLVNHFC[+57.0214635]EEFGK;KPVVDC[+57.0214635]VVSVPC[+57.0214635]FYTDAER;KPVVDC[+57.0214635]VVSVPC[+57.0214635]FYTDAERR;LFEELGK;LKETAESVLK;MQVDQEEPHVEEQQQQTPAENK;NAVEEYVYEMR;NFTTEQVTAMLLSK;NKEDQYDHL…	30.6748	30.7492	30.5503	30.5961	30.5134	30.4709	30.531	30.5679	30.5158	|	30.5383	30.6581	30.5268	|	0.119806	0.168153	0.774294	|	-0.0114861	0.794005	0.100177
sp|Q15942|ZYX_HUMAN	9	C[+57.0214635]NTC[+57.0214635]GEPITDR;C[+57.0214635]SVC[+57.0214635]SEPIMPEPGRDETVR;EVEELEQLTQQLMQDMEHPQR;FSPGAPGGSGSQPNQK;GPPASSPAPAPK;QHPVPPPAQNQNQVR;QNVAVNELC[+57.0214635]GR;SPGAPGPLTLK;VNPFRPGDSEPPPAPGAQR	27.5217	27.7228	27.6168	27.6832	27.5927	27.4876	27.4022	27.6011	27.4929	|	27.4987	27.6204	27.5878	|	0.121693	0.210773	0.676185	|	0.0891329	0.330992	0.480183
sp|Q63HN8|RN213_HUMAN	48	AADFLSEPEGGPEMAK;AQDLFLDGVPLRK;C[+57.0214635]SEEVSPMQLIK;DFILLTMR;DGNLELLTRPDTPPWAR;DLYQGLLLQR;EAC[+57.0214635]NQDALQEAGTFR;EQMLDTSSLLQFMR;ETLDQINQELIQAK;ETSELGGSDVSILDTTR;EVIDMELSALR;FATSLVDNSVPLLR;FLPEILALQR;FSEVFC[+57.0214635]SVQR;FVDIFQQTPLGR;GREPANEASVEYLQEVAR;HLLTLADVK;IFSTALFVEHVLLGTESR;IIYGDPVTFLPHLPR;ILAIEMR;ILTIYPQVLHSLMEAR;ISPDTVLHLILPESPGSHEESR;ITVEYLQHIVEQK;LIAVADSVLTK;LIDPQVDESR;LLL…	29.0133	29.1014	28.9953	29.0633	28.9728	28.8498	28.9647	29.0382	28.9627	|	28.9885	29.0367	28.9619	|	0.0481447	0.311239	0.506906	|	-0.0265961	0.720145	0.14258
sp|O75832|PSD10_HUMAN	2	ASTNIQDTEGNTPLHLAC[+57.0214635]DEER;GAQVNAVNQNGC[+57.0214635]TPLHYAASK	22.2483	19.4602	21.085	20.8506	23.0362	22.9147	22.8642	22.7796	22.2958	|	22.6465	20.9312	22.2672	|	-1.71535	0.162739	0.788508	|	-0.379361	0.650357	0.186848
sp|P50395|GDIB_HUMAN	14	DLGTESQIFISR;FKIPGSPPESMGR;FLVYVANFDEKDPR;FVSISDLLVPK;IPGSPPESMGR;LSAIYGGTYMLNKPIEEIIVQNGK;MTGSEFDFEEMK;MTGSEFDFEEMKR;NPYYGGESASITPLEDLYKR;QLIC[+57.0214635]DPSYVK;TFEGIDPK;TYDATTHFETTC[+57.0214635]DDIK;VTEGSFVYK;YIAIVSTTVETKEPEK	29.0496	29.0784	28.9685	29.0643	28.9217	28.8837	28.9001	28.9621	28.8681	|	28.9101	29.0322	28.9565	|	0.122039	0.048415	1.31502	|	0.0464306	0.506086	0.295776
sp|Q9BUF5|TBB6_HUMAN	6	AALVDLEPGTMDSVR;ALTVPELTQQMFDAR;INVYYNESSSQK;LTTPTYGDLNHLVSATMSGVTTSLR;MASTFIGNSTAIQELFK;MASTFIGNSTAIQELFKR	29.3009	29.2986	29.4024	29.4011	29.2524	29.2768	29.2996	29.1375	29.2254	|	29.2208	29.334	29.3101	|	0.113155	0.129475	0.887815	|	0.0892874	0.24566	0.609666
sp|O43660|PLRG1_HUMAN	3	C[+57.0214635]QAAEPQIITGSHDTTIR;LWDLVAGK;SPYLFSC[+57.0214635]GEDK	24.5015	24.3768	24.3774	24.3823	24.107	24.0706	24.174	24.1338	23.9923	|	24.1	24.4186	24.1866	|	0.318541	0.0117647	1.92942	|	0.0866051	0.496108	0.304424
sp|P00390|GSHR_HUMAN	13	ADFDNTVAIHPTSSEELVTLR;ALLTPVAIAAGR;GHAAFTSDPKPTIEVSGK;GIYAVGDVC[+57.0214635]GK;LFEYKEDSK;LGGTC[+57.0214635]VNVGC[+57.0214635]VPK;LGIQTDDKGHIIVDEFQNTNVK;LNAIYQNNLTK;SFDSMISTNC[+57.0214635]TEELENAGVEVLK;SHIEIIR;TLSGLEVSMVTAVPGR;TYSTSFTPMYHAVTK;YGIENVK	30.3788	30.4212	30.2824	30.3899	30.2118	30.0944	30.1198	30.2981	30.2676	|	30.2285	30.3608	30.2321	|	0.132287	0.132249	0.878607	|	0.00355911	0.974121	0.0113871
sp|Q12904|AIMP1_HUMAN	9	EIEELKQELIQAEIQNGVK;GAEADQIIEYLK;IEILAPPNGSVPGDR;IGC[+57.0214635]IITAR;ITFDAFPGEPDKELNPK;IWEQIQPDLHTNDEC[+57.0214635]VATYK;KQQSIAGSADSKPIDVSR;QQSIAGSADSKPIDVSR;TVVSGLVNHVPLEQMQNR	27.922	27.9001	27.7517	27.8504	27.742	27.5708	27.5842	27.6573	27.6155	|	27.619	27.8579	27.7211	|	0.238941	0.0330397	1.48096	|	0.102079	0.335898	0.473793
sp|Q08J23|NSUN2_HUMAN	17	DGQWFTDWDAVPHSR;EGVILTNESAASTGQPDNDVTEGQR;FYALDPSFPR;IITVSMEDVK;ILC[+57.0214635]DVPC[+57.0214635]SGDGTMR;ILDMC[+57.0214635]AAPGSK;ILLTQENPFFR;IVPEGEWGQFMDALR;IVPEGEWGQFMDALREPLPATLR;LAQEGIYTLYPFINSR;LQQQQRPEDAEDGAEGGGK;LSSPC[+57.0214635]IMVVNHDASSIPR;MMGLEVLGEK;NNSGEEFDC[+57.0214635]AFR;VEVPQPLSWYPEELAWHTNLSR;WMPGITQWK;WTTLNSLQLHGLQLR	28.3067	28.3154	28.3553	28.3112	28.2675	28.1722	28.32	28.1306	28.2141	|	28.2216	28.3258	28.2503	|	0.104215	0.191312	0.718257	|	0.0287202	0.697978	0.156158
sp|P19404|NDUV2_HUMAN	4	AAAVLPVLDLAQR;DIEEIIDELK;DTPENNPDTPFDFTPENYKR;NSDSILEAIQK	26.3323	25.2172	25.9971	25.8818	26.5325	26.4489	26.319	26.4744	26.4512	|	26.4149	25.8488	26.2877	|	-0.566039	0.226922	0.644123	|	-0.127135	0.601025	0.221107
sp|Q9Y570|PPME1_HUMAN	9	GLSNLFLSC[+57.0214635]PIPK;LDKDLTIGQMQGK;LLLLAGVDR;LPSRPPLPGSGGSQSGAK;QC[+57.0214635]EGITSPEGSK;SIVEGIIEEEEEDEEGSESISKR;SLENAIEWSVK;VAEAVATFLIR;VKNPEDLSAETMAK	27.6763	27.5643	27.5001	27.7742	27.4601	27.4785	27.4727	27.6282	27.5145	|	27.5385	27.5802	27.5709	|	0.0417595	0.579874	0.236666	|	0.032479	0.79177	0.101401
sp|Q9BTV4|TMM43_HUMAN	6	FFLSSGLIDK;FFLSSGLIDKVDNFK;LEDPHVDIIR;LLSDPNYGVHLPAVK;TATSLAEGLSLVVSPDSIHSVAPENEGR;VSFSYAGLSGDDPDLGPAHVVTVIAR	27.1555	27.2924	27.0725	27.2127	27.0178	27.0279	26.7725	26.9685	26.9857	|	26.9089	27.1734	27.0861	|	0.264537	0.0479465	1.31924	|	0.177224	0.130454	0.884544
sp|P35606|COPB2_HUMAN	19	AAESLADPTEYENLFPGLK;DMGSC[+57.0214635]EIYPQTIQHNPNGR;DNNQFASASLDR;EAFVVEEWVK;FELALQLGELK;GSNNVALGYDEGSIIVK;GVNC[+57.0214635]IDYYSGGDKPYLISGADDR;LPEAAFLAR;NNVAFMSYFLQGK;NVMEEGKDFQPSR;QLAELAISK;QQALTVSTDPEHR;QYPLVTPNEER;SFGSAQEFAWAHDSSEYAIR;TFEVC[+57.0214635]DLPVR;TMYLLGYIPK;TYLPSQVSR;VFNYNTLER;VWC[+57.0214635]VASLR	28.867	28.9066	28.7661	28.7875	28.7404	28.6767	28.7116	28.7565	28.7298	|	28.7326	28.8465	28.7349	|	0.113901	0.101587	0.993164	|	0.00224686	0.95289	0.0209574
sp|P10644|KAP0_HUMAN	3	LGPSDYFGEIALLMNRPR;SENEEFVEVGR;VSILESLDKWER	24.9719	25.2434	25.3657	24.9624	25.1562	25.1328	25.1989	24.9386	24.9223	|	25.0199	25.1937	25.0838	|	0.173736	0.306269	0.513897	|	0.0638638	0.591501	0.228044
sp|Q99460|PSMD1_HUMAN	17	AAVESLGFILFR;DNLEWLAR;DTSEDIEELVEPVAAHGPK;EAINLLEPMTNDPVNYVR;EALQLMATYLPK;LLHVAVSDVNDDVRR;MEEADALIESLC[+57.0214635]R;NAQAIEDMVGYAQETQHEK;NNNTDLMILK;QAIGIALETR;QC[+57.0214635]VENADLPEGEK;QFAALVASK;SNC[+57.0214635]KPSTFAYPAPLEVPK;TPEQC[+57.0214635]PSVVSLLSESYNPHVR;VLTMPETC[+57.0214635]R;VSTAVLSITAK;YGAAMALGIC[+57.0214635]C[+57.0214635]AGTGNK	28.3063	28.3521	28.2396	28.2691	28.1427	28.1014	28.231	28.2289	28.1525	|	28.2041	28.2993	28.1711	|	0.0952085	0.0877368	1.05682	|	-0.0330658	0.600806	0.221266
sp|P50570|DYN2_HUMAN	19	AIPNQGEILVIR;ALLQMVQQFGVDFEKR;C[+57.0214635]VDLVIQELINTVR;DEEEKEKK;DMILQFISR;ESSLILAVTPANMDLANSDALK;FTDFDEVRQEIEAETDR;GMEELIPLVNK;GWLTINNISLMK;HVFAIFNTEQR;IEGSGDQVDTLELSGGAR;LQSQLLSLEK;LQSQLLSLEKEVEEYK;NLVDSYVAIINK;TEHAEFLHC[+57.0214635]K;TGLFTPDLAFEAIVK;TGLFTPDLAFEAIVKK;TLNQQLTNHIR;VPVGDQPPDIEYQIK	28.2517	28.2107	28.253	28.1875	28.0998	28.2189	27.9729	27.933	28.0666	|	27.9908	28.2385	28.1687	|	0.247645	0.016123	1.79255	|	0.177919	0.0293109	1.53297
sp|Q9H3S4|TPK1_HUMAN	2	ESFLPEFINGDFDSIRPEVR;GC[+57.0214635]ELISTPDQDHTDFTK	24.7551	24.7271	24.7342	24.7012	24.6285	24.7077	24.4912	24.5489	24.6823	|	24.5741	24.7388	24.6791	|	0.164686	0.0974672	1.01114	|	0.105021	0.196301	0.707077
sp|Q96KG9|SCYL1_HUMAN	4	ATGSPVSIFVYDVKPGAEEQTQVAK;DFPFELIPEPPEGGLPGPWALHR;LNEANLNVELMK;SLDAFPEDFC[+57.0214635]R	24.9911	25.1207	24.9427	25.247	24.9068	24.7973	24.8986	24.863	24.9356	|	24.899	25.0181	24.9837	|	0.119125	0.141822	0.848258	|	0.0846901	0.596972	0.224046
sp|Q13813|SPTN1_HUMAN	84	AALLELWELR;AALLELWELRR;ADVVESWIGEK;ALSSEGKPYVTK;ALSSEGKPYVTKEELYQNLTR;AQLADSFHLQQFFR;C[+57.0214635]TELNQAWSSLGK;DC[+57.0214635]EQAENWMAAR;DLAALEDKVK;DLAALGDKVNSLGETAER;DLASVQALLR;DLIGVQNLLK;DLSSVQTLLTK;DLTGVQNLR;DLTSWVTEMK;DMDDEESWIK;DTEQVDNWMSK;DVDEIEAWISEK;DVDETISWIK;DVEDEETWIR;DVTGAEALLER;EAALTSEEVGADLEQVEVLQK;EAFLNTEDKGDSLDSVEALIK;EAIVTSEELGQDLEHVEVLQK;EANELQQWINEK;EELYQNLTR;EKEPIAASTNR;EKEPI…	30.9121	30.7134	30.8017	30.8612	30.7212	30.72	30.6446	30.6719	30.6827	|	30.6664	30.8091	30.7675	|	0.142702	0.12615	0.899113	|	0.101071	0.157437	0.802893
sp|P13489|RINI_HUMAN	12	DSPC[+57.0214635]QLEALK;DSPC[+57.0214635]QLEALKLESC[+57.0214635]GVTSDNC[+57.0214635]R;ELC[+57.0214635]QGLGQPGSVLR;ELSLAGNELGDEGAR;ELTVSNNDINEAGVR;LDDC[+57.0214635]GLTEAR;LESC[+57.0214635]GVTSDNC[+57.0214635]R;LGDVGMAELC[+57.0214635]PGLLHPSSR;SC[+57.0214635]SFTAAC[+57.0214635]C[+57.0214635]SHFSSVLAQNR;SNELGDVGVHC[+57.0214635]VLQGLQTPSC[+57.0214635]K;TLWIWEC[+57.0214635]GITAK;VNPALAELNLR	28.4091	27.9024	27.9488	27.9221	28.0621	28.1371	28.2962	28.1649	28.3277	|	28.2629	28.0868	28.0404	|	-0.176141	0.392058	0.40665	|	-0.222491	0.0533763	1.27265
sp|Q14157|UBP2L_HUMAN	7	AINVLLEGNPDTHSWEMVGK;DGSLASNPYSGDLTK;GNWEQPQNQNQTQHK;IDLAVLLGK;LAQMISDHNDADFEEK;NGFSSVQATQLQTTQSVEGATGSAVK;NQDEC[+57.0214635]VIALHDC[+57.0214635]NGDVNR	26.1542	26.223	26.0524	26.061	25.9736	26.01	26.0566	26.0386	25.9119	|	26.0024	26.1432	26.0149	|	0.140799	0.104993	0.978841	|	0.0124989	0.825237	0.0834212
sp|Q16531|DDB1_HUMAN	16	ALYYLQIHPQELR;DLLFILTAK;EMLGGEIIPR;GDFILVGDLMR;IVVFQYSDGK;LEELHVIDVK;LEIYVVTAEGLRPVK;LFMLLLEK;LGKDPNTYFIVGTAMVYPEEAEPK;LLASINSTVR;LYDGLFK;QGQGQLVTC[+57.0214635]SGAFK;QSGESIDIITR;TEPATGFIDGDLIESFLDISRPK;TVPLYESPR;YLAIAPPIIK	27.6384	27.8542	27.6167	27.795	27.6843	27.6182	27.5699	27.7059	27.5393	|	27.6051	27.7031	27.6992	|	0.0980307	0.352034	0.453416	|	0.094127	0.265027	0.57671
sp|Q9BUH6|PAXX_HUMAN	2	FGLSAAEDITPR;FVC[+57.0214635]YC[+57.0214635]EGEESGEGDR	23.4163	22.3818	22.9763	22.748	23.1333	22.956	23.2803	23.3684	23.3946	|	23.3478	22.9248	22.9458	|	-0.422961	0.29301	0.533117	|	-0.402001	0.0581007	1.23582
sp|P06400|RB_HUMAN	1	VNSTANAETQATSAFQTQKPLK	20.6021	20.7349	20.5354	20.8227	20.3627	20.3038	20.6227	20.4284	20.2596	|	20.4369	20.6242	20.4964	|	0.18727	0.213119	0.671377	|	0.0595156	0.777624	0.10923
sp|P11586|C1TC_HUMAN	23	AAQAPSSFQLLYDLK;AYIQENLELVEK;EIGLLSEEVELYGETK;GALALAQAVQR;GDLNDC[+57.0214635]FIPC[+57.0214635]TPK;GVPTGFILPIR;ITIGQAPTEK;KITIGQAPTEK;KVVGDVAYDEAK;LAILQVGNR;LDIDPETITWQR;LVPSVNGVR;MFGIPVVVAVNAFK;QGFGNLPIC[+57.0214635]MAK;QPSQGPTFGIK;STTTIGLVQALGAHLYQNVFAC[+57.0214635]VR;TDPTTLTDEEINR;TDTESELDLISR;THLSLSHNPEQK;TPVPSDIDISR;VVGDVAYDEAK;YSGLC[+57.0214635]PHVVVLVATVR;YVVVTGITPTPLGEGK	29.6332	29.7379	29.6151	29.7124	29.5695	29.4894	29.5166	29.5424	29.4599	|	29.5063	29.6621	29.5904	|	0.15576	0.034227	1.46563	|	0.0841293	0.32709	0.485333
sp|Q92945|FUBP2_HUMAN	15	AINQQTGAFVEISR;DAFADAVQR;HSVGVVIGR;IGGDAATTVNNSTPDFGFGGQK;IGGDAATTVNNSTPDFGFGGQKR;IGGGIDVPVPR;IINDLLQSLR;KLASQGDSISSQLGPIHPPPR;LASQGDSISSQLGPIHPPPR;MILIQDGSQNTNVDKPLR;MMLDDIVSR;SVSLTGAPESVQK;TSMTEEYRVPDGMVGLIIGR;VPDGMVGLIIGR;VQISPDSGGLPER	29.4644	29.5098	29.4118	29.472	29.3142	29.1479	29.2018	29.2698	29.218	|	29.2299	29.462	29.3113	|	0.232106	0.00369372	2.43254	|	0.0814508	0.477897	0.320665
sp|P27824|CALX_HUMAN	17	AEEDEILNR;APVPTGEVYFADSFDR;C[+57.0214635]ESAPGC[+57.0214635]GVWQRPVIDNPNYK;EIEDPEDRKPEDWDERPK;GDEEEEGEEKLEEK;GTLSGWILSK;IPDPEAVKPDDWDEDAPAK;IPNPDFFEDLEPFR;IVDDWANDGWGLK;IVDDWANDGWGLKK;KPEDWDERPK;SDAEEDGGTVSQEEEDRKPK;TPELNLDQFHDK;TPYTIMFGPDK;WKPPMIDNPSYQGIWKPR;YDGKWEVEEMK;YDGKWEVEEMKESK	30.352	30.3537	30.2039	30.2969	30.0699	30.0118	30.1165	30.1125	30.1442	|	30.1244	30.3032	30.1262	|	0.178823	0.0639833	1.19393	|	0.00180244	0.985398	0.00638822
sp|P14618|KPYM_HUMAN	37	AEGSDVANAVLDGADC[+57.0214635]IMLSGETAK;AGKPVIC[+57.0214635]ATQMLESMIK;C[+57.0214635]C[+57.0214635]SGAIIVLTK;C[+57.0214635]DENILWLDYK;DPVQEAWAEDVDLR;EAEAAIYHLQLFEELR;EAEAAIYHLQLFEELRR;FDEILEASDGIMVAR;FGVEQDVDMVFASFIR;FGVEQDVDMVFASFIRK;GADFLVTEVENGGSLGSK;GADFLVTEVENGGSLGSKK;GDLGIEIPAEK;GDLGIEIPAEKVFLAQK;GDVVIVLTGWRPGSGFTNTMR;GIFPVLC[+57.0214635]KDPVQEAWAEDVDLR;GSGTAEVELK;GSGTAEVELKK;GVNLPGAAVDLPAVS…	34.2857	34.4084	34.3018	34.3147	34.2016	34.1899	34.2362	34.2628	34.2213	|	34.2401	34.332	34.2354	|	0.0919011	0.129543	0.887585	|	-0.00468572	0.919135	0.0366205
sp|P62906|RL10A_HUMAN	10	AGKFPSLLTHNENMVAK;AVDIPHMDIEALK;AVDIPHMDIEALKK;DTLYEAVR;FPSLLTHNENMVAK;FSVC[+57.0214635]VLGDQQHC[+57.0214635]DEAK;ILGPGLNK;KYDAFLASESLIK;MTDDELVYNIHLAVNFLVSLLK;VLC[+57.0214635]LAVAVGHVK	29.1021	28.7723	29.0628	29.1745	29.0594	28.9777	28.9864	29.1629	29.0014	|	29.0502	28.9791	29.0705	|	-0.0711555	0.588981	0.229899	|	0.0203304	0.8126	0.0901231
sp|P17693|HLAG_HUMAN	1	DGEDQTQDVELVETRPAGDGTFQK	22.0394	22.0914	21.8532	21.9589	21.8906	21.6106	21.8369	21.9626	21.6182	|	21.8059	21.9947	21.82	|	0.188789	0.209341	0.679146	|	0.0141207	0.927894	0.0325015
sp|Q9Y5S9|RBM8A_HUMAN	2	GYTLVEYETYK;MREDYDSVEQDGDEPGPQR	26.2866	26.4832	26.1539	26.2781	26.0882	26.0905	25.9296	26.2199	25.9811	|	26.0435	26.3079	26.1522	|	0.264386	0.114008	0.943064	|	0.108718	0.38236	0.417528
sp|Q99685|MGLL_HUMAN	7	DVLQHVDSMQK;ELPEVTNSVFHEINMWVSQR;GAYLLMELAK;LTVPFLLLQGSADR;MVVSDFHVFVR;NKTEVDIYNSDPLIC[+57.0214635]R;VC[+57.0214635]FGIQLLNAVSR	26.5771	26.0818	27.0343	26.4565	26.5307	27.133	27.1017	26.6555	26.9434	|	26.9002	26.5644	26.7068	|	-0.335781	0.354197	0.450755	|	-0.19343	0.49206	0.307982
sp|P11940|PABP1_HUMAN	17	EFSPFGTITSAK;FGPALSVK;FSPAGPILSIR;GFGFVSFER;GYGFVHFETQEAAER;IVATKPLYVALAQR;KEFSPFGTITSAK;LFPLIQAMHPTLAGK;NFGEDMDDER;NFGEDMDDERLK;NLDDGIDDER;NLDDGIDDERLR;QAHLTNQYMQR;SGVGNIFIK;SKVDEAVAVLQAHQAK;VDEAVAVLQAHQAK;YQGVNLYVK	29.3155	29.4864	29.3063	29.537	29.4147	29.2392	29.2791	29.4062	29.2435	|	29.3096	29.3694	29.397	|	0.0597744	0.47999	0.318768	|	0.0873756	0.441348	0.355219
sp|Q7Z6Z7|HUWE1_HUMAN	32	AESPEEVAC[+57.0214635]R;AGSSTPGDAPPAVAEVQGR;AIAMSLGQDIPMDQR;ALAELFGLLVK;DGGSGNSTIIVSR;DLSMSEEDQMMR;ELQLPSMSMLTSK;EMFNPMYALFR;FLGDEQDQITFVTR;FLQFVTGTSK;FVESILSNNTTDDHC[+57.0214635]QEFVNQK;GLSWQPPPYTPTPR;GNDTPLALESTNTEK;GNDTPLALESTNTEKETSLEETK;GSGTASDDEFENLR;HADHSSLTLGSGSSTTR;HVLDTLIQLAK;ISESPSEIMESLTK;IVNQPSSLFGSK;LGSSGLGSASSIQAAVR;LLGPSAAADILQLSSSLPLQSR;LLSLISIALPENK;LLVGNDDVHIIAR;LPGGVQNFPQFSALR…	27.895	27.9711	27.9307	27.8999	27.8675	27.7927	27.8282	27.7595	27.7925	|	27.7934	27.9323	27.8534	|	0.138881	0.00962163	2.01675	|	0.0600198	0.197533	0.70436
sp|Q6ZRP7|QSOX2_HUMAN	4	GLASWDEGHVLTFLK;LDPIQPSDVLSLLDNR;LYTVDLESGLHYLLR;TPDQAILWLWK	23.3799	23.9118	23.8085	23.5318	23.9111	23.6715	23.693	23.595	23.7375	|	23.6752	23.7	23.7048	|	0.0248464	0.894675	0.0483348	|	0.0295906	0.82142	0.0854347
sp|P19338|NUCL_HUMAN	20	ALELTGLK;EAMEDGEIDGNK;EAMEDGEIDGNKVTLDWAKPK;EVFEDAAEIR;FGYVDFESAEDLEK;GFGFVDFNSEEDAK;GLSEDTTEETLK;GLSEDTTEETLKESFDGSVR;GYAFIEFASFEDAK;KFGYVDFESAEDLEK;NDLAVVDVR;NLPYKVTQDELKEVFEDAAEIR;QKVEGTEPTTAFNLFVGNLNFNK;SISLYYTGEK;TEADAEKTFEEK;TGISDVFAKNDLAVVDVR;TLVLSNLSYSATEETLQEVFEK;VEGTEPTTAFNLFVGNLNFNK;VTLDWAKPK;VTQDELKEVFEDAAEIR	31.4512	31.6088	31.3758	31.4785	31.3338	31.2546	31.1758	31.3096	31.1709	|	31.2188	31.4786	31.3556	|	0.25983	0.0417511	1.37933	|	0.136876	0.169998	0.769557
sp|Q99614|TTC1_HUMAN	4	AIQLNPSYIR;ALEMC[+57.0214635]PSC[+57.0214635]FQK;DLGNLVLRPFGLSTENFQIK;EMAINDC[+57.0214635]SK	26.2659	26.1603	26.1385	26.0025	26.0896	25.9189	26.2271	26.0425	26.1538	|	26.1411	26.1882	26.0037	|	0.0470943	0.521601	0.282662	|	-0.137458	0.13283	0.876703
sp|Q9UMS4|PRP19_HUMAN	6	ALQDEWDAVMLHSFTLR;ATVLTTER;IWSVPNASC[+57.0214635]VQVVR;SSEQILATLK;TLQLDNNFEVK;TVPEELVKPEELSK	26.8935	26.8888	26.6348	26.7494	26.4973	26.5034	26.8263	26.5905	26.6879	|	26.7016	26.8057	26.5834	|	0.104111	0.397894	0.400232	|	-0.118198	0.335715	0.47403
sp|P26639|SYTC_HUMAN	24	ADMETLQR;AEHDSILAEK;AELNPWPEYIYTR;C[+57.0214635]GPLIDLC[+57.0214635]R;DQELYFFHELSPGSC[+57.0214635]FFLPK;ETLLAMFK;FLGDIEVWDQAEK;FMADIDLDPGC[+57.0214635]TLNK;FMADIDLDPGC[+57.0214635]TLNKK;FNLTYVSHDGDDK;FQQDDAHIFC[+57.0214635]AMEQIEDEIK;GAYIYNALIEFIR;GFQEVVTPNIFNSR;ISGTVNIR;IYGISFPDPK;LADFGVLHR;LEMYNILK;MGGEEKPIGAGEEK;MIAILTENYGGK;TVYSVFGFSFK;VNNVVWDLDRPLEEDC[+57.0214635]TLELLK;VNTPTTTVYR;WELNSGDGAF…	29.5839	29.6153	29.5404	29.5453	29.3262	29.3576	29.4433	29.4075	29.4109	|	29.4206	29.5799	29.4097	|	0.159329	0.0072271	2.14104	|	-0.0108776	0.889061	0.0510684
sp|P00403|COX2_HUMAN	3	LLDVDNR;MMITSQDVLHSWAVPTLGLK;VVLPIEAPIR	28.2354	28.1623	28.4365	28.3753	28.39	28.3154	28.3489	28.2755	28.2982	|	28.3075	28.2781	28.3603	|	-0.0294673	0.75774	0.12048	|	0.0527465	0.169283	0.771387
sp|Q01082|SPTB2_HUMAN	68	AELFTQSC[+57.0214635]ADLDK;AFEDEMSGR;AKDEQSAVSMLK;ALVADSHPESER;AQTLPTSVVTITSESSPGKR;DALLLWC[+57.0214635]QMK;DALLSALSIQNYHLEC[+57.0214635]NETK;DGMAFNALIHK;DLDDFQSWLSR;DLTSVNILLK;DQNTVETLQR;DVEDEILWVGER;DVSSVELLMNNHQGIK;EAEKLESEHPDQAQAILSR;EGEDMIAEEHFGSEK;EGMQLISEKPETEAVVK;ELEAENYHDIKR;EQWANLEQLSAIR;EVDDLEQWIAER;EVVAGSHELGQDYEHVTMLQER;FATDGEGYKPC[+57.0214635]DPQVIR;FESLEPEMNNQASR;FMELLEPLNER;FQIQDI…	31.2169	31.0933	31.0883	31.164	30.9592	30.9927	30.995	30.9323	30.9636	|	30.9636	31.1328	31.0387	|	0.169196	0.0405587	1.39192	|	0.0750078	0.359137	0.44474
sp|P68371|TBB4B_HUMAN	2	EIVHLQAGQC[+57.0214635]GNQIGAK;INVYYNEATGGK	29.1437	29.2179	28.8905	29.1052	28.9291	28.9315	28.9625	29.1816	28.9048	|	29.0163	29.0841	28.9886	|	0.0677675	0.630627	0.200227	|	-0.027682	0.802069	0.0957884
sp|Q96RQ3|MCCA_HUMAN	7	ESLC[+57.0214635]QAALGLILK;IIEEAPAPGIK;IYAEDPSNNFMPVAGPLVHLSTPR;LGVQTVAVYSEADR;QEGIIFIGPPPSAIR;SEQEFQEQLESAR;SIMAAAGVPVVEGYHGEDQSDQC[+57.0214635]LK	26.6026	26.7307	26.398	26.6618	26.4044	26.417	26.3478	26.4119	26.3188	|	26.3595	26.5771	26.4944	|	0.217587	0.145509	0.837109	|	0.134899	0.244119	0.612398
sp|O00411|RPOM_HUMAN	1	LSLDVEQAPSGQHSQAQLSGQQQR	20.106	20.3004	19.7848	20.1064	20.1596	19.6268	19.8684	19.959	19.6344	|	19.8206	20.0638	19.9643	|	0.243168	0.256575	0.590786	|	0.143698	0.511969	0.290756
sp|Q14204|DYHC1_HUMAN	102	AATSPALFNR;ALEHAFQLEHIMDLTR;ANEVEQMIR;ASVVTLPVYLNFTR;ATSIDPNTYITWIDK;AWTQVLLGQAEDK;C[+57.0214635]YLTMTQALEAR;DFPLNDLLSATELDK;DFPLNDLLSATELDKIR;DLFQVAFNR;DSAIQQQVANLQMK;DYIPVDQEELRDYVK;EALELTDTGLLSGSEER;EFGPVVIDYGK;EGLMLDSHEELYK;EGTEAWEAAMK;ESPEVLLTLDILK;EWTDGLFTHVLR;EYQTQLIQR;FGNPLLVQDVESYDPVLNPVLNR;FGQMLGSNMTEFHSQISK;FLSDPQVHTVLVER;FNYGFEYLGVQDK;FQSISTEFLALMK;FTQDTQPHYIYSPR;GIFEALRPLETLPVEGLIR;G…	31.038	31.0732	31.0329	31.103	30.9578	30.9514	30.9386	30.9461	30.9222	|	30.9356	31.048	31.0041	|	0.112398	0.00379919	2.42031	|	0.0684204	0.300282	0.522471
sp|P31943|HNRH1_HUMAN	5	GLPWSC[+57.0214635]SADEVQR;SNNVEMDWVLK;VTGEADVEFATHEDAVAAMSK;YGDGGSTFQSTTGHC[+57.0214635]VHMR;YVELFLNSTAGASGGAYEHR	28.4173	28.22	28.0436	28.0281	27.8814	27.8639	28.3624	28.1883	28.086	|	28.2122	28.227	27.9244	|	0.0147266	0.918631	0.036859	|	-0.287797	0.0488905	1.31078
sp|Q9UHD1|CHRD1_HUMAN	6	AEPMQWASLELPAAK;FQEHIIQAPKPVEAIK;HNSEKPPEPVKPEVK;LWGVIDVK;TSDFNTFLAQEGC[+57.0214635]TK;TTDFSDFLSIVGC[+57.0214635]TK	26.6301	26.696	26.6728	26.5438	26.3922	26.5399	26.57	26.5407	26.5322	|	26.5476	26.6663	26.492	|	0.118688	0.0106794	1.97145	|	-0.0556297	0.381298	0.418735
sp|P18206|VINC_HUMAN	32	AGEVINQPMMMAAR;AIPDLTAPVAAVQAAVSNLVR;ALASQLQDSLK;AQQVSQGLDVLTAK;AVAGNISDPGLQK;DPSASPGDAGEQAIR;ELLPVLISAMK;ELTPQVVSAAR;ETVQTTEDQILK;ETVQTTEDQILKR;GILSGTSDLLLTFDEAEVRK;IPTISTQLK;KIDAAQNWLADPNGGPEGEEQIR;LANVMMGPYR;LLAVAATAPPDAPNREEVFDER;LVQAAQMLQSDPYSVPAR;MALLMAEMSR;MLGQMTDQVADLR;MSAEINEIIR;MTGLVDEAIDTK;NPGNQAAYEHFETMK;QVATALQNLQTK;SLGEISALTSK;SLLDASEEAIKK;STVEGIQASVK;TDAGFTLR;TISPMVMDAK;VAMANIQPQML…	29.9592	29.8621	29.8151	29.9525	29.7573	29.6999	29.8513	29.8822	29.7531	|	29.8289	29.8788	29.8032	|	0.0499242	0.435067	0.361444	|	-0.0256481	0.784642	0.105328
sp|Q8TD30|ALAT2_HUMAN	7	AGEIELELQR;GGYMEVINLHPEIK;ILTLESMNPQVK;LFLLADEVYQDNVYSPDC[+57.0214635]R;MTILPPVEK;VLC[+57.0214635]IINPGNPTGQVQSR;VLYEMGPEYSSNVELASFHSTSK	26.8099	26.7341	26.785	26.7515	26.5882	26.6033	26.6225	26.4964	26.6619	|	26.5936	26.7763	26.6477	|	0.182726	0.0498461	1.30237	|	0.0540625	0.495354	0.305085
sp|Q16555|DPYL2_HUMAN	16	DIGAIAQVHAENGDIIAEEQQR;DNFTLIPEGTNGTEER;FQLTDC[+57.0214635]QIYEVLSVIR;FQMPDQGMTSADDFFQGTK;GIQEEMEALVK;GLYDGPVC[+57.0214635]EVSVTPK;GSPLVVISQGK;GTVVYGEPITASLGTDGSHYWSK;IAVGSDADLVIWDPDSVK;IVLEDGTLHVTEGSGR;KPFPDFVYK;MVIPGGIDVHTR;NLHQSGFSLSGAQIDDNIPR;QIGENLIVPGGVK;SSAEVIAQAR;VFNLYPR	29.8634	29.8418	29.6536	29.9501	29.7234	29.6153	29.7038	29.7756	29.66	|	29.7131	29.7863	29.7629	|	0.0731672	0.400249	0.397669	|	0.0498047	0.67199	0.172637
sp|Q9BQ52|RNZ2_HUMAN	5	ADAPVALVVHMAPASVLVDSR;IQTQLNLIHPDIFPLLTSFR;TC[+57.0214635]DLEEFQTC[+57.0214635]LVR;VPLFSPNFSEK;VVYSGDTMPC[+57.0214635]EALVR	25.4696	25.6001	25.4273	25.3066	25.2612	25.5163	25.3696	25.4282	25.4029	|	25.4002	25.499	25.3614	|	0.0987479	0.190422	0.720284	|	-0.0388616	0.672861	0.172075
sp|P49327|FAS_HUMAN	67	AALQEELQLC[+57.0214635]K;AC[+57.0214635]LDTAVENMPSLK;ADEASELAC[+57.0214635]PTPK;AGLYGLPR;AQVADVVVSR;C[+57.0214635]TVFHGAQVEDAFR;C[+57.0214635]VLLSNLSSTSHVPEVDPGSAELQK;DGLLENQTPEFFQDVC[+57.0214635]KPK;DLVEAVAHILGIR;DNLEFFLAGIGR;DPETLVGYSMVGC[+57.0214635]QR;DPSQQELPR;DTSFEQHVLWHTGGK;DTVTISGPQAPVFEFVEQLRK;EDGLAQQQTQLNLR;EGGFLLLHTLLR;FC[+57.0214635]FTPHTEEGC[+57.0214635]LSER;FDASFFGVHPK;FDLSQNHPLGMAI…	31.379	31.4908	31.2824	31.4617	31.3125	31.189	31.2963	31.3847	31.2124	|	31.2978	31.384	31.321	|	0.0862134	0.333701	0.476642	|	0.0232016	0.817845	0.0873288
sp|Q5VYK3|ECM29_HUMAN	16	AIQTLGYFPVGDGDFPHQK;EVLPLAFLGMHEIADEEK;FASTVFPSDHIPSR;FQEFSNIVIPLIK;IVAISC[+57.0214635]AADILK;LLLQGLMDSVEAK;LMSALLSGLTDR;LYLQELITITQK;QAMTSIWNALVTDK;SASPFNLAEKPK;TEALSVIELLLK;TIAALLPC[+57.0214635]LLDK;TLMEALVASYLIKPEVQVR;VYLGDIPLK;YLLLLAAGDPR;YQFDPNLGIR	27.2883	27.3668	27.3782	27.298	27.2548	27.3483	27.2181	27.151	27.2505	|	27.2065	27.3445	27.3004	|	0.137923	0.027621	1.55876	|	0.0938212	0.0785207	1.10502
sp|Q93099|HGD_HUMAN	10	DFLIPIAWYEDR;FSIDVFEETR;GNLLIYTEFGK;KVDFVSGLHTLC[+57.0214635]GAGDIK;MLVQPNEIC[+57.0214635]VIQR;NC[+57.0214635]MSEFMGLIR;NFMVINSVAFDHADPSIFTVLTAK;QDVSPFNVVAWHGNYTPYK;QVPGGYTVINK;YISGFGNEC[+57.0214635]SSEDPR	28.148	28.2305	28.2412	27.9476	27.875	28.2233	28.1414	28.0011	27.9645	|	28.0357	28.2066	28.0153	|	0.170897	0.0664596	1.17744	|	-0.0204055	0.874883	0.05805
sp|P46821|MAP1B_HUMAN	26	AETEEAEEPEEDGEEHVC[+57.0214635]VSASK;AIGNIELGIR;ASLTLFC[+57.0214635]PEEGDWK;ASVLFDTMQHHLALNR;AVLDALLEGK;DLTGQVPTPVVK;HNLQDFINIK;HSPTEDEESAKAEADAYIR;LEMYVLNPVK;LMITDAAR;MSISEGTVSDK;NVDVEFFK;SDVLETVVLINPSDEAVSTEVR;SPDEEDYDYESYEK;SPPLIGSESAYESFLSADDKASGR;SPSDSGYSYETIGK;STDFAPIKEDFGQEK;SVGNTIDPVILFQK;SVNFSLTPNEIK;TATC[+57.0214635]HSSSSPPIDAASAEPYGFR;TPDTSTYC[+57.0214635]YETAEK;TPEDGDYSYEIIEK;TPEEGGYS…	28.3051	28.3786	28.2184	28.4054	28.1918	28.1498	28.1071	28.218	28.1572	|	28.1608	28.3007	28.249	|	0.139933	0.0755872	1.12155	|	0.0882047	0.386698	0.412628
sp|P08754|GNAI3_HUMAN	3	IIHEDGYSEDEC[+57.0214635]K;ISQSNYIPTQQDVLR;VVVYSNTIQSIIAIIR	25.914	25.391	25.5698	25.9897	25.587	25.4611	25.5364	25.7172	25.5004	|	25.5847	25.6249	25.6793	|	0.0402724	0.826831	0.0825831	|	0.0945867	0.626539	0.203052
sp|Q14980|NUMA1_HUMAN	28	AALMESQGQQQEER;AQELGHSQSALASAQR;ASMQPIQIAEGTGITTR;AVQAQGGESQQEAQR;DSALETLQGQLEEK;DSAQTSVTQAQR;EAEQMGNELER;ELAEAMAAQHTAESEC[+57.0214635]EQLVK;GEVLGDVLQLETLK;HQVEQLSSSLK;IATTTASAATAAAIGATPR;KQQNQELQEQLR;LADDLSTLQEK;LDFVC[+57.0214635]SFLQK;LEILQQQLQVANEAR;LGSPDYGNSALLSLPGYRPTTR;LLQAETASNSAR;LQAQLNELQAQLSQK;QEAATLAANNTQLQAR;QFC[+57.0214635]STQAALQAMER;QFLEVELDQAR;QQNELAELHANLAR;SLEAQVAHADQQLR;SQAPLES…	27.123	27.1576	26.9964	27.2032	26.9965	26.8533	26.7949	26.9222	26.8408	|	26.8526	27.0923	27.0177	|	0.239714	0.0200604	1.69766	|	0.165042	0.240666	0.618585
sp|O95433|AHSA1_HUMAN	5	DEPDTNLVALMK;EAMGIYISTLK;ETFLTSPEELYR;NGETELC[+57.0214635]MEGR;VFTTQELVQAFTHAPATLEADR	26.7882	26.9691	26.8565	26.8758	26.8637	26.6362	26.6629	26.7593	26.7684	|	26.7302	26.8713	26.7919	|	0.141061	0.0990941	1.00395	|	0.0616856	0.52485	0.279965
sp|P07099|HYEP_HUMAN	15	DKEETLPLEDGWWGPGTR;DVELLYPVK;EDDSIRPFK;ENLGQGWMTQK;FSTWTNTEFR;FTPPLEDSC[+57.0214635]FHYGFNSNYLK;GGHFAAFEEPELLAQDIR;GGHFAAFEEPELLAQDIRK;IIPLLTDPK;KGFNSVATAR;LISYSYMVR;VETSDEEIHDLHQR;VFYSLMR;VYVPTGFSAFPFELLHTPEK;YLEDGGLER	30.412	30.4306	30.405	30.3942	30.3169	30.313	30.3959	30.4348	30.3385	|	30.3897	30.4159	30.3413	|	0.0261822	0.450962	0.34586	|	-0.0483665	0.277445	0.556823
sp|O14617|AP3D1_HUMAN	14	ALDIDLDKPLADSEK;ALDLLYGMVSK;C[+57.0214635]SDSTLLSNLLEEMK;FAVSQMSALLDSAHLLASSTQR;GMELSVLDSLNAR;ILIEDSDQNLK;LFGALTPLEPR;LLESGDLSMSSIK;LMTSSTNNWVLIK;MSFQNLLAK;NYLSLAPLFFK;VPGLPMSDQYVK;VTTLPGHIQAVYVQNVVK;YLGLLAMSK	27.0553	26.9809	27.1312	27.104	26.8813	26.9828	26.974	26.8117	26.8861	|	26.8906	27.0558	26.9894	|	0.165227	0.0612793	1.21269	|	0.0987714	0.288643	0.53964
sp|P35637|FUS_HUMAN	5	AAIDWFDGKEFSGNPIK;APKPDGPGGGPGGSHMGGNYGDDR;LKGEATVSFDDPPSAK;TGQPMINLYTDR;TGQPMINLYTDRETGK	27.3251	27.3424	27.1118	27.3562	27.0961	26.9151	27.0122	27.1312	26.9328	|	27.0254	27.2597	27.1225	|	0.234303	0.0709335	1.14915	|	0.0970478	0.542704	0.265437
sp|Q5JRX3|PREP_HUMAN	7	C[+57.0214635]SVNATPQQMPQTEK;DPNTIETLQSFGK;EDTNNLFSVQFR;IAEMTDIKPILR;IEPSTVVPAQTPWDKPR;IHGFTVNQVTSVPELFLTAVK;LSVFSTVDAPVAPSDK	25.5619	25.6267	25.5318	25.6248	25.4323	25.4058	25.3447	25.3875	25.4699	|	25.4007	25.5734	25.4876	|	0.172714	0.0227075	1.64383	|	0.0869147	0.346162	0.460721
sp|Q96DV4|RM38_HUMAN	3	LAEYYGLYR;LAFLLFK;QDQPIDFSEDARPSPC[+57.0214635]YQLAQR	24.4297	23.3925	24.2643	24.3077	24.2706	24.3661	24.2836	24.2223	24.3293	|	24.2784	24.0288	24.3148	|	-0.249592	0.519488	0.284424	|	0.0363973	0.431878	0.364639
sp|P18669|PGAM1_HUMAN	7	FSGWYDADLSPAGHEEAK;FSGWYDADLSPAGHEEAKR;HGESAWNLENR;NLKPIKPMQFLGDEETVR;NLKPIKPMQFLGDEETVRK;SYDVPPPPMEPDHPFYSNISK;YADLTEDQLPSC[+57.0214635]ESLKDTIAR	30.6278	29.6933	30.4544	30.4865	30.4952	30.4594	30.6538	30.7096	30.6692	|	30.6775	30.2585	30.4804	|	-0.419041	0.281472	0.550565	|	-0.197159	0.00120476	2.9191
sp|P02533|K1C14_HUMAN	6	APSTYGGGLSVSSSR;DAEEWFFTK;ILTATVDNANVLLQIDNAR;LLEGEDAHLSSSQFSSGSQSSR;MSVEADINGLR;MSVEADINGLRR	27.486	27.9303	26.6142	27.5975	26.084	27.4286	27.8821	28.0468	28.4751	|	28.1347	27.3435	27.0367	|	-0.791183	0.166101	0.779629	|	-1.09798	0.136951	0.863433
sp|P22087|FBRL_HUMAN	8	ANC[+57.0214635]IDSTASAEAVFASEVK;ANC[+57.0214635]IDSTASAEAVFASEVKK;DHAVVVGVYRPPPK;LAAAILGGVDQIHIKPGAK;MQQENMKPQEQLTLEPYER;NLVPGESVYGEK;TNIIPVIEDAR;VSISEGDDKIEYR	28.3039	28.3917	28.2254	28.3827	28.227	27.9763	28.0157	28.2079	28.0696	|	28.0977	28.307	28.1953	|	0.209276	0.0504789	1.29689	|	0.0975997	0.513673	0.289313
sp|P00352|AL1A1_HUMAN	25	ANNTFYGLSAGVFTK;AVKAARQAFQIGSPWR;EEIFGPVQQIMK;ELGEYGFHEYTEVK;EQYDKILDLIESGKK;GYFVQPTVFSNVTDEMR;IAKEEIFGPVQQIMK;IFINNEWHDSVSGK;IFVEESIYDEFVR;IFVEESIYDEFVRR;ILDLIESGK;ILDLIESGKK;KYILGNPLTPGVTQGPQIDK;LEC[+57.0214635]GGGPWGNK;LLLATMESMNGGK;LYSNAYLNDLAGC[+57.0214635]IK;QAFQIGSPWR;RANNTFYGLSAGVFTK;SLDDVIKR;TIPIDGNFFTYTR;VAFTGSTEVGK;YC[+57.0214635]AGWADK;YC[+57.0214635]AGWADKIQGR;YILGNPLTPGVTQGPQIDK;YIL…	33.8942	33.9049	33.7212	33.8214	33.6286	33.6017	33.6348	33.6355	33.5771	|	33.6158	33.8401	33.6839	|	0.224319	0.0524125	1.28056	|	0.0680695	0.431721	0.364797
sp|Q7Z4H8|PLGT3_HUMAN	4	DFASFPSINLQQMLK;DVVLPTYDITHSMLEAMR;MFSDEILLSLTR;SLVWGPGLQAAVVLPVR	23.569	23.6679	23.8877	23.5366	23.6172	23.8346	23.6033	23.3789	23.6077	|	23.53	23.7082	23.6628	|	0.178239	0.217172	0.663196	|	0.132804	0.320327	0.494407
sp|P18621|RL17_HUMAN	8	EQIVPKPEEEVAQK;EQIVPKPEEEVAQKK;GLDVDSLVIEHIQVNK;INPYMSSPC[+57.0214635]HIEMILTEK;KSAEFLLHMLK;QWGWTQGR;SAEFLLHMLK;YSLDPENPTK	28.7988	28.8199	28.8376	28.9601	28.754	28.7221	28.7371	28.8666	28.6701	|	28.7579	28.8188	28.812	|	0.0608794	0.402342	0.395405	|	0.0541039	0.598629	0.222843
sp|P22314|UBA1_HUMAN	23	AAVATFLQSVQVPEFTPK;AENYDIPSADR;ALPAVQQNNLDEDLIRK;ATLPSPDKLPGFK;DEFEGLFK;DNPGVVTC[+57.0214635]LDEAR;GNVQVVIPFLTESYSSSQDPPEK;IHVSDQELQSANASVDDSRLEELK;IYDDDFFQNLDGVANALDNVDAR;KPLLESGTLGTK;LAGTQPLEVLEAVQR;LAYVAAGDLAPINAFIGGLAAQEVMK;LDQPMTEIVSR;LQTSSVLVSGLR;NEEDAAELVALAQAVNAR;NFPNAIEHTLQWAR;NGSEADIDEGLYSR;NIILGGVK;QFLDYFK;QLYVLGHEAMK;QPAENVNQYLTDPK;YDGQVAVFGSDLQEK;YFLVGAGAIGC[+57.0214635]ELLK	30.2007	30.2462	30.107	30.2529	30.0547	30.0189	30.0791	30.1231	30.0422	|	30.0815	30.1846	30.1088	|	0.103191	0.111439	0.952964	|	0.027387	0.749148	0.125432
sp|P29401|TKT_HUMAN	26	AVELAANTK;AYGQALAK;DDQVTVIGAGVTLHEALAAAELLK;GITGVEDKESWHGKPLPK;HQPTAIIAK;IIALDGDTK;ILATPPQEDAPSVDIANIR;ISSDLDGHPVPK;KILATPPQEDAPSVDIANIR;KISSDLDGHPVPK;KLILDSAR;LDNLVAILDINR;LGQSDPAPLQHQMDIYQK;LQALKDTANR;MFGIDRDAIAQAVR;MPSLPSYK;NSTFSEIFK;NSTFSEIFKK;QAFTDVATGSLGQGLGAAC[+57.0214635]GMAYTGK;SGKPAELLK;SKDDQVTVIGAGVTLHEALAAAELLK;SVPTSTVFYPSDGVATEK;TSRPENAIIYNNNEDFQVGQAK;TVPFC[+57.0214635]STFAAFFTR;VLDP…	31.5619	31.6728	31.6296	31.6763	31.5264	31.6159	31.598	31.6242	31.5515	|	31.5912	31.6214	31.6062	|	0.030201	0.48452	0.314688	|	0.0149587	0.778448	0.10877
sp|P55786|PSA_HUMAN	25	AFFESHPAPSAER;AFPC[+57.0214635]WDEPAIK;AGIISTVEVLK;ATFDISLVVPK;DAESIHQYLLQR;DNWEELYNR;DYFNVPYPLPK;ETALLIDPK;FALEVAAK;IDFVGELNDK;ILMDKPEMNVVLK;KPYPDDENLVEVK;LGLQNDLFSLAR;LGWDPKPGEGHLDALLR;LNLGTVGFYR;LSVEGFAVDK;QILSADLR;SPVYLTVLK;TQYSSAMLESLLPGIR;VALSNMNVIDR;VLGATLLPDLIQK;VLTFALSEEVRPQDTVSVIGGVAGGSK;VTLSFPSTLQTGTGTLK;YAAVTQFEATDAR;YQGGFLISR	30.2229	30.2094	30.1709	30.2576	30.0842	30.0661	30.1024	30.0596	30.1047	|	30.0889	30.2011	30.136	|	0.112167	0.00640355	2.19358	|	0.0470505	0.524654	0.280127
sp|Q93009|UBP7_HUMAN	15	AGFIQDTSLILYEEVKPNLTER;AVYMMPTEGDDSSK;DDPENDNSELPTAK;DLLQFFKPR;EVFGTFGIPFLLR;FAIVMMGR;FLTLPPVLHLQLMR;FMYDPQTDQNIK;IIGVHQEDELLEC[+57.0214635]LSPATSR;IQSLLDIQEK;LLEIVSYK;LNTDPMLLQFFK;LSEVLQAVTDHDIPQQLVER;TIPNDPGFVVTLSNR;VDVIFC[+57.0214635]DK	28.5356	28.4217	28.2842	28.43	28.2471	28.1859	28.4282	28.2083	28.2817	|	28.3061	28.4138	28.2877	|	0.107762	0.330761	0.480485	|	-0.0183709	0.860196	0.0654025
sp|Q08211|DHX9_HUMAN	29	AAEC[+57.0214635]NIVVTQPR;AAMEALVVEVTK;AIEPPPLDAVIEAEHTLR;DINTDFLLVVLR;DVVQAYPEVR;EGETVEPYK;ELDALDANDELTPLGR;FMC[+57.0214635]EVQVEGYNYTGMGNSTNKK;GISHVIVDEIHER;GMTLVTPLQLLLFASK;ISAVSVAER;KVFDPVPVGVTK;LAAQSC[+57.0214635]ALSLVR;LAQFEPSQR;LGGIGQFLAK;LNMATLR;LQISHEAAAC[+57.0214635]ITGLR;MGGEEAEIR;MTPSYEIR;NELMYQLEQDHDLQAILQER;QLYHLGVVEAYSGLTK;QPAIISQLDPVNER;SSVNC[+57.0214635]PFSSQDMK;TPLHEIALSIK;TTQVP…	30.193	30.3281	30.2233	30.2691	30.2176	30.0696	30.1786	30.1668	30.0761	|	30.1405	30.2481	30.1854	|	0.107623	0.111748	0.951762	|	0.0449053	0.555043	0.255674
sp|P40763|STAT3_HUMAN	3	FLQESNVLYQHNLR;LLQTAATAAQQGGQANHPTAAVVTEK;YLEQLHQLYSDSFPMELR	22.2736	22.4982	22.349	22.2687	22.3154	22.3158	22.2529	22.3298	21.8784	|	22.1537	22.3736	22.3	|	0.21992	0.253614	0.595826	|	0.146298	0.404253	0.393347
sp|P36776|LONM_HUMAN	18	AQAVLEEDHYGMEDVK;DGPSAGC[+57.0214635]TIVTALLSLAMGRPVR;DIIALNPLYR;EIFDIAFPDEQAEALAVER;ESVLQMMQAGQR;FSVGGMTDVAEIK;GDKDGSLEVTGQLGEVMK;HVMDVVDEELSK;ILC[+57.0214635]FYGPPGVGK;ILEFIAVSQLR;LGLLDNHSSEFNVTR;LSSDVLTLLIK;MEMINVSGYVAQEK;QLEVEPEEPEAENK;TENPLILIDEVDK;TENPLILIDEVDKIGR;VLFIC[+57.0214635]TANVTDTIPEPLRDR;YSNENLDLAR	28.8117	28.6852	28.7784	28.7161	28.4445	28.6601	28.6331	28.4709	28.6126	|	28.5722	28.7584	28.6069	|	0.186219	0.0472316	1.32577	|	0.0346692	0.742917	0.129059
sp|Q9P0L0|VAPA_HUMAN	5	C[+57.0214635]VFEMPNENDKLNDMEPSK;FKGPFTDVVTTNLK;FMVQTIFAPPNTSDMEAVWK;HEQILVLDPPTDLK;QDGPMPKPHSVSLNDTETR	25.553	25.521	25.7401	25.3255	25.2463	25.441	25.6366	25.3679	25.2208	|	25.4084	25.6047	25.3376	|	0.196301	0.250392	0.60138	|	-0.0708148	0.636442	0.196241
sp|Q9HC07|TM165_HUMAN	3	LLNGPGDVETGTSITVPQKK;NKEPPAPAQQLQPQPVAVQGPEPAR;SQLTTIVLAAR	24.9465	25.1731	24.6446	25.0476	24.8766	24.641	24.5023	24.9081	24.808	|	24.7395	24.9214	24.8551	|	0.181935	0.407819	0.389533	|	0.115568	0.533254	0.273066
sp|P25786|PSA1_HUMAN	9	AQPAQPADEPAEK;AQPAQPADEPAEKADEPMEH;ETLPAEQDLTTK;FVFDRPLPVSR;IHQIEYAMEAVK;LLC[+57.0214635]NFMR;LVSLIGSK;NQYDNDVTVWSPQGR;NVSIGIVGK	28.4773	27.3488	28.0124	28.0629	28.4206	28.3456	28.4869	28.5406	28.3791	|	28.4689	27.9462	28.2764	|	-0.52268	0.250038	0.601995	|	-0.192475	0.212432	0.67278
sp|Q66K14|TBC9B_HUMAN	5	ADSSSVLPSPLSISTK;DC[+57.0214635]ATEEDEPPAPELHQDAAR;ELFASLTPWAC[+57.0214635]GSHTPLLAGR;LMEQLANLAMR;VVGALVDQGIFEELTR	25.2103	25.2857	25.4122	25.2283	25.0964	25.1334	25.094	25.0012	25.0164	|	25.0372	25.3027	25.1527	|	0.265558	0.0288627	1.53966	|	0.115499	0.0824993	1.08355
sp|Q9NYU2|UGGG1_HUMAN	11	EGETYFDVVAVVDPVTR;EISYENTQISR;FLFVDADQIVR;IEYQFFEDR;ILASPVELALVVMK;IMMLSVLK;IVPEWQDYDQEIK;LGIEGLSLHNVLK;LNIQPSEADYAVDIR;VDALLSAQPK;YNSWPSSLQELLRPTFPGVIR	26.9441	27.0357	27.104	26.9677	26.9904	26.982	26.9723	26.823	26.8758	|	26.8904	27.028	26.98	|	0.137598	0.0970068	1.0132	|	0.0896664	0.173945	0.759589
sp|Q16181|SEPT7_HUMAN	10	ADTLTPEEC[+57.0214635]QQFK;DVTNNVHYENYR;FEDYLNAESR;IYEFPETDDEEENK;IYEFPETDDEEENKLVK;LKDSEAELQR;LPLAVVGSNTIIEVNGK;NLEGYVGFANLPNQVYR;STLINSLFLTDLYSPEYPGPSHR;VNIIPLIAK	27.5819	27.6726	27.5763	27.6339	27.5302	27.6028	27.4308	27.4836	27.4668	|	27.4604	27.6103	27.589	|	0.14989	0.0241662	1.61679	|	0.128569	0.0342566	1.46526
sp|P08670|VIME_HUMAN	40	DGQVINETSQHHDDLE;DNLAEDIMR;EEAENTLQSFR;EEAENTLQSFRQDVDNASLAR;EKLQEEMLQR;EKLQEEMLQREEAENTLQSFR;EMEENFAVEAANYQDTIGR;ETNLDSLPLVDTHSK;ETNLDSLPLVDTHSKR;FADLSEAANRNNDALR;FANYIDKVR;ILLAELEQLK;ILLAELEQLKGQGK;ISLPLPNFSSLNLR;KVESLQEEIAFLK;KVESLQEEIAFLKK;LGDLYEEEMR;LGDLYEEEMRELR;LLQDSVDFSLADAINTEFKNTR;LQDEIQNMK;LQDEIQNMKEEMAR;LQEEMLQR;LQEEMLQREEAENTLQSFR;MALDIEIATYR;MFGGPGTASRPSSSR;NLQEAEEWYK;QDVDNASLAR;QQY…	33.6327	33.7256	33.7129	33.7127	33.5904	33.6052	33.3956	33.5164	33.4387	|	33.4502	33.6904	33.6361	|	0.240164	0.006979	2.15621	|	0.185874	0.0240178	1.61947
sp|P52594|AGFG1_HUMAN	3	APVGSVVSVPSQSSASSDK;GTPSQSPVVGR;SSSADFGTFNTSQSHQTASAVSK	24.0871	24.1455	23.8579	24.1384	23.772	23.8435	23.5483	23.9322	23.7734	|	23.7513	24.0301	23.9179	|	0.27885	0.124495	0.904847	|	0.166651	0.351123	0.45454
sp|P07814|SYEP_HUMAN	35	AALLNQHYQVNFK;AIQGGTSHHLGQNFSK;AYVDDTPAEQMK;DQDLEPGAPSMGAK;DQVDIAVQELLQLK;EAPC[+57.0214635]VLIYIPDGHTK;EVIPVNVPEAQEEMK;EVIPVNVPEAQEEMKEVAK;FAGGDYTTTIEAFISASGR;FVELPGAEMGK;GFFIC[+57.0214635]DQPYEPVSPYSC[+57.0214635]K;GNAAWQEQLK;GSQFGQSC[+57.0214635]C[+57.0214635]LR;IDMSSNNGC[+57.0214635]MR;INEAVEC[+57.0214635]LLSLK;KGDIIQLQR;LGVENC[+57.0214635]YFPMFVSQSALEK;LNLNNTVLSK;LSSC[+57.0214635]DSFTSTINELNH…	29.6318	29.6254	29.535	29.5	29.4079	29.4163	29.409	29.4146	29.3655	|	29.3964	29.5974	29.4414	|	0.201015	0.0111076	1.95438	|	0.045049	0.267304	0.572995
sp|P62081|RS7_HUMAN	9	AIIIFVPVPQLK;AQQNNVEHKVETFSGVYK;DVNFEFPEFQL;ELNITAAK;KAIIIFVPVPQLK;TLTAVHDAILEDLVFPSEIVGK;TLTAVHDAILEDLVFPSEIVGKR;VETFSGVYK;VETFSGVYKK	28.2487	28.4473	28.8622	28.2973	28.5986	28.6575	28.3314	28.222	28.4116	|	28.3217	28.5194	28.5178	|	0.19769	0.390262	0.408644	|	0.19612	0.21538	0.666796
sp|P78527|PRKDC_HUMAN	102	AALSALESFLK;ATQQQHDFTLTQTADGR;AVAFFLESIAMHDIIAAEK;AYVPALQMAFK;C[+57.0214635]FGTGAAGNR;C[+57.0214635]GAALAGHQLIR;C[+57.0214635]LMDQATDPNILGR;DFGLLVFVR;DILPC[+57.0214635]LDGYLK;DLLLNTMSQEEK;DQNILLGTTYR;DVDFMYVELIQR;DYVDLFR;EC[+57.0214635]SPWMSDFK;EC[+57.0214635]SPWMSDFKVEFLR;EIFNFVLK;ELLNPVVEFVSHPSTTC[+57.0214635]R;ETGLMYSIMVHALR;EVYAAAAEVLGLILR;FLC[+57.0214635]IFLEK;FMNAVFFLLPK;FNNYVDC[+57.0214635…	31.7306	31.7131	31.6607	31.6884	31.5872	31.5385	31.5754	31.5764	31.5349	|	31.5623	31.7015	31.6047	|	0.13921	0.00794114	2.10012	|	0.0424487	0.441616	0.354955
sp|O94992|HEXI1_HUMAN	1	LGAPAAGGEEEWGQQQR	22.3625	22.3949	22.1578	22.2207	21.7365	21.8666	21.9086	22.0481	21.8609	|	21.9392	22.3051	21.9413	|	0.365889	0.0195781	1.70823	|	0.00207965	0.990273	0.00424505
sp|Q01469|FABP5_HUMAN	8	ELGVGIALR;FEETTADGR;LVVEC[+57.0214635]VMNNVTC[+57.0214635]TR;MGAMAKPDC[+57.0214635]IITC[+57.0214635]DGK;TQTVC[+57.0214635]NFTDGALVQHQEWDGK;TTQFSC[+57.0214635]TLGEK;TTQFSC[+57.0214635]TLGEKFEETTADGR;TTQFSC[+57.0214635]TLGEKFEETTADGRK	28.42	28.3803	27.9478	28.1546	27.6753	27.8907	28.1183	27.9338	27.8959	|	27.9827	28.2494	27.9068	|	0.266739	0.213286	0.671037	|	-0.075805	0.658442	0.181483
sp|Q14839|CHD4_HUMAN	12	AAYLNMSEDPSHPSMALNTR;EEEMGEEEEVER;ENEFSFEDNAIR;GAADVEKVEEK;GGGNQVSLLNVVMDLK;IGVMSLIR;LLEQALVIEEQLR;MPNGMYDGSALIR;QLEELLSDMK;TVQTAVFLYSLYK;VGGNIEVLGFNAR;VLIFSQMTK	26.6599	26.7522	26.5373	26.7812	26.5595	26.4082	26.5269	26.5338	26.3596	|	26.4734	26.6498	26.583	|	0.176364	0.105316	0.977506	|	0.109528	0.436215	0.360299
sp|P36871|PGM1_HUMAN	28	ADNFEYSDPVDGSISR;AIGGIILTASHNPGGPNGDFGIK;EAIQLIAR;ELLSGPNR;FFGNLMDASK;FNISNGGPAPEAITDK;FNISNGGPAPEAITDKIFQISK;IAAANGIGR;IALYETPTGWK;IDAMHGVVGPYVK;IFQISKTIEEYAVC[+57.0214635]PDLK;KQSVEDILK;LSGTGSAGATIR;LSLC[+57.0214635]GEESFGTGSDHIR;LYIDSYEK;LYIDSYEKDVAK;QEATLVVGGDGR;QFSANDKVYTVEK;QQFDLENK;QSVEDILK;SGEHDFGAAFDGDGDR;SGEHDFGAAFDGDGDRNMILGK;SIFDFSALK;TIEEYAVC[+57.0214635]PDLK;TQAYQDQKPGTSGLR;VDLGVLGK…	30.634	30.7595	30.5163	30.7093	30.5488	30.3621	30.4915	30.6309	30.4383	|	30.5202	30.6366	30.5401	|	0.116384	0.271325	0.56651	|	0.0198523	0.873977	0.0585002
sp|P04083|ANXA1_HUMAN	23	AAYLQETGKPLDETLK;AAYLQETGKPLDETLKK;AIMVKGVDEATIIDILTKR;ALTGHLEEVVLALLK;ALYEAGER;C[+57.0214635]ATSKPAFFAEK;DITSDTSGDFR;DLAKDITSDTSGDFR;GDRSEDFGVNEDLADSDAR;GGPGSAVSPYPTFNPSSDVAALHK;GLGTDEDTLIEILASR;GTDVNVFNTILTTR;GVDEATIIDILTK;GVDEATIIDILTKR;ILVALC[+57.0214635]GGN;KGTDVNVFNTILTTR;MYGISLC[+57.0214635]QAILDETK;MYGISLC[+57.0214635]QAILDETKGDYEK;QAWFIENEEQEYVQTVK;QQIKAAYLQETGKPLDETLKK;SEDFGVNEDLADSDAR;…	32.0753	30.3634	31.9518	31.7808	32.1387	32.1129	32.0851	32.0619	32.0146	|	32.0538	31.4635	32.0108	|	-0.590323	0.396276	0.402002	|	-0.0430476	0.746524	0.126956
sp|P35580|MYH10_HUMAN	29	ALEQQVEEMR;AVIYNPATQADWTAK;C[+57.0214635]MLQDREDQSILC[+57.0214635]TGESGAGK;ELDDATEANEGLSR;ELEAELEDER;IAEC[+57.0214635]SSQLAEEEEK;IAEC[+57.0214635]SSQLAEEEEKAK;IGQLEEQLEQEAK;IVGLDQVTGMTETAFGSAYK;KEEELQGALAR;KQELEEILHDLESR;LEVNMQAMK;LQNELDNVSTLLEEAEKK;LQQELDDLTVDLDHQR;MEEEILLLEDQNSK;NKQEVMISDLEER;NLPIYSENIIEMYR;NMDPLNDNVATLLHQSSDR;NSLQEQQEEEEEAR;NTDQASMPENTVAQK;QEEELQAKDEELLK;QGLETDNKELAC[+57.02146…	28.5146	28.485	28.3133	28.534	28.295	28.2309	28.2652	28.349	28.2716	|	28.2952	28.4376	28.3533	|	0.142394	0.137935	0.860324	|	0.0580343	0.599298	0.222357
sp|Q14669|TRIPC_HUMAN	9	DIPVTIHNLEEYLR;IDPLALVQAIER;LPDIFSVYFR;LVDLPLGLPFYK;MADPESNQEAVNSSAAR;SSAVVVDAIPVFLEK;SVESTC[+57.0214635]LC[+57.0214635]FAR;VEPVGNAPLLALVHK;YIQNLQGLFALPFGR	24.4413	24.8336	25.008	24.5289	24.8958	24.9019	24.4168	24.4574	24.461	|	24.4451	24.7609	24.7756	|	0.315859	0.199348	0.700387	|	0.33047	0.113738	0.944094
sp|Q13416|ORC2_HUMAN	2	QSGSLPLSSLTHVLR;SVLNSITEEVLDHMGTFR	21.9658	22.3449	22.6087	22.3819	22.3545	22.2424	22.1619	22.0081	22.1251	|	22.0984	22.3065	22.3263	|	0.208091	0.381441	0.418573	|	0.227905	0.0226945	1.64408
sp|Q9Y666|S12A7_HUMAN	11	DGIVPFLQVFGHGK;DGMSHLIQSAGLGGLK;DTTAAHQALLVAK;GFC[+57.0214635]QLVVSSSLR;GLTIVGSVLEGTYLDK;GVPSVPVAEESR;IFTVAQVDDNSIQMK;LANYTNLSQGVVEHEEDEESR;LLSFTSQLK;SQDAQLVLLNMPGPPK;TEAPGTPEGPEPERPSPGDGNPR	27.1707	27.2367	27.0502	27.1902	26.983	26.967	26.9875	26.9896	26.9716	|	26.9829	27.1525	27.0467	|	0.169572	0.0883452	1.05382	|	0.0638072	0.468576	0.32922
sp|P04844|RPN2_HUMAN	15	EDQVIQLMNAIFSK;EETVLATVQALQTASHLSQQADLR;FELDTSER;FSSGYYDFLVEVEGDNR;ISTEVGITNVDLSTVDKDQSIAPK;KNFESLSEAFSVASAAAVLSHNR;LQVTNVLSQPLTQATVK;MLAQQAVK;NFESLSEAFSVASAAAVLSHNR;NPILWNVADVVIK;QEIQHLFR;SIVEEIEDLVAR;TGQEVVFVAEPDNK;YHVPVVVVPEGSASDTHEQAILR;YIANTVELR	28.906	29.0404	28.9898	29.0122	28.8667	28.8523	28.7474	28.8174	28.7984	|	28.7878	28.9787	28.9104	|	0.19094	0.0223645	1.65044	|	0.122651	0.124431	0.905072
sp|P21281|VATB2_HUMAN	13	AVVQVFEGTSGIDAK;IPIFSAAGLPHNEIAAQIC[+57.0214635]R;IPQSTLSEFYPR;IYPEEMIQTGISAIDGMNSIAR;LALTTAEFLAYQC[+57.0214635]EK;NFIAQGPYENR;QIYPPINVLPSLSR;SGQVLEVSGSK;TPVSEDMLGR;TSC[+57.0214635]EFTGDILR;TVFETLDIGWQLLR;TVSGVNGPLVILDHVK;YAEIVHLTLPDGTK	28.3686	28.3535	28.3125	28.3029	28.1808	28.1359	28.2903	28.2003	28.2104	|	28.2336	28.3449	28.2065	|	0.111243	0.0387534	1.41169	|	-0.0270977	0.667654	0.175449
sp|P06733|ENOA_HUMAN	26	AAVPSGASTGIYEALELRDNDK;AAVPSGASTGIYEALELRDNDKTR;AGYTDKVVIGMDVAASEFFR;DATNVGDEGGFAPNILENK;DATNVGDEGGFAPNILENKEGLELLK;DYPVVSIEDPFDQDDWGAWQK;EIFDSRGNPTVEVDLFTSK;FTASAGIQVVGDDLTVTNPK;FTASAGIQVVGDDLTVTNPKR;GNPTVEVDLFTSK;IDKLMIEMDGTENK;IGAEVYHNLK;KLNVTEQEKIDK;LAMQEFMILPVGAANFR;LAQANGWGVMVSHR;LMIEMDGTENK;LNVTEQEKIDK;NFRNPLAK;SGKYDLDFK;SGKYDLDFKSPDDPSR;TIAPALVSK;VNQIGSVTESLQAC[+57.0214635]K;VVIGMDVAASEFF…	32.9539	33.0365	33.049	32.9664	32.9582	32.9866	33.0251	32.9596	32.9052	|	32.9633	33.0131	32.9704	|	0.0498619	0.338041	0.471031	|	0.00714366	0.858009	0.0665081
sp|Q9UKF6|CPSF3_HUMAN	2	LTGDVEELEIQEKPALK;TVEC[+57.0214635]EEGSEDDESLR	22.8772	23.0081	22.8699	22.7595	22.8306	22.3711	22.496	22.0945	22.4794	|	22.3566	22.9184	22.6538	|	0.561799	0.0389322	1.40969	|	0.297119	0.200697	0.697459
sp|P22392|NDKB_HUMAN	2	EISLWFKPEELVDYK;SAEKEISLWFKPEELVDYK	26.0723	25.8967	26.1069	25.7407	26.0506	26.5921	26.562	26.2162	26.2626	|	26.3469	26.0253	26.1278	|	-0.321635	0.0772968	1.11184	|	-0.219168	0.483623	0.315493
sp|P05783|K1C18_HUMAN	15	AQIFANTVDNAR;ASLENSLR;DWSHYFK;ETMQSLNDR;GGMGSGGLATGIAGGLAGMGGIQNEK;IVLQIDNAR;KVIDDTNITR;LEAEIATYR;QAQEYEALLNIK;QSVENDIHGLR;QSVENDIHGLRK;TVQSLEIDLDSMR;VKLEAEIATYR;VKYETELAMR;YALQMEQLNGILLHLESELAQTR	30.8272	30.9287	30.7208	30.9622	30.7364	30.681	30.728	30.7643	30.6811	|	30.7245	30.8256	30.7932	|	0.101061	0.228417	0.641271	|	0.0687014	0.512606	0.290216
sp|P23381|SYWC_HUMAN	7	ALIEVLQPLIAEHQAR;DYTSGAMLTGELKK;GIFGFTDSDC[+57.0214635]IGK;IDKELINR;ISFPAIQAAPSFSNSFPQIFR;MSASDPNSSIFLTDTAK;TDIQC[+57.0214635]LIPC[+57.0214635]AIDQDPYFR	27.1731	27.0877	27.2744	27.1088	27.0018	27.186	27.0365	26.9049	27.0624	|	27.0013	27.1784	27.0989	|	0.177116	0.0722669	1.14106	|	0.097613	0.248894	0.603985
sp|O60701|UGDH_HUMAN	23	ASVGFGGSC[+57.0214635]FQK;AVQALC[+57.0214635]AVYEHWVPR;EADLVFISVNTPTK;EQIVVDLSHPGVSEDDQVSR;ESSSIYISK;FSLQDPPNK;FSLQDPPNKKPK;IAILGFAFK;IIDSLFNTVTDK;IIDSLFNTVTDKK;ILTTNTWSSELSK;INAWNSPTLPIYEPGLK;IPYAPSGEIPK;LAANAFLAQR;MLKPAFIFDGR;NLFFSTNIDDAIK;RIPYAPSGEIPK;VLDGLHNELQTIGFQIETIGK;VLDGLHNELQTIGFQIETIGKK;VLIGGDETPEGQR;VTVVDVNESR;YLMDEGAHLHIYDPK;YWQQVIDMNDYQR	32.417	32.4845	32.3332	32.4198	32.307	32.2784	32.2915	32.3439	32.3454	|	32.3269	32.4115	32.335	|	0.084596	0.1834	0.736602	|	0.00810369	0.874457	0.0582617
sp|O95486|SC24A_HUMAN	5	DALVNAVIDSLSAYR;LFPLFVLALLK;MSVFQTQLPTLGVGALKPR;VDNLSDEGALNISDR;VVNLLQER	24.9743	25.1277	25.0064	25.092	25.1128	24.7288	25.0457	25.0574	24.9013	|	25.0015	25.0361	24.9779	|	0.0346629	0.63987	0.193908	|	-0.0235914	0.873283	0.0588449
sp|Q15691|MARE1_HUMAN	7	FFDANYDGK;FFDANYDGKDYDPVAAR;FQDNFEFVQWFK;KPLTSSSAAPQRPISTQR;LTVEDLEK;NIELIC[+57.0214635]QENEGENDPVLQR;QGQETAVAPSLVAPALNKPK	26.7462	24.9106	25.573	25.6628	26.8254	26.6921	26.9031	26.905	26.7306	|	26.8463	25.7433	26.3934	|	-1.103	0.174818	0.757414	|	-0.452814	0.342487	0.465355
sp|Q96SK2|TM209_HUMAN	1	SSPTVYNSPTDKEDYMTDLR	19.2131	19.002	19.5825	18.7873	18.5266	16.7445	18.3112	19.6122	17.9338	|	18.6191	19.2658	18.0195	|	0.646786	0.331401	0.479647	|	-0.599604	0.506602	0.295333
sp|P61247|RS3A_HUMAN	13	AC[+57.0214635]QSIYPLHDVFVR;ADGYEPPVQESV;APAMFNIR;EVQTNDLKEVVNK;LFC[+57.0214635]VGFTK;LIPDSIGKDIEK;LITEDVQGK;LMELHGEGSSSGK;MMEIMTR;NC[+57.0214635]LTNFHGMDLTR;TTDGYLLR;VFEVSLADLQNDEVAFR;VFEVSLADLQNDEVAFRK	29.72	29.6934	29.6332	29.6985	29.6743	29.5152	29.7661	29.807	29.6663	|	29.7465	29.6822	29.6293	|	-0.0642382	0.27338	0.563234	|	-0.117118	0.181486	0.741157
sp|O14818|PSA7_HUMAN	9	AITVFSPDGHLFQVEYAQEAVK;AITVFSPDGHLFQVEYAQEAVKK;ALLEVVQSGGK;IC[+57.0214635]ALDDNVC[+57.0214635]MAFAGLTADAR;ILNPEEIEK;LTVEDPVTVEYITR;LYQTDPSGTYHAWK;NYTDEAIETDDLTIK;YVAEIEKEKEENEK	28.9396	28.3116	28.7899	28.9449	28.8365	28.7626	28.8161	28.8632	28.8055	|	28.8283	28.6804	28.848	|	-0.147888	0.517015	0.286497	|	0.0197271	0.752075	0.123739
sp|P12429|ANXA3_HUMAN	13	ALLTLADGR;DISQAYYTVYK;DYPDFSPSVDAEAIQK;GAGTNEDALIEILTTR;GIGTDEFTLNR;MLISILTER;NTPAFLAER;QDAQILYK;SDTSGDYEITLLK;SEIDLLDIR;SLGDDISSETSGDFR;SLGDDISSETSGDFRK;WGTDEDKFTEILC[+57.0214635]LR	28.8068	28.1248	28.7569	28.9186	28.7502	28.7505	28.7133	28.7983	28.6829	|	28.7315	28.5628	28.8065	|	-0.168673	0.523769	0.28086	|	0.0749308	0.330567	0.480741
sp|P05455|LA_HUMAN	19	AELMEISEDKTK;DANNGNLQLR;EGIILFK;ETDLLILFK;EVTWEVLEGEVEK;FSGDLDDQTC[+57.0214635]R;GFPTDATLDDIKEWLEDK;GQVLNIQMR;GSIFVVFDSIESAK;GSIFVVFDSIESAKK;IC[+57.0214635]HQIEYYFGDFNLPR;IIEDQQESLNK;KFVETPGQK;LDEGWVPLEIMIK;LTTDFNVIVEALSK;SKAELMEISEDK;SKAELMEISEDKTK;SPSKPLPEVTDEYKNDVK;YKETDLLILFK	28.5303	28.6664	28.6232	28.4342	28.378	28.6754	28.2087	28.1394	28.3517	|	28.2333	28.6066	28.4959	|	0.373323	0.0110873	1.95517	|	0.26256	0.0849189	1.071
sp|P31946|1433B_HUMAN	5	AVTEQGHELSNEER;QTTVSNSQQAYQEAFEISK;QTTVSNSQQAYQEAFEISKK;YLIPNATQPESK;YLSEVASGDNK	27.0853	24.7059	25.5183	25.3775	27.7365	27.6879	27.5151	27.8159	27.6181	|	27.6497	25.7698	26.9339	|	-1.87987	0.112488	0.948896	|	-0.715776	0.455225	0.341774
sp|O60841|IF2P_HUMAN	7	ALPGMGTTIDVILINGR;ELEELSLEAQGIK;HFEATDILVSK;IPGMLIIDTPGHESFSNLR;LKEGDTIIVPGVEGPIVTQIR;LLQAQGVEVPSK;TSEVPYAGINIGPVHK	26.2689	26.5713	26.2684	26.4829	26.3363	26.1405	26.2262	26.3246	26.1919	|	26.2475	26.3695	26.3199	|	0.121976	0.353568	0.451527	|	0.0723381	0.553229	0.257095
sp|O75439|MPPB_HUMAN	8	AVEILADIIQNSTLGEAEIERER;DLVDYITTHYK;IDAVNAETIR;IPIPELEAR;IVLAAAGGVSHDELLDLAK;SPAIAAVGPIK;STQAATQVVLNVPETR;VTC[+57.0214635]LESGLR	26.785	26.8811	26.7954	26.8961	26.7726	26.625	26.7849	26.8349	26.6885	|	26.7695	26.8205	26.7645	|	0.0510203	0.392916	0.405701	|	-0.00491397	0.959497	0.0179562
sp|Q10713|MPPA_HUMAN	4	KYLLGVQPAWGSAEAVDIDR;LTDEEVEMTR;LYLNVLNR;TQLTSMLMMNLESRPVIFEDVGR	25.4601	25.6151	25.8096	25.5215	25.5135	25.5571	25.5094	25.4594	25.549	|	25.506	25.6283	25.5307	|	0.122337	0.349752	0.456239	|	0.0247358	0.458994	0.338193
sp|O95757|HS74L_HUMAN	14	AVMEQANLQR;C[+57.0214635]TPAC[+57.0214635]ISLGSR;EDISSIEIVGGATR;EFSITDLVPYSITLR;EPFELEAFYTNLHEVPYPDAR;FITPEDLSK;LSLTQDPVVK;NAVEEYVYDFR;SFDDPIVQTER;SGGIETIANEYSDR;SIDLPIQSSLC[+57.0214635]R;TSFEDGSGEC[+57.0214635]EVFC[+57.0214635]K;VLATTFDPYLGGR;YLEEERPFAIEQVTGMLLAK	28.4175	28.4988	28.3064	28.4334	28.2787	28.1607	28.3431	28.3679	28.2912	|	28.3341	28.4076	28.2909	|	0.0735016	0.319813	0.495104	|	-0.0431614	0.64512	0.19036
sp|Q15717|ELAV1_HUMAN	6	DANLYISGLPR;NVALLSQLYHSPAR;SEAEEAITSFNGHKPPGSSEPITVK;SLFSSIGEVESAK;VAGHSLGYGFVNYVTAK;VLVDQTTGLSR	28.0092	28.1039	27.9442	28.042	27.9829	27.8009	27.7773	28.0112	27.8632	|	27.8839	28.0191	27.9419	|	0.135192	0.186481	0.729365	|	0.0580349	0.591709	0.227892
sp|Q9UHB9|SRP68_HUMAN	13	ALLQQQPEDDSKR;C[+57.0214635]SLQAAAILDANDAHQTETSSSQVK;DLPDVQELITQVR;FETFC[+57.0214635]LDPSLVTK;IFLLGLADNEAAIVQAESEETKER;LASAFTEEQAVLYNQR;LEALITQTR;QAATMSEVEWR;SGGTEGLLAEKLEALITQTR;VEEISPNIR;VSNLQYLHSYLTYIK;VTEELLTDNR;YANEVNSDAGAFK	27.2995	27.3178	27.2935	27.2727	27.2077	27.3162	27.2105	27.2124	27.1535	|	27.1922	27.3036	27.2655	|	0.111416	0.0185633	1.73135	|	0.0733719	0.132756	0.876946
sp|P54886|P5CS_HUMAN	14	AALWALQGGTSVVIANGTHPK;C[+57.0214635]EYPAAC[+57.0214635]NALETLLIHR;FASYLTFSPSEVK;GDEC[+57.0214635]GLALGR;GPVGLEGLLTTK;HEILLSQSVR;LASIVEQVSVLQNQGR;LGSAVVTR;LNSLAIGLR;MIDLIIPR;MLATLEPEQR;QIAASSQDSVGR;VGTFFSEVKPAGPTVEQQGEMAR;VSGHVITDIVEGK	28.0643	28.176	28.0476	28.1126	27.9515	27.9374	27.9746	27.9745	27.9636	|	27.9709	28.0959	28.0005	|	0.125039	0.0889671	1.05077	|	0.0295753	0.651486	0.186095
sp|O75083|WDR1_HUMAN	14	AHDGGIYAISWSPDSTHLLSASGDK;DYSGQGVVK;GNNFLYTNGK;GPVTDVAYSHDGAFLAVC[+57.0214635]DASK;IKDIAWTEDSKR;LYSILGTTLK;LYSILGTTLKDEGK;NIDNPALADIYTEHAHQVVVAK;NNPSKPLHVIK;VFASLPQVER;VINSVDIK;VVTVFSVADGYSENNVFYGHHAK;YAPSGFYIASGDVSGK;YTSLMLR	29.1403	29.191	29.0287	29.211	29.0926	28.9845	29.06	29.1258	29.0299	|	29.0719	29.12	29.0961	|	0.0481129	0.446869	0.34982	|	0.0241591	0.759026	0.119743
sp|P20042|IF2B_HUMAN	10	DASDDLDDLNFFNQK;DYTYEELLNR;EVEPEPTEDKDLEADEEDTR;IESDVQEPTEPEDDLDIMLGNK;IFDIDEAEEGVK;IFDIDEAEEGVKDLK;LYFLQC[+57.0214635]ETC[+57.0214635]HSR;SPDTILQK;TGFQAVTGK;TSFVNFTDIC[+57.0214635]K	27.9261	27.9678	27.7935	27.9488	27.8172	27.7253	27.6778	27.8035	27.7652	|	27.7488	27.8958	27.8304	|	0.146943	0.0919638	1.03638	|	0.0815697	0.350826	0.454909
sp|P07954|FUMH_HUMAN	10	AAAEVNQDYGLDPK;AIEMLGGELGSK;ETAIELGYLTAEQFDEWVKPK;IEYDTFGELK;IEYDTFGELKVPNDK;IYELAAGGTAVGTGLNTR;LMNESLMLVTALNPHIGYDK;SGLGELILPENEPGSSIMPGK;THTQDAVPLTLGQEFSGYVQQVK;VAALTGLPFVTAPNK	28.3509	28.4319	28.276	28.3901	28.2767	28.1934	28.0926	28.1911	28.2054	|	28.163	28.3529	28.2867	|	0.189898	0.0320067	1.49476	|	0.123674	0.153173	0.814819
sp|O15143|ARC1B_HUMAN	5	ASSEGGTAAGAGLDSLHK;EVEERPAPTPWGSK;NAYVWTLK;NSVSQISVLSGGK;VAWVSHDSTVC[+57.0214635]LADADKK	26.3337	26.4155	26.1755	26.4232	26.2354	26.116	26.3183	26.3337	26.2516	|	26.3012	26.3083	26.2582	|	0.00705719	0.931868	0.0306454	|	-0.0429986	0.683328	0.165371
sp|P43243|MATR3_HUMAN	17	ALWFQGR;DLDELSRYPEDK;DSFDDRGPSLNPVLDYDHGSR;EWSQHINGASHSR;GAPPSSNIEDFHGLLPK;GDADQASNILASFGLSAR;GNLGAGNGNLQGPR;GPGPLQER;GPSLNPVLDYDHGSR;ITPENLPQILLQLK;LC[+57.0214635]SLFYTNEEVAK;NYILMR;SQAFIEMETR;SQESGYYDR;TEEGPTLSYGR;VIHLSNLPHSGYSDSAVLK;YQLLQLVEPFGVISNHLILNK	29.0131	29.1929	29.1112	29.1122	29.1234	29.0753	28.9215	29.019	28.9474	|	28.9626	29.1057	29.1036	|	0.143087	0.0917523	1.03738	|	0.141013	0.023786	1.62368
sp|P23229|ITA6_HUMAN	5	EGC[+57.0214635]GDDNVC[+57.0214635]NSNLK;LETTSNQDNLAPITAK;LIATFPDTLTYSAYR;LNYLDILMR;WLLYLVK	24.6973	24.5806	24.1854	24.6405	24.4261	24.3631	24.43	24.4569	24.1303	|	24.3391	24.4878	24.4765	|	0.148696	0.476621	0.321827	|	0.137468	0.366021	0.436494
sp|P28074|PSB5_HUMAN	10	AIYQATYR;ATAGAYIASQTVK;DAYSGGAVNLYHVR;GMGLSMGTMIC[+57.0214635]GWDK;GPGLYYVDSEGNR;GYSYDLEVEQAYDLAR;HGVIVAADSR;LLANMVYQYK;RGPGLYYVDSEGNR;VSSDNVADLHEK	27.994	27.9158	27.6175	27.9077	27.6889	27.7084	27.8531	27.8726	27.6516	|	27.7924	27.8424	27.7683	|	0.0499776	0.733017	0.134886	|	-0.0240898	0.820382	0.0859838
sp|O60264|SMCA5_HUMAN	7	EIQEPDPTYEEK;ESEITDEDIDGILER;FDWFLK;NFTMDTESSVYNFEGEDYREK;QNLLSVGDYR;TEQEEDEELLTESSK;TLQTISLLGYMK	25.9668	26.0763	25.8816	26.018	25.869	25.7576	25.7872	25.9094	25.7686	|	25.8218	25.9749	25.8815	|	0.153137	0.103126	0.986633	|	0.0597712	0.539887	0.267697
sp|Q08AH3|ACS2A_HUMAN	2	ANDIINSSGYR;ESYGQTETGLTC[+57.0214635]MVSK	22.4104	22.1552	22.5778	22.4568	22.1552	22.5004	22.3202	22.1667	22.3286	|	22.2719	22.3811	22.3708	|	0.109273	0.479306	0.319387	|	0.0989539	0.474145	0.324089
sp|Q9UNN5|FAF1_HUMAN	3	NVYDLTSIPVR;QILENELQIPVSK;SSNEVLNVIQGNTTVDELMMR	25.3079	25.4361	25.311	25.3911	25.289	25.0884	25.0799	25.0711	25.1527	|	25.1012	25.3517	25.2562	|	0.250439	0.0116912	1.93214	|	0.154944	0.21802	0.661504
sp|P19367|HXK1_HUMAN	18	AAQLC[+57.0214635]GAGMAAVVDK;ATDC[+57.0214635]VGHDVVTLLR;C[+57.0214635]NVSFLLSEDGSGK;DFNPTATVK;EGLLFEGR;FLLSESGSGK;FNTSDVSAIEK;GAALITAVGVR;GKFNTSDVSAIEK;HIDLVEGDEGR;IDEAILITWTK;LGVEPSDDDC[+57.0214635]VSVQHVC[+57.0214635]TIVSFR;LSDETLIDIMTR;LVDEYSLNAGK;MVSGMYLGELVR;QIEETLAHFHLTK;SANLVAATLGAILNR;TTVGVDGSLYK	28.2176	28.2181	28.0075	28.2208	28.0594	27.9886	28.2736	28.2492	28.0602	|	28.1943	28.1477	28.0896	|	-0.046601	0.656943	0.182472	|	-0.104717	0.33784	0.471289
sp|Q15274|NADC_HUMAN	7	C[+57.0214635]SGIASAAAAAVEAAR;DNHVVAAGGVEK;EDC[+57.0214635]PGLNYAALVSGAGPSQAALWAK;GAGWTGHVAGTR;GPAHC[+57.0214635]LLLGER;YDLGGLVMVK;YGLLVGGAASHR	28.9922	28.5796	28.6866	28.7196	28.5685	28.7324	28.9086	28.7954	28.7998	|	28.8346	28.7528	28.6735	|	-0.0818246	0.582171	0.23495	|	-0.161125	0.0735237	1.13357
sp|P56192|SYMC_HUMAN	14	ADKNEVAAEVAK;AEVLISTVGPEDC[+57.0214635]VVPFLTRPK;ALEEGLTPQEIC[+57.0214635]DK;ALTHIDHSLSR;GFVLQDTVEQLR;GLESLPPLRPQQNPVLPVAGER;ITQDIFQQLLK;ITQDIFQQLLKR;LENDQIESLR;LINAVELK;NNSELLNNLGNFINR;NPEQVDLYQFMAK;QQGVLALRPYLQK;SC[+57.0214635]PVVQSSQHLFLDLPK	28.8513	28.9257	28.8139	28.8786	28.734	28.7008	28.6859	28.7349	28.7717	|	28.7309	28.8637	28.7711	|	0.132807	0.0356283	1.4482	|	0.0402349	0.553539	0.256852
sp|Q9H8Y5|ANKZ1_HUMAN	4	LFC[+57.0214635]STC[+57.0214635]DQTFQNHQEQR;LLLEAGADPTVQDSR;LQLAPSPADPR;VLSLLSAPLGSGGFTLLHAAAAAGR	24.672	24.9007	24.7397	25.0247	24.8225	24.7069	24.7064	24.6902	24.8482	|	24.7483	24.7708	24.8514	|	0.0225646	0.80343	0.095052	|	0.103107	0.399195	0.398815
sp|O43175|SERA_HUMAN	18	AGTGVDNVDLEAATR;AGTGVDNVDLEAATRK;ALQSGQC[+57.0214635]AGAALDVFTEEPPRDR;ALVDHENVISC[+57.0214635]PHLGASTK;C[+57.0214635]GEEIAVQFVDMVK;FMGTELNGK;GGIVDEGALLR;GTIQVITQGTSLK;ILQDGGLQVVEK;KILQDGGLQVVEK;KVLISDSLDPC[+57.0214635]C[+57.0214635]R;MQSFGMK;NAGNC[+57.0214635]LSPAVIVGLLK;QADVNLVNAK;QIPQATASMK;TLGILGLGR;VLISDSLDPC[+57.0214635]C[+57.0214635]R;VTADVINAAEK	31.0969	31.0888	31.0323	31.0233	30.8744	30.9189	30.9253	30.9082	30.9254	|	30.9196	31.0727	30.9389	|	0.153055	0.0122478	1.91194	|	0.0192744	0.70586	0.151281
sp|O15460|P4HA2_HUMAN	9	APQLLIAPFKEEDEWDSPHIVR;GQEFLRPC[+57.0214635]GSTEVD;QFFPTDEDEIGAAK;QLDAGEEATTTK;SAADAEGYLAHPVNAYK;SSWLEEDDDPVVAR;TAELLQVANYGVGGQYEPHFDFSR;TGVLTVASYR;YYDVMSDEEIER	27.2048	27.271	27.0337	27.2979	27.047	26.8605	27.1583	27.1137	26.9674	|	27.0798	27.1698	27.0685	|	0.0900154	0.381793	0.418172	|	-0.0113487	0.940506	0.0266384
sp|P13639|EF2_HUMAN	35	ALLELQLEPEELYQTFQR;ARPFPDGLAEDIDKGEVSAR;AYLPVNESFGFTADLR;C[+57.0214635]ELLYEGPPDDEAAMGIK;C[+57.0214635]LYASVLTAQPR;DGAGFLINLIDSPGHVDFSSEVTAALR;DLEEDHAC[+57.0214635]IPIK;DLEEDHAC[+57.0214635]IPIKK;DSVVAGFQWATK;EDLYLKPIQR;EGALC[+57.0214635]EENMR;EGIPALDNFLDKL;ETVSEESNVLC[+57.0214635]LSK;GEGQLGPAER;GHVFEESQVAGTPMFVVK;GVQYLNEIKDSVVAGFQWATK;IMGPNYTPGK;IMGPNYTPGKK;IWC[+57.0214635]FGPDGTGPNILTDITK;KEDLY…	32.1202	32.2064	32.165	32.1099	32.0309	32.0632	31.9957	32.0264	32.0235	|	32.0152	32.1638	32.068	|	0.148668	0.0165355	1.78158	|	0.0528475	0.134049	0.872735
sp|P52209|6PGD_HUMAN	14	AGQAVDDFIEK;DAFDRNPELQNLLLDDFFK;GILFVGSGVSGGEEGAR;HEMLPASLIQAQR;IISYAQGFMLLR;LVPLLDTGDIIIDGGNSEYR;LVPLLDTGDIIIDGGNSEYRDTTR;NPELQNLLLDDFFK;SAVENC[+57.0214635]QDSWR;TIFQGIAAK;TVSKVDDFLANEAK;VDDFLANEAK;VGTGEPC[+57.0214635]C[+57.0214635]DWVGDEGAGHFVK;YGPSLMPGGNK	29.0266	29.1169	29.001	29.0626	28.9454	28.8781	28.9691	29.0211	28.9125	|	28.9676	29.0482	28.962	|	0.0806046	0.163076	0.78761	|	-0.00552177	0.934677	0.0293384
sp|P12694|ODBA_HUMAN	1	NNGYAISTPTSEQYR	21.2972	21.2482	21.0693	21.5241	21.2441	20.979	20.7216	21.1306	20.7707	|	20.8743	21.2049	21.249	|	0.330584	0.10719	0.969847	|	0.37474	0.142069	0.8475
sp|P52926|HMGA2_HUMAN	1	GEGAGQPSTSAQGQPAAPAPQKR	20.1048	19.5722	19.4884	19.7147	19.4556	19.0215	19.9398	19.5981	19.1925	|	19.5768	19.7218	19.3972	|	0.144952	0.643386	0.191528	|	-0.179573	0.576819	0.238961
sp|P07237|PDIA1_HUMAN	18	EADDIVNWLK;ENLLDFIK;HNQLPLVIEFTEQTAPK;ILEFFGLK;ILFIFIDSDHTDNQR;LGETYKDHENIVIAK;LITLEEEMTK;MDSTANEVEAVK;NFEDVAFDEK;NFEDVAFDEKK;NNFEGEVTK;NNFEGEVTKENLLDFIK;QLAPIWDK;SNFAEALAAHK;TVIDYNGER;VDATEESDLAQQYGVR;YKPESEELTAER;YQLDKDGVVLFK	30.4218	30.4725	30.3099	30.4417	30.2937	30.2452	30.2644	30.3149	30.2005	|	30.2599	30.4014	30.3269	|	0.141487	0.0803799	1.09485	|	0.0669397	0.392881	0.405739
sp|P31937|3HIDH_HUMAN	7	DFSSVFQFLR;DLGLAQDSATSTK;GSLLIDSSTIDPAVSK;IITMLPTSINAIEAYSGANGILK;MGAVFMDAPVSGGVGAAR;SPILLGSLAHQIYR;TPVGFIGLGNMGNPMAK	27.0555	26.9504	27.0744	27.0417	26.7874	26.8857	26.9366	26.7571	26.7704	|	26.8214	27.0268	26.905	|	0.205401	0.0493565	1.30666	|	0.0835857	0.426364	0.370219
sp|P31040|SDHA_HUMAN	14	AAFGLSEAGFNTAC[+57.0214635]VTK;EPIPVLPTVHYNMGGIPTNYK;GEGGILINSQGER;HTLSYVDVGTGK;IDEYDYSKPIQGQQK;LGANSLLDLVVFGR;SMQNHAAVFR;TGHSLLHTLYGR;TLNEADC[+57.0214635]ATVPPAIR;TYFSC[+57.0214635]TSAHTSTGDGTAMITR;VGSVLQEGC[+57.0214635]GK;VPPIKPNAGEESVMNLDK;VSDSISAQYPVVDHEFDAVVVGAGGAGLR;VTLEYRPVIDK	28.0973	28.1668	27.8051	27.9994	28.0973	28.1538	28.0026	27.8986	27.7224	|	27.8745	28.0231	28.0835	|	0.148529	0.346425	0.460391	|	0.208965	0.10801	0.966538
sp|P30405|PPIF_HUMAN	1	VIPSFMC[+57.0214635]QAGDFTNHNGTGGK	23.7884	23.6697	23.7063	23.6079	23.4775	23.5751	23.6574	23.3144	23.5828	|	23.5182	23.7215	23.5535	|	0.203261	0.181854	0.740277	|	0.0352783	0.775299	0.110531
sp|Q07666|KHDR1_HUMAN	5	DSLDPSFTHAMQLLTAEIEK;ILGPQGNTIK;KDDEENYLDLFSHK;SGSMDPSGAHPSVR;YLPELMAEK	27.1652	27.1873	27.1982	27.1272	27.0573	26.9438	26.619	26.8999	26.8601	|	26.793	27.1836	27.0427	|	0.390593	0.0454281	1.34268	|	0.249752	0.0853773	1.06866
sp|O14787|TNPO2_HUMAN	2	GDVEEDEAVPDSEQDIKPR;YSEIDIILLK	23.0591	23.067	22.624	23.0689	23.0343	22.9472	22.9336	23.0551	22.6701	|	22.8863	22.9167	23.0168	|	0.0304235	0.878016	0.0564974	|	0.130525	0.371229	0.430359
sp|Q9NUQ7|UFSP2_HUMAN	1	EIQQALVDAGDKPATFVGSR	22.6331	22.7096	22.9824	22.9193	22.6867	22.549	22.5234	22.5732	22.6278	|	22.5748	22.775	22.7183	|	0.200198	0.193116	0.714183	|	0.143523	0.314133	0.502886
sp|P42566|EPS15_HUMAN	9	DQFALAFHLISQK;ELDTLNNEIVDLQR;LPVDILGR;LQQETAELEESVESGK;QEFFVALR;SATSSSVSNVVITK;SGLPDLILGK;TSEVQDLQDEVQR;VC[+57.0214635]SELDNNR	25.3095	25.2987	25.1899	25.2585	25.2961	25.2338	25.1937	25.1588	25.2185	|	25.1903	25.2661	25.2628	|	0.0757332	0.175603	0.755469	|	0.0724602	0.0445539	1.35111
sp|O43707|ACTN4_HUMAN	31	AC[+57.0214635]LISLGYDVENDR;AC[+57.0214635]LISLGYDVENDRQGEAEFNR;AGTQIENIDEDFR;AGTQIENIDEDFRDGLK;ASFNHFDKDHGGALGPEEFK;DGLAFNALIHR;DHALLEEQSK;DYETATLSDIK;EAILAIHK;ETTDTDTADQVIASFK;GISQEQMQEFR;IC[+57.0214635]DQWDALGSLTHSR;ISIEMNGTLEDQLSHLK;KAGTQIENIDEDFRDGLK;LSGSNPYTTVTPQIINSK;LSNRPAFMPSEGK;LVSIGAEEIVDGNAK;MAPYQGPDAVPGALDYK;MLDAEDIVNTARPDEK;MVSDINNGWQHLEQAEK;NFITAEELR;NVNVQNFHISWK;QFASQANVVGPWIQTK;Q…	30.5243	30.501	30.3486	30.5444	30.297	30.2087	30.2542	30.2862	30.215	|	30.2518	30.458	30.35	|	0.206207	0.0506835	1.29513	|	0.0982323	0.432492	0.364022
sp|Q07955|SRSF1_HUMAN	9	DGTGVVEFVR;DIEDVFYK;EAGDVC[+57.0214635]YADVYR;GGPPFAFVEFEDPR;GGPPFAFVEFEDPRDAEDAVYGR;KEDMTYAVR;SHEGETAYIR;TKDIEDVFYK;VVVSGLPPSGSWQDLK	29.5022	29.6276	29.2982	29.5299	29.2742	29.2753	29.1805	29.2921	29.2727	|	29.2484	29.476	29.3598	|	0.22756	0.129227	0.888648	|	0.111366	0.322294	0.491748
sp|P35579|MYH9_HUMAN	76	ALEEAMEQK;ALEEAMEQKAELER;ALELDSNLYR;ALEQQVEEMK;ANLQIDQINTDLNLER;ASITALEAK;DELADEIANSSGK;DFSALESQLQDTQELLQEENR;DLEAHIDSANK;DMFQETMEAMR;EEVGEEAIVELVENGKK;ELEDATETADAMNR;ELEDATETADAMNREVSSLK;ELESQISELQEDLESER;EMEAELEDER;EMEAELEDERK;EQADFAIEALAK;EQLEEEEEAK;EQLEEEEEAKHNLEK;FLSNGHVTIPGQQDK;FVSELWK;GDLPFVVPR;HEAMITDLEER;HSQAVEELAEQLEQTK;HSQAVEELAEQLEQTKR;IAEFTTNLTEEEEK;IAEFTTNLTEEEEKSK;IAQLEEELEEEQGNTEL…	31.7631	31.8186	31.6697	31.8076	31.5948	31.5666	31.515	31.5743	31.5578	|	31.5491	31.7505	31.6563	|	0.201403	0.029851	1.52504	|	0.10728	0.292054	0.534536
sp|Q12797|ASPH_HUMAN	20	AQC[+57.0214635]EDDLAEK;EGIESGDPGTDDGR;ETGYTELVK;FPETTGC[+57.0214635]R;FYFHLGDAMQR;GAIETYQEVASLPDVPADLLK;GDWSQFTLWQQGR;GKIEEAVNAFK;GLFLPEDENLR;GLFLPEDENLREK;IAESIPYLK;IEEAVNAFK;LGIYDADGDGDFDVDDAK;LIFIVDVWHPELTPQQR;NDLGVGYLLIGDNDNAK;NDLGVGYLLIGDNDNAKK;TC[+57.0214635]TLLEK;TC[+57.0214635]TLLEKFPETTGC[+57.0214635]R;VLIFDDSFEHEVWQDASSFR;VYEEVLSVTPNDGFAK	29.8847	29.8686	29.8257	29.9509	29.6648	29.7066	29.6879	29.6614	29.6864	|	29.6786	29.8597	29.7741	|	0.181089	0.0030615	2.51407	|	0.0955296	0.396308	0.401967
sp|Q9NZL9|MAT2B_HUMAN	4	AVLENNLGAAVLR;ESLWPFLIDK;RPDVVENQPDAASQLNVDASGNLAK;VLVTGATGLLGR	27.0982	26.9709	26.8368	26.9995	26.9346	26.711	26.8013	26.8253	26.7353	|	26.7873	26.9686	26.8817	|	0.181353	0.126172	0.899038	|	0.0944157	0.395346	0.403023
sp|P07195|LDHB_HUMAN	17	DDEVAQLKK;EKLIAPVAEEEATVPNNK;GEMMDLQHGSLFLQTPK;IHPVSTMVK;ITVVGVGQVGMAC[+57.0214635]AISILGK;IVADKDYSVTANSK;IVVVTAGVR;KSADTLWDIQK;LIAPVAEEEATVPNNK;LKDDEVAQLK;LKDDEVAQLKK;LKGEMMDLQHGSLFLQTPK;MVVESAYEVIK;SADTLWDIQK;SADTLWDIQKDLKDL;SLADELALVDVLEDK;SLADELALVDVLEDKLK	32.0303	32.0978	31.9608	32.0615	31.97	31.8352	31.8549	32.0207	31.8354	|	31.9037	32.0297	31.9556	|	0.125977	0.160182	0.795385	|	0.0518742	0.588367	0.230352
sp|Q92896|GSLG1_HUMAN	12	ADIFVDPVLHTAC[+57.0214635]ALDIK;ALNEAC[+57.0214635]ESVIQTAC[+57.0214635]K;DAHSQGEVVSC[+57.0214635]LEK;FC[+57.0214635]ENTQAGEGR;IIIQESALDYR;LIC[+57.0214635]GFMDDC[+57.0214635]KNDINILK;LLELQYFISR;LSSDC[+57.0214635]EDQIR;QMSC[+57.0214635]LMEALEDKR;QVSSEC[+57.0214635]QGEMLDYR;SGDPMILSC[+57.0214635]LMEHLYTEK;VAELSSDDFHLDR	26.0748	26.0694	26.0714	25.9525	25.7793	25.965	26.0278	25.8474	25.8747	|	25.9166	26.0719	25.8989	|	0.155242	0.109625	0.960089	|	-0.0176697	0.840238	0.0755977
sp|Q14974|IMB1_HUMAN	23	AAVENLPTFLVELSR;DC[+57.0214635]YPAVQK;DTAAWTVGR;ESC[+57.0214635]LEAYTGIVQGLK;GALQYLVPILTQTLTK;GDQENVHPDVMLVQPR;HFIMQVVC[+57.0214635]EATQC[+57.0214635]PDTR;LAATNALLNSLEFTK;LLETTDRPDGHQNNLR;LQQVLQMESHIQSTSDR;NSLTSKDPDIK;QDENDDDDDWNPC[+57.0214635]K;SDYDMVDYLNELR;SNEILTAIIQGMR;SSAYESLMEIVK;TLATWATK;TTLVIMER;TVSPDRLELEAAQK;VAALQNLVK;VLANPGNSQVAR;WLAIDANAR;YLEVVLNTLQQASQAQVDK;YMEAFKPFLGIGLK	30.3432	30.3081	30.3682	30.3512	30.2879	30.2508	30.2309	30.2167	30.2333	|	30.227	30.3398	30.2966	|	0.112857	0.0166086	1.77967	|	0.0696742	0.136665	0.864342
sp|P31930|QCR1_HUMAN	14	ADLTEYLSTHYK;AVELLGDIVQNC[+57.0214635]SLEDSQIEK;AVELLGDIVQNC[+57.0214635]SLEDSQIEKER;EMQENDASMR;EVESMGAHLNAYSTR;HLGGIPWTYAEDAVPTLTPC[+57.0214635]R;IAEVDASVVR;IDDMMFVLQGQWMR;IPLAEWESR;LC[+57.0214635]TSATESEVAR;MVLAAAGGVEHQQLLDLAQK;NALVSHLDGTTPVC[+57.0214635]EDIGR;NNGAGYFLEHLAFK;SGMFWLR	28.8641	28.577	28.8098	28.6556	28.6515	28.6292	28.708	28.7485	28.6724	|	28.7096	28.7503	28.6454	|	0.0406602	0.693679	0.158842	|	-0.0642077	0.0858106	1.06646
sp|Q12959|DLG1_HUMAN	5	EQMMNSSISSGSGSLR;FIEAGQYNNHLYGTSVQSVR;INDDLISEFPDK;QVTPDGESDEVGVIPSK;QVTPDGESDEVGVIPSKR	24.7586	24.8937	24.6375	24.8689	24.7981	24.6019	24.5485	24.6996	24.5178	|	24.5887	24.7633	24.7563	|	0.174601	0.13848	0.858614	|	0.167639	0.169261	0.771444
sp|Q9Y2S7|PDIP2_HUMAN	6	FLLYDQTK;GVVLFPWQAR;IFSLSGTLETVR;LENLDSDVVQLR;SQTEAVTFLANHDDSR;VLETVGVFEVPK	26.6385	26.7981	26.7193	26.7376	26.5204	26.5044	26.4618	26.5728	26.5073	|	26.514	26.7186	26.5874	|	0.204665	0.0266007	1.57511	|	0.0734653	0.441748	0.354825
sp|P55010|IF5_HUMAN	7	AMGPLVLTEVLFNEK;EEGVIDSSDKEIVAEAER;FVLC[+57.0214635]PEC[+57.0214635]ENPETDLHVNPK;LQDMLDGFIK;TVIVNMVDVAK;VLTLSDDLER;VNILFDFVK	27.0399	27.2133	27.0736	27.0364	27.044	26.9428	26.983	26.9605	26.9657	|	26.9697	27.1089	27.0077	|	0.139199	0.117612	0.929548	|	0.038009	0.363278	0.439761
sp|P11717|MPRI_HUMAN	15	AC[+57.0214635]PPGTAAC[+57.0214635]LVR;ATLITFLC[+57.0214635]DR;C[+57.0214635]DEDEDIGRPQVFSEVR;DGAGNSFDLSSLSR;FVC[+57.0214635]NDDVYSGPLK;GHQAFDVGQPR;GPLGC[+57.0214635]SER;LSSDVC[+57.0214635]PTSDK;SFSLGDIYFK;SYEEC[+57.0214635]IIESR;TASSVIELTC[+57.0214635]TK;VPIDGPPIDIGR;YDLSALVR;YVDGDLC[+57.0214635]PDGIR;YVDQVLQLVYK	27.4366	27.3249	27.2411	27.2765	27.0402	27.1784	27.2402	27.1254	27.2092	|	27.1916	27.3342	27.165	|	0.142602	0.112157	0.950174	|	-0.0265764	0.752045	0.123756
sp|P11142|HSP7C_HUMAN	17	DAGTIAGLNVLR;EIAEAYLGK;FDDAVVQSDMK;GPAVGIDLGTTYSC[+57.0214635]VGVFQHGK;LDKSQIHDIVLVGGSTR;LSKEDIER;MKEIAEAYLGK;MVNHFIAEFK;NQVAMNPTNTVFDAK;NQVAMNPTNTVFDAKR;NSLESYAFNMK;RFDDAVVQSDMK;SFYPEEVSSMVLTK;SINPDEAVAYGAAVQAAILSGDK;SQIHDIVLVGGSTR;TVTNAVVTVPAYFNDSQR;VC[+57.0214635]NPIITK	31.7697	31.9484	31.7004	31.7964	31.6414	31.5869	31.6591	31.7093	31.5402	|	31.6362	31.8062	31.6749	|	0.170005	0.139244	0.856223	|	0.0387344	0.656082	0.183042
sp|Q9Y6H1|CHCH2_HUMAN	3	AAPRPAPVAQPPAAAPPSAVGSSAAAPR;LC[+57.0214635]EGFNEVLK;QFLEC[+57.0214635]AQNQGDIK	23.7796	21.3144	22.4794	22.27	24.5254	24.9149	25.3343	25.3455	25.1111	|	25.2636	22.5245	23.9034	|	-2.73918	0.0598541	1.22291	|	-1.3602	0.240045	0.619706
sp|Q9HAV4|XPO5_HUMAN	9	AGGFVVGYTSSGNPIFR;AVTVMMDPNSTQR;DIQQTLTQNMER;DPLLLAIIPK;LLDNLLALIR;QLLSNELLLTQMEK;SAILGLPQPLLELNDSPVFK;SC[+57.0214635]DPGLEDPC[+57.0214635]GLNR;YLESFLAFTTHPSQFLR	26.5083	26.6519	26.7739	26.4994	26.5894	26.6387	26.5252	26.3625	26.4707	|	26.4528	26.6447	26.5758	|	0.191895	0.114458	0.941355	|	0.123028	0.123679	0.907705
sp|P49773|HINT1_HUMAN	6	AQVARPGGDTIFGK;C[+57.0214635]AADLGLNK;C[+57.0214635]LAFHDISPQAPTHFLVIPK;HISQISVAEDDDESLLGHLMIVGK;IIFEDDR;MVVNEGSDGGQSVYHVHLHVLGGR	28.4801	28.1265	26.2775	28.4694	28.5665	28.4927	26.9143	28.7335	26.5516	|	27.3998	27.6281	28.5095	|	0.228262	0.823786	0.0841857	|	1.10974	0.241751	0.616632
sp|P61163|ACTZ_HUMAN	4	AC[+57.0214635]YLSINPQKDETLETEK;DQLQTFSEEHPVLLTEAPLNPR;TLFSNIVLSGGSTLFK;VMAGALEGDIFIGPK	26.3241	26.4975	26.485	26.2962	26.5418	26.416	26.2104	26.2531	26.4695	|	26.311	26.4355	26.418	|	0.124525	0.279227	0.554043	|	0.107025	0.374861	0.426129
sp|P54819|KAD2_HUMAN	7	AMVASGSELGK;GIHSAIDASQTPDVVFASILAAFSK;LAENFC[+57.0214635]VC[+57.0214635]HLATGDMLR;LQAYHTQTTPLIEYYR;LVSDEMVVELIEK;NGFLLDGFPR;QAEMLDDLMEK	26.4971	24.6339	25.7222	25.4845	26.8338	26.7757	26.8324	26.7501	26.7362	|	26.7729	25.6177	26.3647	|	-1.15519	0.165591	0.780964	|	-0.408232	0.451914	0.344944
sp|Q15149|PLEC_HUMAN	67	AALAHSEEVTASQVAATK;AGVAAPATQVAQVTLQSVQR;AGVVGPELHEQLLSAEK;APVPASELLASGVLSR;AQAEAQQPTFDALRDELR;AQLEPVASPAK;AQVEQELTTLR;DALDGPAAEAEPEHSFDGLR;DDGTGQLLLPLSDAR;DPYSGSTISLFQAMQK;DSQDAGGFGPEDR;DTHDQLSEPSEVR;FLEGTSC[+57.0214635]IAGVFVDATK;GFFDPNTHENLTYLQLLER;GFFDPNTHENLTYR;GGELVYTDSEAR;GIYQSLEGAVQAGQLK;GTQGAEEVLR;GYYSPYSVSGSGSTAGSR;IIITVVEEQEQK;IISLETYNLLR;LAQGHTTVDELAR;LC[+57.0214635]FEGLR;LEDLLQDAQDEKE…	29.9706	29.9238	29.8131	30.0921	29.9726	29.8194	29.7791	29.8344	29.7528	|	29.7888	29.9025	29.9614	|	0.113738	0.119178	0.923805	|	0.172611	0.151397	0.819882
sp|Q3SY69|AL1L2_HUMAN	18	AMVEAVQLIADGK;ANSTEYGLASGVFTR;DAFENGEWGR;DLGEEALNEYLK;EESFGPIMVISK;EGATLVYGGR;ENAEISWDQSAEVLHNWIR;FQNGDIDGVLQR;GVINIIPGSGGIAGQR;IPQPEEGATYEGIQK;IPQPEEGATYEGIQKK;LALIGQSLFGQEVYSHLR;LEAGTVFINTYNK;MGMGAVFFNK;SAAC[+57.0214635]LAAGNTLVLKPAQVTPLTALK;SPLIIFNDC[+57.0214635]ELDK;TDVAAPFGGVK;TYDTINPTDGSTIC[+57.0214635]K	28.0163	27.8859	27.8495	27.8709	27.5651	27.7126	27.64	27.4953	27.6255	|	27.5869	27.9172	27.7162	|	0.33035	0.00866701	2.06213	|	0.1293	0.28455	0.545841
sp|Q15833|STXB2_HUMAN	2	LIVPVLLDAAVPAYDK;MSDILAEGITIVEDINKR	23.0665	23.2879	23.6419	23.0917	23.2214	23.5035	23.1436	23.0602	23.2276	|	23.1438	23.3321	23.2722	|	0.188304	0.379186	0.421147	|	0.128333	0.408362	0.388955
sp|O75821|EIF3G_HUMAN	5	EDLNC[+57.0214635]QEEEDPMNK;ETDLQELFRPFGSISR;LPGELEPVQATQNK;TVTEYKIDEDGKK;VTNLSEDTR	25.9733	26.0565	25.7437	26.0673	25.9549	25.9247	25.6447	25.7369	25.7313	|	25.7043	25.9245	25.9823	|	0.22024	0.132471	0.877878	|	0.277993	0.00858203	2.06641
sp|A0A0B4J2D5|GAL3B_HUMAN;sp|P0DPI2|GAL3A_HUMAN	3	GGAEVQIFAPDVPQMHVIDHTK;GVEVTVGHEQEEGGK;ITDLANLSAANHDAAIFPGGFGAAK	25.5358	25.4168	25.3004	25.5699	25.438	25.3548	25.1622	25.2686	25.3964	|	25.2757	25.4176	25.4542	|	0.141936	0.213066	0.671485	|	0.178512	0.12548	0.901424
sp|P21333|FLNA_HUMAN	76	AEAGVPAEFSIWTR;AEFTVETR;AEISFEDR;AFGPGLQGGSAGSPAR;AGNNMLLVGVHGPR;AGQSAAGAAPGGGVDTR;AGVAPLQVK;AHVVPC[+57.0214635]FDASK;ANLPQSFQVDTSK;APSVANVGSHC[+57.0214635]DLSLK;ASGPGLNTTGVPASLPVEFTIDAK;ATC[+57.0214635]APQHGAPGPGPADASK;AWGPGLEGGVVGK;AYGPGIEPTGNMVK;C[+57.0214635]SGPGLSPGMVR;DAGEGGLSLAIEGPSK;DAGEGLLAVQITDPEGKPK;DAGYGGLSLSIEGPSK;DAPQDFHPDR;DGSC[+57.0214635]GVAYVVQEPGDYEVSVK;DKGEYTLVVK;DNGNGTYSC[+57…	31.9008	31.9653	31.7551	31.9633	31.7631	31.6252	31.7477	31.8067	31.6877	|	31.7474	31.8737	31.7839	|	0.126329	0.169945	0.769692	|	0.0364806	0.753301	0.123031
sp|P42166|LAP2A_HUMAN	6	EATQILSVPK;EPLVATNLPGR;IDASELSFPFHESILK;SGIQPLC[+57.0214635]PER;TVVSHSLTTLGLEVAK;VIEEEWQQVDR	26.187	26.2882	26.1091	26.3315	26.1213	25.8152	25.8453	26.0416	25.9299	|	25.939	26.1948	26.0893	|	0.255811	0.0296238	1.52836	|	0.150367	0.427983	0.368573
sp|P33993|MCM7_HUMAN	22	AGILTTLNAR;ALLLLLVGGVDQSPR;C[+57.0214635]SILAAANPAYGR;EVVNKDVLDVYIEHR;FDLLWLIQDRPDR;GNINIC[+57.0214635]LMGDPGVAK;GSSGVGLTAAVLR;IAQPGDHVSVTGIFLPILR;LFADAVQELLPQYK;MNKSEDDESGAGELTR;MQEHSDQVPVGNIPR;MVDVVEKEDVNEAIR;QIAEEDFYEK;QVVQGLLSETYLEAHR;SEDDESGAGELTR;SEDDESGAGELTREELR;SITVLVEGENTR;SLEQNIQLPAALLSR;SPQNQYPAELMR;SQLLSYIDR;TAIHEVMEQQTISIAK;TLLAILR	29.4249	29.4733	29.3347	29.4535	29.316	29.2476	29.2705	29.2493	29.2246	|	29.2481	29.411	29.339	|	0.162874	0.0458315	1.33884	|	0.0909131	0.269644	0.56921
sp|P26640|SYVC_HUMAN	21	ALSPLEEWLR;C[+57.0214635]GEMAQAASAAVTR;DPGVITYDLPTPPGEK;DVSGPMPDSYSPR;EAFLQEVWK;GETTLWNPGC[+57.0214635]DHAGIATQVVVEK;GFVPSPTSQPGGHESLVDR;GIEDNPMVVPLC[+57.0214635]NR;HGLEAISIMDSR;IETMLGDVAVAVHPK;ITPAHDQNDYEVGQR;KVDEAIALFQK;LGSSLDWDR;LSAAVTEAFVR;LVNWSC[+57.0214635]TLNSAISDIEVDKK;SSAQDPQAVLGALGR;TLLSVPGYK;VPLEVQEADEAK;VPLEVQEADEAKLQQTEAELR;VQGSDSDEEVVVATTR;YGEAGEGPGWGGAHPR	28.4561	28.3649	28.4227	28.3668	28.2609	28.1893	28.346	28.2533	28.2819	|	28.2938	28.4146	28.2723	|	0.120814	0.0341914	1.46608	|	-0.0214341	0.737604	0.132177
sp|P34810|CD68_HUMAN	1	LQAAQLPHTGVFGQSFSC[+57.0214635]PSDR	22.3816	22.0783	21.8665	22.3708	21.3422	21.6424	21.5397	21.9707	21.8749	|	21.7951	22.1088	21.7851	|	0.313705	0.190491	0.720125	|	-0.00996526	0.978138	0.00960002
sp|Q96PK6|RBM14_HUMAN	10	AQPSVSLGAAYR;AQPSVSLGAPYR;ASYVAPLTAQPATYR;IFVGNVSAAC[+57.0214635]TSQELR;INVELSTK;KGPGLAVQSGDK;LAELSDYR;TQPMTAQAASYR;TQSSASLAASYAAQQHPQAAASYR;YSGSYNDYLR	27.8241	27.9949	27.6677	27.8406	27.6454	27.5319	27.6701	27.7927	27.4913	|	27.6514	27.8289	27.6726	|	0.177509	0.240539	0.618815	|	0.0212727	0.873773	0.0586015
sp|Q96T76|MMS19_HUMAN	6	AIFQEVHVQSLPQVDR;ELLELSC[+57.0214635]C[+57.0214635]HSC[+57.0214635]PFSSTAAAK;ETLPLLLQHLWQVNR;FAEFLLPLLIEK;LPTPVLLPYKPQVIR;VEAEGLAALHSLTAC[+57.0214635]LSR	24.6713	24.83	24.8833	24.8152	24.9749	24.9099	24.8251	24.6504	24.8197	|	24.7651	24.7949	24.9	|	0.0297839	0.7459	0.12732	|	0.134933	0.144415	0.840389
sp|Q99798|ACON_HUMAN	17	DINQEVYNFLATAGAK;DLGGIVLANAC[+57.0214635]GPC[+57.0214635]IGQWDR;DSSGQHVDVSPTSQR;EGWPLDIR;FNPETDYLTGTDGK;FNPETDYLTGTDGKK;GEFDPGQDTYQHPPK;IVYGHLDDPASQEIER;LEAPDADELPK;LTGSLSGWSSPK;NAVTQEFGPVPDTAR;NTIVTSYNR;QGLLPLTFADPADYNK;SQFTITPGSEQIR;VAMSHFEPNEYIHYDLLEK;VAVPSTIHC[+57.0214635]DHLIEAQVGGEK;WVVIGDENYGEGSSR	29.0355	29.0957	28.9983	29.081	28.8853	28.8408	28.7863	28.8567	28.8571	|	28.8334	29.0431	28.9357	|	0.209766	0.0052052	2.28356	|	0.102341	0.298081	0.525666
sp|P13693|TCTP_HUMAN	5	DLISHDEMFSDIYK;EDGVTPYMIFFK;EIADGLC[+57.0214635]LEVEGK;HILANFK;VKPFMTGAAEQIK	27.3115	26.5627	27.1314	26.6794	27.0089	27.0802	27.4583	26.8536	26.6465	|	26.9861	27.0019	26.9228	|	0.0157661	0.964413	0.0157368	|	-0.0633094	0.831718	0.080024
sp|Q8IWS0|PHF6_HUMAN	2	C[+57.0214635]TLC[+57.0214635]SQPGATIGC[+57.0214635]EIK;LMC[+57.0214635]SLC[+57.0214635]HC[+57.0214635]PGATIGC[+57.0214635]DVK	22.9575	23.1705	22.9051	22.2961	22.6789	22.7526	22.9337	22.9891	22.6139	|	22.8456	23.011	22.5759	|	0.165473	0.316909	0.499065	|	-0.26969	0.218176	0.661192
sp|Q8TEM1|PO210_HUMAN	17	AVDPSSVALVTLGSSK;AVDPTSGQLYGLAR;ELYLEDSPLELK;GVAIGQTSLTASVTNK;INSAPQQIEVFPPFR;ITIAAYLPLK;LDLAAYDQEGR;LPSQYNFAMNVLGR;LTLAPVYTSPQLDMSC[+57.0214635]PLLQQNK;LTSIIFAEDITTGQVLR;QGDTILVSGMK;TVSVGLTLLR;VFGAPEVLENLEVK;VGQALELPLR;VSMSPVLHTQNK;VSPEEVTIYNHPGIQAELR;VYVIEPHSMEFAPC[+57.0214635]QVEAR	27.9848	27.9977	27.8431	27.9929	27.8584	27.7585	27.8031	27.7725	27.798	|	27.7912	27.9419	27.8699	|	0.150655	0.0882362	1.05435	|	0.0787239	0.365825	0.436727
sp|P25705|ATPA_HUMAN	18	AVDSLVPIGR;EAYPGDVFYLHSR;EVAAFAQFGSDLDAATQQLLSR;FENAFLSHVVSQHQALLGTIR;GYLDKLEPSK;HALIIYDDLSK;ILGADTSVDLEETGR;LELAQYR;LTDADAMK;NVQAEEMVEFSSGLK;QMSLLLR;STVAQLVK;TGAIVDVPVGEELLGR;TGTAEMSSILEER;TSIAIDTIINQK;VLSIGDGIAR;VVDALGNAIDGK;VVDALGNAIDGKGPIGSK	31.2011	31.1065	31.0966	31.258	31.1306	31.0282	31.1229	31.2147	30.9953	|	31.111	31.1347	31.1389	|	0.0237713	0.762224	0.117917	|	0.0279617	0.776328	0.109955
sp|O43747|AP1G1_HUMAN	7	AMELSFALVNGNNIR;AVEYNALFK;ELLYFLDSC[+57.0214635]EPEFK;IGYLGAMLLLDER;NLIMSGYSPEHDVSGISDPFLQVR;VLAINILGR;VLTTAGSYVR	26.5579	26.6924	26.525	26.6812	26.471	26.4588	26.3533	26.4993	26.4845	|	26.4457	26.5918	26.537	|	0.146102	0.102661	0.988594	|	0.091315	0.356706	0.44769
sp|Q13435|SF3B2_HUMAN	15	AAVLLEQER;AELQLPPPPPPGHYGAWAAQELQAK;EQQAQVEKEDFSDMVAEHAAK;GIEKPPFELPDFIK;GPPPPPGDENREMDDPSVGPK;IEEAMDGSETPQLFTVLPEKR;KPGDLSDELR;LAEIGAPIQGNR;LAEIGAPIQGNREELVER;LAQQQAALLMQQEER;QTGIVLNRPVLR;SSLGQSASETEEDTVSVSKK;TATVGGAMMGSTHIYDMSTVMSR;VGEPVALSEEER;VPPPWLIAMQR	28.3324	28.3463	28.2488	28.3228	28.2285	28.0707	28.2057	28.2168	28.0858	|	28.1694	28.3092	28.2073	|	0.139746	0.0598753	1.22275	|	0.0379111	0.683073	0.165533
sp|Q9UDY2|ZO2_HUMAN	13	AEQMASVQNAQR;AFEVMDEFDGR;EDAVLYLLEIPK;GEMVTILAQSR;HALLDVTPK;HPDIYAVPIK;LANELPDWFQTAK;MEGMDDDPEDR;MQELQEAQNAR;SNPSAVAGNETPGASTK;STGDIAGTVVPETNKEPR;TFLRPSPEDEAIYGPNTK;VVMVNGTPMEDVLHSFAVQQLR	27.4281	27.5686	27.2823	27.3946	27.249	27.0893	27.1546	27.1754	27.1832	|	27.1711	27.4263	27.2443	|	0.255249	0.0892648	1.04932	|	0.0732199	0.493963	0.306306
sp|P61970|NTF2_HUMAN	2	ADEDPIMGFHQMFLLK;NINDAWVC[+57.0214635]TNDMFR	25.0523	23.4526	23.7209	23.4258	24.5877	25.4239	25.9738	24.886	24.4506	|	25.1035	24.0753	24.4791	|	-1.02821	0.200581	0.697711	|	-0.624343	0.446311	0.350363
sp|P02511|CRYAB_HUMAN	9	APSWFDTGLSEMR;APSWFDTGLSEMRLEK;FSVNLDVK;HEERQDEHGFISR;IPADVDPLTITSSLSSDGVLTVNGPR;QDEHGFISR;VLGDVIEVHGK;VLGDVIEVHGKHEER;YRIPADVDPLTITSSLSSDGVLTVNGPR	31.2687	30.9742	31.6558	31.3526	31.6091	31.5761	31.8024	31.6993	31.6646	|	31.7221	31.2996	31.5126	|	-0.422561	0.160728	0.79391	|	-0.209494	0.104113	0.982494
sp|Q92734|TFG_HUMAN	4	LLSNDEVTIK;NRPPFGQGYTQPGPGYR;NVMSAFGLTDDQVSGPPSAPAEDR;QSTQVMAASMSAFDPLKNQDEINK	26.961	27.07	26.8341	26.8828	26.9257	26.8195	26.7118	26.9576	26.8064	|	26.8253	26.955	26.876	|	0.129793	0.259535	0.585804	|	0.0507495	0.56576	0.247368
sp|P63241|IF5A1_HUMAN	10	EDLRLPEGDLGK;EDLRLPEGDLGKEIEQK;IVEMSTSK;KNGFVVLK;KYEDIC[+57.0214635]PSTHNMDVPNIK;LPEGDLGKEIEQK;NDFQLIGIQDGYLSLLQDSGEVR;VHLVGIDIFTGK;YDC[+57.0214635]GEEILITVLSAMTEEAAVAIK;YEDIC[+57.0214635]PSTHNMDVPNIK	28.902	29.3795	28.9974	29.203	28.8663	29.305	28.9963	29.0405	28.9762	|	29.0044	29.093	29.1247	|	0.088604	0.606434	0.217216	|	0.120372	0.460325	0.336935
sp|P53621|COPA_HUMAN	28	C[+57.0214635]LFTLLGHLDYIR;C[+57.0214635]PLSGAC[+57.0214635]YSPEFK;DADSITLFDVQQK;FPVFNMSYNPAENAVLLC[+57.0214635]TR;GITGVDLFGTTDAVVK;GVNWAAFHPTMPLIVSGADDR;HAIVIC[+57.0214635]NR;LGEVALLQGNHQIVEMC[+57.0214635]YQR;LLELGPKPEVAQQTR;LLHDQVGVIQFGPYK;LLQPPAPIMPLDTNWPLLTVSK;LSFLYLITGNLEK;LVGQSIIAYLQK;MC[+57.0214635]TLIDKFDEHDGPVR;NLSPGAVESDVR;QELILSNSEDK;QLFLQTYAR;QQPLFVSGGDDYK;SGAWDESGVFIYTTSNHIK;SILLSVPL…	29.3898	29.4891	29.3925	29.3966	29.2897	29.2918	29.36	29.3946	29.2981	|	29.3509	29.4238	29.326	|	0.0728842	0.168173	0.774243	|	-0.0248954	0.612468	0.212916
sp|P20337|RAB3B_HUMAN	2	MSDSLDTDPSMLGSSK;TYSWDNAQVILVGNK	23.093	22.6061	22.566	22.8604	22.8439	22.7756	23.1894	23.0981	22.881	|	23.0562	22.7551	22.8266	|	-0.301096	0.213564	0.670471	|	-0.229546	0.119767	0.921662
sp|Q9P258|RCC2_HUMAN	11	AAAAAWEEPSSGNGTAR;AGGAAVVITEPEHTK;DVAC[+57.0214635]GANHTLVLDSQK;GNLYSFGC[+57.0214635]PEYGQLGHNSDGK;GQLLIFGATNWDLIGR;IEYDC[+57.0214635]ELVPR;LFDFPGR;LGHAEQKDEMVPR;LIEGLSHEVIVSAAC[+57.0214635]GR;TVVSGSC[+57.0214635]AAHSLLITTEGK;VFSWGFGGYGR	27.6024	27.5773	27.4184	27.5542	27.1964	27.2417	27.4621	27.4128	27.3003	|	27.3917	27.5327	27.3308	|	0.140972	0.135366	0.86849	|	-0.0609455	0.655894	0.183166
sp|Q13148|TADBP_HUMAN	4	FGGNPGGFGNQGGFGNSR;FTEYETQVK;KMDETDASSAVK;TSDLIVLGLPWK	26.0817	26.1508	25.9885	26.2258	25.9715	25.9035	26.0752	26.0669	25.8694	|	26.0038	26.0737	26.0336	|	0.0698274	0.447974	0.348748	|	0.0297635	0.816201	0.0882027
sp|O94819|KBTBB_HUMAN	13	AC[+57.0214635]PEEPAAPSPEPR;AHLLAAALGPAGER;DAAYC[+57.0214635]FMSDHYLEVLR;GDAAVYC[+57.0214635]FHAAAGEWR;GEAQAAGPSGVSVSR;LLALDGHLYAVGGEC[+57.0214635]LLSVER;LLLADAYSGR;LPGGPTGLQPFR;MAGVRPDNVAEVVAGAR;QWSPC[+57.0214635]VAPLR;SADMVALDGFIYR;VQGVSLTALR;WAPVAPLPR	28.5544	28.5575	28.4949	28.5348	28.3561	28.2705	28.1454	28.1015	28.2029	|	28.1499	28.5356	28.3871	|	0.38569	0.000753808	3.12274	|	0.237218	0.0784898	1.10519
sp|Q8WUM4|PDC6I_HUMAN	21	C[+57.0214635]SDIVFAR;DTIVLLC[+57.0214635]KPEPELNAAIPSANPAK;EGLENDLK;FLTALAQDGVINEEALSVTELDR;FTDLFEK;FYNELTEILVR;LALASLGYEK;LANQAADYFGDAFK;LLDEEEATDNDLR;MVPVSVQQSLAAYNQR;NIQVSHQEFSK;QSNNEANLREEVLK;SLLSNLDEVKK;STPVNVPISQK;SVIEQGGIQTVDQLIK;SVNFDMTSK;TMQGSEVVNVLK;TPSNELYKPLR;TSEVDLAKPLVK;VPDLKDLDPIGK;YYDQIC[+57.0214635]SIEPK	28.5357	27.8269	28.3758	28.494	28.4864	28.4613	28.5038	28.5185	28.4358	|	28.4861	28.2461	28.4806	|	-0.239911	0.379856	0.420381	|	-0.00545438	0.856438	0.0673041
sp|Q9UK76|JUPI1_HUMAN	4	EDLESSGLQR;NSSEASSGDFLDLK;SSGGREDLESSGLQR;VLRPPGGGSNFSLGFDEPTEQPVR	25.3959	25.4246	25.4823	25.718	25.7249	25.4612	24.8995	25.3831	24.9314	|	25.0713	25.4343	25.6347	|	0.362937	0.142374	0.846571	|	0.563351	0.0482943	1.3161
sp|Q12955|ANK3_HUMAN	16	ATFSPIVTVEPR;DSITSYLK;DSMMIEELLVPSK;ELNFSVDEINQIR;GLPQTAVC[+57.0214635]NLNITLPAHK;LANPPPMVEGEGLASR;LDDSPDQC[+57.0214635]R;LIIEETKPC[+57.0214635]VPVSMK;LSLHEEEGSSGSEQK;MAIVADHLGLSWTELAR;MNDPVESSLR;NATTDALTSVLTK;QSFASLALR;SYFPESQNDVGK;TLEQQENFEEVAR;VGLQAQPVPDEIVK	28.6574	28.6522	28.5248	28.652	28.4567	28.4138	28.417	28.4664	28.4313	|	28.4382	28.6115	28.5075	|	0.173234	0.0455658	1.34136	|	0.0692603	0.445708	0.35095
sp|P61769|B2MG_HUMAN	2	SNFLNC[+57.0214635]YVSGFHPSDIEVDLLK;VNHVTLSQPK	23.6232	22.0003	23.4024	22.8518	24.4988	25.0747	24.7269	24.3863	24.4805	|	24.5312	23.0086	24.1418	|	-1.5226	0.0903679	1.04399	|	-0.389456	0.619374	0.208047
sp|P06576|ATPB_HUMAN	21	AHGGYSVFAGVGER;AIAELGIYPAVDPLDSTSR;DQEGQDVLLFIDNIFR;EGNDLYHEMIESGVINLK;FLSQPFQVAEVFTGHMGK;FTQAGSEVSALLGR;IGLFGGAGVGK;IMDPNIVGSEHYDVAR;IMNVIGEPIDER;IMNVIGEPIDERGPIK;IPSAVGYQPTLATDMGTMQER;IPVGPETLGR;LVLEVAQHLGESTVR;SLQDIIAILGMDELSEEDKLTVSR;TIAMDGTEGLVR;TVLIMELINNVAK;VALTGLTVAEYFR;VALVYGQMNEPPGAR;VLDSGAPIK;VLDSGAPIKIPVGPETLGR;VVDLLAPYAK	31.5327	31.5616	31.4409	31.5322	31.3736	31.3045	31.3856	31.359	31.3584	|	31.3676	31.5117	31.4034	|	0.144114	0.0510858	1.2917	|	0.0358028	0.649482	0.187433
sp|O75874|IDHC_HUMAN	18	ATDFVVPGPGK;ATDFVVPGPGKVEITYTPSDGTQK;C[+57.0214635]ATITPDEK;DIFQEIYDK;FKDIFQEIYDK;GWPLYLSTK;IIWELIK;ISGGSVVEMQGDEMTR;LIDDMVAQAMK;LIFPYVELDLHSYDLGIENR;LVSGWVKPIIIGR;SDYLNTFEFMDK;SDYLNTFEFMDKLGENLK;SEGGFIWAC[+57.0214635]K;SIEDFAHSSFQMALSK;TVEAEAAHGTVTR;VEITYTPSDGTQK;VTYLVHNFEEGGGVAMGMYNQDK	29.6954	29.6811	29.5815	29.6154	29.383	29.4976	29.6095	29.4809	29.4432	|	29.5112	29.6527	29.4987	|	0.141505	0.0909367	1.04126	|	-0.0125287	0.889006	0.0510955
sp|Q93062|RBPMS_HUMAN	2	ENTPSEANLQEEEVR;TLFVSGLPLDIKPR	23.6687	22.0513	22.6542	22.5032	24.0293	24.0791	23.7808	23.936	23.8235	|	23.8468	22.7914	23.5372	|	-1.05537	0.153574	0.813682	|	-0.309563	0.610735	0.214147
sp|P48739|PIPNB_HUMAN	5	ADEDPALFQSVK;ELANSPDC[+57.0214635]PQMC[+57.0214635]AYK;NETGGGEGIEVLK;SQVEPADYKADEDPALFQSVK;TVEIVHIDIADR	25.3206	25.3595	25.2592	25.4154	25.2582	25.0292	25.1417	25.2197	25.2198	|	25.1937	25.3131	25.2343	|	0.119375	0.0385837	1.4136	|	0.0405693	0.755249	0.12191
sp|P12270|TPR_HUMAN	15	ASTALSNEQQAR;EGVQGPLNVSLSEEGK;GIASTSDPPTANIKPTPVVSTPSK;KLELDILPLQEANAELSEK;LDELQASDVSVK;LESALTELEQLRK;LSQELEYLTEDVKR;NGALDQQKDELDVR;NIEELQQQNQR;NLQEQTVQLQSELSR;QEQIINTMTQDLR;SNASLTNNQNLIQSLK;TLSSVQNEVQEALQR;VLLMELEEAR;YEMLQDNVEGYR	26.7052	26.8347	26.5655	26.8073	26.6764	26.4984	26.6501	26.8368	26.5491	|	26.6787	26.7018	26.6607	|	0.0231291	0.850037	0.070562	|	-0.0179297	0.891134	0.0500571
sp|Q96H79|ZCCHL_HUMAN	2	GEC[+57.0214635]QAC[+57.0214635]DQLHFC[+57.0214635]R;MLENTDNSSPSTEHSQGLEK	22.0283	22.1247	21.9198	22.2057	21.7994	21.5053	21.9557	21.8788	21.7657	|	21.8667	22.0243	21.8368	|	0.157543	0.123699	0.907635	|	-0.0299683	0.898289	0.046584
sp|P60891|PRPS1_HUMAN	4	ENISEWR;FSNQETC[+57.0214635]VEIGESVR;IFSGSSHQDLSQK;NC[+57.0214635]TIVSPDAGGAK	25.0249	24.9749	24.6506	24.9492	24.5483	24.613	24.5715	24.7009	24.4964	|	24.5896	24.8835	24.7035	|	0.293882	0.112579	0.948541	|	0.113907	0.471593	0.326433
sp|P23528|COF1_HUMAN	9	AVLFC[+57.0214635]LSEDK;AVLFC[+57.0214635]LSEDKK;EILVGDVGQTVDDPYATFVK;HELQANC[+57.0214635]YEEVK;HELQANC[+57.0214635]YEEVKDR;KAVLFC[+57.0214635]LSEDKK;LGGSAVISLEGKPL;LTGIKHELQANC[+57.0214635]YEEVKDR;NIILEEGK	29.7688	28.8431	29.3703	29.5503	29.971	29.7778	29.7307	29.8724	29.8069	|	29.8033	29.3274	29.7664	|	-0.475894	0.215751	0.666047	|	-0.0369333	0.796053	0.099058
sp|Q9Y5B9|SP16H_HUMAN	9	AASITSEVFNK;DLGFNGAPYR;INFYC[+57.0214635]PGSALGR;NEDEEEEEEEKDEAEDLLGR;NEGNIFPNPEATFVK;QDSLVINLNR;VMEIVDADEK;YETVIMPVFGIATPFHIATIK;YTEGVQSLNWTK	27.4293	27.5373	27.2904	27.3885	27.2747	27.1234	27.1242	27.2794	27.1545	|	27.186	27.419	27.2622	|	0.232967	0.0619292	1.2081	|	0.0761528	0.455169	0.341828
sp|Q9NZB2|F120A_HUMAN	11	AEGSSTASSGSQLAEGK;EAALEAAVLNKEE;NIQDTSDLDAIAK;QSHTLPFPPPPALPFYPASAYPR;QSVLEGLSFSR;QTAQQIVSHVQNK;SLTTSQYLMHEVAK;SPQTPELVEALAFR;TC[+57.0214635]NTNPHLNALSTDSAC[+57.0214635]R;TPLIDLC[+57.0214635]DGQADQAAK;VAAASGHC[+57.0214635]GAFSGSDSSR	26.6291	26.6852	26.6341	26.7704	26.4474	26.538	26.2999	26.4201	26.3492	|	26.3564	26.6495	26.5853	|	0.293079	0.00503594	2.29792	|	0.228842	0.128241	0.891974
sp|O60656|UD19_HUMAN	4	GILC[+57.0214635]HYLEEGAQC[+57.0214635]PAPLSYVPR;LLVVPMDGSHWFTMR;TYSTSYTLEDLDR;TYSTSYTLEDLDREFK	27.4006	26.9168	27.3993	26.8028	27.061	27.3419	26.916	26.9209	27.313	|	27.05	27.2389	27.0686	|	0.188928	0.416893	0.379975	|	0.0185808	0.931854	0.0306523
sp|Q03426|KIME_HUMAN	3	LTGAGGGGC[+57.0214635]GITLLKPGLEQPEVEATK;SPALQILLTNTK;VDLSLPNIGIK	23.6195	23.6416	23.4181	23.4281	23.2943	23.4486	23.2013	23.2369	23.1709	|	23.203	23.5597	23.3903	|	0.356679	0.0304904	1.51584	|	0.187293	0.0460544	1.33673
sp|P12956|XRCC6_HUMAN	24	DIISIAEDEDLR;DSLIFLVDASK;DTGIFLDLMHLK;FDDPGLMLMGFKPLVLLK;IISSDRDLLAVVFYGTEK;ILELDQFK;IMATPEQVGK;IMLFTNEDNPHGNDSAK;IQVTPPGFQLVFLPFADDKR;KQELLEALTK;LGSLVDEFK;LGSLVDEFKELVYPPDYNPEGK;NIPPYFVALVPQEEELDDQK;NIYVLQELDNPGAK;QELLEALTK;QIILEKEETEELK;QIILEKEETEELKR;RNIPPYFVALVPQEEELDDQK;SDSFENPVLQQHFR;TFNTSTGGLLLPSDTK;TFNTSTGGLLLPSDTKR;VEYSEEELK;VEYSEEELKTHISK;VHFEESSKLEDLLR	30.4439	30.5854	30.4924	30.5345	30.4247	30.4361	30.3259	30.3973	30.3564	|	30.3599	30.5072	30.4651	|	0.147359	0.051679	1.28669	|	0.105221	0.0742169	1.1295
sp|P04264|K2C1_HUMAN	32	AEAESLYQSK;AEAESLYQSKYEELQITAGR;AQYEDIAQK;DVDGAYMTK;DYQELMNTK;FLEQQNQVLQTKWELLQQVDTSTR;FSSC[+57.0214635]GGGGGSFGAGGGFGSR;LALDLEIATYR;LDSELKNMQDMVEDYR;LNDLEDALQQAK;LNDLEDALQQAKEDLAR;NKLNDLEDALQQAK;NKLNDLEDALQQAKEDLAR;NMQDMVEDYR;NSKIEISELNR;QISNLQQSISDAEQR;QISNLQQSISDAEQRGENALK;SGGGFSSGSAGIINYQR;SISISVAR;SKAEAESLYQSK;SKAEAESLYQSKYEELQITAGR;SLDLDSIIAEVK;SLDLDSIIAEVKAQYEDIAQK;SLNNQFASFIDK;SLNNQFASFID…	31.6306	33.465	30.483	31.5194	30.4518	31.5073	31.8732	31.9943	32.3838	|	32.0837	31.8595	31.1595	|	-0.224213	0.821821	0.085223	|	-0.924227	0.104797	0.979651
sp|P62753|RS6_HUMAN	7	DIPGLTDTTVPR;GC[+57.0214635]IVDANLSVLNLVIVK;LFNLSKEDDVR;LIEVDDER;LNISFPATGC[+57.0214635]QK;MATEVAADALGEEWK;MATEVAADALGEEWKGYVVR	30.0869	30.1539	30.029	30.0964	29.9507	29.8805	29.881	29.975	29.933	|	29.9297	30.0899	29.9758	|	0.160243	0.0269183	1.56995	|	0.0461648	0.556737	0.25435
sp|Q7KZF4|SND1_HUMAN	28	ADDADEFGYSR;C[+57.0214635]PTFRREADGSETPEPFAAEAK;DTPDEPWAFPAR;DYVAPTANLDQK;DYVAPTANLDQKDK;EADGSETPEPFAAEAK;EGLVMVEVR;ETC[+57.0214635]LITFLLAGIEC[+57.0214635]PR;EVEVEVESMDK;EYGMIYLGK;GDVGLGLVK;GMWSEGNGSHTIR;LGTLSPAFSTR;NDIASHPPVEGSYAPR;NLPGLVQEGEPFSEEATLFTK;QFLPFLQR;QINLSNIR;SEAVVEYVFSGSR;SLLSAEEAAK;SSHYDELLAAEAR;TC[+57.0214635]ATVTIGGINIAEALVSK;TDAVDSVVR;VADISGDTQK;VITEYLNAQESAK;VLPAQATEYAFAFIQVPQ…	29.8588	29.9578	29.7667	29.9826	29.8165	29.6824	29.7113	29.8326	29.688	|	29.744	29.8611	29.8271	|	0.117114	0.177704	0.750302	|	0.0831731	0.457334	0.339767
sp|P24534|EF1B_HUMAN	5	LVPVGYGIK;SIQADGLVWGSSK;SPAGLQVLNDYLADK;SSILLDVKPWDDETDMAK;YGPADVEDTTGSGATDSK	29.007	28.1639	28.7876	28.8751	28.8811	28.8183	28.7433	28.9461	28.8263	|	28.8386	28.6528	28.8582	|	-0.185751	0.541753	0.266198	|	0.0195993	0.777478	0.109312
sp|P00387|NB5R3_HUMAN	6	DILLRPELEELR;FALPSPQHILGLPVGQHIYLSAR;GPSGLLVYQGK;STPAITLESPDIK;STPAITLESPDIKYPLR;SVGMIAGGTGITPMLQVIR	27.8667	27.7896	27.8274	27.8517	27.6417	27.6392	27.6533	27.655	27.6907	|	27.6663	27.8279	27.7109	|	0.161545	0.00708613	2.14959	|	0.0445582	0.593466	0.226604
sp|P12268|IMDH2_HUMAN	14	DIDFLKEEEHDC[+57.0214635]FLEEIMTK;DKYPNLQVIGGNVVTAAQAK;EDLVVAPAGITLK;FGVPVIADGGIQNVGHIAK;FVPYLIAGIQHSC[+57.0214635]QDIGAK;HGFC[+57.0214635]GIPITDTGR;LPIVNEDDELVAIIAR;NLIDAGVDALR;QLLC[+57.0214635]GAAIGTHEDDKYR;RFGVPVIADGGIQNVGHIAK;TSSAQVEGGVHSLHSYEK;VAQGVSGAVQDK;VGMGSGSIC[+57.0214635]ITQEVLAC[+57.0214635]GRPQATAVYK;YEQGFITDPVVLSPK	28.4026	28.5063	28.3587	28.4014	28.3537	28.1284	28.167	28.2385	28.1301	|	28.1785	28.4226	28.2945	|	0.244017	0.0132059	1.87923	|	0.115978	0.301685	0.520446
sp|P42765|THIM_HUMAN	9	DFTATDLSEFAAK;DGTVTAGNASGVADGAGAVIIASEDAVKK;DMDLVEVNEAFAPQYLAVER;EEC[+57.0214635]DKYALQSQQR;ETPALTINR;HNFTPLAR;SLDLDISK;TNVNGGAIALGHPLGGSGSR;TPFGAYGGLLK	27.9299	28.0073	27.9003	28.0458	27.8239	27.8507	27.8262	27.8637	27.7416	|	27.8105	27.9458	27.9068	|	0.135357	0.0492189	1.30787	|	0.0963395	0.308328	0.510988
sp|O14745|NHRF1_HUMAN	11	AQEAPGQAEPPAAAEVQGAGNENEPR;EALAEAALESPRPALVR;IVEVNGVC[+57.0214635]MEGK;KGPSGYGFNLHSDK;LLVVDPETDEQLQK;LLVVDRETDEFFK;LVEPGSPAEK;LVEVNGENVEK;LVEVNGENVEKETHQQVVSR;SVDPDSPAEASGLR;VIPSQEHLNGPLPVPFTNGEIQK	29.7554	29.7423	29.6229	29.6897	29.593	29.3959	29.4613	29.5198	29.4521	|	29.4778	29.7068	29.5596	|	0.229091	0.0173426	1.76089	|	0.0818024	0.446077	0.350591
sp|P41252|SYIC_HUMAN	26	DVLLPWYNAYR;EEEGTGVVHQAPYFGAEDYR;EIVVIHQDPEALK;ESVDHLTIPSR;FGWDC[+57.0214635]HGLPVEYEIDK;FLIQNVLR;FVDILTNWYVR;GSELEITLTR;LESDYEILER;LFLNETQTQEITEDIPVK;LLILMEAR;LLVATTFTHSYPFC[+57.0214635]WR;LYLINSPVVR;MGITEYNNQC[+57.0214635]R;NNDLC[+57.0214635]YWVPELVR;NVIVNGLVLASDGQK;NYPDPVSIIQK;QLSSEELEQFQK;SVVTSIFGVK;TESAVSQMQSVIELGR;TGTIVVEGHELHDEDIR;TVYVSVLPTTADF;VC[+57.0214635]MDFNIIR;VENMVDQLLR;VMPFSTAC[+5…	29.8179	29.9276	29.8958	29.841	29.7207	29.7717	29.6943	29.661	29.7575	|	29.7043	29.8804	29.7778	|	0.176172	0.0156796	1.80467	|	0.0735149	0.179791	0.745232
sp|Q04826|1B40_HUMAN	1	SWTAADTAAQITQR	20.1101	19.9617	19.3093	19.5524	19.948	19.6146	19.7324	19.8292	19.0409	|	19.5342	19.7937	19.705	|	0.25952	0.498929	0.301961	|	0.170815	0.582062	0.235031
sp|P84085|ARF5_HUMAN	4	MLQEDELRDAVLLVFANK;NIC[+57.0214635]FTVWDVGGQDK;QDMPNAMPVSELTDK;VQESADELQK	25.8649	25.3003	25.5498	25.3796	25.6013	25.6973	25.7173	25.6775	25.4883	|	25.6277	25.5717	25.5594	|	-0.0560659	0.775301	0.11053	|	-0.0683448	0.594733	0.225678
sp|Q16891|MIC60_HUMAN	14	AAMDNSEIAGEKK;AVDEAADALLK;ELDSITPEVLPGWK;GIEQAVQSHAVAEEEAR;GMSVSDLADK;ISSVSEVMK;LHNMIVDLDNVVK;LSEQELQFR;LSTDDLNSLIAHAHR;QTASVTLQAIAAQNAAVQAVNAHSNILK;SEFEQNLSEK;TDHPEIGEGKPTPALSEEASSSSIR;VAMIDETR;VVSQYHELVVQAR	27.9241	27.9079	27.9209	28.0172	27.904	27.7479	27.6769	27.822	27.7625	|	27.7538	27.9176	27.8897	|	0.163833	0.0582877	1.23442	|	0.13586	0.221018	0.655573
sp|Q9P2J5|SYLC_HUMAN	28	AVLMENIVYLTNSLELEHIEVK;C[+57.0214635]C[+57.0214635]LFPFGLHC[+57.0214635]TGMPIK;C[+57.0214635]EFAVGYQR;EDKGTGVVTSVPSDSPDDIAALR;ELMGEEILGASLSAPLTSYK;EMVANWDSLR;EVWDYVFFK;FASEAEDKIR;FDDPLLGPR;IEPGVSVSLVNPQPSNGHFSTK;NFEATLGWLQEHAC[+57.0214635]SR;NMSYQGFTK;QEFEFWYPVDLR;QGDNC[+57.0214635]DSIIR;QTGEGVGPQEYTLLK;SGPASTFNDR;STGNFLTLTQAIDK;STGNFLTLTQAIDKFSADGMR;TGFFEFQAAK;TPISEHAVFNVDLMSK;VDIGDTIIYLVH;VFASE…	28.9892	29.0572	28.9913	29.0301	28.8918	28.8383	28.8081	28.7793	28.8188	|	28.802	29.0126	28.9201	|	0.210541	0.00345124	2.46202	|	0.118038	0.170245	0.768925
sp|P52907|CAZA1_HUMAN	8	DHYSNGFC[+57.0214635]TVYAK;DVQDSLTVSNEAQTAK;EASDPQPEEADGGLK;FITHAPPGEFNEVFNDVR;FTITPPTAQVVGVLK;IEGYEDQVLITEHGDLGNSR;KEASDPQPEEADGGLK;TIDGQQTIIAC[+57.0214635]IESHQFQPK	27.8644	27.8746	27.7289	27.8811	27.7782	27.7028	27.6681	27.6944	27.6175	|	27.66	27.8227	27.7874	|	0.162671	0.0553795	1.25665	|	0.127403	0.117541	0.929812
sp|P09651|ROA1_HUMAN	13	EDSQRPGAHLTVK;GFAFVTFDDHDSVDK;GFAFVTFDDHDSVDKIVIQK;GFGFVTYATVEEVDAAMNARPHK;IEVIEIMTDR;IFVGGIKEDTEEHHLR;KLFIGGLSFETTDESLR;LFIGGLSFETTDESLR;NQGGYGGSSSSSSYGSGR;RGFAFVTFDDHDSVDK;SESPKEPEQLR;SHFEQWGTLTDC[+57.0214635]VVMR;SSGPYGGGGQYFAKPR	30.669	30.9723	30.6576	30.7707	30.6656	30.741	30.811	30.7789	30.6759	|	30.7553	30.7663	30.7258	|	0.0110588	0.927665	0.0326089	|	-0.0294997	0.59845	0.222972
sp|P55084|ECHB_HUMAN	10	AALTGLLHR;AMDSDWFAENYMGR;DFMYVSQDPK;DLMPHDLAR;DQLLLGPTYATPK;FNNWGGSLSLGHPFGATGC[+57.0214635]R;LAAAFAVSR;LEQDEYALR;LVMAAANR;TPFLLSGTSYK	28.6982	28.7226	28.4928	28.7487	28.5117	28.4361	28.5427	28.5709	28.4666	|	28.5267	28.6379	28.5655	|	0.111111	0.264539	0.57751	|	0.0387541	0.727641	0.138083
sp|P62424|RL7A_HUMAN	12	AGVNTVTTLVENK;AGVNTVTTLVENKK;KTC[+57.0214635]TTVAFTQVNSEDKGALAK;KVVNPLFEK;LKVPPAINQFTQALDR;MGVPYC[+57.0214635]IIK;NFGIGQDIQPK;TC[+57.0214635]TTVAFTQVNSEDK;TC[+57.0214635]TTVAFTQVNSEDKGALAK;VAPAPAVVK;VPPAINQFTQALDR;VVNPLFEK	30.031	30.0415	29.8775	29.9922	29.7762	29.7533	29.7449	29.8772	29.7717	|	29.7979	29.9833	29.8406	|	0.185418	0.0536287	1.2706	|	0.0426331	0.654209	0.184283
sp|Q92499|DDX1_HUMAN	12	ALIVEPSR;EAQTSFLHLGYLPNQLFR;ELAEQTLNNIK;FLIC[+57.0214635]TDVAAR;GHVDILAPTVQELAALEK;GIDIHGVPYVINVTLPDEK;GSAFAIGSDGLC[+57.0214635]C[+57.0214635]QSR;LDDLVSTGK;MDQAIIFC[+57.0214635]R;TGAFSIPVIQIVYETLKDQQEGK;VGWSTMQASLDLGTDK;VPVDEFDGK	27.658	27.6392	27.5675	27.5388	27.4692	27.4294	27.4521	27.4852	27.4366	|	27.458	27.6216	27.4791	|	0.163605	0.0132415	1.87806	|	0.0211372	0.592031	0.227656
sp|P41091|IF2G_HUMAN	12	GVTIKPTVDDD;HILILQNK;IDPTLC[+57.0214635]R;IVLTNPVC[+57.0214635]TEVGEK;IVSLFAEHNDLQYAAPGGLIGVGTK;LDDPSC[+57.0214635]PRPEC[+57.0214635]YR;LTPLSHEVISR;NEVLMVNIGSLSTGGR;QATINIGTIGHVAHGK;QDLTTLDVTK;SFDVNKPGC[+57.0214635]EVDDLK;VGQEIEVRPGIVSK	28.4218	28.3154	28.1695	28.2637	28.0963	28.0771	28.1477	28.2636	28.1314	|	28.1809	28.3022	28.1457	|	0.121342	0.240197	0.619432	|	-0.0352205	0.654907	0.183821
sp|P43034|LIS1_HUMAN	10	EAELDVNEELDKK;EEFTSGGPLGQK;FILSC[+57.0214635]ADDK;GHTDSVQDISFDHSGK;LLASC[+57.0214635]SADMTIK;LWDFQGFEC[+57.0214635]IR;MVRPNQDGTLIASC[+57.0214635]SNDQTVR;TAPYVVTGSVDQTVK;VWDYETGDFER;VWVVATK	27.3056	27.1423	27.0595	27.1205	26.9061	26.8569	27.053	27.033	26.9272	|	27.0044	27.1692	26.9612	|	0.164766	0.136378	0.865255	|	-0.0432135	0.66473	0.177355
sp|P08574|CY1_HUMAN	5	ELAAEVEVQDGPNEDGEMFMRPGK;GLLSSLDHTSIR;HGGEDYVFSLLTGYC[+57.0214635]EPPTGVSLR;HLVGVC[+57.0214635]YTEDEAK;LFDYFPKPYPNSEAAR	25.5003	24.7783	25.4966	25.372	25.6233	25.4317	25.5549	25.6208	25.5557	|	25.5771	25.2584	25.4757	|	-0.318712	0.315234	0.501367	|	-0.101484	0.311304	0.506815
sp|P22626|ROA2_HUMAN	17	DYFEEYGK;DYFEEYGKIDTIEIITDR;GFGDGYNGYGGGPGGGNFGGSPGYGGGR;GFGFVTFDDHDPVDK;GFGFVTFDDHDPVDKIVLQK;GGGGNFGPGPGSNFR;GGNFGFGDSR;IDTIEIITDR;LFIGGLSFETTEESLR;LFVGGIKEDTEEHHLR;LTDC[+57.0214635]VVMR;LTDC[+57.0214635]VVMRDPASK;NMGGPYGGGNYGPGGSGGSGGYGGR;NYYEQWGK;QEMQEVQSSR;RGFGFVTFDDHDPVDK;YHTINGHNAEVR	31.6575	31.7422	31.5647	31.6999	31.5219	31.5461	31.3812	31.5775	31.5056	|	31.4881	31.6548	31.5893	|	0.166684	0.0969594	1.01341	|	0.101188	0.274462	0.561518
sp|P09874|PARP1_HUMAN	27	AEPVEVVAPR;AMVEYEIDLQK;AQNDLIWNIKDELK;ASLC[+57.0214635]ISTK;FYPLEIDYGQDEEAVKK;FYTLIPHDFGMK;GFSLLATEDKEALKK;GGAAVDPDSGLEHSAHVLEK;GIYFADMVSK;HPDVEVDGFSELR;IAPPEAPVTGYMFGK;KPPLLNNADSVQAK;LEQMPSKEDAIEHFMK;LQLLEDDKENR;LTVNPGTK;MAIMVQSPMFDGK;MIFDVESMK;MVDPEKPQLGMIDR;QQVPSGESAILDR;SDAYYC[+57.0214635]TGDVTAWTK;SLQELFLAHILSPWGAEVK;TLGDFAAEYAK;TTNFAGILSQGLR;VADGMVFGALLPC[+57.0214635]EEC[+57.0214635]SGQLVFK…	29.0282	29.1201	28.9592	29.098	28.8701	28.7845	28.8619	28.9249	28.7825	|	28.8564	29.0358	28.9175	|	0.179408	0.045663	1.34044	|	0.0610898	0.595815	0.224889
sp|P11413|G6PD_HUMAN	23	DGLLPENTFIVGYAR;DNIAC[+57.0214635]VILTFK;DNIAC[+57.0214635]VILTFKEPFGTEGR;EMVQNLMVLR;EPFGTEGR;GGYFDEFGIIR;GPTEADELMK;GSTTATFAAVVLYVENER;GYLDDPTVPR;IFGPIWNR;IIVEKPFGR;IYPTIWWLFR;KPGMFFNPEESELDLTYGNR;KQSEPFFK;LFYLALPPTVYEAVTK;LILDVFC[+57.0214635]GSQMHFVR;LKLEDFFAR;LNSHMNALHLGSQANR;LQFHDVAGDIFHQQC[+57.0214635]K;LSNHISSLFR;NIHESC[+57.0214635]MSQIGWNR;VGFQYEGTYK;WDGVPFILR	31.5509	31.5066	31.5551	31.5699	31.4394	31.4745	31.4716	31.4042	31.456	|	31.4439	31.5375	31.4946	|	0.0935707	0.0244559	1.61162	|	0.0506535	0.332677	0.477978
sp|Q13126|MTAP_HUMAN	4	NMAQFSVLLPR;SLLLTTIPQIGSTEWSETLHNLK;VNYQANIWALK;YVDTPFGKPSDALILGK	26.2561	26.3867	26.6398	26.2721	26.4856	26.4955	26.5575	26.1898	26.4016	|	26.3829	26.4276	26.4177	|	0.0446116	0.787882	0.103539	|	0.0347888	0.802522	0.0955428
sp|Q9UQE7|SMC3_HUMAN	8	DTAYPETNDAIPMISK;EENAEQQALAAK;ETEGGTVLTATTSELEAINKR;INQMATAPDSQR;NDVMNLLESAGFSR;QVIIQGFR;SEDLDNSIDKTEAGIK;SLQSLEASLHAMESTR	24.7468	24.8943	24.7914	24.8336	24.6552	24.5864	24.5533	24.4978	24.5556	|	24.5356	24.8108	24.6918	|	0.275273	0.013367	1.87397	|	0.156205	0.161377	0.792159
sp|Q99541|PLIN2_HUMAN	10	DAVTTTVTGAK;DSVASTITGVMDK;EVSDSLLTSSK;LEPQIAVANTYAC[+57.0214635]K;LPILNQPSTQIVANAK;MMQLVSSGVENALTK;SIGYDDTDESHC[+57.0214635]AEHIESR;SQQTISQLHSTVHLIEFAR;SVVSGSINTVLGSR;TITSVAMTSALPIIQK	27.5934	27.5029	27.4324	27.5715	27.3351	27.3785	27.6534	27.5667	27.503	|	27.5744	27.5095	27.4284	|	-0.0648238	0.367479	0.434768	|	-0.145995	0.175529	0.75565
sp|Q15007|FL2D_HUMAN	3	STMVDPAINLFFLK;TTASEPVEQSEATSK;YTDLNSNDVTGLR	22.8062	22.4851	22.6225	23.0522	22.7308	22.7133	22.3601	22.231	22.538	|	22.3764	22.6379	22.8321	|	0.261546	0.11217	0.950123	|	0.455694	0.0344336	1.46302
sp|P49411|EFTU_HUMAN	19	AEAGDNLGALVR;DKPHVNVGTIGHVDHGK;DLEKPFLLPVEAVYSVPGR;ELAMPGEDLK;ELLTEFGYK;GEETPVIVGSALC[+57.0214635]ALEGR;GEETPVIVGSALC[+57.0214635]ALEGRDPELGLK;GITINAAHVEYSTAAR;GTVVTGTLER;KGDEC[+57.0214635]ELLGHSK;KYEEIDNAPEER;LLDAVDTYIPVPAR;QIGVEHVVVYVNK;TIGTGLVTNTLAMTEEEK;TIGTGLVTNTLAMTEEEKNIK;TTLTAAITK;TVVTGIEMFHK;VEAQVYILSK;YEEIDNAPEER	30.0877	30.0801	30.1265	30.0889	29.9452	29.9883	29.9583	29.9557	29.9843	|	29.9661	30.0981	30.0075	|	0.13204	0.00287246	2.54175	|	0.0413965	0.434953	0.361558
sp|Q14914|PTGR1_HUMAN	13	EGDTMMGQQVAK;GGETVMVNAAAGAVGSVVGQIAK;GTIVLASPGWTTHSISDGK;GTIVLASPGWTTHSISDGKDLEK;HFVGYPTNSDFELK;IAIC[+57.0214635]GAISTYNR;LGFDVVFNYK;LKEGDTMMGQQVAK;MEAFVVYR;TAELPPLK;TGPLPPGPPPEIVIYQELR;TVESLEETLK;TVESLEETLKK	29.3793	29.2125	29.2913	29.2924	29.1323	29.2794	29.4039	29.2217	29.2374	|	29.2877	29.2944	29.2347	|	0.00670242	0.933774	0.0297581	|	-0.0529645	0.533313	0.273018
sp|Q9NUQ6|SPS2L_HUMAN	4	DSSSTDSANEKPALIPR;EEAMEILTAR;MVSSLPSTADPSHQTMPANK;TPC[+57.0214635]SSLLPLLNAHAATSGK	24.4797	24.3892	24.1937	24.2128	24.0494	23.8057	23.9284	24.2481	24.108	|	24.0948	24.3542	24.0226	|	0.259409	0.10764	0.968025	|	-0.0722154	0.657087	0.182377
sp|Q14764|MVP_HUMAN	25	ALQPLEEGEDEEK;AQALAIETEAELQR;AQLELEVSK;AQQLAEVEVK;AQQLAEVEVKK;DITPLQVVLPNTALHLK;DLAVAGPEMQVK;ELELVYAR;ELLELEALSMAVESTGTAK;ELPPGVEELLNK;GAVASVTFDDFHK;GPLEYVPSAK;GQDPLADRGEK;HYC[+57.0214635]TVANPVSR;IEGEGSVLQAK;ILDQSEAEK;KEVEVVEIIQATIIR;LFSVPDFVGDAC[+57.0214635]K;QMTEAIGPSTIR;SLQPLAPR;TAVFGFETSEAK;VEVVEER;VLFAPMR;VPHNAAVQVYDYR;VVAGDEWLFEGPGTYIPR	30.0289	29.9848	29.9467	30.065	29.7951	29.8664	29.758	29.8107	29.8256	|	29.7981	29.9868	29.9088	|	0.188743	0.00411821	2.38529	|	0.110746	0.302231	0.519661
sp|Q9H568|ACTL8_HUMAN	1	VAPEMFFSPQVFEQPGPSIPR	21.7725	21.9131	23.1029	21.4754	22.4595	22.6676	22.0857	21.8343	22.3038	|	22.0746	22.2628	22.2008	|	0.188238	0.706069	0.151153	|	0.126239	0.772039	0.112361
sp|Q9UIG0|BAZ1B_HUMAN	3	FSDFLLDPYK;LETSEFFELTSEEK;LSEIPLTLHSVSELVR	23.7455	23.6454	23.8953	23.7406	23.6493	23.6952	23.4755	23.4118	23.4836	|	23.457	23.7621	23.6951	|	0.305111	0.0420976	1.37574	|	0.238087	0.00257896	2.58856
sp|Q9BSJ8|ESYT1_HUMAN	12	AEDLPLR;ALTLGALTLPLAR;DPPDPYVSLLLLPDK;ELPAWVSFPDVEK;FEWELPLDEAQR;LEWLSLLSDAEK;LLAETVAPAVR;LLVPLVPDLQDVAQLR;QLLDDEEQLTAK;SAELAAALLSIYMER;VLQASVLDDWFPLQGGQGQVHLR;VQLDLAETDLSQGVAR	27.8789	27.8763	28.055	27.9106	27.8131	27.886	27.6554	27.6362	27.7386	|	27.6768	27.9367	27.8699	|	0.259986	0.0294135	1.53145	|	0.193178	0.01097	1.95979
sp|P60842|IF4A1_HUMAN	13	ATQALVLAPTR;DFTVSAMHGDMDQK;DFTVSAMHGDMDQKER;DQIYDIFQK;EELTLEGIR;GFKDQIYDIFQK;GVAINMVTEEDKR;KEELTLEGIR;KGVAINMVTEEDKR;LNSNTQVVLLSATMPSDVLEVTK;LNSNTQVVLLSATMPSDVLEVTKK;LQMEAPHIIVGTPGR;VVMALGDYMGASC[+57.0214635]HAC[+57.0214635]IGGTNVR	30.0196	29.6817	29.9884	29.9945	30.0135	29.8964	30.0271	30.0053	29.9633	|	29.9986	29.8966	29.9682	|	-0.102019	0.444709	0.351924	|	-0.0304292	0.51026	0.292209
sp|P07196|NFL_HUMAN	14	ALYEQEIR;EGLEETLR;FTVLTESAAK;IDSLMDEISFLK;IDSLMDEISFLKK;LAAEDATNEK;LLEGEETR;NMQNAEEWFK;QLQELEDKQNADISAMQDTINK;QNADISAMQDTINK;SAYGGLQTSSYLMSTR;SAYSSYSAPVSSSLSVR;SFPSYYTSHVQEEQIEVEETIEAAK;VLEAELLVLR	28.8037	28.7823	28.7342	28.862	28.7022	28.7196	28.5837	28.6693	28.5448	|	28.5993	28.7734	28.7612	|	0.174096	0.023541	1.62817	|	0.161965	0.0665209	1.17704
sp|P55735|SEC13_HUMAN	4	DVAWAPSIGLPTSTIASC[+57.0214635]SQDGR;ESVDGQWVC[+57.0214635]ISDVNK;FASGGC[+57.0214635]DNLIK;NGGQILIADLR	26.2444	26.2981	26.2108	26.1237	26.0016	25.9528	26.2039	26.0371	26.218	|	26.153	26.2511	26.026	|	0.0981572	0.22774	0.64256	|	-0.126954	0.176581	0.753055
sp|P50454|SERPH_HUMAN	13	AVLSAEQLRDEEVHAGLGELLR;DTQSGSLLFIGR;GVVEVTHDLQK;HLAGLGLTEAIDK;HLAGLGLTEAIDKNK;KPAAAAAPGTAEK;LQIVEMPLAHK;LSSLIILMPHHVEPLER;LYGPSSVSFADDFVR;SAGLAFSLYQAMAK;SALQSINEWAAQTTDGKLPEVTK;TDGALLVNAMFFKPHWDEK;TGLYNYYDDEKEK	29.0737	29.0389	28.9	29.2296	28.9359	28.7999	29.1026	29.0964	28.9929	|	29.064	29.0042	28.9885	|	-0.0598043	0.409345	0.38791	|	-0.0755272	0.617139	0.209617
sp|Q9BWU0|NADAP_HUMAN	2	ILDTLGLLR;SLQEEQSRPPTAVSSPGGPAR	22.3136	22.436	22.2355	22.241	22.1107	22.1762	21.8451	22.0381	22.0291	|	21.9708	22.3284	22.176	|	0.357585	0.0142085	1.84745	|	0.20518	0.0614702	1.21134
sp|O60832|DKC1_HUMAN	5	AGLESGAEPGDGDSDTTK;ALETLTGALFQRPPLIAAVK;APQVVAEAAK;IMLPGVLR;LDTSQWPLLLK	25.2395	25.1528	25.4174	25.4953	25.2186	25.3049	25.2816	25.0846	25.1012	|	25.1558	25.2699	25.3396	|	0.114135	0.320868	0.493673	|	0.183803	0.15428	0.811691
sp|Q9Y2T3|GUAD_HUMAN	10	AVMVSNILLINK;DHLLGVSDSGK;DLHIQSHISENRDEVEAVK;EFDAILINPK;ETTEESIKETER;FLYLGDDRNIEEVYVGGK;FSLSC[+57.0214635]SETLMGELGNIAK;FVSEMLQK;IVFLEEASQQEK;NYTSVYDKNNLLTNK	27.5904	27.5368	27.492	27.5785	27.3259	27.3704	27.3421	27.4189	27.3865	|	27.3825	27.5397	27.425	|	0.157195	0.0137455	1.86184	|	0.0424277	0.64602	0.189754
sp|Q9H583|HEAT1_HUMAN	7	GLVGNPLPSVR;IFLFDTQHFISK;ITSEMGSASQANIR;LALPQSDASLLSR;LVPDLLAIVQR;VNALLPTETFIPVIR;VSLLNEQFLPLIR	25.5179	25.5705	25.75	25.5924	25.6555	25.7044	25.1784	25.3615	25.4707	|	25.3368	25.6128	25.6507	|	0.275948	0.0692304	1.1597	|	0.313888	0.0522462	1.28195
sp|Q92544|TM9S4_HUMAN	2	ITEDYYVHLIADNLPVATR;IVNTPFQVLMNSEK	24.8825	24.5476	24.8009	24.8836	24.7846	24.9225	24.786	24.7075	24.7415	|	24.745	24.7437	24.8636	|	-0.00130717	0.990962	0.0039432	|	0.118585	0.0824144	1.084
sp|O95777|LSM8_HUMAN	1	GFDQTINLILDESHER	21.8367	20.3233	20.9269	21.162	22.588	23.793	22.5821	23.7387	23.89	|	23.4036	21.029	22.5143	|	-2.37465	0.0171534	1.76565	|	-0.889314	0.377805	0.422732
sp|Q15233|NONO_HUMAN	9	AAPGAEFAPNK;AAPGAEFAPNKR;FAC[+57.0214635]HSASLTVR;FAQPGSFEYEYAMR;FGQAATMEGIGAIGGTPPAFNR;MGQMAMGGAMGINNR;NLPQYVSNELLEEAFSVFGQVER;TLAEIAKVELDNMPLR;VELDNMPLR	28.791	28.8295	28.7051	28.7558	28.5946	28.3459	28.7	28.5996	28.4689	|	28.5895	28.7752	28.5655	|	0.185694	0.0902313	1.04464	|	-0.0240529	0.871079	0.0599426
sp|Q08945|SSRP1_HUMAN	12	ADVIQATGDAIC[+57.0214635]IFR;ASSGLLYPLER;FDEISFVNFAR;FYVPPTQEDGVDPVEAFAQNVLSK;IPYTTVLR;ITVPGNFQGHSGAQC[+57.0214635]ITC[+57.0214635]SYK;LFDFVNAK;NMSGSLYEMVSR;QGTQYTFSSIER;QGTQYTFSSIEREEYGK;QMFFVISLDPPIK;VDNIQAGELTEGIWR	28.0337	28.0646	27.9958	27.9678	27.8915	27.8248	27.7941	27.7893	27.7928	|	27.7921	28.0314	27.8947	|	0.239296	0.00661525	2.17945	|	0.102648	0.130683	0.88378
sp|O60762|DPM1_HUMAN	3	GANFLTQILLRPGASDLTGSFR;LGGNEIVSFLK;YSVLLPTYNER	25.7103	25.4455	25.8156	25.6252	25.6328	25.7052	25.4553	25.2817	25.5235	|	25.4202	25.6571	25.6544	|	0.236958	0.15748	0.802776	|	0.234224	0.0695594	1.15764
sp|P53701|CCHL_HUMAN	4	AYEYVEC[+57.0214635]PIR;GC[+57.0214635]PVNTEPSGPTC[+57.0214635]EK;SWMGYELPFDR;WEALHAAEC[+57.0214635]PC[+57.0214635]GPSLIR	25.4929	25.3241	25.3911	25.2645	25.1468	25.2216	25.3153	25.2462	25.2465	|	25.2694	25.4027	25.2109	|	0.133359	0.0955835	1.01962	|	-0.0584176	0.240475	0.618931
sp|O14880|MGST3_HUMAN	5	EYGFVLLTGAASFIMVAHLAINVSK;IASGLGLAWIVGR;VEYPIMYSTDPENGHIFNC[+57.0214635]IQR;VLYAYGYYTGEPSK;VLYAYGYYTGEPSKR	26.4355	26.1582	26.3461	26.2919	26.1498	26.5975	26.3753	26.0697	26.3772	|	26.274	26.3132	26.3464	|	0.0391916	0.78013	0.107833	|	0.072375	0.688374	0.162175
sp|P40926|MDHM_HUMAN	15	AGAGSATLSMAYAGAR;ANTFVAELK;EGVVEC[+57.0214635]SFVK;FVFSLVDAMNGK;GC[+57.0214635]DVVVIPAGVPR;GYLGPEQLPDC[+57.0214635]LK;IFGVTTLDIVR;IQEAGTEVVK;LTLYDIAHTPGVAADLSHIETK;MISDAIPELK;SQETEC[+57.0214635]TYFSTPLLLGK;TIIPLISQC[+57.0214635]TPK;VAVLGASGGIGQPLSLLLK;VDFPQDQLTALTGR;VNVPVIGGHAGK	31.3797	31.2664	31.2467	31.2048	31.1248	31.1587	31.2583	31.1571	31.1702	|	31.1952	31.2976	31.1627	|	0.102392	0.12632	0.898527	|	-0.0324465	0.459933	0.337305
sp|P39748|FEN1_HUMAN	6	EAHQLFLEPEVLDPESVELK;LIADVAPSAIR;QGGDVLQNEEGETTSHLMGMFYR;QLQQAQAAGAEQEVEK;VAIDASMSIYQFLIAVR;WSEPNEEELIK	26.9778	26.9533	26.9612	27.0588	26.9968	26.9005	26.7399	26.9766	26.8813	|	26.866	26.9641	26.9854	|	0.0981445	0.289078	0.538984	|	0.119421	0.232299	0.633952
sp|Q9Y3F4|STRAP_HUMAN	12	AATAAADFTAK;C[+57.0214635]VLPEEDSGELAKPK;EFLVAGGEDFK;FSPDGELYASGSEDGTLR;GAVWGATLNK;IYDLNKPEAEPK;LWQTVVGK;QGDTGDWIGTFLGHK;SFEAPATINSASLHPEK;SIAFHSAVSLDPIK;VWDAVSGDELMTLAHK;YDYNSGEELESYK	27.9379	28.0264	27.7866	27.8986	27.8043	27.6512	27.7191	27.7752	27.7238	|	27.7394	27.917	27.7847	|	0.17764	0.118702	0.925541	|	0.0453231	0.597882	0.223384
sp|Q9P2B4|CT2NL_HUMAN	1	FTSQQGPIKPVSPNSSPFGTDYR	19.1882	19.9305	19.7603	19.8203	19.1101	19.3303	19.047	19.1651	19.2368	|	19.1497	19.6263	19.4202	|	0.476638	0.161464	0.791925	|	0.270566	0.325489	0.487464
sp|P49321|NASP_HUMAN	14	ATLVESSTSGFTPGGGGSSVSMIASR;DGAVNGPSVVGDQTPIEPQTSIER;EAQLYAAQAHLK;EIEELKELLPEIR;EQVYDAMGEKEEAK;EVSEEQPVVTLEK;KPTDGASSSNC[+57.0214635]VTDISHLVR;LSVEESEAAGDGVDTK;LVPSQEETKLSVEESEAAGDGVDTK;MAVLNEQVK;SGNVAELALK;SLAKPETDKEQDSEMEK;SVSGTDVQEEC[+57.0214635]R;VDLTLDWLTETSEEAK	27.9997	28.0559	27.8911	27.9953	27.8551	27.759	27.7615	28.0132	27.7999	|	27.8582	27.9822	27.8698	|	0.124043	0.26201	0.581681	|	0.0116126	0.91664	0.037801
sp|P62191|PRS4_HUMAN	8	APQETYADIGGLDNQIQEIK;AVANQTSATFLR;GVILYGPPGTGK;IETLDPALIRPGR;KYEPPVPTR;MTLADDVTLDDLIMAK;NQEQMKPLEEKQEEER;TMLELLNQLDGFDSR	27.8729	27.8783	27.9987	28.037	27.9101	27.7815	27.8141	27.9096	27.8441	|	27.856	27.9166	27.9096	|	0.0606925	0.297933	0.525882	|	0.0535978	0.553239	0.257087
sp|P78371|TCPB_HUMAN	19	AAHSEGNTTAGLDMR;DASLMVTNDGATILK;EAESLIAK;EALLSSAVDHGSDEVK;EAVAMESYAK;GATQQILDEAER;GSGNLEAIHIIK;HGINC[+57.0214635]FINR;ILIANTGMDTDK;ILIANTGMDTDKIK;KLGGSLADSYLDEGFLLDKK;LALVTGGEIASTFDHPELVK;LGGSLADSYLDEGFLLDKK;LIEEVMIGEDK;LTSFIGAIAIGDLVK;MLPTIIADNAGYDSADLVAQLR;QDLMNIAGTTLSSK;SLHDALC[+57.0214635]VLAQTVK;TVYGGGC[+57.0214635]SEMLMAHAVTQLANR	30.2326	29.4554	30.1355	30.1364	30.139	30.1031	30.1449	30.149	30.1495	|	30.1478	29.9412	30.1262	|	-0.206613	0.487064	0.312414	|	-0.0216204	0.200843	0.697143
sp|Q99567|NUP88_HUMAN	7	ASEKDIAPPPEEC[+57.0214635]LQLLSR;EDVEVAESPLR;ELQLIPDQLR;FLGSDEEDKDSLQELSTEQK;GLMVLELPK;GPSGGGEEPALSQYQR;STVNC[+57.0214635]STTPVAER	25.7897	25.9069	25.7186	25.927	25.7504	25.6319	25.656	25.6824	25.6598	|	25.666	25.8051	25.7698	|	0.139049	0.123904	0.906915	|	0.103731	0.349797	0.456184
sp|P16435|NCPR_HUMAN	17	ALVPMFVR;ATTPVIMVGPGTGVAPFIGFIQER;DGALTQLNVAFSR;EVGETLLYYGC[+57.0214635]R;FAVFGLGNK;GVATNWLR;HPFPC[+57.0214635]PTSYR;ILGADLDVVMSLNNLDEESNKK;IQTLTSSVR;LEQLGAQR;NPFLAAVTTNR;TALTYYLDITNPPR;TNVLYELAQYASEPSEQELLR;TNVLYELAQYASEPSEQELLRK;TYEHFNAMGK;YESGDHVAVYPANDSALVNQLGK;YYSIASSSK	29.497	29.5466	29.4789	29.5488	29.4217	29.4164	29.4594	29.4677	29.377	|	29.4347	29.5075	29.4623	|	0.0728251	0.116574	0.9334	|	0.0276508	0.627422	0.202441
sp|Q86VP6|CAND1_HUMAN	21	ALTLIAGSPLK;AVAALLTIPEAEK;DLLDTVLPHLYNETK;DSIKLDDDSER;EGPAVVGQFIQDVK;FMATNDLMTELQK;FTISDHPQPIDPLLK;GYLISGSSYAR;HEMLPEFYK;HTVDDGLDIR;ISGSILNELIGLVR;ITSEALLVTQQLVK;LGTLSALDILIK;LSTLC[+57.0214635]PSAVLQR;LTLIDPETLLPR;MLTFLMLVR;MLTGPVYSQSTALTHK;QEFEKQDELKR;SVILEAFSSPSEEVK;TLEDPDLNVR;VALVTFNSAAHNKPSLIR	30.0376	30.15	29.9958	30.067	29.9448	29.903	29.8789	29.9405	29.8608	|	29.8934	30.0611	29.9716	|	0.167735	0.0478653	1.31998	|	0.0782045	0.251557	0.599363
sp|P13647|K2C5_HUMAN	6	AQYEEIANR;LAELEEALQK;NMQDLVEDFK;SFSTASAITPSVSR;VDALMDEINFMK;YEELQQTAGR	25.7985	27.2787	24.7881	25.891	24.1294	25.9487	26.5266	26.2577	26.903	|	26.5625	25.9551	25.323	|	-0.607358	0.492776	0.30735	|	-1.23943	0.164949	0.78265
sp|Q32MZ4|LRRF1_HUMAN	8	ALDSNSLENDDLSAPGR;C[+57.0214635]MVEVPQELETSTGHSLEK;ELTYQNTDLSEIKEEEQVK;IAAESSENVDC[+57.0214635]PENPK;IDGATQSSPAEPK;NMPGLSAATLASLGGTSSR;SAVEAQNEVTENPK;TNFMYQVDTLK	25.7256	25.7515	25.491	25.7705	25.5188	25.5022	25.5699	25.5931	25.4678	|	25.5436	25.656	25.5972	|	0.112431	0.311032	0.507195	|	0.0535673	0.615221	0.210969
sp|P19387|RPB3_HUMAN	3	ITELTDENVK;LGLIPLISDDIVDK;LGLIPLISDDIVDKLQYSR	23.7261	22.913	24.2441	23.5913	23.5917	24.311	23.2243	23.3353	23.6162	|	23.3919	23.6277	23.8313	|	0.23581	0.610892	0.214036	|	0.439413	0.201202	0.696367
sp|P30044|PRDX5_HUMAN	7	ETDLLLDDSLVSIFGNR;ETDLLLDDSLVSIFGNRR;FSMVVQDGIVK;GVLFGVPGAFTPGC[+57.0214635]SK;LLADPTGAFGK;THLPGFVEQAEALK;VNLAELFK	28.919	27.6136	28.1234	28.1464	29.1177	29.1835	29.1726	29.1556	29.1341	|	29.1541	28.2187	28.8159	|	-0.935404	0.132701	0.877125	|	-0.338224	0.41927	0.377506
sp|Q8TEA8|DTD1_HUMAN	2	ASVTVGGEQISAIGR;SASSGAEGDVSSEREP	22.93	22.9631	22.7831	23.2509	22.8862	22.4695	22.8172	22.7402	22.7184	|	22.7586	22.892	22.8689	|	0.133459	0.121583	0.915128	|	0.110279	0.674577	0.170968
sp|Q96HE7|ERO1A_HUMAN	13	DC[+57.0214635]AVKPC[+57.0214635]QSDEVPDGIK;FDGILTEGEGPR;IMDC[+57.0214635]VGC[+57.0214635]FK;IWNVIYEENC[+57.0214635]FKPQTIK;LGAVDESLSEETQK;LIANMPESGPSYEFHLTR;LLESDYFR;LQTQGLGTALK;MLLLEILHEIK;QEIVSLFNAFGR;SFPLHFDENSFFAGDKK;VLPFFERPDFQLFTGNK;YLLQETWLEK	27.7058	27.5806	27.7059	27.6607	27.5984	27.656	27.5763	27.5251	27.6071	|	27.5695	27.6641	27.6383	|	0.0945746	0.138684	0.857973	|	0.0688349	0.0939597	1.02706
sp|Q96JP5|ZFP91_HUMAN	1	AAPEEPQQRPPEAVAAAPAGTTSSR	22.0852	22.1017	21.8019	22.3453	21.8474	21.6052	21.7844	22.1171	21.7226	|	21.8747	21.9963	21.9326	|	0.121611	0.48242	0.316575	|	0.0579224	0.830986	0.0804064
sp|P26641|EF1G_HUMAN	15	AAAPAPEEEMDEC[+57.0214635]EQALAAEPK;ALIAAQYSGAQVR;EYFSWEGAFQHVGK;GQELAFPLSPDWQVDYESYTWR;ILGLLDAYLK;KAAAPAPEEEMDEC[+57.0214635]EQALAAEPK;KLDPGSEETQTLVR;LDPGSEETQTLVR;QAFPNTNR;QVLEPSFR;STFVLDEFK;STFVLDEFKR;VTLADITVVC[+57.0214635]TLLWLYKQVLEPSFR;WFLTC[+57.0214635]INQPQFR;YSNEDTLSVALPYFWEHFDK	30.1394	30.1917	29.9715	30.1034	29.9182	29.9052	30.1212	30.048	29.9806	|	30.0499	30.1009	29.9756	|	0.0509624	0.555215	0.255539	|	-0.074309	0.39172	0.407024
sp|P30041|PRDX6_HUMAN	13	DFTPVC[+57.0214635]TTELGR;DGDSVMVLPTIPEEEAKK;DINAYNC[+57.0214635]EEPTEK;DINAYNC[+57.0214635]EEPTEKLPFPIIDDR;ELAILLGMLDPAEK;ELAILLGMLDPAEKDEK;FHDFLGDSWGILFSHPR;LIALSIDSVEDHLAWSK;LPFPIIDDR;LSILYPATTGR;VATPVDWK;VVFVFGPDK;VVFVFGPDKK	30.5085	29.2357	30.0663	29.9483	30.4277	30.4237	30.4359	30.4974	30.507	|	30.4801	29.9368	30.2665	|	-0.543256	0.282446	0.549064	|	-0.213553	0.310984	0.507262
sp|P61353|RL27_HUMAN	4	IKSFVKVYNYNHLMPTR;NIDDGTSDRPYSHALVAGIDR;VYNYNHLMPTR;YSVDIPLDK	28.587	28.7287	28.6186	28.8302	28.6583	28.4119	28.5624	28.5562	28.6839	|	28.6008	28.6448	28.6335	|	0.043911	0.503387	0.298098	|	0.0326443	0.81892	0.0867586
sp|P14927|QCR7_HUMAN	2	DDTIYEDEDVKEAIR;YEEENFYLEPYLK	24.1707	23.0738	23.2905	23.3084	25.3752	25.1728	25.2976	25.2899	25.0535	|	25.2137	23.5117	24.6188	|	-1.70201	0.0309892	1.50879	|	-0.594875	0.461735	0.335607
sp|Q9UJC3|HOOK1_HUMAN	1	LVSGGGAC[+57.0214635]SDTGAC[+57.0214635]TPAR	20.8293	19.8731	20.6868	20.4838	20.4347	20.4353	20.719	20.5338	20.671	|	20.6412	20.4631	20.4513	|	-0.178187	0.612594	0.212827	|	-0.18998	0.0657081	1.18238
sp|P17174|AATC_HUMAN	15	EPESILQVLSQMEK;HIYLLPSGR;IANDNSLNHEYLPILGLAEFR;INVSGLTTK;ITWSNPPAQGAR;IVASTLSNPELFEEWTGNVK;KVNLGVGAYR;LALGDDSPALK;NFGLYNER;NLDYVATSIHEAVTK;NTPVYVSSPTWENHNAVFSAAGFK;TDDC[+57.0214635]HPWVLPVVK;VGGVQSLGGTGALR;VGNLTVVGKEPESILQVLSQMEK;VNLGVGAYR	28.1752	28.3131	28.2796	28.266	28.2221	28.1798	28.2689	28.2539	28.1422	|	28.2216	28.256	28.2226	|	0.034345	0.583477	0.233976	|	0.000982285	0.984539	0.00676722
sp|P54687|BCAT1_HUMAN	2	C[+57.0214635]ILDLAHQWGEFK;YLTMDDLTTALEGNR	23.3601	23.3251	23.2725	23.194	22.9164	22.9264	22.9171	22.5466	22.7798	|	22.7478	23.3192	23.0123	|	0.571402	0.0285997	1.54364	|	0.264421	0.136641	0.864419
sp|Q14137|BOP1_HUMAN	4	DLQPFPTC[+57.0214635]QALVYR;LALPGHAESYNPPPEYLLSEEER;LTDEQVALVR;TTEEQVQASTPC[+57.0214635]PR	24.6814	24.9496	24.5539	24.8319	24.7569	24.5342	24.3879	24.5694	24.5812	|	24.5128	24.7283	24.7077	|	0.215469	0.200131	0.698685	|	0.194833	0.157016	0.804056
sp|P49915|GUAA_HUMAN	16	ALNQEQVIAVHIDNGFMR;DEPDWESLIFLAR;EEVVLLTHGDSVDK;ELGLPEELVSR;GLQKEEVVLLTHGDSVDK;HPFPGPGLAIR;ISQMPVILTPLHFDRDPLQK;LMQITSLHSLNAFLLPIK;LYGAQFHPEVGLTENGK;QADFEAHNILR;SGNIVAGIANESK;SYSYVC[+57.0214635]GISSK;TLNMTTSPEEK;VIC[+57.0214635]AEEPYIC[+57.0214635]K;VINAAHSFYNGTTTLPISDEDR;VVYIFGPPVK	28.4548	28.7118	28.4527	28.6092	28.4942	28.2591	28.1594	28.3819	28.2842	|	28.2752	28.5398	28.4541	|	0.264589	0.0745305	1.12767	|	0.178964	0.227777	0.642491
sp|P38646|GRP75_HUMAN	27	AMQDAEVSKSDIGEVILVGGMTR;AQFEGIVTDLIR;AQFEGIVTDLIRR;ASNGDAWVEAHGK;C[+57.0214635]ELSSSVQTDINLPYLTMDSSGPK;DAGQISGLNVLR;DDIENMVK;EQQIVIQSSGGLSK;EQQIVIQSSGGLSKDDIENMVK;ERVEAVNMAEGIIHDTETK;ETAENYLGHTAK;ETGVDLTKDNMALQR;GAVVGIDLGTTNSC[+57.0214635]VAVMEGK;LLGQFTLIGIPPAPR;LYSPSQIGAFVLMK;MKETAENYLGHTAK;NAVITVPAYFNDSQR;QAASSLQQASLK;QAVTNPNNTFYATK;QAVTNPNNTFYATKR;SDIGEVILVGGMTR;STNGDTFLGGEDFDQALLR;TTPSVVAFTAD…	32.3969	32.4313	32.3451	32.4271	32.267	32.2549	32.1988	32.1423	32.2401	|	32.1937	32.3911	32.3163	|	0.19737	0.00672047	2.1726	|	0.122581	0.144576	0.839903
sp|Q96QK1|VPS35_HUMAN	16	AELAELPLR;AQLAAITLIIGTFER;C[+57.0214635]FSEENHEPLR;EDGPGIPADIK;HASNMLGELR;IFSFAHQTISALIK;ILVGTNLVR;IPVDTYNNILTVLK;IREDLPNLESSEETEQINK;LFDIFSQQVATVIQSR;LLDEAIQAVK;LNLEHIATSSAVSK;LSQLEGVNVER;SEDPDQQYLILNTAR;VLETTVEIFNK;YIYFYEK	28.5416	28.5786	28.528	28.6044	28.4695	28.4513	28.3485	28.4546	28.4281	|	28.4104	28.5494	28.5084	|	0.139026	0.03187	1.49662	|	0.0979767	0.176591	0.75303
sp|P27816|MAP4_HUMAN	27	ALPLEAEVAPVK;ATPMPSRPSTTPFIDK;C[+57.0214635]SLPAEEDSVLEK;DGVLTLANNVTPAK;DMAQLPETEIAPAK;DMAQLPETEIAPAKDVAPSTVK;DMESPTKLDVTLAK;DMQPSMESDMALVK;DMSPLSETEMALGK;DVTPPPETEVVLIK;EIEMASEERPPAQALEIMMGLK;HVPGGGNVQIQNK;KTTTLSGTAPAAGVVPSR;LATNTSAPDLK;NVVLPTETEVAPAK;NVVLPTETEVAPAKDVTLLK;QPAPTTIGGLNK;SPSTLLPK;TAGPIASAQK;TDYIPLLDVDEK;TEAPLAKDGVLTLANNVTPAK;TTDMAPSKETEMALAK;TTTAAAVASTGPSSR;TTTLSGTAPAAGVVPSR;VALSSE…	30.0624	30.0453	29.9404	30.0154	29.899	29.8011	29.6514	29.8269	29.7306	|	29.7363	30.016	29.9051	|	0.27973	0.0137296	1.86234	|	0.168845	0.105396	0.977177
sp|P13667|PDIA4_HUMAN	21	DGDDVIIIGVFK;DKDPPIPVAK;DLGLSESGEDVNAAILDESGKK;EVSQPDWTPPPEVTLVLTK;FAMEPEEFDSDTLR;GESDPAYQQYQDAANNLREDYK;GQAVDYEGSR;IDATSASVLASR;MDATANDVPSDR;QLEPVYNSLAK;QVQEFLKDGDDVIIIGVFK;SHMMDVQGSTQDSAIK;SHMMDVQGSTQDSAIKDFVLK;TFDSIVMDPK;VDATAETDLAK;VDATAETDLAKR;VEGFPTIYFAPSGDK;VEGFPTIYFAPSGDKK;VSQGQLVVMQPEK;YALPLVGHR;YGIVDYMIEQSGPPSK	29.6327	29.7043	29.4998	29.6349	29.44	29.3437	29.3895	29.4907	29.3533	|	29.4111	29.6122	29.4729	|	0.201088	0.057825	1.23788	|	0.0617301	0.563955	0.248756
sp|Q5JTH9|RRP12_HUMAN	5	FFGTAVTC[+57.0214635]LLSPHSQVLTAATQSLK;LQWDLGLGHLPR;NFLPILFNLYGQPVAAGDTPAPR;VLATQPGPGR;VLDPASSDFTR	24.9418	25.0311	24.9142	25.0118	24.7987	24.7846	24.7434	24.7925	24.7089	|	24.7483	24.9624	24.865	|	0.214105	0.0101939	1.99166	|	0.116757	0.248705	0.604315
sp|O95373|IPO7_HUMAN	12	AFAVGVQQVLLK;AIFQTIQNR;DVPNETLQVEEDDRPELPWWK;ENIVEAIIHSPELIR;ETENDDLTNVIQK;EYNEFAEVFLK;FIQLLSDQSDQSVLIQK;NPVWYQALTHGLNEEQR;QLQDIATLADQR;SDQNLQTALELTR;VLQQTLNYINQGVSHALTWK;VLTGVAGEDAEC[+57.0214635]HAAK	27.9773	28.002	27.9435	28.0827	27.9834	27.8936	27.848	27.9041	27.8831	|	27.8784	27.9742	27.9866	|	0.0958335	0.0152916	1.81555	|	0.108157	0.178737	0.747787
sp|P13645|K1C10_HUMAN	19	ADLEMQIESLTEELAYLKK;ALEESNYELEGK;DAEAWFNEK;ELTTEIDNNIEQISSYK;GSLGGGFSSGGFSGGSFSR;IRLENEIQTYR;LENEIQTYR;LKYENEVALR;NQILNLTTDNANILLQIDNAR;NVQALEIELQSQLALK;QSLEASLAETEGR;QSVEADINGLR;QSVEADINGLRR;RVLDELTLTK;SKELTTEIDNNIEQISSYK;SLLEGEGSSGGGGR;SQYEQLAEQNR;SQYEQLAEQNRK;VLDELTLTK	30.5753	30.553	29.4373	30.6631	28.8137	30.6229	31.2056	31.0347	31.735	|	31.3251	30.1885	30.0332	|	-1.13657	0.0739856	1.13085	|	-1.29186	0.158369	0.800331
sp|P49792|RBP2_HUMAN	13	APGTNVAMASNQAVR;EGQWDC[+57.0214635]SVC[+57.0214635]LVR;FGESTTGFNFSFK;GVIFGQTSSTFTFADLAK;IIDDSDSNLSVVK;ITMELFSNIVPR;ITPDMTLQNMK;QNQTTAISTPASSEISK;SGFEGMFIR;SGFEGMFTK;SISSPSVSSETMDKPVDLSTR;TGEEDEEEFFC[+57.0214635]NR;VIPDFVC[+57.0214635]QGGDITK	26.1853	26.1136	26.078	26.0266	25.8681	25.8888	26.1337	26.0066	25.8922	|	26.0108	26.1256	25.9278	|	0.11482	0.237297	0.624709	|	-0.0829779	0.392936	0.405678
sp|Q8TDD1|DDX54_HUMAN	2	EMDLVGLGLHPLFSSR;QEQQEGPVGPAPSRPALQEK	22.9075	22.9532	22.8129	22.9404	22.7043	22.6281	22.4901	22.5589	22.5076	|	22.5189	22.8912	22.7576	|	0.372306	0.00429668	2.36687	|	0.238702	0.120378	0.919452
sp|P35527|K1C9_HUMAN	19	EIETYHNLLEGGQEDFESSGAGK;FSSSSGYGGGSSR;GGSGGSYGGGGSGGGYGGGSGSR;IKFEMEQNLR;IQDWYDK;LASYLDKVQALEEANNDLENK;MTLDDFR;NYSPYYNTIDDLK;QEYEQLIAK;QFSSSYLSR;QGVDADINGLR;QVLDNLTMEK;SDLEMQYETLQEELMALKK;SGGGGGGGLGSGGSIR;STMQELNSR;TLLDIDNTR;TLNDMRQEYEQLIAK;VQALEEANNDLENK;VQALEEANNDLENKIQDWYDK	30.5505	33.1439	29.068	30.495	29.7145	29.9486	30.1019	30.9797	30.4151	|	30.4989	30.9208	30.0527	|	0.421933	0.759656	0.119383	|	-0.44617	0.266995	0.573497
sp|Q9NZ45|CISD1_HUMAN	1	HNEETGDNVGPLIIK	20.9326	19.1892	20.5925	21.1304	21.3887	21.2218	21.5784	21.6682	21.762	|	21.6695	20.2381	21.247	|	-1.43142	0.113981	0.943169	|	-0.422575	0.0131968	1.87953
sp|Q01085|TIAR_HUMAN	3	DAAAALAAMNGR;FEDVVNQSSPK;LDAENAIVHMGGQWLGGR	25.6236	25.8326	25.6632	25.6344	25.4495	25.382	25.3687	25.3383	25.4464	|	25.3845	25.7065	25.4886	|	0.322023	0.0213921	1.66975	|	0.10418	0.302382	0.519444
sp|P46939|UTRO_HUMAN	6	EC[+57.0214635]EEEAINIQSTAPEEEHESPR;EVAGPTEMC[+57.0214635]DQR;LLDLLEGLTGTSLPK;QLGLLLHDAIQIPR;VFLADQPIEAPEEPR;VFLADQPIEAPEEPRR	21.9269	22.0334	22.7464	22.5313	22.2438	23.1903	23.0881	22.6641	22.1932	|	22.6485	22.2356	22.6551	|	-0.412908	0.320785	0.493785	|	0.00666555	0.986891	0.00573077
sp|Q12849|GRSF1_HUMAN	4	GLPFQANAQDIINFFAPLKPVR;ITMEYSSSGK;NGENGIHFLLNR;SSPVVNDGVVR	26.6943	26.8586	26.7902	26.8256	26.8183	26.7383	26.4672	26.7054	26.6412	|	26.6046	26.7811	26.7941	|	0.176465	0.1184	0.926649	|	0.189477	0.102259	0.990298
sp|P30837|AL1B1_HUMAN	7	EEIFGPVQPLFK;LAPALATGNTVVMK;LLNLLADLVER;TFPTVNPTTGEVIGHVAEGDR;VGNPFELDTQQGPQVDKEQFER;VLGYIQLGQK;YGLAAAVFTR	25.977	26.0743	26.3065	26.0129	25.8914	26.031	25.7732	25.6911	25.7738	|	25.746	26.1193	25.9784	|	0.373234	0.0531944	1.27413	|	0.232405	0.016091	1.79342
sp|O96008|TOM40_HUMAN	4	ELFPIQMEGVK;FVNWQVDGEYR;GSVDSNWIVGATLEK;KLPPLPLTLALGAFLNHR	27.6471	27.7155	27.5325	27.5909	27.334	27.2921	27.4222	27.3478	27.3514	|	27.3738	27.6317	27.4056	|	0.257927	0.0252581	1.5976	|	0.0318597	0.769315	0.113896
sp|P04040|CATA_HUMAN	14	ADVLTTGAGNPVGDK;ADVLTTGAGNPVGDKLNVITVGPR;AFYVNVLNEEQR;DLFNAIATGK;DPILFPSFIHSQK;FNTANDDNVTQVR;FSTVAGESGSADTVR;GAGAFGYFEVTHDITK;GPLLVQDVVFTDEMAHFDR;LGPNYLHIPVNC[+57.0214635]PYR;LNVITVGPR;LSQEDPDYGIR;LVNANGEAVYC[+57.0214635]K;NFTEVHPDYGSHIQALLDK	27.7197	27.8379	27.6249	27.7756	27.4918	27.481	27.4062	27.5994	27.5654	|	27.5237	27.7275	27.5828	|	0.203771	0.0762223	1.11792	|	0.0590916	0.634888	0.197303
sp|Q15046|SYK_HUMAN	13	EIC[+57.0214635]NAYTELNDPMR;FELFVMK;ILDDIC[+57.0214635]VAK;INMVEELEK;LIFYDLR;LPETNLFETEETR;LPETNLFETEETRK;LQVMANSR;MLVVGGIDR;VAMFLTDSNNIK;VTYHPDGPEGQAYDVDFTPPFR;YLDLILNDFVR;YSHLQPGDHLTDITLK	28.621	28.6803	28.5641	28.6182	28.5292	28.5025	28.4501	28.4636	28.458	|	28.4572	28.6218	28.55	|	0.164579	0.0375241	1.42569	|	0.0927563	0.115862	0.936061
sp|Q96P70|IPO9_HUMAN	6	EALVDTLTGILSPVQEVR;ELSQIEAC[+57.0214635]QGPMQMR;IFTMAEVYGIR;LIPTLVSIMQAPADK;WTNIPLLVK;YSNDPVVASLAQDIFK	25.1954	25.0706	25.1881	25.1202	24.9913	25.1092	25.0613	24.994	25.0179	|	25.0244	25.1514	25.0736	|	0.126936	0.0692357	1.15967	|	0.0491346	0.36452	0.438279
sp|Q9UDY4|DNJB4_HUMAN	3	GGAGGTDGQGGTFR;IIGYGLPFPK;NIPMSVNDIVKPGMR	23.9722	24.3431	24.2364	24.2351	24.0037	23.8185	23.7647	23.8902	23.8999	|	23.8516	24.1839	24.0191	|	0.332322	0.079376	1.10031	|	0.167487	0.297851	0.526001
sp|Q96JH7|VCIP1_HUMAN	5	LLSPILAR;LVAAMEEVFMDK;TGVIGVQPEEVTAAAK;TIQQNITEQASVMQK;VGDVQGQESESQLPTK	23.6967	23.7	23.5622	23.8135	23.4149	23.2997	23.5668	23.6845	23.4191	|	23.5568	23.6529	23.5093	|	0.0961177	0.354684	0.450158	|	-0.0474822	0.802654	0.0954719
sp|Q14CX7|NAA25_HUMAN	4	DTSEYIIQAYK;IPEFIAFR;LLLQQLEATLETGKR;TMFLPLAER	25.2787	25.2382	25.2899	25.1941	25.209	25.1964	25.1854	25.0823	25.0706	|	25.1128	25.2689	25.1998	|	0.156134	0.0350704	1.45506	|	0.0870501	0.137604	0.861369
sp|Q14697|GANAB_HUMAN	25	AEKDEPGAWEETFK;ALLDSLQLGPDSLTVHLIHEVTK;DENSVELTMAEGPYK;DPAEGDGAQPEETPR;DVHNIYGLYVHMATADGLR;EPWLLPSQHNDIIR;FGAVWTGDNTAEWDHLK;GLLEFEHQR;LDLLEDR;LSFQHDPETSVLVLR;LVAIVDPHIK;MMDYLQGSGETPQTDVR;NLGLYVK;NPEPELLVR;QYASLTGTQALPPLFSLGYHQSR;REPWLLPSQHNDIIR;SLLLSVNAR;TC[+57.0214635]EESSFC[+57.0214635]K;VLLVLELQGLQK;VPDVLVADPPIAR;VSQGSKDPAEGDGAQPEETPR;VTEGGEPYR;VVIIGAGKPAAVVLQTK;WYQMGAYQPFFR;YSLLPFWYTLLYQAHR	29.8367	29.9597	29.8097	29.8513	29.7673	29.7383	29.7304	29.8149	29.7229	|	29.7561	29.8687	29.7856	|	0.112628	0.121361	0.915921	|	0.0295467	0.547417	0.261682
sp|Q27J81|INF2_HUMAN	4	ALDELFEAIEQK;C[+57.0214635]PASEPGLDATTASESR;IGNFLNYGSHTGDADGFK;ISDALLQLTC[+57.0214635]VSC[+57.0214635]VR	22.1922	22.2499	22.1147	22.1924	22.0622	21.9248	21.8942	22.0742	21.7304	|	21.8996	22.1856	22.0598	|	0.286007	0.0872049	1.05946	|	0.160187	0.275626	0.55968
sp|P29966|MARCS_HUMAN	5	AEDGATPSPSNETPK;EAGEGGEAEAPAAEGGK;GEAAAERPGEAAVASSPSK;GEPAAAAAPEAGASPVEK;VNGDASPAAAESGAK	26.0051	26.0525	25.6656	26.1233	25.8471	25.8123	25.0905	25.7245	25.5326	|	25.4492	25.9077	25.9276	|	0.458512	0.121385	0.915836	|	0.478345	0.108598	0.964178
sp|P17980|PRS6A_HUMAN	10	AMEVDERPTEQYSDIGGLDK;APSIIFIDELDAIGTK;AVC[+57.0214635]VEAGMIALR;C[+57.0214635]TDDFNGAQC[+57.0214635]K;LAGPQLVQMFIGDGAK;MNVSPDVNYEELAR;MSTEEIIQR;QIQELVEAIVLPMNHK;QTYFLPVIGLVDAEK;VDILDPALLR	27.3409	26.8904	27.4569	27.2452	27.2071	27.2966	27.2325	27.1072	27.2551	|	27.1982	27.2294	27.2496	|	0.0311248	0.876046	0.0574731	|	0.0513891	0.3988	0.399245
sp|O43776|SYNC_HUMAN	13	EPFPTIYVDSQKENER;FLTWILNR;GYYEVTPPTLVQTQVEGGATLFK;IFDSEEILAGYK;IFDSEEILAGYKR;KEDGTFYEFGEDIPEAPER;LEDLVC[+57.0214635]DVVDR;LMTDTINEPILLC[+57.0214635]R;MNYSDAIVWLK;NDPSLPEPK;NLMFLVLR;SPAGSIVHELNPNFQPPK;YGTC[+57.0214635]PHGGYGLGLER	28.8405	28.7875	28.7366	28.7251	28.5595	28.6329	28.5958	28.6111	28.617	|	28.608	28.7882	28.6392	|	0.180209	0.0226642	1.64466	|	0.0311718	0.58306	0.234287
sp|P68366|TBA4A_HUMAN	3	AVFVDLEPTVIDEIR;DVNAAIAAIK;SIQFVDWC[+57.0214635]PTGFK	30.0763	29.9397	29.8845	29.6561	29.4331	29.6751	29.8622	29.7159	29.869	|	29.8157	29.9669	29.5881	|	0.151149	0.117988	0.928162	|	-0.227574	0.0803073	1.09525
sp|Q9Y2Q3|GSTK1_HUMAN	4	AGMSAEQAQGLLEK;FLTAVNLEHPEMLEK;MELLAHLLGEK;NEDITEPQSILAAAEK	26.0926	24.2848	25.0228	25.0604	26.3552	26.339	26.5077	26.4947	26.3814	|	26.4612	25.1334	25.9182	|	-1.32786	0.126272	0.898693	|	-0.543037	0.332746	0.477888
sp|Q96HS1|PGAM5_HUMAN	3	AIETTDIISR;NVESGEEELASK;QEEDSYEIFIC[+57.0214635]HANVIR	25.7195	24.7396	25.5127	25.5259	25.6836	25.5722	25.7554	25.8079	25.5899	|	25.7177	25.324	25.5939	|	-0.393786	0.316381	0.49979	|	-0.123866	0.206749	0.684556
sp|Q14315|FLNC_HUMAN	62	AFGPGLEGGLVNK;AFGPGLEPTGC[+57.0214635]IVDKPAEFTIDAR;AGTNMMMVGVHGPK;APLQVAVLGPTGVAEPVEVR;APSGNEEPC[+57.0214635]LLK;ASGPGLNASGIPASLPVEFTIDAR;AWGPGLETGQVGK;C[+57.0214635]SGPGLGAGVR;C[+57.0214635]SYVPTKPIK;DAGEGGLSLAVEGPSK;DAGEGGLSLAVEGPSKAEITC[+57.0214635]K;DAGEGLLTVQILDPEGKPK;DFEIIDNHDYSYTVK;DNKDGTC[+57.0214635]TVSYLPTAPGDYSIIVR;DTVEVALEDKGDSTFR;EVGEHVVSVR;FADKHVPGSPFTVK;FNDEHIPDSPFVVPVASLSDDAR;FVP…	31.0766	31.0904	30.9367	31.1485	30.8971	30.7891	30.8977	30.8952	30.863	|	30.8853	31.0346	30.9449	|	0.149281	0.0866611	1.06218	|	0.0596072	0.632647	0.198839
sp|P67809|YBOX1_HUMAN	3	EDGNEEDKENQGDETQGQQPPQR;GAEAANVTGPGGVPVQGSK;NYQQNYQNSESGEK	24.5803	24.8601	23.6771	24.9173	24.0502	24.5601	23.6408	24.0808	24.1427	|	23.9548	24.3725	24.5092	|	0.417737	0.369259	0.432668	|	0.554406	0.148778	0.82746
sp|P04632|CPNS1_HUMAN	3	SMVAVMDSDTTGK;TDGFGIDTC[+57.0214635]R;THYSNIEANESEEVR	26.8086	26.3715	26.5547	26.4563	26.4443	26.4007	26.6335	26.5087	26.3182	|	26.4868	26.5783	26.4337	|	0.0914593	0.593	0.226946	|	-0.0530446	0.623416	0.205222
sp|Q9Y490|TLN1_HUMAN	53	AAAFEEQENETVVVK;AAMEPIVISAK;AC[+57.0214635]EFAGFQC[+57.0214635]QIQFGPHNEQK;ADAEGESDLENSR;ADAEGESDLENSRK;AGALQC[+57.0214635]SPSDAYTK;AIAVTVQEMVTK;ALDGAFTEENR;ALGDLISATK;ALSTDPAAPNLK;ASSLIEEAKK;AVAEQIPLLVQGVR;AVSSAIAQLLGEVAQGNENYAGIAAR;DDILNGSHPVSFDK;DLDQASLAAVSQQLAPR;DPPSWSVLAGHSR;EAAYHPEVAPDVR;EADESLNFEEQILEAAK;EGTETFADHR;EQGVEEHETLLLR;FFYSDQNVDSR;FLPSELRDEH;GLAGAVSELLR;IGITNHDEYSLVR;ILAQATSDLVNA…	29.9514	29.8388	29.8752	29.9429	29.8526	29.768	29.8571	29.8164	29.7611	|	29.8115	29.8885	29.8545	|	0.0769259	0.152348	0.817164	|	0.0429675	0.5084	0.293794
sp|P82930|RT34_HUMAN	4	AWGILTFK;LLQLLGR;LPLFGLGR;NGDTSTEEPMLNVQR	25.7766	24.9966	25.6988	25.8371	25.7348	25.6134	25.6178	25.6546	25.5998	|	25.624	25.4907	25.7285	|	-0.133371	0.644871	0.190527	|	0.104426	0.244041	0.612538
sp|P05198|IF2A_HUMAN	10	ADIEVAC[+57.0214635]YGYEGIDAVK;AGLNC[+57.0214635]STENMPIK;FPEVEDVVMVNVR;HVAEVLEYTKDEQLESLFQR;INLIAPPR;NEC[+57.0214635]VVVIR;TAWVFDDK;TEGLSVLSQAMAVIK;VVTDTDETELAR;YVMTTTTLER	28.385	27.1106	27.9363	27.755	28.443	28.4195	28.5533	28.4894	28.4595	|	28.5007	27.8106	28.2058	|	-0.690118	0.20511	0.688012	|	-0.294893	0.320596	0.494042
sp|Q9BV86|NTM1A_HUMAN	2	LLLPLFR;QENLPDEIYHVYSFALR	23.0504	21.7489	23.7855	22.2308	23.2662	24.3028	23.3801	22.7783	23.4128	|	23.1904	22.8616	23.2666	|	-0.328796	0.644868	0.190529	|	0.0762088	0.913239	0.0394157
sp|Q92974|ARHG2_HUMAN	8	ELLSNVDEGIYQLEK;ILSQSTDSLNMR;MQDIPEETESR;NNTALQSVSLR;QATELALLQR;QDLTTALGLVK;SVSTTNIAGHFNDESPLGLR;YIFPTLDKPSVVSLQNLIVR	25.4226	25.1912	25.4934	25.4799	25.0989	25.2535	24.7303	24.8205	25.1724	|	24.9077	25.3691	25.2774	|	0.461353	0.0548969	1.26045	|	0.369699	0.104084	0.982615
sp|Q9UBP6|TRMB_HUMAN	2	AAPAGGFQNIAC[+57.0214635]LR;IISPTLLAEYAYVLR	22.9521	21.712	23.0957	22.7302	23.0398	22.8898	22.3674	22.8644	22.8241	|	22.6853	22.5866	22.8866	|	-0.0987116	0.848603	0.0712953	|	0.201312	0.347685	0.458814
sp|P05023|AT1A1_HUMAN	28	AC[+57.0214635]VVHGSDLK;AC[+57.0214635]VVHGSDLKDMTSEQLDDILK;AVAGDASESALLK;AVFQANQENLPILK;AVFQANQENLPILKR;DAFQNAYLELGGLGER;DKYEPAAVSEQGDK;DKYEPAAVSEQGDKK;DMTSEQLDDILK;GVGIISEGNETVEDIAAR;IVEIPFNSTNK;KADIGVAMGIAGSDVSK;LIIVEGC[+57.0214635]QR;LNIPVSQVNPR;LSLDELHR;LSLDELHRK;MSINAEEVVVGDLVEVK;NIAFFSTNC[+57.0214635]VEGTAR;NLEAVETLGSTSTIC[+57.0214635]SDK;NMVPQQALVIR;NPNTSEPQHLLVMK;NSVFQQGMK;QGAIVAVTGDGVND…	30.8043	30.8796	30.6484	30.8805	30.6971	30.5586	30.8189	30.9117	30.6877	|	30.8061	30.7774	30.7121	|	-0.0286821	0.775802	0.110249	|	-0.0940386	0.459657	0.337567
sp|O95299|NDUAA_HUMAN	3	ITSAYLQDIENAYK;LLQYSDALEHLLTTGQGVVLER;VITVDGNIC[+57.0214635]TGK	27.4109	27.2237	27.5361	27.568	27.5487	27.5362	27.4674	27.5704	27.6062	|	27.548	27.3902	27.551	|	-0.157771	0.218493	0.660562	|	0.00297483	0.95022	0.022176
sp|Q99805|TM9S2_HUMAN	3	AEIELFVNR;DAC[+57.0214635]VISSDFHER;FC[+57.0214635]NPGFPIGC[+57.0214635]YITDK	25.4623	25.309	24.9885	25.1333	24.8519	24.9474	24.8148	25.0105	25.0402	|	24.9552	25.2533	24.9775	|	0.298075	0.153988	0.812514	|	0.0223173	0.847624	0.071797
sp|P14625|ENPL_HUMAN	27	DISTNYYASQK;DISTNYYASQKK;EAESSPFVER;EAVEKEFEPLLNWMK;EEASDYLELDTIK;EEEAIQLDGLNASQIR;EFEPLLNWMK;EGVKFDESEK;FAFQAEVNR;FQSSHHPTDITSLDQYVER;GLFDEYGSK;GVVDSDDLPLNVSR;IADDKYNDTFWK;IYFMAGSSR;KEAESSPFVER;LGVIEDHSNR;LIINSLYK;LSLNIDPDAK;LTESPC[+57.0214635]ALVASQYGWSGNMER;NLLHVTDTGVGMTR;SGTSEFLNK;SGYLLPDTK;SILFVPTSAPR;TETVEEPMEEEEAAK;TETVEEPMEEEEAAKEEK;TVWDWELMNDIKPIWQRPSK;VFITDDFHDMMPK	31.4825	31.6007	31.4118	31.5702	31.3877	31.2754	31.3	31.4574	31.3661	|	31.3745	31.4984	31.4111	|	0.123857	0.161013	0.79314	|	0.0365944	0.731424	0.135831
sp|P48507|GSH0_HUMAN	6	EFPDVLEC[+57.0214635]TVSHAVEK;INPDEREEMK;LFIVESNSSSSTR;QFDIQLLTHNDPK;TLHLQTGNLLNWGR;TLNEWSSQINPDLVR	28.5267	28.2147	28.3992	28.5549	28.5186	28.4795	28.3426	28.4581	28.5402	|	28.4469	28.3802	28.5177	|	-0.0667712	0.572826	0.241977	|	0.0707067	0.344855	0.462364
sp|P27695|APEX1_HUMAN	11	EAAGEGPALYEDPPDQK;EEAPDILC[+57.0214635]LQETK;EGYSGVGLLSR;GAVAEDGDELRTEPEAK;GLDWVKEEAPDILC[+57.0214635]LQETK;IC[+57.0214635]SWNVDGLR;KPLVLC[+57.0214635]GDLNVAHEEIDLR;LDYFLLSHSLLPALC[+57.0214635]DSK;LPAELQELPGLSHQYWSAPSDK;NAGFTPQER;VSYGIGDEEHDQEGR	27.8601	27.8596	27.7412	27.8587	27.5421	27.432	27.488	27.4685	27.5191	|	27.4919	27.8203	27.6109	|	0.328424	0.00772876	2.11189	|	0.119054	0.450525	0.346281
sp|P27797|CALR_HUMAN	9	DPDASKPEDWDER;EQFLDGDGWTSR;FYALSASFEPFSNK;FYGDEEKDK;FYGDEEKDKGLQTSQDAR;HEQNIDC[+57.0214635]GGGYVK;IKDPDASKPEDWDER;QIDNPDYK;VHVIFNYK	29.8544	29.9542	29.6884	29.8948	29.6493	29.6149	29.6836	29.7539	29.656	|	29.6979	29.8323	29.7197	|	0.134474	0.21842	0.660708	|	0.0218239	0.832469	0.079632
sp|Q7L2H7|EIF3M_HUMAN	7	DFIDSLGLLHEQNMAK;DPNAFLFDHLLTLKPVK;FLEGELIHDLLTIFVSAK;LLTFMGMAVENK;LLYEALVDC[+57.0214635]K;LQLLSNLFHGMDK;WISDWNLTTEK	26.4022	24.198	25.329	25.087	26.2875	26.5081	26.5062	26.3121	26.3682	|	26.3955	25.3097	25.9609	|	-1.08577	0.229354	0.639494	|	-0.434614	0.429079	0.367463
sp|Q9NR31|SAR1A_HUMAN	1	NYLPAINGIVFLVDC[+57.0214635]ADHSR	23.1425	22.6647	22.7555	22.1427	22.9894	23.5095	23.5179	23.1652	22.8994	|	23.1942	22.8542	22.8805	|	-0.339947	0.218472	0.660605	|	-0.313673	0.528266	0.277148
sp|Q12931|TRAP1_HUMAN	16	AFLDALQNQAEASSK;AQLLQPTLEINPR;EGIVTATEQEVK;EGIVTATEQEVKEDIAK;ELGSSVALYSR;ELISNASDALEK;ELLQESALIR;FFEDYGLFMR;GVVDSEDIPLNLSR;LVSDGQALPEMEIHLQTNAEK;MNTLQAIWMMDPK;SIFYVPDMKPSMFDVSR;SPAAEC[+57.0214635]LSEKETEELMAWMR;TDAPLNIR;YESSALPSGQLTSLSEYASR;YSNFVSFPLYLNGR	30.7742	30.9757	30.7121	31.0336	30.7633	30.6223	30.6448	30.7405	30.6663	|	30.6839	30.8207	30.8064	|	0.136815	0.221352	0.654916	|	0.122533	0.418276	0.378537
sp|Q9BQ67|GRWD1_HUMAN	4	AC[+57.0214635]MLTTATAHDGDVNVISWSR;AQTGAPC[+57.0214635]LSFDIVR;LLQVVEEPQALAAFLR;VSWLGEEPVAGVWSEK	25.7684	25.5501	26.0072	25.4191	25.7601	25.8007	25.6635	25.4611	25.7419	|	25.6222	25.7752	25.66	|	0.153062	0.392119	0.406582	|	0.0378361	0.811205	0.0908692
sp|Q15459|SF3A1_HUMAN	10	ASKPLPPAPAPDEYLVSPITGEK;EVLDQVC[+57.0214635]YR;FNFLNPNDPYHAYYR;IGEEEIQKPEEK;LQYEGIFIK;QFLTQLMQK;TDIFGVEETAIGK;TEDSLMPEEEFLR;TQQAAQANITLQEQIEAIHK;VQAQVIQETIVPK	27.4112	27.4908	27.2307	27.3975	27.2157	27.0563	27.0272	27.1958	27.1051	|	27.1094	27.3776	27.2232	|	0.26818	0.0519932	1.28405	|	0.113786	0.378695	0.42171
sp|Q96RP9|EFGM_HUMAN	13	AIYFDGDFGQIVR;ETITAPVPFDFTHK;FGQLTYVR;FVLQDGAHHMVDSNEISFIR;GIVDLIEER;IPSISDLK;LNHNAAFMQIPMGLEGNFK;SFTPVFLGSALK;VIGVLEPLDPEDYTK;YGEIPAELR;YLEATGQLPVK;YNVPFLTFINK;YQPC[+57.0214635]LPSTQEDVINK	28.0007	28.1014	27.9243	28.0965	27.93	27.8137	27.729	27.7601	27.7737	|	27.7543	28.0088	27.9467	|	0.254523	0.0316356	1.49982	|	0.192469	0.140333	0.852841
sp|B5ME19|EIFCL_HUMAN;sp|Q99613|EIF3C_HUMAN	12	C[+57.0214635]LEEFELLGK;DAHNALLDIQSSGR;DFESHITSYK;ELLGQGLLLR;FEELTNLIR;GTEITHAVVIK;LGSLVENNER;MIINEELMASLDQPTQTVVMHR;QPLLGPPESMR;TEPTAQQNLALQLAEK;VWDLFPEADK;VWDLFPEADKVR	28.447	28.5427	28.3111	28.5222	28.3525	28.2178	28.3114	28.307	28.2463	|	28.2882	28.4336	28.3642	|	0.145362	0.153888	0.812796	|	0.0759182	0.482048	0.31691
sp|Q13310|PABP4_HUMAN	12	EFSPFGSITSAK;FSPAGPVLSIR;GFGFVSYEK;GYAFVHFETQEAADK;IVGSKPLYVALAQR;KAHLTNQYMQR;LFPLIQTMHSNLAGK;NFGEEVDDESLK;NFGEEVDDESLKELFSQFGK;NLDDTIDDEK;SGVGNVFIK;YQGVNLYIK	28.4069	28.485	28.3991	28.3208	28.4499	28.0979	28.1157	28.3376	28.1482	|	28.2005	28.4303	28.2895	|	0.229815	0.0644974	1.19046	|	0.0890191	0.517455	0.286128
sp|P26196|DDX6_HUMAN	10	DNIQAMVIVPTR;GNEFEDYC[+57.0214635]LK;GVTQYYAYVTER;LAETYLHR;LDDTVHVVIATPGR;NLVC[+57.0214635]TDLFTR;QILLYSATFPLSVQK;SGAYLIPLLER;SIEEQLGTEIKPIPSNIDK;VMATTGGTNLR	27.3441	27.4437	27.251	27.4039	27.3049	27.293	27.2802	27.3458	27.2819	|	27.3027	27.3463	27.3339	|	0.0436236	0.525254	0.279631	|	0.0312653	0.498777	0.302093
sp|Q9UEW8|STK39_HUMAN	5	DAYELQEVIGSGATAVVQAALC[+57.0214635]KPR;EASSC[+57.0214635]AVNLVLR;LASGC[+57.0214635]DGSEIPDEVK;LLSGGSMLDIIK;NGVLEEAIIATILK	25.2956	25.2899	25.2231	25.0203	24.9435	25.0814	25.2146	25.2708	25.1983	|	25.2279	25.2695	25.0151	|	0.0416482	0.262969	0.580095	|	-0.212816	0.017097	1.76708
sp|Q9HCE1|MOV10_HUMAN	17	ALLIIVGNPLLLGHDPDWK;EGEGGLSLQVEPEWR;ETGDPGGQLVLAGDPR;HYDLESVPMTWDPVDQNPR;IANLAYVTK;LDLQQGQNLLQGLSK;LLLAPSSK;LLLHLEELQMEHDIR;LLTLEVPGVTESRPSVLR;LLTYNSLYK;LSFSMSLLSR;LSPSTSGPHSHDYLPQER;NGGTQSVTLTHLFPLC[+57.0214635]R;QGFPIIFHGVMGK;SLESNPEQLQAMR;VGSVEEFQGQER;VLITTLITAGR	27.7655	27.8445	27.7066	27.8005	27.6115	27.5156	27.633	27.6489	27.5466	|	27.6095	27.7722	27.6425	|	0.162713	0.0356736	1.44765	|	0.0330467	0.740319	0.130581
sp|Q9BT78|CSN4_HUMAN	6	AIQLSGAEQLEALK;ASLLQNESTNEQLQIHYK;IASQMITEGR;MNGFIDQIDGIVHFETR;NAAQVLVGIPLETGQK;VISFEEQVASIR	24.6721	21.4556	23.0342	22.5995	25.6536	25.6552	25.6802	25.7237	25.5909	|	25.6649	23.054	24.6361	|	-2.61097	0.106372	0.973171	|	-1.02881	0.41871	0.378087
sp|Q9NXH9|TRM1_HUMAN	4	NVQLNDVAHLVQPSQADAR;TAAVGEIC[+57.0214635]EEGLHVLEGLAASGLR;TDAPASALWDIMR;VLEAVSANPGR	23.5625	23.2497	23.8134	23.467	23.4909	23.371	23.3641	23.1902	23.4872	|	23.3472	23.5419	23.443	|	0.194707	0.367708	0.434497	|	0.0957858	0.38895	0.410106
sp|P62263|RS14_HUMAN	7	ADRDESSPYAAMLAAQDVAQR;DESSPYAAMLAAQDVAQR;ELGITALHIK;IEDVTPIPSDSTR;IEDVTPIPSDSTRR;TKTPGPGAQSALR;TPGPGAQSALR	29.6471	29.7729	29.5195	29.7547	29.576	29.3171	29.3339	29.5842	29.4098	|	29.4426	29.6465	29.5493	|	0.203896	0.121796	0.914366	|	0.106666	0.517436	0.286143
sp|Q9UKM9|RALY_HUMAN	5	GYAFVQYSNER;KSDVETIFSK;SNIDALLSR;VFIGNLNTALVK;VLAGQTLDINMAGEPKPDRPK	27.1375	27.2508	27.1387	27.347	27.1228	27.0703	26.9249	26.9713	26.9626	|	26.9529	27.1757	27.18	|	0.222743	0.0173037	1.76186	|	0.227115	0.112047	0.950601
sp|P68400|CSK21_HUMAN	9	EAMEHPYFYTVVK;FNDILGR;GGPNIITLADIVK;GGPNIITLADIVKDPVSR;LIDWGLAEFYHPGQEYNVR;TPALVFEHVNNTDFK;VLGTEDLYDYIDK;VLGTEDLYDYIDKYNIELDPR;YSEVFEAINITNNEK	26.3644	26.5245	26.5788	26.4912	26.5576	26.5422	26.5091	26.458	26.4167	|	26.4613	26.4892	26.5303	|	0.0279764	0.718041	0.143851	|	0.069067	0.113027	0.946817
sp|Q00796|DHSO_HUMAN	8	AMGAAQVVVTDLSATR;KPMVLGHEASGTVEK;LENYPIPEPGPNEVLLR;LPDNVTFEEGALIEPLSVGIHAC[+57.0214635]R;SVNVKPLVTHR;VAIEPGAPR;VLVC[+57.0214635]GAGPIGMVTLLVAK;YC[+57.0214635]NTWPVAISMLASK	27.2641	27.267	27.3455	27.0925	27.0475	27.2375	27.2999	27.1679	27.1728	|	27.2135	27.2922	27.1258	|	0.0786788	0.210178	0.677413	|	-0.0876961	0.293555	0.532311
sp|P31948|STIP1_HUMAN	23	AAALEFLNR;ALDLDSSC[+57.0214635]K;ALDLDSSC[+57.0214635]KEAADGYQR;ALSVGNIDDALQC[+57.0214635]YSEAIK;AMADPEVQQIMSDPAMR;C[+57.0214635]MMAQYNR;DC[+57.0214635]EEC[+57.0214635]IQLEPTFIK;DFDTALK;DPQALSEHLK;DPQALSEHLKNPVIAQK;ELDPTNMTYITNQAAVYFEK;ETKPEPMEEDLPENKK;FMNPFNMPNLYQK;IGNSYFKEEK;KAAALEFLNR;LAYINPDLALEEK;LDPHNHVLYSNR;LILEQMQK;LLEFQLALK;LMDVGLIAIR;TLLSDPTYR;TVDLKPDWGK;TYEEGLKHEANNPQLK	29.91	29.9586	29.8503	29.8905	29.7643	29.768	29.7736	29.8395	29.8098	|	29.8076	29.9063	29.8076	|	0.0986277	0.0670729	1.17345	|	-4.70479e-05	0.999246	0.000327642
sp|P30043|BLVRB_HUMAN	5	LPSEGPRPAHVVVGDVLQAADVDK;LQAVTDDHIR;NDLSPTTVMSEGAR;TVAGQDAVIVLLGTR;YVAVMPPHIGDQPLTGAYTVTLDGR	27.8159	27.7891	27.6158	27.8516	27.6145	27.4936	27.5677	27.4095	27.5139	|	27.497	27.7402	27.6532	|	0.24322	0.0398255	1.39984	|	0.156204	0.27475	0.561063
sp|P63167|DYL1_HUMAN	3	NADMSEEMQQDSVEC[+57.0214635]ATQALEK;NFGSYVTHETK;YNPTWHC[+57.0214635]IVGR	24.7728	22.0652	23.4848	23.2955	26.0713	26.0888	26.56	26.0764	25.4929	|	26.0431	23.4409	25.1519	|	-2.6022	0.064336	1.19155	|	-0.891272	0.443148	0.353451
sp|Q9Y696|CLIC4_HUMAN	10	AGSDGESIGNC[+57.0214635]PFSQR;DEFTNTC[+57.0214635]PSDK;DEFTNTC[+57.0214635]PSDKEVEIAYSDVAK;EMTGIWR;GVVFSVTTVDLK;HPESNTAGMDIFAK;KPADLQNLAPGTHPPFITFNSEVK;LDEYLNSPLPDEIDENSMEDIK;NSRPEANEALER;YLTNAYSR	28.5944	27.9276	28.4938	28.5495	28.453	28.518	28.4205	28.566	28.4811	|	28.4892	28.3386	28.5068	|	-0.150609	0.545821	0.26295	|	0.0176455	0.748559	0.125774
sp|Q16851|UGPA_HUMAN	13	AMSQDGASQFQEVIR;EFPTVPLVK;ESLLPVAK;GLPDNISSVLNK;GTVIIIANHGDR;IFNTNNLWISLAAVK;IQRPPEDSIQPYEK;LNGGLGTSMGC[+57.0214635]K;LVEIAQVPK;NENTFLDLTVQQIEHLNK;SFENSLGINVPR;TLDGGLNVIQLETAVGAAIK;TYNTDVPLVLMNSFNTDEDTKK	27.8778	27.9466	27.9529	28.0048	27.8121	27.8019	27.894	27.8725	27.8327	|	27.8664	27.9258	27.8729	|	0.059365	0.124866	0.903556	|	0.00653585	0.931579	0.0307803
sp|O43242|PSMD3_HUMAN	12	AIQLEYSEAR;AVQGFFTSNNATR;ELDTVTLEDIK;ELDTVTLEDIKEHVK;EMIDIYSTR;FNQVLDQFGEK;LLIVVELLLGEIPDR;LQLDSPEDAEFIVAK;NYLHYSLYDQAEK;SLMPYFLLTQAVR;SVFPEQANNNEWAR;VYEFLDKLDVVR	28.1771	27.6882	28.0843	28.1158	28.0723	27.9577	28.0383	28.0522	27.8866	|	27.9924	27.9832	28.0486	|	-0.00919215	0.958215	0.0185372	|	0.0562388	0.472849	0.325277
sp|P07355|ANXA2_HUMAN	24	AEDGSVIDYELIDQDAR;ALLYLC[+57.0214635]GGDD;AYTNFDAER;AYTNFDAERDALNIETAIK;DALNIETAIK;DIISDTSGDFR;DIISDTSGDFRK;DLYDAGVK;GLGTDEDSLIEIIC[+57.0214635]SR;GVDEVTIVNILTNR;LSLEGDHSTPPSAYGSVK;QDIAFAYQR;RAEDGSVIDYELIDQDAR;SALSGHLETVILGLLK;SLYYYIQQDTK;SNAQRQDIAFAYQR;SYSPYDMLESIR;SYSPYDMLESIRK;TDLEKDIISDTSGDFR;TDLEKDIISDTSGDFRK;TKGVDEVTIVNILTNR;TNQELQEINR;TPAQYDASELK;WISIMTER	32.936	31.4208	32.818	32.9519	32.9356	32.9113	32.8726	32.9225	32.8193	|	32.8715	32.3916	32.9329	|	-0.479837	0.428083	0.368472	|	0.0614649	0.164558	0.783682
sp|Q06830|PRDX1_HUMAN	13	ATAVMPDGQFK;ATAVMPDGQFKDISLSDYK;HGEVC[+57.0214635]PAGWKPGSDTIKPDVQK;IGHPAPNFK;KQGGLGPMNIPLVSDPK;KQGGLGPMNIPLVSDPKR;LNC[+57.0214635]QVIGASVDSHFC[+57.0214635]HLAWVNTPK;LVQAFQFTDK;QGGLGPMNIPLVSDPK;QGGLGPMNIPLVSDPKR;QITVNDLPVGR;TIAQDYGVLK;TIAQDYGVLKADEGISFR	32.5734	32.5771	32.5138	32.6313	32.5479	32.3797	32.5749	32.5742	32.4496	|	32.5329	32.5548	32.5196	|	0.0219103	0.670029	0.173906	|	-0.0132599	0.885385	0.0528677
sp|Q12906|ILF3_HUMAN	19	AEPPQAMNALMR;AVSDWIDEQEK;AYAALAALEK;EATDAIGHLDR;EDITQSAQHALR;EKPTTALLDK;EPPLSLTIHLTSPVVR;HSSVYPTQEELEAVQNMVSHTER;IFVNDDR;LAAFGQLHK;LFPDTPLALDANK;LFPDTPLALDANKK;LNQLKPGLQYK;NADHSMNYQYR;SIGTANRPMGAGEALR;VLAGETLSVNDPPDVLDR;VLGMDPLPSK;VLQDMGLPTGAEGR;VPTWGPLR	29.7967	29.8356	29.6618	29.7836	29.5913	29.4609	29.5743	29.604	29.5452	|	29.5745	29.7647	29.612	|	0.190194	0.0573789	1.24125	|	0.03744	0.730126	0.136602
sp|Q9H7D7|WDR26_HUMAN	2	LALLNVATQGVHLWDLQDR;VLEALQVLR	23.3121	23.4059	23.4627	23.4347	23.3205	23.3912	23.085	23.0175	23.0118	|	23.0381	23.3935	23.3821	|	0.355472	0.00529647	2.27601	|	0.344023	0.00169285	2.77138
sp|Q9UHY1|NRBP_HUMAN	4	AVFDNLIQLEHLNIVK;ELLFHPALFEVPSLK;EPVQTLYSQSPALELDKFLEDVR;LTSLLEETLNK	24.4754	24.4561	24.4342	24.3889	24.3384	24.3873	24.3577	24.3821	24.2969	|	24.3456	24.4553	24.3715	|	0.109684	0.0326548	1.48605	|	0.025952	0.44695	0.349741
sp|Q9UHX1|PUF60_HUMAN	8	IYVASVHQDLSDDDIK;KVVAEVYDQER;LGLPPLTPEQQEALQK;QAFAPFGPIK;SIDMSWDSVTMK;VGRPSNIGQAQPIIDQLAEEAR;VVAEVYDQER;VYVGSIYYELGEDTIR	27.8932	27.7864	27.7456	27.8771	27.8479	27.6839	27.6968	27.8498	27.6811	|	27.7426	27.8084	27.803	|	0.0657743	0.399634	0.398337	|	0.0603937	0.496273	0.304279
sp|Q9Y4P3|TBL2_HUMAN	3	FEEAAGAAPC[+57.0214635]R;LALSPNAQVLALASGSSIHLYNTR;LQQQLTQAQETLK	23.7396	23.7958	23.4667	23.8538	23.5236	23.4272	23.5071	23.5595	23.5342	|	23.5336	23.6674	23.6015	|	0.133756	0.318084	0.497458	|	0.067915	0.652398	0.185487
sp|Q9Y6B6|SAR1B_HUMAN	2	EMFGLYGQTTGK;NYLPAINGIVFLVDC[+57.0214635]ADHER	24.6771	24.3621	24.4838	24.3925	24.5475	24.5882	24.612	24.4991	24.3928	|	24.5013	24.5077	24.5094	|	0.00638072	0.957413	0.0189006	|	0.00810941	0.930197	0.031425
sp|P16278|BGAL_HUMAN	9	AGATLDLLVENMGR;MFEIDYSR;SLYPLTFIQVK;SSDPDYLAAVDK;TEAVASSLYDILAR;TTLPQDC[+57.0214635]SNPAPLSSPLNGVHDR;TVGAALDILC[+57.0214635]PSGPIK;VNYGAYINDFK;WLGVLLPK	27.4804	27.4425	27.4825	27.4776	27.2387	27.3581	27.4256	27.2674	27.4004	|	27.3645	27.4685	27.3581	|	0.104016	0.161104	0.792895	|	-0.00633939	0.944246	0.0249151
sp|Q99832|TCPH_HUMAN	22	ALEIIPR;ATISNDGATILK;C[+57.0214635]AMTALSSK;C[+57.0214635]QVFEETQIGGER;GGAEQFMEETER;IALLNVELELK;IKEIAVTVK;INALTAASEAAC[+57.0214635]LIVSVDETIKNPR;LLDVVHPAAK;LPIGDVATQYFADR;MVVDAVMMLDDLLQLK;QLC[+57.0214635]DNAGFDATNILNK;QQLLIGAYAK;QVKPYVEEGLHPQIIIR;SLHDAIMIVR;TATQLAVNK;TC[+57.0214635]TFILR;TFSYAGFEMQPK;TMMAC[+57.0214635]GGSIQTSVNALSADVLGR;VHTVEDYQAIVDAEWNILYDK;VQGGALEDSQLVAGVAFK;YNFFTGC[+57.0214635…	30.0664	30.009	29.8648	30.063	29.8088	29.7759	29.9089	29.9555	29.7823	|	29.8822	29.9801	29.8826	|	0.0978508	0.285626	0.544202	|	0.00036176	0.997443	0.00111204
sp|Q29RF7|PDS5A_HUMAN	7	AAVGQESPGGLEAGNAK;DLALVNDQLLGFVR;EINSDQATQGNISSDR;EVQLAQIFEPLSR;IAPVHIDSEAISALVK;LLSAMLVSEGDLTEQKR;LWSPDEEVSPEVLAK	24.8154	24.973	25.1599	24.8793	25.0136	25.0758	24.8662	24.8086	24.8944	|	24.8564	24.9828	24.9896	|	0.126354	0.33141	0.479635	|	0.133129	0.134707	0.87061
sp|Q13409|DC1I2_HUMAN	2	EAVAPVQEESDLEK;EDEEEDDDVVAPKPPIEPEEEK	23.6376	23.9425	23.5292	23.682	23.3375	23.0137	23.0082	23.6134	23.5131	|	23.3782	23.7031	23.3444	|	0.324883	0.231723	0.635032	|	-0.0338008	0.906027	0.0428588
sp|Q8IY81|SPB1_HUMAN	3	ASEIMVDDEELAQHPATTEDIR;ILDPEGLALGAVIASSK;TEIMSPLYQDEAPK	24.0589	24.3051	24.2675	24.1858	24.1115	23.9383	24.0033	24.0525	24.0248	|	24.0269	24.2105	24.0785	|	0.183627	0.13435	0.871761	|	0.0516338	0.55641	0.254605
sp|P49790|NU153_HUMAN	5	ESGFSYPNFSLPAANGLSSGVGGGGGK;GFDTSSSSSNSAASSSFK;IPSIVSSPLNSPLDR;QQEPVTSTSLVFGK;VQMTSPSSTGSPMFK	23.3164	23.5162	23.2585	23.4315	22.7473	22.6379	23.1151	23.0687	22.8743	|	23.0194	23.3637	22.9389	|	0.344346	0.0328434	1.48355	|	-0.0804539	0.781547	0.107045
sp|Q8TAQ2|SMRC2_HUMAN	5	DIGEGNLSTAAAAALAAAAVK;SLVALLVETQMK;TPEIYLAYR;TQDEC[+57.0214635]ILHFLR;YYEAADTVTQFDNVR	24.5304	24.6513	24.4865	24.5639	24.1928	24.4355	24.2094	24.2925	24.3395	|	24.2805	24.556	24.3974	|	0.275546	0.0131541	1.88094	|	0.116891	0.398974	0.399055
sp|O95415|BRI3_HUMAN	1	YPANSIVVVGGC[+57.0214635]PVC[+57.0214635]R	22.0906	21.8479	21.4459	20.9697	21.2916	21.5948	21.6959	21.4955	21.6312	|	21.6075	21.7948	21.2854	|	0.187291	0.427772	0.368787	|	-0.322163	0.209593	0.678623
sp|Q9Y4C8|RBM19_HUMAN	4	GFGFVDFLTK;ILGENEEEEDLAESGR;NVMEFLAPLKPVAIR;VALGETQLVQEVR	23.3348	23.2917	23.2881	23.2819	23.0251	22.9266	22.8472	23.1212	23.108	|	23.0255	23.3049	23.0778	|	0.279382	0.0847225	1.072	|	0.0523523	0.7251	0.139602
sp|Q15555|MARE2_HUMAN	2	EIELLC[+57.0214635]QEHGQENDDLVQR;FQDNLDFIQWFK	22.6527	21.141	22.3829	21.4394	22.1253	22.393	22.154	22.0481	22.1812	|	22.1278	22.0589	21.9859	|	-0.0689055	0.896109	0.0476391	|	-0.141862	0.668199	0.175094
sp|Q15075|EEA1_HUMAN	7	AAQLATEIADIK;EAQNDLEQVLR;IQTTVTELQK;ISVLQNNYEK;ITTQLDQVTAK;LQSQYASSEATISQLR;LSLAQEDLISNR	26.5662	26.4974	26.7154	26.671	26.6032	26.6572	26.0952	26.5063	26.6145	|	26.4053	26.593	26.6438	|	0.187675	0.361633	0.441731	|	0.23848	0.269586	0.569303
sp|Q96PU8|QKI_HUMAN	3	EYPDFNFVGR;LMSSLPNFC[+57.0214635]GIFNHLER;SAELPDAVGPIVQLQEK	25.1512	23.035	24.742	24.4555	25.1393	25.2809	25.0888	25.1198	25.2914	|	25.1667	24.3094	24.9586	|	-0.857298	0.316514	0.499607	|	-0.208109	0.503066	0.298375
sp|P20618|PSB1_HUMAN	7	AGGSASAMLQPLLDNQVGFK;AMTTGAIAAMLSTILYSR;DVYTGDALR;EGIREETVSLR;GAVYSFDPVGSYQR;NMQNVEHVPLSLDR;TVIGC[+57.0214635]SGFHGDC[+57.0214635]LTLTK	27.8417	27.8567	27.8021	27.9004	27.6926	27.6541	27.5617	27.7534	27.7449	|	27.6867	27.8335	27.749	|	0.146798	0.135916	0.86673	|	0.0623652	0.563435	0.249156
sp|Q15120|PDK3_HUMAN	2	QFLDFGR;TTPEADDWSNPSSEPR	22.1743	21.9647	22.0937	22.2408	22.1094	21.8223	21.954	21.9507	21.9431	|	21.9493	22.0776	22.0575	|	0.128302	0.169953	0.76967	|	0.108233	0.473498	0.324682
sp|Q13510|ASAH1_HUMAN	4	ESLDVYELDAK;LTVYTTLIDVTK;TSQENISFETMYDVLSTKPVLNK;WYVVQTNYDR	26.6264	26.6558	26.7785	26.6196	26.4459	26.6634	26.6309	26.4925	26.5899	|	26.5711	26.6869	26.5763	|	0.115786	0.136753	0.864063	|	0.00519244	0.950765	0.0219266
sp|Q8WU90|ZC3HF_HUMAN	5	DVDETGITVASLER;ELQELNELFKPVVAAQK;EVFEFRPELVNDDDEEADDTR;FSTYTSDKDENK;ITLESFLAWK	25.0115	25.1842	24.9797	24.9132	24.9336	24.7297	24.4914	24.849	24.8762	|	24.7389	25.0585	24.8588	|	0.319605	0.106044	0.974514	|	0.11996	0.453878	0.343061
sp|Q9Y2W1|TR150_HUMAN	10	ASAVSELSPR;EESAASGGAAYTK;EQTFSGGTSQDTK;GSFSDTGLGDGK;KTEELEEESFPER;MDSFDEDLARPSGLLAQER;SIFQHIQSAQSQR;SPLQSVVVR;WEGLVYAPPGK;YKDDPVDLR	27.4748	27.5872	27.4122	27.5984	27.4104	27.2494	27.2668	27.412	27.3538	|	27.3442	27.4914	27.4194	|	0.147169	0.0932958	1.03014	|	0.075187	0.546299	0.262569
sp|Q10570|CPSF1_HUMAN	3	ESLAEEHEGLVGEGQR;VLVDSSFGQPTTQGEAR;VYAVATSTNTPC[+57.0214635]AR	22.7187	22.6658	22.4744	22.6158	22.3148	22.375	22.336	22.5995	22.4827	|	22.4727	22.6196	22.4352	|	0.146905	0.239418	0.620844	|	-0.0375748	0.769294	0.113908
sp|Q96T37|RBM15_HUMAN	4	EVDEISPEDDQR;QAAGVISLPVGGNK;SSSSSAASDTATSTQRPLR;VGAGAGAAPFREVDEISPEDDQR	22.4728	22.8741	22.6712	22.7492	22.6543	22.5876	22.4347	22.5662	22.2673	|	22.4227	22.6727	22.6637	|	0.249987	0.164604	0.78356	|	0.24092	0.0895134	1.04811
sp|Q9H9B4|SFXN1_HUMAN	8	HVSPLIGR;IQESHPELR;NILLTNEQLESAR;QAITQVVVSR;QGIVPPGLTENELWR;SSMSVTSLEAELQAK;VGIPVTDENGNR;YIYDSAFHPDTGEK	28.748	28.3522	28.5408	28.6368	28.5476	28.4632	28.6049	28.5418	28.4577	|	28.5348	28.547	28.5492	|	0.0122503	0.927389	0.032738	|	0.0144075	0.837647	0.0769389
sp|P50990|TCPQ_HUMAN	26	AHEILPNLVC[+57.0214635]C[+57.0214635]SAK;AIADTGANVVVTGGK;APGFAQMLK;AVDDGVNTFK;DIDEVSSLLR;DMLEAGILDTYLGK;EDGAISTIVLR;ETEGDVTSVK;FAEAFEAIPR;GSTDNLMDDIER;HEKEDGAISTIVLR;HFSGLEEAVYR;ILGSGISSSSVLHGMVFK;KAHEILPNLVC[+57.0214635]C[+57.0214635]SAK;LATNAAVTVLR;LFVTNDAATILR;LVPGGGATEIELAK;NVGLDIEAEVPAVK;QITSYGETC[+57.0214635]PGLEQYAIK;QITSYGETC[+57.0214635]PGLEQYAIKK;QYGNEVFLAK;TAEELMNFSK;TAEELMNFSKGEENLMDA…	30.9231	31.0458	30.8995	31.1011	30.9123	30.778	30.8283	30.9255	30.8246	|	30.8595	30.9561	30.9305	|	0.0966492	0.166756	0.777919	|	0.0709991	0.535972	0.270858
sp|O95831|AIFM1_HUMAN	18	AALSASEGEEVPQDK;ALGTEVIQLFPEK;C[+57.0214635]LIATGGTPR;DGEQHEDLNEVAK;ELWFSDDPNVTK;ILPEYLSNWTMEK;ISGLGLTPEQK;KAALSASEGEEVPQDK;KVETDHIVAAVGLEPNVELAK;LFNIHED;LNDGSQITYEK;SITIIGGGFLGSELAC[+57.0214635]ALGR;SNIWVAGDAAC[+57.0214635]FYDIK;TGGLEIDSDFGGFR;VLIVSEDPELPYMRPPLSK;VMPNAIVQSVGVSSGK;VNAELQAR;VVQLDVR	29.1601	29.2491	29.1232	29.2312	29.0445	29.0018	29.1241	29.1938	29.0783	|	29.1321	29.1775	29.0925	|	0.0454413	0.41733	0.379521	|	-0.039561	0.648551	0.188056
sp|Q9H2U1|DHX36_HUMAN	4	AESC[+57.0214635]GSGNSTGYQIR;ASLLDDYQLPEILR;ELVNLIDNHQVTVISGETGC[+57.0214635]GK;NLQSDVLMTVVK	23.6841	23.6392	23.6832	24.0083	23.5377	23.631	23.591	23.6965	23.5801	|	23.6225	23.6688	23.7256	|	0.046327	0.341097	0.467122	|	0.10314	0.55195	0.2581
sp|Q07837|SLC31_HUMAN	4	FMGTEAYAESIDR;LYQDLSLLHANELLLNR;NPDVQEEIKEILR;QTMDQYSTEPGR	24.1676	24.3856	24.1622	23.9266	23.6972	23.7292	23.7815	23.7342	23.6902	|	23.7353	24.2385	23.7843	|	0.503156	0.0128621	1.89069	|	0.049017	0.574496	0.240713
sp|P17844|DDX5_HUMAN	13	DWVLNEFK;ELAQQVQQVAAEYC[+57.0214635]R;FVINYDYPNSSEDYIHR;LIDFLEC[+57.0214635]GK;LLQLVEDR;LMEEIMSEK;NFYQEHPDLAR;QVSDLISVLR;TAQEVETYR;TGTAYTFFTPNNIK;TLSYLLPAIVHINHQPFLER;TTYLVLDEADR;WNLDELPK	29.0591	29.1637	28.967	29.0919	29.0076	28.8313	28.8768	28.9517	28.8364	|	28.8883	29.0632	28.9769	|	0.174941	0.0707967	1.14999	|	0.0886021	0.374696	0.426321
sp|O43491|E41L2_HUMAN	12	DSSQLGTDATK;DYFGLLFQESPEQK;EISPGSGPGEIR;EPTQAVVEEQVLDKEEPLPEEQR;GLSPAQADSQFLENAK;IVITGDGDIDHDQALAQAIR;LVSPEQPPK;NLPWLFTFNVK;TEMVTISDASQR;VEMQPTELVSK;VKETQEDKLEGGAAK;VTLLDGTEYSC[+57.0214635]DLEK	27.0426	27.1792	26.9906	27.0435	26.8435	26.8096	26.7138	26.9283	26.772	|	26.8047	27.0708	26.8989	|	0.266095	0.0362518	1.44067	|	0.0941556	0.387963	0.41121
sp|Q99700|ATX2_HUMAN	4	DAFTDSAISAK;LQPSSTSESMDQLLNK;TSPSGGTWSSVVSGVPR;VALENDDRSEEEKYTAVQR	24.152	24.2747	23.9683	24.1828	23.9723	23.8521	23.9363	24.0984	23.8942	|	23.9763	24.1317	24.0024	|	0.155368	0.233903	0.630965	|	0.0261173	0.833207	0.0792472
sp|P08183|MDR1_HUMAN	5	AGAVAEEVLAAIR;ILSSFTDKELLAYAK;SEIDALEMSSNDSR;TVVSLTQEQK;VQSGQTVALVGNSGC[+57.0214635]GK	24.1453	24.502	24.296	24.5328	24.2965	24.1718	24.2103	24.243	24.2405	|	24.2313	24.3144	24.3337	|	0.0831598	0.506083	0.295778	|	0.10244	0.435415	0.361096
sp|O43681|ASNA_HUMAN	5	ESVLIISTDPAHNISDAFDQK;LEETLPVIR;LLNFPTIVER;TTC[+57.0214635]SC[+57.0214635]SLAVQLSK;YLDQMEDLYEDFHIVK	27.4035	27.5326	27.4635	27.5025	27.4417	27.362	27.315	27.306	27.4021	|	27.341	27.4665	27.4354	|	0.125489	0.0623581	1.20511	|	0.0943451	0.142994	0.844681
sp|P07900|HS90A_HUMAN	18	APFDLFENR;DNSTMGYMAAK;DQVANSAFVER;ELHINLIPNKQDR;ELISNSSDALDKIR;HGLEVIYMIEPIDEYC[+57.0214635]VQQLK;HIYYITGETK;HLEINPDHSIIETLR;HSQFIGYPITLFVEK;KHLEINPDHSIIETLR;LGIHEDSQNR;LVTSPC[+57.0214635]C[+57.0214635]IVTSTYGWTANMER;NPDDITNEEYGEFYK;RAPFDLFENR;RAPFDLFENRK;TLTIVDTGIGMTK;YYTSASGDEMVSLK;YYTSASGDEMVSLKDYC[+57.0214635]TR	31.6827	31.7988	31.5589	31.7377	31.6181	31.4709	31.5758	31.6485	31.4751	|	31.5665	31.6801	31.6089	|	0.113637	0.261327	0.582815	|	0.0424245	0.672618	0.172231
sp|Q9UBQ7|GRHPR_HUMAN	5	AADC[+57.0214635]EVEQWDSDEPIPAKELER;GDVVNQDDLYQALASGK;IAAAGLDVTSPEPLPTNHPLLTLK;NTMSLLAANNLLAGLR;VISTMSVGIDHLALDEIK	26.0121	26.128	26.1457	26.0241	26.0082	26.0116	26.0102	25.7994	25.9238	|	25.9111	26.0952	26.0146	|	0.184108	0.0762238	1.11791	|	0.103483	0.232289	0.633971
sp|P13010|XRCC5_HUMAN	21	ANPQVGVAFPHIK;C[+57.0214635]FSVLGFC[+57.0214635]K;DQVTAQEIFQDNHEDGPTAK;EDGSGDRGDGPFR;EEASGSSVTAEEAK;EEASGSSVTAEEAKK;EPLPPIQQHIWNMLNPPAEVTTK;FFMGNQVLK;HIEIFTDLSSR;KKDQVTAQEIFQDNHEDGPTAK;KYAPTEAQLNAVDALIDSMSLAK;LGGHGPSFPLK;LTIGSNLSIR;SQLDIIIHSLK;SQLDIIIHSLKK;TDTLEDLFPTTK;TLFPLIEAK;TWTVVDAK;VITMFVQR;YAPTEAQLNAVDALIDSMSLAK;YGSDIVPFSK	30.6762	30.7381	30.694	30.6729	30.6167	30.5863	30.5653	30.5068	30.4944	|	30.5222	30.7028	30.6253	|	0.180609	0.00353312	2.45184	|	0.103139	0.0380441	1.41971
sp|P24390|ERD21_HUMAN	2	FLGDLSHLLAIILLLLKIWK;TGEAETITSHYLFALGVYR	23.4038	22.5164	22.9	22.8449	23.7045	24.0802	23.9212	23.8704	23.676	|	23.8225	22.9401	23.5432	|	-0.882433	0.0654398	1.18416	|	-0.279346	0.526906	0.278267
sp|Q14444|CAPR1_HUMAN	6	LNQDQLDAVSK;QFMAETQFTSGEK;SFMALSQDIQK;TVLELQYVLDK;TVLELQYVLDKLGDDEVR;YQEVTNNLEFAK	26.6207	26.7313	26.5276	26.5623	26.5831	26.3987	26.3216	26.588	26.4472	|	26.4523	26.6265	26.5147	|	0.174281	0.151283	0.820211	|	0.0624371	0.555473	0.255337
sp|P04181|OAT_HUMAN	9	DNGLLAKPTHGDIIR;FAPPLVIKEDELR;GLLNAIVIK;IVFAAGNFWGR;KTVQGPPTSDDIFER;LPSDVVTAVR;TVQGPPTSDDIFER;VLPMNTGVEAGETAC[+57.0214635]K;WLAVDYENVRPDIVLLGK	28.1494	28.1013	28.0171	28.2241	28.0613	28.0102	28.1778	28.1699	28.0279	|	28.1252	28.0893	28.0985	|	-0.0359313	0.595783	0.224912	|	-0.0266832	0.758982	0.119768
sp|Q6YN16|HSDL2_HUMAN	11	ALPC[+57.0214635]IVDVRDEQQISAAVEK;DEQQISAAVEK;DSLSDDVVK;KVDIIADAAYSIFQKPK;KVESTGAVPEFKEEK;LAGC[+57.0214635]TVFITGASR;LKPTMAFMSGK;LLGTIYTAAEEIEAVGGK;SGAVEETFR;VAHILNISPPLNLNPVWFK;VDIIADAAYSIFQKPK	27.4304	27.3814	27.4455	27.3468	27.2673	27.43	27.408	27.2997	27.2398	|	27.3158	27.4191	27.348	|	0.103238	0.159666	0.796787	|	0.0321922	0.660671	0.180015
sp|P0DMV8|HS71A_HUMAN;sp|P0DMV9|HS71B_HUMAN	9	AAAIGIDLGTTYSC[+57.0214635]VGVFQHGK;AQIHDLVLVGGSTR;FGDPVVQSDMK;KFGDPVVQSDMK;LLQDFFNGR;LVNHFVEEFK;LVNHFVEEFKR;NQVALNPQNTVFDAK;NVLIFDLGGGTFDVSILTIDDGIFEVK	29.2504	29.3143	29.1069	29.2083	29.0733	29.0057	29.1233	29.1383	29.0609	|	29.1075	29.2239	29.0958	|	0.116394	0.189321	0.722801	|	-0.011727	0.868006	0.0614771
sp|P08779|K1C16_HUMAN	2	LLEGEDAHLSSQQASGQSYSSR;TEELNKEVASNSELVQSSR	21.1621	23.9005	21.4324	21.2191	20.2138	21.3704	23.1725	22.7699	23.3127	|	23.085	22.165	20.9344	|	-0.920017	0.40217	0.39559	|	-2.15062	0.0151609	1.81928
sp|O43390|HNRPR_HUMAN	10	DLYEDELVPLFEK;EFNEEGALSVLQQFK;GYAFITFC[+57.0214635]GK;LC[+57.0214635]DSYEIRPGK;LMMDPLSGQNR;NLATTVTEEILEK;STAYEDYYYHPPPR;TKENILEEFSK;TLIEAGLPQK;VTEGLVDVILYHQPDDK	28.2676	28.2809	28.4539	28.2051	28.232	28.1896	28.2912	28.1553	28.1727	|	28.2064	28.3341	28.2089	|	0.12774	0.165581	0.78099	|	0.00248782	0.959805	0.0178171
sp|P07602|SAP_HUMAN	9	EMPMQTLVPAK;KLVGYLDR;LPALTVHVTQPK;LVGYLDR;NVIPALELVEPIK;NVIPALELVEPIKK;NYISQYSEIAIQMMMHMQPK;QEILAALEK;SDVYC[+57.0214635]EVC[+57.0214635]EFLVK	27.9077	27.0755	27.2273	27.3576	28.6596	29.0547	28.7944	28.6889	28.3083	|	28.5972	27.4035	28.3573	|	-1.19368	0.0241472	1.61713	|	-0.239923	0.691376	0.160286
sp|Q16204|CCDC6_HUMAN	3	AEQEEEFISNTLFK;MAQYLEEER;QLSESESSLEMDDER	22.5904	22.6462	22.4324	22.6615	22.3661	22.177	22.0891	22.4465	22.1595	|	22.2317	22.5563	22.4015	|	0.324628	0.077191	1.11243	|	0.169822	0.398107	0.4
sp|P35908|K22E_HUMAN	20	GFSSGSAVVSGGSR;GGSGGGGSISGGGYGSGGGSGGR;GGSISGGGYGSGGGK;GSSSGGGYSSGSSSYGSGGR;HGGGGGGFGGGGFGSR;KYEDEINKR;LNDLEEALQQAK;LNDLEEALQQAKEDLAR;NKLNDLEEALQQAK;NKLNDLEEALQQAKEDLAR;NVQDAIADAEQR;SKEEAEALYHSK;SLVGLGGTK;TAAENDFVTLK;TAAENDFVTLKK;TSQNSELNNMQDLVEDYKK;VDLLNQEIEFLK;VDPEIQNVK;YEELQVTVGR;YLDGLTAER	29.1638	28.8394	28.2124	29.1912	27.259	29.2275	29.4052	29.6805	29.8385	|	29.6414	28.7385	28.5592	|	-0.902873	0.0659488	1.18079	|	-1.08215	0.235193	0.628575
sp|P60981|DEST_HUMAN	3	HEC[+57.0214635]QANGPEDLNR;HFVGMLPEK;YALYDASFETK	27.0013	26.2139	26.7281	27.0295	26.9106	26.709	26.6363	26.9129	26.6769	|	26.7421	26.6478	26.883	|	-0.0942504	0.731714	0.135659	|	0.140969	0.330318	0.481068
sp|Q9Y277|VDAC3_HUMAN	8	GYGFGMVK;LSQNNFALGYK;LTLDTIFVPNTGK;LTLDTIFVPNTGKK;LTLSALIDGK;VC[+57.0214635]NYGLTFTQK;VNNASLIGLGYTQTLRPGVK;WNTDNTLGTEISWENK	29.6187	29.6387	29.3708	29.6032	29.3633	29.3414	29.2987	29.3813	29.3411	|	29.3404	29.5427	29.436	|	0.202362	0.134934	0.86988	|	0.0956103	0.37346	0.427756
sp|P07942|LAMB1_HUMAN	8	AAQNSGEAEYIEK;EGFYDLSSEDPFGC[+57.0214635]K;FGYYGDALQQDC[+57.0214635]R;IPSWTGAGFVR;LHTLGDNLLDSR;LLDELAGK;VESLSQVEVILQHSAADIAR;YSDIEPSTEGEVIFR	27.0833	27.058	26.994	27.1618	27.0677	26.9239	27.1796	27.0706	26.981	|	27.0771	27.0451	27.0512	|	-0.0319557	0.650324	0.18687	|	-0.0259037	0.788019	0.103463
sp|O75643|U520_HUMAN	34	AIFEIVLNR;C[+57.0214635]QLPDGSFR;DEPTGEVLSLVGK;DIDAFWLQR;DILC[+57.0214635]GAADEVLAVLK;DTLGLFLR;EEEVTGPVIAPLFPQK;EEISATQIIVC[+57.0214635]TPEK;EIDLLLGQTDDTR;ETLLNGVGYLHEGLSPMER;FQIMNEIVYEK;FYDDAIVSQK;GYTLLSEGIDEMVGIIYKPK;IVALSSSLSNAK;KADEVLEILK;KPVIVFVPSR;LATYGITVAELTGDHQLC[+57.0214635]K;LELSVHLQPITR;LYDLNHNEIGELIR;MDTDLETMDLDQGGEALAPR;MMILYC[+57.0214635]TLLASAQSEAEKER;MTQNPNYYNLQGISHR;NALLQLTDSQIA…	28.5234	28.629	28.4781	28.5259	28.3688	28.3436	28.2601	28.2687	28.2391	|	28.256	28.5435	28.4128	|	0.287515	0.0201	1.6968	|	0.156787	0.107502	0.968583
sp|O94973|AP2A2_HUMAN	4	FVNLFPEVKPTIQDVLR;MFIFYGNK;VIQIVINR;VLVAGDTMDSVK	24.6473	24.6111	24.6086	24.6379	24.3874	24.6061	24.5558	24.3998	24.5286	|	24.4947	24.6224	24.5438	|	0.127649	0.109454	0.96077	|	0.0490983	0.628324	0.201817
sp|Q9H0W9|CK054_HUMAN	4	APLVC[+57.0214635]LPVFVSR;DPGFDLR;SHIMPAEFSSC[+57.0214635]PLNSDEEVNK;TGPLNFVTC[+57.0214635]MR	27.6435	27.41	27.5348	27.3755	27.185	27.3645	27.4145	27.3078	27.4528	|	27.3917	27.5294	27.3083	|	0.13774	0.173272	0.761272	|	-0.0833588	0.337903	0.471208
sp|O14950|ML12B_HUMAN;sp|P19105|ML12A_HUMAN	7	DGFIDKEDLHDMLASLGK;EAFNMIDQNR;ELLTTMGDR;ELLTTMGDRFTDEEVDELYR;FTDEEVDELYR;GNFNYIEFTR;LNGTDPEDVIR	29.829	28.3404	29.6504	29.7716	29.7342	29.6695	29.59	29.6591	29.6125	|	29.6205	29.2733	29.7251	|	-0.347272	0.536455	0.270467	|	0.104538	0.0514859	1.28831
sp|Q03135|CAV1_HUMAN	2	IDFEDVIAEPEGTHSFDGIWK;YVDSEGHLYTVPIR	22.8381	22.6474	23.0517	22.6262	22.8847	22.8138	22.3468	22.1297	22.4598	|	22.3121	22.8457	22.7749	|	0.533628	0.0258957	1.58677	|	0.462822	0.0219954	1.65767
sp|Q01813|PFKAP_HUMAN	24	AAC[+57.0214635]NLLQR;AMEWITAK;DLQSNVEHLTEK;EIGWTDVGGWTGQGGSILGTK;ELVVTQLGYDTR;EWSGLLEELAR;FLEHLSGAGK;FTTDDSIC[+57.0214635]VLGISK;FTTDDSIC[+57.0214635]VLGISKR;GITNLC[+57.0214635]VIGGDGSLTGANLFR;IIEVVDAIMTTAQSHQR;IKELVVTQLGYDTR;LNIIIVAEGAIDTQNKPITSEK;LPDDQIPK;MLAIYDGFDGFAK;NESC[+57.0214635]SENYTTDFIYQLYSEEGK;NVIFQPVAELK;NVIFQPVAELKK;NVLGHMQQGGAPSPFDR;SFAGNLNTYK;SFAGNLNTYKR;TNC[+57.0214635]NVAVINVG…	30.522	30.5613	30.4032	30.5318	30.3055	30.3577	30.3817	30.3214	30.3539	|	30.3524	30.4955	30.3983	|	0.143166	0.0808234	1.09246	|	0.0459874	0.574893	0.240413
sp|O15355|PPM1G_HUMAN	8	ALDMSYDHKPEDEVELAR;ALEDAFLAIDAK;AYTGFSSNSER;EEPGSDSGTTAVVALIR;LPLPYGFSAMQGWR;NLPPEEQMISALPDIK;QLIVANAGDSR;VNGGLNLSR	26.974	27.096	26.9647	27.0983	27.0224	26.8642	26.8928	26.9208	26.8544	|	26.8893	27.0116	26.995	|	0.122252	0.0843672	1.07383	|	0.105635	0.261938	0.581802
sp|Q9C0H2|TTYH3_HUMAN	2	ALVEMQDVVAELLR;GPDEDGEEEAAPGPR	23.3264	23.7851	23.6549	23.3664	23.3849	23.2823	23.1933	23.0695	22.9816	|	23.0815	23.5888	23.3445	|	0.507282	0.048003	1.31873	|	0.263013	0.032032	1.49442
sp|P42126|ECI1_HUMAN	5	AVQELWLR;DADVQNFVSFISK;GVILTSDRPGVFSAGLDLTEMC[+57.0214635]GR;RFGSQRVLVEPDAGAGVAVMK;VLVEPDAGAGVAVMK	28.0905	27.2987	27.8087	27.5877	27.8316	27.963	28.0909	27.8444	27.9782	|	27.9712	27.7326	27.7941	|	-0.238528	0.414563	0.382409	|	-0.177047	0.258921	0.586833
sp|Q96CS3|FAF2_HUMAN	8	AHPVFYQGTYSQALNDAK;ENTYPFLAMIMLK;FQIEANFPR;FTYYTILDIFR;IYSYVVSRPQPR;NTLC[+57.0214635]APEVISLINTR;QQQDEAYLASLR;VTDPVGDIVSFMHSFEEK	27.2781	27.1845	27.124	27.1578	27.1073	27.0158	27.0018	26.9967	27.0006	|	26.9997	27.1955	27.0936	|	0.195841	0.048458	1.31463	|	0.0939299	0.152086	0.817911
sp|P43121|MUC18_HUMAN	4	EVTVPVFYPTEK;GATLALTQVTPQDER;QGQGQSEPGEYEQR;VWLEVEPVGMLK	25.8102	25.8011	25.848	25.801	25.7617	25.7243	25.9145	25.8407	25.7859	|	25.847	25.8198	25.7623	|	-0.0272369	0.551147	0.258733	|	-0.0846869	0.138331	0.85908
sp|P11166|GTR1_HUMAN	7	GTADVTHDLQEMKEESR;KVTILELFR;QGGASQSDKTPEELFHPLGADSQV;SFEMLILGR;TFDEIASGFR;TPEELFHPLGADSQV;VTILELFR	28.1128	28.2008	28.1055	28.2128	28.157	28.1455	28.2386	28.217	28.1362	|	28.1973	28.1397	28.1718	|	-0.0576305	0.257726	0.588841	|	-0.0255407	0.537823	0.269361
sp|Q9HAW8|UD110_HUMAN	2	TYSTSYTLEDQNR;YFSLPSVVFTR	25.9007	25.6242	26.2042	25.8128	25.7997	26.1977	26.0959	25.7637	25.9985	|	25.9527	25.9097	25.9367	|	-0.0430444	0.837981	0.076766	|	-0.015976	0.927239	0.0328084
sp|O95456|PSMG1_HUMAN	2	LDLITVEAFKPILSTR;TSESTGSLPSPFLR	24.921	25.1067	24.7808	24.9973	24.8559	24.7005	24.8056	24.8291	24.7594	|	24.798	24.9362	24.8512	|	0.138154	0.278773	0.55475	|	0.0532214	0.601708	0.220614
sp|Q08AM6|VAC14_HUMAN	1	FMINLLK	21.235	20.9728	21.1088	20.7957	20.7249	20.7464	20.8122	20.5766	20.6608	|	20.6832	21.1056	20.7556	|	0.422374	0.0148087	1.82948	|	0.07245	0.406067	0.391403
sp|Q15269|PWP2_HUMAN	4	AGTLLPVIQFLQK;LLDVLSGHEGPISGLC[+57.0214635]FNPMK;LWDMFDSWR;VLFDPFELDTSVTPGR	23.5016	23.7588	24.1481	23.6355	23.7526	23.7271	23.4564	23.4177	23.5525	|	23.4755	23.8028	23.7051	|	0.327289	0.22012	0.657341	|	0.229535	0.0131807	1.88006
sp|O75891|AL1L1_HUMAN	20	ADPLGLEAEKDGVPVFK;AGLILFGNDDK;ANATEFGLASGVFTR;AVQMGMSSVFFNK;DLGEAALNEYLR;EESFGPVMIISR;FADGDLDAVLSR;FAELTLK;GAASSVLELTEAELVTAEAVR;GVVNVLPGSGSLVGQR;IAVIGQSLFGQEVYC[+57.0214635]HLR;IGFTGSTEVGK;INWDQPAEAIHNWIR;LPQPEEGATYEGIQK;LPQPEEGATYEGIQKK;LRGDDEEGEC[+57.0214635]SIDYVEMAVNK;MILASNFFK;SPLIIFADC[+57.0214635]DLNK;TAAC[+57.0214635]LAAGNTVVIKPAQVTPLTALK;VLEVEDSTDFFK	30.6098	30.5525	30.4537	30.543	30.2817	30.3762	30.1216	30.3983	30.2771	|	30.2657	30.5387	30.4003	|	0.272999	0.0553866	1.2566	|	0.134602	0.290889	0.536273
sp|P46940|IQGA1_HUMAN	30	ALESGDVNTVWK;ALQSPALGLR;ATFYGEQVDYYK;DSLHEKFPDAGEDELLK;EEIQSSISGVTAAYNR;EEYLLLR;EQLWLANEGLITR;FDVPGDENAEMDAR;FLSAIVSSVDK;GVLLEIEDLQVNQFK;IFYPETTDIYDR;IIGNLLYYR;LEGVLAEVAQHYQDTLIR;LGLAPQIQDLYGK;LGNFFSPK;LIVDVIR;LPYDVTPEQALAHEEVK;LQQTYAALNSK;MFLGDNAHLSIINEYLSQSYQK;QILAPVVK;QIPAITC[+57.0214635]IQSQWR;SNQQLENDLNLMDIK;SWVNQMESQTGEASK;TDPVDIYK;TLINAEDPPMVVVR;TLQALQIPAAK;VDFTEEEINNMK;VDQIQEIVTGNPTVIK;YG…	28.7586	28.6988	28.5692	28.7963	28.6474	28.5433	28.5514	28.5722	28.5459	|	28.5565	28.6755	28.6623	|	0.11901	0.164668	0.783391	|	0.105818	0.28559	0.544257
sp|Q13685|AAMP_HUMAN	5	DASLVVTTSGDHK;GHTAEILDFALSK;TFQGPNC[+57.0214635]PATC[+57.0214635]GR;TNTLAVTGGEDDK;TNTLAVTGGEDDKAFVWR	24.4148	24.3399	24.1878	24.3526	24.0179	23.9995	24.3526	24.3553	24.0881	|	24.2653	24.3141	24.1233	|	0.0488129	0.684373	0.164707	|	-0.141986	0.386153	0.413241
sp|P46060|RAGP1_HUMAN	15	AFNSSSFNSNTFLTR;AIANLYGPLMALNHMVQQDYFPK;ALAPLLLAFVTKPNSALESC[+57.0214635]SFAR;DAALAVAEAMADKAELEK;EIEDFDSLEALR;HSLLQTLYK;LEGNTVGVEAAR;LENDGATALAEAFR;LNNC[+57.0214635]GMGIGGGK;MAVQDAVDALMQK;QVEVINFGDC[+57.0214635]LVR;SSVLIAQQTDTSDPEK;SSVLIAQQTDTSDPEKVVSAFLK;VINLNDNTFTEK;VSSVFKDEATVR	26.8762	26.1797	26.719	26.6969	26.6978	26.5235	26.6571	26.6729	26.534	|	26.6213	26.5916	26.6394	|	-0.0297318	0.901965	0.0448101	|	0.0180658	0.816802	0.0878834
sp|Q86WB0|NIPA_HUMAN	3	FC[+57.0214635]FWPDSPSPDR;QLIDEGIAPEEGGVDAK;QSSQPAETDSMSLSEK	23.9509	23.8516	23.7105	23.7548	23.5142	23.364	23.7309	23.5863	23.3184	|	23.5452	23.8377	23.5444	|	0.292514	0.121307	0.916113	|	-0.000810623	0.996338	0.00159313
sp|O60869|EDF1_HUMAN	3	AIPNNQVLGK;INEKPQVIADYESGR;QAILAAQR	25.7101	23.8751	25.4854	25.367	25.7174	25.6992	25.6748	25.9617	25.7176	|	25.7847	25.0236	25.5945	|	-0.761145	0.3177	0.497983	|	-0.190194	0.262842	0.580306
sp|P30085|KCY_HUMAN	11	EMDQTMAANAQK;FLIDGFPR;IQTYLQSTKPIIDLYEEMGK;IVPVEITISLLK;IVPVEITISLLKR;KNPDSQYGELIEK;MKPLVVFVLGGPGAGK;NPDSQYGELIEK;NQDNLQGWNK;SVDEVFDEVVQIFDK;YGYTHLSAGELLR	28.3909	27.5269	28.3387	28.1981	28.3092	28.5201	28.4725	28.4214	28.3253	|	28.4064	28.0855	28.3425	|	-0.320874	0.369934	0.431876	|	-0.0639388	0.584408	0.233284
sp|Q86UP2|KTN1_HUMAN	11	AQQSLELIQSK;DAVSNTTNQLESK;EVIDLLKPDQVEGIQK;LLEEQLQHEISNK;LQTLVSEQPNKDVVEQMEK;QMQSSFTSSEQELER;QNDQVSFASLVEELKK;QQQVEAVELEAK;SVEELLEAELLK;TVEELLETGLIQVATK;VSVPSNLSYGEWLHGFEK	25.4666	25.359	25.4637	25.4738	25.2924	25.3117	25.2562	25.1495	25.3397	|	25.2485	25.4298	25.3593	|	0.181286	0.060137	1.22086	|	0.110791	0.23656	0.626059
sp|O60568|PLOD3_HUMAN	8	DVFSGSDTDPDMAFC[+57.0214635]K;FLNSGGFIGFATTIHQIVR;IFQNLNGALDEVVLK;LVGPEEALSPGEAR;QVGYEDQWLQLLR;SEDYVELVQR;YDC[+57.0214635]VISSPR;YKDDDDDQLFYTR	25.7201	25.6798	25.5506	25.7456	25.5884	25.4197	25.3673	25.492	25.4176	|	25.4256	25.6502	25.5846	|	0.22454	0.0274808	1.56097	|	0.158925	0.227405	0.6432
sp|P62333|PRS10_HUMAN	10	ADHDFVVQEDFMK;ALQSVGQIVGEVLK;EMFNYAR;EVIELPLTNPELFQR;GC[+57.0214635]LLYGPPGTGK;HGEIDYEAIVK;LSDGFNGADLR;NVC[+57.0214635]TEAGMFAIR;TLMELLNQMDGFDTLHR;VALDMTTLTIMR	28.1015	27.5273	28.0613	27.9977	27.9253	28.0294	28.0655	27.9787	27.975	|	28.0064	27.8967	27.9842	|	-0.109704	0.615008	0.211119	|	-0.0222626	0.629648	0.200902
sp|Q8TAE8|G45IP_HUMAN	2	EWYPSLATMQESLR;MPQMIVNWQQQQR	23.673	20.3895	23.3524	23.4837	23.0218	23.1943	23.4187	23.2386	23.3284	|	23.3286	22.4716	23.2333	|	-0.85693	0.498539	0.302301	|	-0.0952943	0.563486	0.249117
sp|P35241|RADI_HUMAN	14	AFAAQEDLEK;ALELDQER;AQKELEEQTR;EDSMMEYLK;EIHKPGYLANDR;EVWFFGLQYVDSK;IALLEEAK;IALLEEAKK;IAQDLEMYGVNYFEIK;KTQNDVLHAENVK;LKQIEEQTIK;NQEQLAAELAEFTAK;QLQALSSELAQAR;TQNDVLHAENVK	28.2267	28.2072	28.2026	28.2361	28.2363	27.973	27.9369	28.1181	27.9665	|	28.0072	28.2122	28.1485	|	0.205006	0.0650902	1.18648	|	0.141314	0.257819	0.588684
sp|P17812|PYRG1_HUMAN	8	FEVNPVWK;FSDSYASVIK;GIIASSVGTILK;GLGLSPDLVVC[+57.0214635]R;IQAIAWAR;IYQYVINK;TVQVVPHITDAIQEWVMR;VPLLLEEQGVVDYFLR	27.3848	27.5115	27.3907	27.3786	27.3081	26.9971	27.3144	27.3206	27.2581	|	27.2977	27.429	27.2279	|	0.13129	0.0674305	1.17114	|	-0.0697467	0.614004	0.211829
sp|P60983|GMFB_HUMAN	3	LVQTAELTK;LVVLDEELEGISPDELKDELPER;NTEDLTEEWLR	23.7072	21.4848	22.7575	22.6476	24.8565	25.0178	24.8912	25.0075	24.9548	|	24.9512	22.6498	24.174	|	-2.30136	0.0697389	1.15653	|	-0.777194	0.416385	0.380505
sp|Q15477|SKIV2_HUMAN	6	DPPLAAVTTAVQELLR;FLLSDQSLLLLPEYHQR;LAQAHPAGPPTLDPVNDLQLK;LTYTMILNLLR;SMLYSGSDVIR;TVVAEYAIALAQK	24.6699	24.5368	24.8018	24.5687	24.5464	24.7701	24.7811	24.4126	24.471	|	24.5549	24.6695	24.6284	|	0.11462	0.457914	0.339216	|	0.0734863	0.619536	0.207933
sp|Q92609|TBCD5_HUMAN	3	HPLQPEEQEVGIDPLSSYSNK;NISSSPSVESLPGGR;TSSTLDSEGTFNSYR	22.1685	22.3118	21.8629	22.3378	22.1254	21.9749	21.703	22.0903	21.6238	|	21.8057	22.1144	22.146	|	0.308681	0.1904	0.720334	|	0.340298	0.135838	0.866979
sp|Q16666|IF16_HUMAN	5	EVDATSPAPSTSSTVK;GEFTYYEIQDNTGK;IFEDIPTLEDLAETLKK;QLPYPSEASTTFPESHLR;VFNIDLK	24.918	24.9547	24.8001	25.112	24.779	24.6236	24.5957	24.7318	24.5087	|	24.6121	24.8909	24.8382	|	0.278869	0.0294039	1.53159	|	0.226155	0.254539	0.594245
sp|Q13557|KCC2D_HUMAN	1	ESTESSNTTIEDEDVK	20.3267	20.396	20.1084	20.31	20.1269	20.1136	19.8281	20.2007	19.7988	|	19.9425	20.277	20.1835	|	0.334478	0.108102	0.966167	|	0.240949	0.195858	0.708059
sp|P49642|PRI1_HUMAN	2	ELDAISTNEEEKEENEAESDVK;ILALVPETIHDELQQSFQK	21.8821	21.7656	22.011	21.9901	21.4721	21.9808	21.4494	21.8399	21.687	|	21.6588	21.8862	21.8143	|	0.227494	0.178238	0.749001	|	0.155574	0.496916	0.303717
sp|P35659|DEK_HUMAN	7	KVYENYPTYDLTER;LLASANLEEVTMK;LLYNRPGTVSSLK;LTMQVSSLQR;NVGQFSGFPFEK;SIC[+57.0214635]EVLDLER;VYENYPTYDLTER	27.8624	27.9303	27.7555	27.8396	27.677	27.5299	27.7914	27.7638	27.6867	|	27.7473	27.8494	27.6822	|	0.10206	0.177138	0.751688	|	-0.0651538	0.550435	0.259294
sp|P52789|HXK2_HUMAN	16	AAQLC[+57.0214635]GAGMAAVVDR;ASGC[+57.0214635]EGEDVVTLLK;C[+57.0214635]DVSFLQSEDGSGK;DISDIEGEKDGIR;GAALITAVAC[+57.0214635]R;HIDMVEGDEGR;IC[+57.0214635]QIVSTR;LDESFLVSWTK;LSDETLLEISK;LSDETLLEISKR;LSPELLNTGR;MISGMYMGELVR;NVELVEGEEGR;SASLC[+57.0214635]AATLAAVLQR;STPDGTEHGEFLALDLGGTNFR;TEFDQEIDMGSLNPGK	27.6954	27.7067	27.4362	27.5555	27.4294	27.3432	27.5377	27.4825	27.4089	|	27.4764	27.6127	27.4427	|	0.136364	0.259922	0.585157	|	-0.0336723	0.66956	0.174211
sp|P49023|PAXI_HUMAN	1	TSSVSNPQDSVGSPC[+57.0214635]SR	20.9912	21.0699	20.7626	20.9846	20.4867	20.5556	20.7633	20.6101	20.4878	|	20.6204	20.9413	20.6756	|	0.320828	0.0592254	1.22749	|	0.0551701	0.773309	0.111647
sp|O75534|CSDE1_HUMAN	14	DQFGFINYEVGDSK;DQFGFINYEVGDSKK;EAEDGIIAYDDC[+57.0214635]GVK;EAFGFIER;GEVYPFGIVGMANK;GPDNSMGFGAER;IKQEILPEER;LLGYVATLK;LLPQGTVIFEDISIEHFEGTVTK;LLTSYGFIQC[+57.0214635]SER;NITLDDASAPR;NQNDPLPGR;THSVNGITEEADPTIYSGK;VTLLEGDHVR	27.9253	28.1079	27.873	28.0398	27.9024	27.7169	27.6016	27.8988	27.6941	|	27.7315	27.9688	27.8864	|	0.237267	0.106774	0.971535	|	0.154898	0.294141	0.531445
sp|P04406|G3P_HUMAN	18	GALQNIIPASTGAAK;IISNASC[+57.0214635]TTNC[+57.0214635]LAPLAK;IKWGDAGAEYVVESTGVFTTMEK;LEKPAKYDDIK;LEKPAKYDDIKK;LISWYDNEFGYSNR;LTGMAFRVPTANVSVVDLTC[+57.0214635]R;LVINGNPITIFQER;LVINGNPITIFQERDPSK;RVIISAPSADAPMFVMGVNHEK;VIHDNFGIVEGLMTTVHAITATQK;VIISAPSADAPMFVMGVNHEK;VIPELNGKLTGMAFR;VPTANVSVVDLTC[+57.0214635]R;VPTANVSVVDLTC[+57.0214635]RLEKPAK;VVDLMAHMASK;VVDLMAHMASKE;WGDAGAEYVVESTGVFTTMEK	34.6441	34.6754	34.4914	34.5892	34.4639	34.3977	34.508	34.4423	34.43	|	34.4601	34.6036	34.4836	|	0.143489	0.112475	0.948944	|	0.0234845	0.729013	0.137265
sp|Q9NVI7|ATD3A_HUMAN	8	ATLNAFLYR;GLLLFVDEADAFLR;INEMVHFDLPGQEER;ITVLEALR;LAQFDYGR;LLSRPQDALEGVVLSPSLEAR;QQQLLNEENLR;TAGTLFGEGFR	27.0422	26.1328	26.9602	27.0731	27.037	26.9226	26.875	27.015	26.9753	|	26.9551	26.7118	27.0109	|	-0.243348	0.491112	0.308819	|	0.0557861	0.416573	0.380308
sp|P36578|RL4_HUMAN	16	AAAAAAALQAK;APIRPDIVNFVHTNLR;FC[+57.0214635]IWTESAFR;GPC[+57.0214635]IIYNEDNGIIK;IEEVPELPLVVEDK;IEEVPELPLVVEDKVEGYK;IEEVPELPLVVEDKVEGYKK;KLDELYGTWR;LDELYGTWR;MINTDLSR;NIPGITLLNVSK;NVTLPAVFK;QPYAVSELAGHQTSAESWGTGR;RGPC[+57.0214635]IIYNEDNGIIK;SGQGAFGNMC[+57.0214635]R;SNYNLPMHK	30.9313	30.9444	30.7542	30.8636	30.6975	30.6134	30.6434	30.7162	30.6723	|	30.6773	30.8766	30.7248	|	0.199359	0.0701505	1.15397	|	0.0475458	0.589689	0.229377
sp|P09525|ANXA4_HUMAN	18	AASGFNAMEDAQTLR;AASGFNAMEDAQTLRK;AEIDMLDIR;DEGNYLDDALVR;FLTVLC[+57.0214635]SR;GAGTDEGC[+57.0214635]LIEILASR;GLGTDDNTLIR;GLGTDEDAIISVLAYR;ISQTYQQQYGR;NHLLHVFDEYKR;QDAQDLYEAGEK;QDAQDLYEAGEKK;SDTSFMFQR;SETSGSFEDALLAIVK;SLEDDIRSDTSFMFQR;SLYSFIK;VLVSLSAGGR;VLVSLSAGGRDEGNYLDDALVR	31.9852	30.8286	31.8556	31.6986	31.7743	31.8582	31.8695	31.8039	31.8657	|	31.8464	31.5565	31.777	|	-0.289853	0.51139	0.291248	|	-0.0693258	0.271057	0.566939
sp|Q5T1M5|FKB15_HUMAN	14	AQPEEEDEDEVSMK;EVAPDGPLQESSTR;ILLYISQQQPVTVAR;IMNQVFQSLR;LASLFGLDQAAAGHGNEFFQYTAPK;LSELQETSEQAQSK;NNSLQTATENTQAR;SQAEEEIDEIRK;SQMSGVEAAASDPSEK;TAPATMSTPTILVATAVHAYR;VTEELAAATAQVSHLQLK;VTSLEEELTDLR;VTSLEEELTDLRVEK;YVEQSNLMMEK	25.7586	25.7786	25.6744	25.795	25.5625	25.4363	25.4129	25.6043	25.4047	|	25.4739	25.7372	25.5979	|	0.263243	0.0380382	1.41978	|	0.12402	0.382928	0.416883
sp|Q9H0A0|NAT10_HUMAN	4	ALQLLQMYYEGR;EIELPSGQLMGLFNR;QDDPFELFIAATNIR;QQSAQSQVSTTAENK	24.4828	24.6091	24.7618	24.5553	24.3669	24.8144	24.4202	24.11	24.519	|	24.3497	24.6179	24.5789	|	0.268196	0.154036	0.812379	|	0.229158	0.269655	0.569191
sp|P28838|AMPL_HUMAN	13	EKEDDVPQFTSAGENFDK;GSPNANEPPLVFVGK;GVLFASGQNLAR;LFEASIETGDR;LILADALC[+57.0214635]YAHTFNPK;LYGSGDQEAWQK;QLMETPANEMTPTR;QVVDC[+57.0214635]QLADVNNIGK;SAGAC[+57.0214635]TAAAFLK;SWIEEQAMGSFLSVAK;TFYGLHQDFPSVVLVGLGK;TIQVDNTDAEGR;TLIEFLLR	27.1647	27.2701	27.2022	27.275	27.0563	27.1304	27.1939	27.0627	27.0931	|	27.1166	27.2123	27.1539	|	0.0957661	0.133563	0.874314	|	0.037344	0.651578	0.186034
sp|Q9H0D6|XRN2_HUMAN	11	AALEEVYPDLTPEETRR;DQPAFTPSGILTPHALGSR;ELTMASLPFTFDVER;GVGAEPLLPWNR;HDELADSLPC[+57.0214635]AEGEFIFLR;LLYMAIDGVAPR;NEDEMMVAIFEYIDR;NLTVILSDASAPGEGEHK;NSLGGDVLFVGK;TGGYLTESGYVNLQR;YAWQGVALLPFVDER	27.5609	27.7066	27.5944	27.6167	27.5728	27.4248	27.535	27.5207	27.4461	|	27.5006	27.6206	27.5381	|	0.120043	0.0947426	1.02345	|	0.0375036	0.602211	0.220251
sp|Q8NI27|THOC2_HUMAN	6	EC[+57.0214635]GNYPGFLTILR;FYQEPNGETPSSLYR;LDPETLESLGLIK;LGLLEALLK;SFDLLILK;VLNLGQALER	24.9093	24.8555	25.0111	24.8629	24.7526	24.8329	24.7368	24.5871	24.7733	|	24.6991	24.9253	24.8162	|	0.226189	0.0386045	1.41336	|	0.117079	0.167438	0.776146
sp|P15170|ERF3A_HUMAN	6	KDIHFMPC[+57.0214635]SGLTGANLK;LESGSIC[+57.0214635]K;MDDPTVNWSNER;STIGGQIMYLTGMVDK;STIGGQIMYLTGMVDKR;SVVAPPGAPK	26.4625	26.4964	26.358	26.6138	26.275	26.1641	26.3348	26.3639	26.2602	|	26.3196	26.439	26.351	|	0.119331	0.0883569	1.05376	|	0.0313574	0.840414	0.0755067
sp|Q5SRH9|TT39A_HUMAN	6	AAYLSMFGK;ELDSLVQSSQYC[+57.0214635]K;GPENEYSVDDEC[+57.0214635]LVK;LLEFVGFSGNK;LTDGILEIITK;MSYFYADLLSK	23.9479	23.8345	23.8878	23.8817	23.518	23.7928	23.3243	23.3671	23.6116	|	23.4343	23.8901	23.7308	|	0.455748	0.025413	1.59494	|	0.296473	0.106743	0.971659
sp|Q9BW60|ELOV1_HUMAN	3	ALQQNGAPGIAK;C[+57.0214635]DPVDYSNSPEALR;VAWLFLFSK	23.7542	23.0358	23.5335	23.2849	23.6138	23.6464	24.0965	23.7885	23.5744	|	23.8198	23.4412	23.5151	|	-0.378661	0.227626	0.642779	|	-0.304778	0.189818	0.721662
sp|O75165|DJC13_HUMAN	10	ATVPLQSNVIEAAPDMK;DSLLASLLDGVR;EFLIALLEK;FLATPPNGNFADAVFR;ILPPGLLAYLESSDLVPEKDADR;IVDGPDPENIILILK;KPVILEVTPGGFDQINPATNR;LIFSLLR;LLEGIGLENLDSPAATK;MQELALSEGALPR	25.6796	25.8393	25.8644	25.7377	25.7103	25.7153	25.6251	25.3911	25.6051	|	25.5404	25.7945	25.7211	|	0.254039	0.0587356	1.2311	|	0.18068	0.135622	0.867671
sp|P21964|COMT_HUMAN	2	GSSC[+57.0214635]FEC[+57.0214635]THYQSFLEYR;GTVLLADNVIC[+57.0214635]PGAPDFLAHVR	24.4067	23.5807	24.2314	23.5597	23.9488	24.4867	24.31	24.0761	24.5943	|	24.3268	24.0729	23.9984	|	-0.253877	0.444634	0.351997	|	-0.328418	0.361087	0.442388
sp|Q13042|CDC16_HUMAN	2	LC[+57.0214635]NEEQELLR;QTAEETGLTPLETSR	22.1129	22.3816	21.5465	21.8972	21.5338	21.783	21.7687	21.8357	21.7731	|	21.7925	22.0137	21.738	|	0.221202	0.463899	0.333577	|	-0.0544497	0.664858	0.177271
sp|P08758|ANXA5_HUMAN	18	ALLLLC[+57.0214635]GEDD;DLLDDLKSELTGK;DLLDDLKSELTGKFEK;ETSGNLEQLLLAVVK;FITIFGTR;GAGTDDHTLIR;GLGTDEESILTLLTSR;GTVTDFPGFDER;LYDAYELK;MLVVLLQANR;NFATSLYSMIK;QEISAAFK;SEIDLFNIR;SEIDLFNIRK;SIPAYLAETLYYAMK;VLTEIIASR;WGTDEEKFITIFGTR;YMTISGFQIEETIDR	30.8977	29.2411	30.5581	30.3347	31.1062	31.1978	30.9241	31.0554	31.0442	|	31.0079	30.2323	30.8796	|	-0.775606	0.264014	0.578374	|	-0.128308	0.686828	0.163152
sp|P16083|NQO2_HUMAN	3	NVAVDELSR;SLASDITDEQKK;VLAPQISFAPEIASEEERK	25.4912	25.4075	25.5009	25.6234	25.3868	25.2776	25.2977	25.5766	25.298	|	25.3908	25.4666	25.4292	|	0.0757783	0.50631	0.295583	|	0.0384668	0.794397	0.0999626
sp|P31153|METK2_HUMAN	7	ELLEIVK;FVIGGPQGDAGLTGR;IC[+57.0214635]DQISDAVLDAHLQQDPDAK;TAAYGHFGR;TGMILLAGEITSR;TQVTVQYMQDR;YLDEDTIYHLQPSGR	27.6255	27.754	27.4853	27.551	27.4278	27.311	27.3059	27.4156	27.3125	|	27.3447	27.6216	27.4299	|	0.276925	0.0525064	1.27979	|	0.0852547	0.353889	0.451133
sp|O94826|TOM70_HUMAN	8	AAAFEQLQK;ATFYLLIGNANAAKPDLDK;C[+57.0214635]IDLEPDNATTYVHK;GLLQLQWK;NVDLSTFYQNR;QAYTGNNSSQIQAAMK;YGLKPPTL;YMAEALLLR	27.1169	27.1701	27.0779	27.1741	27.1147	26.9968	27.0042	27.0305	27.0265	|	27.0204	27.1216	27.0952	|	0.101279	0.0527741	1.27758	|	0.0748011	0.286409	0.543013
sp|Q05682|CALD1_HUMAN	6	EFDPTITDASLSLPSR;GNVFSSPTAAGTPNK;GNVFSSPTAAGTPNKETAGLK;LEQYTSAIEGTK;TTTTNTQVEGDDEAAFLER;YEIEETETVTK	25.9096	26.011	25.8443	26.0817	25.8411	25.7344	25.6823	25.9162	25.775	|	25.7912	25.9216	25.8857	|	0.130449	0.200714	0.697422	|	0.0945441	0.491576	0.308409
sp|O43852|CALU_HUMAN	7	DWILPSDYDHAEAEAR;EEFTAFLHPEEYDYMK;IDGDKDGFVTVDELKDWIK;MADKDGDLIATK;TFDQLTPEESKER;VHNDAQSFDYDHDAFLGAEEAK;WIYEDVER	27.03	26.9996	26.9125	27.1536	26.8031	26.7331	26.7491	26.8748	26.8554	|	26.8264	26.9807	26.8966	|	0.154319	0.0431509	1.36501	|	0.0701962	0.649743	0.187258
sp|P22102|PUR2_HUMAN	22	AIAFLQQPR;AVQEIMQEK;ENLISALEEAK;ENLISALEEAKK;ESGVDIAAGNMLVK;FGDPEC[+57.0214635]QVILPLLK;GVEITGFPEAQALGLEVFHAGTALK;HGIPTAQWK;IKDTVLQR;ISNTAISISDHTALAQFC[+57.0214635]K;ITEGDVVVGIASSGLHSNGFSLVR;IYSHSLLPVLR;LGVDLDAQTWR;MLNIHPSLLPSFK;NLIESMQINGSVLK;QVLVAPGNAGTAC[+57.0214635]SEK;SAGVQC[+57.0214635]FGPTAEAAQLESSKR;TVAPMPPAQDHKR;VDLGGFAGLFDLK;VFSWLQQEGHLSEEEMAR;VLAVTAIR;VLEFNC[+57.0214635]R	28.8402	28.9104	28.8662	28.8021	28.7339	28.7431	28.7856	28.7426	28.723	|	28.7504	28.8723	28.7597	|	0.12186	0.0118146	1.92758	|	0.00926081	0.759693	0.119362
sp|P08559|ODPA_HUMAN	8	EILAELTGR;GPILMELQTYR;LEEGPPVTTVLTR;LPC[+57.0214635]IFIC[+57.0214635]ENNR;MVNSNLASVEELK;MVNSNLASVEELKEIDVEVR;TREEIQEVR;VDGMDILC[+57.0214635]VR	28.5032	28.4446	28.3058	28.3502	28.1465	28.252	28.2641	28.2811	28.2366	|	28.2606	28.4179	28.2495	|	0.157262	0.108858	0.963141	|	-0.0110531	0.869958	0.0605017
sp|P84103|SRSF3_HUMAN	6	AFGYYGPLR;DSC[+57.0214635]PLDC[+57.0214635]K;NPPGFAFVEFEDPRDAADAVR;VRVELSNGEK;VYVGNLGNNGNK;VYVGNLGNNGNKTELER	29.2665	29.4158	29.1993	29.2346	29.2527	29.1444	29.3531	29.3289	29.0828	|	29.2549	29.2939	29.2105	|	0.0389086	0.737095	0.132477	|	-0.0444037	0.669164	0.174467
sp|P08572|CO4A2_HUMAN	3	GEQGFMGNTGPTGAVGDR;IAVQPGTVGPQGR;SVSIGYLLVK	23.5893	23.6896	23.4061	23.6604	23.5992	23.6698	23.6062	23.4345	23.2764	|	23.439	23.5617	23.6431	|	0.122626	0.387537	0.411687	|	0.204097	0.159545	0.797118
sp|Q9BRJ6|CG050_HUMAN	3	ELDEEGSDPPLPGR;GEAVLRPGLDAEPELSPEEQR;SGAELALDYLC[+57.0214635]R	25.228	24.5702	25.1097	25.11	25.1124	25.0295	24.9403	24.9682	25.0276	|	24.9787	24.9693	25.084	|	-0.00943057	0.967227	0.0144716	|	0.105241	0.0486313	1.31308
sp|P08865|RSSA_HUMAN	10	AIVAIENPADVSVISSR;DPEEIEKEEQAAAEK;FAAATGATPIAGR;FLAAGTHLGGTNLDFQMEQYIYK;FTPGTFTNQIQAAFR;FTPGTFTNQIQAAFREPR;KSDGIYIINLK;LLVVTDPR;SDGIYIINLK;YVDIAIPC[+57.0214635]NNK	30.6851	30.1944	30.3687	30.5853	30.7667	30.5619	30.7253	30.8176	30.5337	|	30.6922	30.416	30.638	|	-0.276146	0.189024	0.723484	|	-0.0542297	0.636723	0.196049
sp|P49736|MCM2_HUMAN	19	AGIVTSLQAR;AIFTTGQGASAVGLTAYVQR;C[+57.0214635]TVIAAANPIGGR;DNNELLLFILK;DTVDPVQDEMLAR;ESLVVNYEDLAAR;ESMATGSIPITVR;FDILC[+57.0214635]VVR;FGAQQDTIEVPEK;FGAQQDTIEVPEKDLVDK;GDINVLLC[+57.0214635]GDPGTAK;GLALALFGGEPK;GVC[+57.0214635]LIDEFDK;GVC[+57.0214635]LIDEFDKMNDQDR;IFASIAPSIYGHEDIKR;QLVAEQVTYQR;TSIHEAMEQQSISISK;VAVGELTDEDVK;VMLESFIDTQK	29.3985	29.4704	29.2513	29.3188	29.2058	29.0916	29.1568	29.1922	29.1228	|	29.1573	29.3734	29.2054	|	0.21614	0.0676126	1.16997	|	0.0481466	0.545256	0.263399
sp|Q9Y3C6|PPIL1_HUMAN	2	DFMIQGGDPTGTGR;VGMVETNSQDRPVDDVK	24.272	24.2624	24.2687	24.1851	24.1732	23.8982	23.6373	24.0521	24.0173	|	23.9022	24.2677	24.0855	|	0.365446	0.110603	0.956232	|	0.183258	0.329264	0.482456
sp|O94979|SC31A_HUMAN	11	ATVWDLR;EQTLSPTITSGLHNIAR;IIAGDKEVVIAQNDK;ISVYSIMGGSTDGLR;LVTFENVR;NPAVLSAASFDGR;NVWSFLK;QVQHILASASPSGR;TGPQNGWNDPPALNR;TTFEDLIQR;YLELLGYR	27.8376	27.8954	27.5919	27.8648	27.6875	27.5466	27.6594	27.6952	27.6386	|	27.6644	27.775	27.6996	|	0.11054	0.356412	0.448047	|	0.0351919	0.740952	0.13021
sp|P07437|TBB5_HUMAN	4	ALTVPELTQQVFDAK;ISVYYNEATGGK;MAVTFIGNSTAIQELFK;MAVTFIGNSTAIQELFKR	30.7606	30.9343	30.6797	30.8661	30.7859	30.6037	30.6853	30.8088	30.6574	|	30.7172	30.7915	30.7519	|	0.074351	0.456074	0.340965	|	0.0347773	0.724414	0.140013
sp|P35269|T2FA_HUMAN	1	TTPNSGDVQVTEDAVR	21.9925	22.0829	21.8549	22.1648	21.8576	21.6419	21.4826	21.8841	21.5332	|	21.6333	21.9768	21.8881	|	0.343436	0.0944452	1.02482	|	0.254765	0.268462	0.571117
sp|Q9UQ80|PA2G4_HUMAN	17	AFFSEVER;ALLQSSASR;EGEFVAQFK;FDAMPFTLR;FTVLLMPNGPMR;GDAMIMEETGK;GIAFPTSISVNNC[+57.0214635]VC[+57.0214635]HFSPLK;HELLQPFNVLYEK;ITSGPFEPDLYK;ITSGPFEPDLYKSEMEVQDAELK;LVKPGNQNTQVTEAWNK;SDQDYILK;SEMEVQDAELK;SLVEASSSGVSVLSLC[+57.0214635]EK;TIIQNPTDQQK;TIIQNPTDQQKK;VAHSFNC[+57.0214635]TPIEGMLSHQLK	29.3305	29.4421	29.2365	29.3622	29.2196	29.1295	29.0982	29.2083	29.0815	|	29.1293	29.3363	29.2371	|	0.207032	0.0522332	1.28205	|	0.107787	0.257451	0.589305
sp|Q9BYF1|ACE2_HUMAN	5	AYEWNDNEMYLFR;GDYEVNGVDGYDYSR;LNTILNTMSTIYSTGK;NQMILFGEEDVR;SEPWTLALENVVGAK	26.1553	26.0707	26.079	26.0727	25.9112	25.8741	25.8598	25.8229	25.8539	|	25.8455	26.1017	25.9526	|	0.256161	0.0046569	2.3319	|	0.107124	0.218012	0.66152
sp|P49821|NDUV1_HUMAN	6	EAYEAGLIGK;GEFYNEASNLQVAIR;GPDWILGEIK;IFTNLYGR;NAC[+57.0214635]GSGYDFDVFVVR;YLVVNADEGEPGTC[+57.0214635]K	26.5824	26.6513	26.4494	26.5429	26.3377	26.3423	26.3132	26.4147	26.3109	|	26.3463	26.561	26.4076	|	0.214791	0.0473572	1.32461	|	0.0613759	0.478113	0.320469
sp|Q5T8P6|RBM26_HUMAN	2	TLLVSTSAVDNNEAQK;VMQPLVQQPILPVVK	21.7969	21.9452	21.5833	21.9964	21.6069	21.3302	21.3283	21.3072	21.3949	|	21.3435	21.7751	21.6445	|	0.431678	0.0471832	1.32621	|	0.301052	0.258306	0.587866
sp|P09543|CN37_HUMAN	2	APGAEEYAQQDVLK;MDLVTYFGK	24.288	24.4127	24.3643	24.4579	24.2949	24.1408	24.2912	24.3181	24.1392	|	24.2495	24.355	24.2979	|	0.105526	0.198896	0.701374	|	0.0483843	0.679689	0.16769
sp|P02462|CO4A1_HUMAN	2	AHGQDLGTAGSC[+57.0214635]LR;HSQTIDDPQC[+57.0214635]PSGTK	21.205	20.9317	20.9668	21.0029	20.6198	20.8058	20.8287	21.051	21.0511	|	20.9769	21.0345	20.8095	|	0.057553	0.639025	0.194482	|	-0.167436	0.285991	0.543647
sp|P51991|ROA3_HUMAN	12	EDSVKPGAHLTVK;EDTEEYNLR;EHFEKWGTLTDC[+57.0214635]VVMR;GEEGHDPKEPEQLR;GFAFVTFDDHDTVDK;GFAFVTFDDHDTVDKIVVQK;IETIEVMEDR;IFVGGIKEDTEEYNLR;KIFVGGIKEDTEEYNLR;LFIGGLSFETTDDSLR;LFIGGLSFETTDDSLREHFEK;WGTLTDC[+57.0214635]VVMR	29.5023	29.551	29.2675	29.3993	29.2149	29.1752	29.2294	29.1448	29.1944	|	29.1896	29.4403	29.2631	|	0.25075	0.0938867	1.0274	|	0.0735855	0.402402	0.39534
sp|P25205|MCM3_HUMAN	20	AILC[+57.0214635]LLLGGVER;ALKDFVASIDATYAK;C[+57.0214635]SVLAAANPVYGR;DAQPSFSAEDIAK;DFVASIDATYAK;DHQTITIQEMPEK;DLENGSHIR;ESQKVELSESR;GDINILLIGDPSVAK;GVVC[+57.0214635]IDEFDK;GVVC[+57.0214635]IDEFDKMSDMDR;IIKPVLTQESATYIAEEYSR;LIVNVNDLR;LLNNAFEELVAFQR;MVSAAFMK;SVDVILDDDLVDK;TAIHEVMEQGR;TPMENIGLQDSLLSR;VALLDVFR;YVLC[+57.0214635]TAPR	28.9773	29.1544	28.9068	28.9775	28.8377	28.8501	28.7847	28.9097	28.8172	|	28.8372	29.0129	28.8884	|	0.175643	0.124432	0.905068	|	0.0512155	0.43063	0.365895
sp|Q7Z3U7|MON2_HUMAN	6	AWDVLLDHIQSAALSK;DNITNNTAAATVR;LAVSSLLR;LQLLLLNPLK;SFQEILQIVSPVR;VLSIGLPVAR	23.9019	23.9888	24.0148	23.9115	23.9117	23.9144	23.8155	23.8398	23.894	|	23.8498	23.9685	23.9125	|	0.118759	0.0524826	1.27998	|	0.0627594	0.113564	0.94476
sp|P39687|AN32A_HUMAN	3	KLELSDNR;SLDLFNC[+57.0214635]EVTNLNDYRENVFK;VSGGLEVLAEK	26.7741	24.8581	26.1298	26.173	27.1215	26.9518	26.8414	27.2911	27.24	|	27.1242	25.9207	26.7487	|	-1.2035	0.159379	0.797569	|	-0.375434	0.334074	0.476158
sp|P28331|NDUS1_HUMAN	14	DFYMTDSISR;DVAAIAGGLVDAEALVALK;FASEIAGVDDLGTTGR;GLLTYTSWEDALSR;GNDMQVGTYIEK;GWNILTNSEK;IASQVAALDLGYKPGVEAIR;ILQDIASGSHPFSQVLK;KPMVVLGSSALQR;NDGAAILAAVSSIAQK;VAGMLQSFQGK;VALIGSPVDLTYTYDHLGDSPK;VAVTPPGLAR;VLFLLGADGGC[+57.0214635]ITR	28.2972	28.2795	28.2098	28.2145	28.1075	28.0464	28.0639	28.0933	28.0861	|	28.0811	28.2621	28.1228	|	0.181049	0.0138524	1.85848	|	0.041708	0.486639	0.312793
sp|P31321|KAP1_HUMAN	1	LGPSDYFGEIALLLNRPR	21.3639	22.0824	22.2094	21.0591	21.8467	22.0567	21.7052	21.4996	21.4499	|	21.5516	21.8852	21.6542	|	0.33368	0.332206	0.478593	|	0.102592	0.771347	0.11275
sp|P57737|CORO7_HUMAN	7	GLNLTTPGESDGFC[+57.0214635]ANK;QQPLTELAAHGDLVQSAVWSR;QSSLEPVAFR;SGPEPLQEGPGPK;SLQSLLGPSSK;VLQLSDTAIVPIGYHVPR;VPAEGLEEVLTTPETVLTGHTEK	25.8872	25.8972	25.8216	26	25.8237	25.7416	25.7466	25.8472	25.8005	|	25.7981	25.8687	25.8551	|	0.0705452	0.135917	0.866725	|	0.0569789	0.542794	0.265365
sp|Q8WW12|PCNP_HUMAN	3	AGAAGGPEEEAEKPVK;FGFAIGSQTTK;SAEEEAADLPTKPTK	25.529	25.7015	25.3234	25.6419	25.484	25.2977	25.3678	25.52	25.3747	|	25.4208	25.518	25.4745	|	0.0971311	0.481594	0.317319	|	0.05369	0.662825	0.178601
sp|Q02218|ODO1_HUMAN	17	DMVGQVAITR;DVVVDLVC[+57.0214635]YR;ELEQIFC[+57.0214635]QFDSK;FGLEGC[+57.0214635]EVLIPALK;IEQLSPFPFDLLLK;KPLIIFTPK;LEAADEGSGDVK;LLDTAFDLDVFK;LNVLANVIR;NITLSLVANPSHLEAADPVVMGK;QILLPFR;SSFDEMLPGTHFQR;SSPYPTDVAR;SWDIFFR;TVDWALAEYMAFGSLLK;VIPEDGPAAQNPENVK;VVNAPIFHVNSDDPEAVMYVC[+57.0214635]K	27.8787	27.8789	27.8169	27.8157	27.699	27.7586	27.6908	27.7033	27.7337	|	27.7093	27.8582	27.7578	|	0.148889	0.00632727	2.19878	|	0.0485045	0.284869	0.545355
sp|Q93008|USP9X_HUMAN	11	ASYDTLC[+57.0214635]VLDGDKDSVNC[+57.0214635]AR;ELDMEPYTVAGVAK;GWLVDLLNK;IIEDC[+57.0214635]SNSEETVK;ILTDEAVSGWK;LAQQISDEASR;MDTIDQDDELIR;NNFLPNADMETR;SGGLPLVLSMLTR;TGETGIEETILEGHLGVTK;VVIQSNDDIASR	26.2682	26.3004	26.1578	26.2218	26.0555	25.959	26.1954	26.0375	26.0639	|	26.0989	26.2421	26.0788	|	0.143227	0.0940065	1.02684	|	-0.0201327	0.837525	0.0770024
sp|Q05639|EF1A2_HUMAN	3	MDSTEPAYSEK;VETGILRPGMVVTFAPVNITTEVK;YYITIIDAPGHR	27.4344	27.3895	27.8183	27.3539	27.6322	27.9485	27.5811	27.4234	27.6838	|	27.5628	27.5474	27.6449	|	-0.0153815	0.927305	0.0327775	|	0.0821088	0.693876	0.158718
sp|P19525|E2AK2_HUMAN	5	IGDFGLVTSLK;LAVEILNK;LAYLQILSEETSVK;VLALELFEQITK;YMSPEQISSQDYGK	25.1545	25.4596	25.3407	25.353	25.311	25.2135	25.1557	25.3365	25.0682	|	25.1868	25.3183	25.2925	|	0.13147	0.33142	0.479621	|	0.105686	0.320649	0.493971
sp|Q9H6S3|ES8L2_HUMAN	5	ILYDFTAR;LLDIESQEELEDFPLPTVQR;NANELSVLKDEVLEVLEDGR;SEAITSVDDAIR;VGPQVPLSEPGFR	26.8668	26.9693	26.9451	26.9402	26.9067	26.8041	26.6941	26.5297	26.7686	|	26.6641	26.9271	26.8836	|	0.262944	0.048193	1.31702	|	0.219504	0.0691341	1.16031
sp|P09622|DLDH_HUMAN	9	ADGGTQVIDTK;ALTGGIAHLFK;EANLAASFGK;FPFAANSR;IDVSIEAASGGK;IPNIYAIGDVVAGPMLAHK;NLGLEELGIELDPR;SEEQLKEEGIEYK;VC[+57.0214635]HAHPTLSEAFR	27.6007	27.5228	27.5101	27.546	27.464	27.5211	27.3082	27.5172	27.291	|	27.3722	27.5445	27.5103	|	0.172352	0.12814	0.892315	|	0.13819	0.189854	0.721579
sp|Q9Y316|MEMO1_HUMAN	1	YSYYDESQGEIYR	22.6819	22.9612	22.3437	22.63	22.5024	22.3525	22.4654	22.6632	22.4166	|	22.515	22.6623	22.495	|	0.147232	0.508341	0.293844	|	-0.0200698	0.864204	0.0633837
sp|Q9NZW5|MPP6_HUMAN	9	AGEPLGVTFR;DTITPQQVFVK;EGGSAGLIPSQFLEEK;EPHFQSLLEAHDIVASK;GEILQIVNR;IDSILEVVQTGR;TC[+57.0214635]ILDVNPQALK;TLVLIGAQGVGR;YLEHGEYEGNLYGTK	27.6961	27.7548	27.5031	27.5948	27.45	27.3665	27.401	27.4414	27.4078	|	27.4167	27.6513	27.4704	|	0.234604	0.0872481	1.05924	|	0.0536804	0.507016	0.294978
sp|O43169|CYB5B_HUMAN	2	GQEVETSVTYYR;QYYIGDIHPSDLKPESGSK	25.0917	24.2974	24.2731	24.8873	25.0493	24.8752	24.4162	24.7191	24.5306	|	24.5553	24.5541	24.9373	|	-0.00124677	0.996821	0.00138269	|	0.381959	0.0288904	1.53925
sp|Q9UBB4|ATX10_HUMAN	8	ETTNIFSNC[+57.0214635]GC[+57.0214635]VR;ITSDEPLTKDDIPVFLR;MEEQGLADASLLK;NAC[+57.0214635]IEC[+57.0214635]SVNQNSIR;NLTEDNSQNQDLIAK;SPELVQAMFPK;VEQESLLTAFR;VTLLDLMIAK	26.4361	24.7751	26.2161	26.0925	26.2248	26.1375	26.2028	26.1811	26.125	|	26.1696	25.8091	26.1516	|	-0.360532	0.560497	0.251427	|	-0.0180785	0.714069	0.14626
sp|P05556|ITB1_HUMAN	11	DKLPQPVQPDPVSHC[+57.0214635]K;DNTNEIYSGK;FC[+57.0214635]EC[+57.0214635]DNFNC[+57.0214635]DR;GEVFNELVGK;GIC[+57.0214635]EC[+57.0214635]GVC[+57.0214635]K;IGFGSFVEK;NVLSLTNKGEVFNELVGK;SLGTDLMNEMR;SNGLIC[+57.0214635]GGNGVC[+57.0214635]K;TVMPYISTTPAK;WDTGENPIYK	27.6892	27.6918	27.5946	27.737	27.6132	27.4184	27.5293	27.618	27.4767	|	27.5413	27.6586	27.5895	|	0.117222	0.0920641	1.03591	|	0.0481968	0.669851	0.174022
sp|Q6ZSR9|YJ005_HUMAN	1	SSMAPSQPEESDVFLR	23.1461	23.1953	23.1765	23.0793	22.7875	22.7747	23.0202	23.0281	22.863	|	22.9705	23.1727	22.8805	|	0.2022	0.0556256	1.25473	|	-0.089962	0.482983	0.316068
sp|Q07021|C1QBP_HUMAN	5	AFVDFLSDEIK;AFVDFLSDEIKEER;EVSFQSTGESEWK;MSGGWELELNGTEAK;VEEQEPELTSTPNFVVEVIK	28.1625	28.0378	28.0441	28.0801	27.8547	27.8904	27.697	27.7649	27.9185	|	27.7935	28.0815	27.9417	|	0.287992	0.0278137	1.55574	|	0.148231	0.197159	0.705183
sp|O15371|EIF3D_HUMAN	11	FMTPVIQDNPSGWGPC[+57.0214635]AVPEQFR;IFHTVTTTDDPVIR;LGDDIDLIVR;NLAMEATYINHNFSQQC[+57.0214635]LR;NMLQFNLQILPK;SDWEVKEEMDFPQLMK;SVYSWDIVVQR;TLNEWDSR;VADWTGATYQDK;VADWTGATYQDKR;WTC[+57.0214635]C[+57.0214635]ALLAGSEYLK	27.3507	27.4987	27.3522	27.311	27.1031	27.354	27.3529	27.2158	27.3169	|	27.2952	27.4005	27.256	|	0.105342	0.177152	0.751654	|	-0.0391661	0.684984	0.16432
sp|Q86UE4|LYRIC_HUMAN	8	EEAAAVPAAAPDDLALLK;EMLSVGLGFLR;LSSQISAGEEK;QGEDNSTAQDTEELEK;SSSQVPPILQETDK;TELGLDLGLEPK;TISTSDPAEVLVK;TLPPATSTEPSVILSK	27.7867	28.047	27.7474	27.9778	27.7717	27.6658	27.695	27.7533	27.6148	|	27.6877	27.8604	27.8051	|	0.172615	0.199651	0.699728	|	0.117385	0.33232	0.478443
sp|O00299|CLIC1_HUMAN	8	EEFASTC[+57.0214635]PDDEEIELAYEQVAK;GFTIPEAFR;GVTFNVTTVDTK;GVTFNVTTVDTKR;IGNC[+57.0214635]PFSQR;LAALNPESNTAGLDIFAK;LFMVLWLK;NSNPALNDNLEK	29.9668	29.2578	29.5936	29.768	30.0534	30.0241	30.0579	30.0683	30.0354	|	30.0539	29.6061	29.9485	|	-0.447756	0.159997	0.795888	|	-0.105363	0.364966	0.437747
sp|Q15369|ELOC_HUMAN	4	AMLSGPGQFAENETNEVNFR;EHALTSGTIK;LISSDGHEFIVK;TYGGC[+57.0214635]EGPDAMYVK	25.8218	25.4343	25.5629	25.5156	25.7323	25.7495	25.7549	25.3564	25.0438	|	25.385	25.6063	25.6658	|	0.221254	0.41383	0.383178	|	0.280743	0.305073	0.515596
sp|P51571|SSRD_HUMAN	3	FFDEESYSLLR;NNEDISIIPPLFTVSVDHR;VQNMALYADVGGK	27.3048	26.8947	26.998	27.0677	27.404	27.3862	27.5152	27.4183	27.3153	|	27.4163	27.0658	27.286	|	-0.350439	0.0867656	1.06165	|	-0.130316	0.36819	0.433928
sp|P30153|2AAA_HUMAN	16	ELVSDANQHVK;ENVIMSQILPC[+57.0214635]IK;IGPILDNSTLQSEVKPILEK;LAGGDWFTSR;LNSLC[+57.0214635]MAWLVDHVYAIR;LSTIALALGVER;LTQDQDVDVK;MAGDPVANVR;NLC[+57.0214635]SDDTPMVR;SALASVIMGLSPILGK;SEIIPMFSNLASDEQDSVR;TDLVPAFQNLMK;TSAC[+57.0214635]GLFSVC[+57.0214635]YPR;VLAMSGDPNYLHR;VLELDNVK;YMVADKFTELQK	29.5634	28.2606	29.1009	28.9403	29.5161	29.5085	29.6003	29.6112	29.5356	|	29.5824	28.9749	29.3216	|	-0.607443	0.251879	0.598809	|	-0.260752	0.304253	0.516765
sp|P09382|LEG1_HUMAN	6	DGGAWGTEQR;DSNNLC[+57.0214635]LHFNPR;FNAHGDANTIVC[+57.0214635]NSK;LNLEAINYMAADGDFK;LPDGYEFKFPNR;SFVLNLGK	29.8256	29.9106	29.7774	29.9475	29.688	29.7987	29.7054	29.7777	29.7152	|	29.7328	29.8379	29.8114	|	0.105118	0.0959095	1.01814	|	0.0786508	0.407772	0.389582
sp|P06396|GELS_HUMAN	9	AGALNSNDAFVLK;DPDQTDGLGLSYLSSHIANVER;DSQEEEKTEALTSAK;EVQGFESATFLGYFK;HVVPNEVVVQR;TASDFITK;TPSAAYLWVGTGASEAEK;VSNGAGTMSVSLVADENPFAQGALK;YIETDPANR	27.7	27.6839	27.5389	28.016	27.662	27.6082	27.6918	27.7736	27.6261	|	27.6972	27.6409	27.7621	|	-0.056228	0.447918	0.348802	|	0.0649147	0.670045	0.173896
sp|Q7RTV0|PHF5A_HUMAN	1	IC[+57.0214635]DEC[+57.0214635]NYGSYQGR	22.4384	22.2745	21.9808	21.7927	21.5117	21.7655	21.9459	22.232	21.7903	|	21.9894	22.2312	21.69	|	0.241812	0.263842	0.578656	|	-0.299459	0.138486	0.858593
sp|Q2TB90|HKDC1_HUMAN	23	AELEYGLK;AGLLFGGEK;ATDC[+57.0214635]EGEDVVDMLR;C[+57.0214635]DVTFMLSEDGSGK;ELDLGSLNPGK;EQLVDVQAK;FLALDLGGTNFR;FLLSESGSTK;GAALITAVAK;GAAMVTAVASR;GASLPLGFTFSFPC[+57.0214635]R;GVQDTDVVSR;HVQMESQFYPTPNEIIR;LEEGVLLSWTK;LPLGLTFSFPC[+57.0214635]R;LSDDTLLDIMR;MISGLYLGELVR;MLPTYVC[+57.0214635]GLPDGTEK;MTSGMYLGEIVR;SANLC[+57.0214635]AAALAAILTR;TTVGMDGTLYK;VLALFQLTR;YDTEVDEGSLNPGK	29.5865	29.4467	29.5985	29.4766	29.2087	29.5094	29.6	29.3895	29.5657	|	29.5184	29.5439	29.3982	|	0.0254815	0.771094	0.112893	|	-0.120179	0.363583	0.439397
sp|P43686|PRS6B_HUMAN	8	ADTLDPALLRPGR;EAVELPLTHFELYK;EFLHAQEEVKR;FDAQTGADR;GVLMYGPPGC[+57.0214635]GK;LIFSTITSK;LQQELEFLEVQEEYIKDEQK;MNLSEEVDLEDYVARPDK	27.583	27.2694	27.652	27.5255	27.4164	27.4208	27.4582	27.4693	27.4542	|	27.4606	27.5015	27.4542	|	0.0409164	0.761424	0.118373	|	-0.00634829	0.875657	0.0576662
sp|Q16401|PSMD5_HUMAN	13	ALHSVLQAVPLNELR;DPLELFR;ELTGEDVLVR;GISSQPFPELHC[+57.0214635]AALK;ILTLSQIGR;LEAPLEELR;LGPLFSLLNENHR;LLQAMEPVHVAR;LMFNSPGFVEYVVDR;MTESWFSSLSR;QIVYC[+57.0214635]IGGENLSVAK;TIAEIFGNPNYLR;VFTAIANQPWAQK	28.5873	27.9889	28.3333	28.3932	28.5569	28.4832	28.5428	28.5391	28.5619	|	28.548	28.3032	28.4778	|	-0.244804	0.29338	0.53257	|	-0.0702025	0.274951	0.560745
sp|O14980|XPO1_HUMAN	17	AIIASNIMYIVGQYPR;DTDSINLYK;EFAGEDTSDLFLEER;ETLVYLTHLDYVDTER;FLNVPMFR;IYLDMLNVYK;LDINLLDNVVNC[+57.0214635]LYHGEGAQQR;LISTLIYK;LLSEEVFDFSSGQITQVK;LNMILVQILK;LVLDSIIWAFK;NVDILKDPETVK;QLYLPMLFK;QMLPLNTNIR;TSESLC[+57.0214635]QNNMVILK;VDTILEFSQNMNTK;YYGLQILENVIK	27.5275	27.5028	27.5919	27.4361	27.3957	27.526	27.4848	27.3789	27.3735	|	27.4124	27.5407	27.4526	|	0.128307	0.0510492	1.29201	|	0.0401859	0.489755	0.310021
sp|O00560|SDCB1_HUMAN	4	DSTGHVGFIFK;EVILC[+57.0214635]KDQDGK;NGLLTEHNIC[+57.0214635]EINGQNVIGLK;SIDNGIFVQLVQANSPASLVGLR	25.0836	25.1129	24.767	25.0585	24.8593	24.5981	24.7382	24.6351	24.4773	|	24.6169	24.9878	24.8386	|	0.370974	0.0580831	1.23595	|	0.221773	0.239237	0.621172
sp|Q01844|EWS_HUMAN	5	AAVEWFDGK;AAVEWFDGKDFQGSK;GDATVSYEDPPTAK;GGPGGPGGPGGPMGR;QDHPSSMGVYGQESGGFSGPGENR	27.38	27.5333	27.292	27.4467	27.1855	27.0663	27.0067	27.2664	27.0912	|	27.1215	27.4017	27.2328	|	0.280279	0.0547809	1.26137	|	0.111358	0.464273	0.333226
sp|Q16881|TRXR1_HUMAN	19	ALEGTLSELAAETDLPVVFVK;FLIATGERPR;GFDQDMANK;IGEHMEEHGIK;IGLETVGVK;KIGLETVGVK;KVMVLDFVTPTPLGTR;KVVYENAYGQFIGPHR;LMHQAALLGQALQDSR;LYAGSTVK;MIEAVQNHIGSLNWGYR;QFVPIKVEQIEAGTPGR;SYDYDLIIIGGGSGGLAAAK;VELTPVAIQAGR;VEQIEAGTPGR;VMVLDFVTPTPLGTR;VVGFHVLGPNAGEVTQGFAAALK;VVYENAYGQFIGPHR;YLGIPGDK	29.9213	29.9961	29.9712	30.0672	29.8955	29.8768	29.8544	29.8136	29.8437	|	29.8373	29.9629	29.9465	|	0.125614	0.0139711	1.85477	|	0.109236	0.209708	0.678386
sp|Q9NQC3|RTN4_HUMAN	4	GPLPAAPPVAPER;HQAQIDHYLGLANK;LFLVDDLVDSLK;YSNSALGHVNC[+57.0214635]TIK	29.1771	28.326	28.7162	28.9674	29.4116	29.2111	29.2853	29.4307	29.3715	|	29.3625	28.7398	29.1967	|	-0.622711	0.12311	0.909706	|	-0.165798	0.325615	0.487296
sp|Q9UBE0|SAE1_HUMAN	4	AQNLNPMVDVK;GLTMLDHEQVTPEDPGAQFLIR;GNGIVEC[+57.0214635]LGPK;NLILAGVK	26.4446	26.4811	26.358	26.2818	26.2752	26.2042	26.1095	26.232	26.3208	|	26.2208	26.4279	26.2537	|	0.207121	0.0562169	1.25013	|	0.0329679	0.656407	0.182827
sp|Q9Y676|RT18B_HUMAN	3	APSEEDSLSSVPISPYKDEPWK;VVGNPC[+57.0214635]PIC[+57.0214635]R;YLESEEYQER	24.1715	23.3739	24.0234	24.1132	24.0198	23.9385	23.7645	24.0927	24.0027	|	23.9533	23.8563	24.0238	|	-0.0970071	0.740719	0.130346	|	0.0705477	0.567597	0.24596
sp|P06132|DCUP_HUMAN	5	AAQDFFSTC[+57.0214635]R;EAGLAPVPMIIFAK;FALPYIR;GPSFPEPLREEQDLER;SPEAC[+57.0214635]C[+57.0214635]ELTLQPLR	26.4369	26.248	26.4962	26.3602	26.3336	26.4522	26.3472	26.2804	26.3386	|	26.3221	26.3937	26.382	|	0.0716521	0.442428	0.354157	|	0.0599448	0.23937	0.620931
sp|Q96KP4|CNDP2_HUMAN	12	EGGSIPVTLTFQEATGK;GNILIPGINEAVAAVTEEEHK;LPDGSEIPLPPILLGR;LVPNMTPEVVGEQVTSYLTK;LYDDIDFDIEEFAK;MMEVAAADVK;NVMLLPVGSADDGAHSQNEK;QLGGSVELVDIGK;TGQEIPVNVR;TVFGVEPDLTR;WVAIQSVSAWPEK;YPSLSLHGIEGAFSGSGAK	28.2812	28.4582	28.356	28.3557	28.2679	28.2226	28.1114	28.1702	28.1595	|	28.147	28.3651	28.2821	|	0.218073	0.0391056	1.40776	|	0.13501	0.0564069	1.24867
sp|P00338|LDHA_HUMAN	19	DDVFLSVPC[+57.0214635]ILGQNGISDLVK;DLADELALVDVIEDK;DLADELALVDVIEDKLK;DQLIYNLLKEEQTPQNK;DYNVTANSK;GEMMDLQHGSLFLR;ITVVGVGAVGMAC[+57.0214635]AISILMK;IVSGKDYNVTANSK;KSADTLWGIQK;LKGEMMDLQHGSLFLR;LLIVSNPVDILTYVAWK;QVVESAYEVIK;RVHPVSTMIK;SADTLWGIQK;SADTLWGIQKELQF;TLHPDLGTDK;TLHPDLGTDKDKEQWK;VHPVSTMIK;VTLTSEEEAR	32.4652	32.4574	32.5518	32.481	32.4996	32.4355	32.4951	32.6125	32.4146	|	32.5074	32.4915	32.472	|	-0.0159353	0.821847	0.085209	|	-0.0353661	0.608713	0.215588
sp|Q02818|NUCB1_HUMAN	5	DLELLIQTATR;LPEVEVPQHL;LVTLEEFLASTQR;MDAEQDPNVQVDHLNLLK;YLQEVIDVLETDGHFR	25.5848	24.1238	25.7321	25.6669	25.5847	25.7966	25.5273	25.5521	25.59	|	25.5565	25.1469	25.6827	|	-0.409604	0.508652	0.29358	|	0.126252	0.169358	0.771195
sp|Q96I24|FUBP3_HUMAN	6	IQFKPDDGISPER;MGGGSIEVSVPR;MVMIQDGPLPTGADKPLR;RPLDDGVGNQLGALVHQR;SINQQSGAHVELQR;SSGC[+57.0214635]FPNMAAK	26.6127	26.6165	26.4601	26.748	26.3562	26.3007	26.5945	26.4922	26.5775	|	26.5547	26.5631	26.4683	|	0.00837708	0.897755	0.0468421	|	-0.0864099	0.605071	0.218194
sp|P49756|RBM25_HUMAN	6	DREEDEEDAYER;EDINAIEMEEDKR;EYSSELNAPSQESDSHPR;FPVAPLIPYPLITK;LLAEGHPDPDAELQR;LQAFGFC[+57.0214635]EYKEPESTLR	25.4986	25.4197	25.4148	25.5683	25.5335	25.3002	25.1801	25.4889	25.3437	|	25.3376	25.4444	25.4673	|	0.106802	0.354471	0.450419	|	0.129737	0.349933	0.456015
sp|P47897|SYQ_HUMAN	19	AINFNFGYAK;AMAVLESLR;ANNGIC[+57.0214635]FLR;ATGILLYGLASR;EAATQAQQTLGSTIDK;FDDTNPEKEEAK;GPSGC[+57.0214635]VESLEVTC[+57.0214635]R;IHTEPQLSAALEYVR;ILQLVATGAVR;LAWGQPVGLR;LFTLTALR;LGYFSVDPDSHQGK;LSFLVSYIASK;NEVDMQVLHLLGPK;QHLEITGGQVR;SHPLDPIDTVDFER;SLDIQVPNFPADETK;TPGYVVTPHTMNLLK;VIITNFPAAK	28.712	28.8499	28.6698	28.8719	28.695	28.5914	28.6687	28.7259	28.6122	|	28.6689	28.7439	28.7195	|	0.0749798	0.316321	0.499872	|	0.0505308	0.612056	0.213209
sp|Q13637|RAB32_HUMAN	5	DNINIEEAAR;DSSQSPSQVDQFC[+57.0214635]K;LQLWDIAGQER;SSTFEAVLK;VLVIGELGVGK	27.2357	26.2412	26.7144	26.7772	27.5924	27.6066	27.5336	27.5611	27.4879	|	27.5275	26.7304	27.3254	|	-0.797058	0.108196	0.965788	|	-0.202115	0.537987	0.269229
sp|Q969Z0|FAKD4_HUMAN	6	DVLLDVAYAYGK;LATDLLSLMPSLTSGEVAHC[+57.0214635]AK;LLGSLYALGIPK;LSFHQTQVSQR;WEFPNFNSR;WLSLPLFEAFAQHVLNR	25.7197	25.0206	25.9779	25.6851	25.6288	25.7248	25.8101	25.5375	25.7107	|	25.6861	25.5727	25.6796	|	-0.113351	0.734917	0.133762	|	-0.00650724	0.944314	0.0248837
sp|Q02809|PLOD1_HUMAN	10	AQVEEFLAQHGSEYQSVK;FLGSGGFIGYAPNLSK;FLLEYIAPMTEK;IFQNLDGALDEVVLK;IQGGYENVPTIDIHMNQIGFER;LDPDMAFC[+57.0214635]ANIR;NLAYDTLPVLIHGNGPTK;QQDVFMFLTNR;SEDYVDIVQGR;SQVVFSAEELIYPDRR	27.3311	27.5131	27.2156	27.2675	27.2053	27.0806	27.1481	27.1139	27.0804	|	27.1141	27.3532	27.1845	|	0.239113	0.10344	0.985309	|	0.0703417	0.329415	0.482257
sp|P99999|CYC_HUMAN	5	ADLIAYLK;GIIWGEDTLMEYLENPKK;MIFVGIK;TGPNLHGLFGR;TGQAPGYSYTAANK	25.6769	24.1553	25.4212	25.5118	25.884	25.8191	25.9569	25.8142	25.9127	|	25.8946	25.0845	25.7383	|	-0.81011	0.226444	0.64504	|	-0.156269	0.305965	0.514328
sp|Q9UJZ1|STML2_HUMAN	7	AEQINQAAGEASAVLAK;APVPGTPDSLSSGSSR;DVQGTDASLDEELDR;DVQGTDASLDEELDRVK;ILEPGLNILIPVLDR;NTVVLFVPQQEAWVVER;QAQILASEAEK	27.1587	25.8584	26.4928	26.4778	27.2876	27.311	27.2221	27.3013	27.2025	|	27.2419	26.5033	27.0255	|	-0.738625	0.187249	0.727581	|	-0.216467	0.512741	0.290102
sp|O60271|JIP4_HUMAN	19	AFDFLSEETEASLASR;AGPSAQEPGSQTPLK;AKDDDDSDIPTAQR;AVEQEDELSDVSQGGSK;DDNEQLITQYER;DVAGLDTEGSK;ERPISLGIFPLPAGDGLLTPDAQK;FFVAVPGQVISPQSSSSGTDLTGDK;FIEFEDSQEQEK;FIEFEDSQEQEKK;FQELSQPR;HIEVQVAQETR;ITALMVSC[+57.0214635]NR;LHQLSGSDQLESTAHSR;SSIWQFFSR;SSTLSQLPGDK;VDELTC[+57.0214635]EKDVLQGELEAVK;VESLESQTR;YNAPTSHVTPSVK	27.9605	27.9465	27.845	27.9966	27.8528	27.8162	27.7054	27.8644	27.7486	|	27.7728	27.9173	27.8886	|	0.144557	0.077304	1.1118	|	0.115761	0.187941	0.725979
sp|P13804|ETFA_HUMAN	12	AAVDAGFVPNDMQVGQTGK;ASSTSPVEISEWLDQK;GLLPEELTPLILATQK;GTSFDAAATSGGSASSEK;LEVAPISDIIAIK;LGGEVSC[+57.0214635]LVAGTK;LLYDLADQLHAAVGASR;QFNYTHIC[+57.0214635]AGASAFGK;SPDTFVR;TIYAGNALC[+57.0214635]TVK;VLVAQHDVYK;VVPEMTEILK	28.8467	28.8768	29.0845	28.8205	28.8649	28.9831	28.8256	28.71	28.7859	|	28.7738	28.936	28.8895	|	0.162146	0.149608	0.825044	|	0.115655	0.130723	0.883649
sp|Q9UPN3|MACF1_HUMAN	36	AELVAISSSEDEGNLR;AFSIDIIR;AGNELLESSAGDDASSLR;AILEQQVLSEELTTK;ALIAQLPSPAIDHEQLR;ALLELVPWR;DC[+57.0214635]DVQGLEHDMEEINAR;DQIIELDQTGNQLK;ELNPEEGEMVEEK;EQYEALQEETR;EQYSTSLAQSEAELK;FILPEGASQGMTPFR;FMETADSTTAAVLQGK;FSQQYSTIVK;GALPDDTEALQSLIDTHK;ILGADLIFAC[+57.0214635]GETEKPEVR;ITGQLESLESR;LANSEPVGTQTAK;LEDLLQDSMDEKEQLIQSK;LLDAEDVDVPSPDEK;LQNVQIALDFLK;LQQVNGLGQGLIQSAGK;LQSQLQENEEFQK;LSVQSAISTQPEAVK;MES…	26.992	26.8644	26.8037	27.0138	26.8561	26.768	26.7637	26.8524	26.7582	|	26.7915	26.8867	26.8793	|	0.0952765	0.226328	0.645261	|	0.0878506	0.350776	0.45497
sp|Q7L576|CYFP1_HUMAN	9	AVGPSSTQLYMVR;FQILNDEIITILDK;LMNFMYFQR;MADPQSIQESQNLSMFLANHNK;NVIQSVLQAIR;SGDGEGTPVEHVR;SSLEGPTILDIEK;TVLPFSQEFQR;YLTLDGFDAMFR	26.5074	26.5459	26.5221	26.562	26.3985	26.4628	26.5084	26.4169	26.3483	|	26.4245	26.5251	26.4744	|	0.100585	0.156162	0.806425	|	0.0499007	0.494362	0.305955
sp|P17706|PTN2_HUMAN	1	MQDTMEENSESALR	21.3148	21.4228	20.9416	21.1192	21.1949	20.7691	21.4809	21.2574	20.6344	|	21.1242	21.2264	21.0277	|	0.102168	0.748405	0.125863	|	-0.0964972	0.757385	0.120683
sp|P35658|NU214_HUMAN	8	ASSTSLTSTQPTK;DSDPVMAGIGEEIAHFQK;DSGYLHLLYK;ETLFNTLANNR;IFDSPEELPK;NVPQVVNVQELK;QGSLINSLKPSGPTPASGQLSSGDK;TSC[+57.0214635]KDDEAVVQAPR	25.3433	25.3551	25.2097	26.9183	25.1983	25.0092	26.9277	25.0682	26.8198	|	26.2719	25.3027	25.7086	|	-0.969203	0.248583	0.604529	|	-0.563293	0.546268	0.262594
sp|Q09161|NCBP1_HUMAN	11	ANNYNEAVYLVR;ATNDEIFSILK;C[+57.0214635]ETDGTSVLTPWYK;FVIEENLHC[+57.0214635]IIK;IFANTESYLK;ILDIVPPTFSALC[+57.0214635]PANPTC[+57.0214635]IYK;LDTMNTTC[+57.0214635]VDR;LTIYTTLVGLLNAR;MFDYTDDPEGPVMPGSHSVER;NYNFGGEFVEAMIR;TC[+57.0214635]AAQLVSYPGK	26.3446	26.417	26.411	26.3328	26.1338	26.1499	26.262	26.0857	26.2125	|	26.1867	26.3908	26.2055	|	0.204137	0.0435046	1.36146	|	0.0188211	0.831428	0.0801753
sp|O15269|SPTC1_HUMAN	3	HNDMADLER;VVGESLSPAFHLQLEESTGSR;VVVTVEQTEEELER	25.2584	25.3515	25.1067	25.4595	25.3206	25.2221	25.1836	25.2191	25.1233	|	25.1754	25.2388	25.334	|	0.0634721	0.476616	0.321832	|	0.158677	0.134642	0.87082
sp|P20290|BTF3_HUMAN	2	GGC[+57.0214635]PGGEATLSQPPPR;VQASLAANTFTITGHAETK	24.777	24.3538	24.3685	24.7127	24.5964	24.4707	24.8457	24.7122	24.5141	|	24.6907	24.4998	24.5933	|	-0.190853	0.328595	0.48334	|	-0.0973816	0.463188	0.334243
sp|P18124|RL7_HUMAN	12	AGNFYVPAEPK;EANNFLWPFK;EVPAVPETLK;EVPAVPETLKK;IALTDNALIAR;IVEPYIAWGYPNLK;KAGNFYVPAEPK;QIFNGTFVK;SVNELIYK;TTHFVEGGDAGNR;TTHFVEGGDAGNREDQINR;YGIIC[+57.0214635]MEDLIHEIYTVGK	30.2002	30.2679	30.1082	30.3065	30.1134	29.8581	29.9795	30.0538	29.9421	|	29.9918	30.1921	30.0927	|	0.200314	0.0286816	1.5424	|	0.100911	0.521994	0.282334
sp|Q9Y4Z0|LSM4_HUMAN	2	IPDEIIDMVK;IPDEIIDMVKEEVVAK	24.2234	22.7647	23.7402	23.6477	24.3134	24.5753	24.075	24.2128	24.2734	|	24.1871	23.5761	24.1788	|	-0.610982	0.289513	0.538332	|	-0.00827471	0.979078	0.00918277
sp|Q9NVA2|SEP11_HUMAN	4	DTDPDSKPFSLQETYEAK;ELEEEVNNFQK;FESDPATHNEPGVR;STLMDTLFNTK	25.0356	25.1881	25.0188	25.0703	24.9252	24.8329	24.7081	24.836	24.7489	|	24.7643	25.0808	24.9428	|	0.316491	0.0112518	1.94878	|	0.178478	0.105529	0.976629
sp|P05362|ICAM1_HUMAN	6	DGTFPLPIGESVTVTR;EPAVGEPAEVTTTVLVR;GGSVLVTC[+57.0214635]STSC[+57.0214635]DQPK;LLGIETPLPK;VELAPLPSWQPVGK;VTLNGVPAQPLGPR	27.336	27.3085	27.1441	27.4066	27.1037	27.048	27.0269	27.0851	27.1779	|	27.0966	27.2629	27.1861	|	0.166224	0.0950339	1.02212	|	0.0894775	0.516648	0.286805
sp|P52292|IMA1_HUMAN	6	EATWTMSNITAGR;LLGASELPIVTPALR;NKNPAPPIDAVEQILPTLVR;NLTWTLSNLC[+57.0214635]R;NNQGTVNWSVDDIVK;TGVVPQLVK	27.4684	27.3756	27.372	27.4003	27.3934	27.1472	27.4793	27.3351	27.3402	|	27.3849	27.4053	27.3136	|	0.0204385	0.739715	0.130935	|	-0.0712643	0.507952	0.294177
sp|O75694|NU155_HUMAN	12	HLLVSNVGGDGEEIER;ISLQAIQQLVR;ISNQVDLSNVC[+57.0214635]AQYR;LADMHSTEISLQQR;LLEVYDQLFK;LLQVASPFLEPHLVR;LYGEFADPFK;NSQFAGGPLGNPNTTAK;SSTAISSIAADGEFLHELEEK;VASVSQNAIVSAAGNIAR;YMDLLWR;YVENPSQVLNC[+57.0214635]ER	26.43	26.3547	26.4431	26.3754	26.259	26.3605	26.2959	26.2328	26.2788	|	26.2692	26.4093	26.3316	|	0.140101	0.0177652	1.75043	|	0.0624574	0.226495	0.644941
sp|A8MXV4|NUD19_HUMAN	1	EAFEEAGVLLLRPR	23.9856	24.3015	24.1251	24.4006	24.1645	24.1404	24.2896	24.3381	24.2596	|	24.2958	24.1374	24.2352	|	-0.158366	0.22089	0.655824	|	-0.0606016	0.545927	0.262866
sp|O00267|SPT5H_HUMAN	5	FEGDTGLIVR;FIAYQFTDTPLQIK;TPMYGSQTPLQDGSR;TPMYGSQTPMYGSGSR;VVSISSEHLEPITPTK	24.2309	24.2598	24.0489	24.1378	23.9329	23.7208	23.7014	24.0304	23.6818	|	23.8045	24.1799	23.9305	|	0.37534	0.0589998	1.22915	|	0.12597	0.488286	0.311326
sp|Q9NSE4|SYIM_HUMAN	17	AVLEEGTDVVIK;C[+57.0214635]GFSELYSWQR;DSFLGSIPGK;DTVLLPQTSFPMK;EAQNLSAMEIR;EPPYGADVLR;FIPGSALNGMVEMMDR;FLINLEGGDIR;QQPDTELEIQQK;QWFINITDIK;SC[+57.0214635]QTALVEILDVIVR;SGDLYVLAADK;TALAEAELEYNPEHVSR;TGWISTSSIWK;TKDEYLINSQTTEHIVK;TVIVHGFTLGEK;YTAESSDTLC[+57.0214635]PR	28.0723	28.1424	27.9842	28.1582	28.4189	27.8346	27.8663	27.8858	27.8864	|	27.8795	28.0663	28.1373	|	0.186811	0.0524001	1.28067	|	0.257774	0.26659	0.574157
sp|Q96DX5|ASB9_HUMAN	1	RPVELVPPESPLAQLFLER	22.571	22.513	22.9715	22.5103	22.6883	22.9717	22.5078	22.4051	22.3025	|	22.4051	22.6852	22.7234	|	0.280048	0.181905	0.740155	|	0.31826	0.126895	0.896554
sp|P61221|ABCE1_HUMAN	6	AIIKPQYVDQIPK;LC[+57.0214635]IEVTPQSK;LKPDEGGEVPVLNVSYKPQK;NTVANSPQTLLAGMNK;NVEDLSGGELQR;VIVFDGVPSK	26.7781	26.7674	26.6975	26.9065	26.7438	26.5419	26.6473	26.7332	26.6043	|	26.6616	26.7476	26.7308	|	0.0860551	0.142285	0.84684	|	0.0691706	0.588482	0.230267
sp|Q7KZ85|SPT6H_HUMAN	2	GQIFPTVNGLFR;MQAYQYEQISADPDKPLADGIR	23.5223	23.316	23.3749	23.5888	23.1822	23.1713	23.2786	23.2293	23.248	|	23.252	23.4044	23.3141	|	0.1524	0.124289	0.905566	|	0.0621255	0.696126	0.157312
sp|P61011|SRP54_HUMAN	7	DMYEQFQNIMK;DVQELLTQYTK;GGGALSAVAATK;LLGMGDIEGLIDK;SAIDLEEMASGLNK;SAIDLEEMASGLNKR;SPIIFIGTGEHIDDFEPFK	25.6239	25.5931	25.8128	25.6499	25.523	25.7041	25.5662	25.338	25.5806	|	25.4949	25.6766	25.6256	|	0.181666	0.157952	0.801474	|	0.130723	0.250206	0.601702
sp|Q09666|AHNK_HUMAN	104	ADIDVSGPK;ADIDVSGPKVDVEC[+57.0214635]PDVNIEGPEGK;ADIDVSGPSVDTDAPDLDIEGPEGK;ADLDVSGPK;ADVDISGPK;ADVDVSGPK;AEGPDVAVDLPK;AEGPEVDVNLPK;AGAISASGPELQGAGHSK;APDVDVNIAGPDAALK;APEVNLNAPDVDVHGPDWNLK;APNISMPDVDLNLK;ASLGSLEGEAEAEASSPK;ELLLPNWQGSGSHGLTIAQR;FSMPGFK;FSMPGFKGEGPDVDVNLPK;GEGPDVDVNLPK;GEGPEVDMNLPK;GEGPEVDVNLPK;GEGPEVDVTLPK;GGADVSGGVSAPDISLGEGHLSVK;GGQIGLQAPGLSVSGPQGHLESGSGK;GGVQVPAVDISSSLGGR;GGVTG…	30.9378	30.9042	30.7497	30.8518	30.6465	30.4927	30.4377	30.7622	30.4801	|	30.56	30.8639	30.6637	|	0.303909	0.0763572	1.11715	|	0.103668	0.515741	0.287568
sp|O60306|AQR_HUMAN	2	LNLQFLTLHDYLLR;TDVAVQIISNIYHNFPEQR	21.828	22.0886	22.2604	21.8401	22.1193	22.3026	22.1464	21.8252	22.1037	|	22.0251	22.059	22.0874	|	0.0338745	0.844142	0.0735843	|	0.0622622	0.731109	0.136018
sp|Q52LJ0|FA98B_HUMAN	6	EMAC[+57.0214635]PYSVLISGDIKDR;GPLLEEQALTK;INDALSC[+57.0214635]EYEC[+57.0214635]R;MDLNSEQAEQLER;SLC[+57.0214635]NLEESITSAGR;TTITMAHLLAAR	25.8611	25.2718	25.5316	25.833	25.5819	25.406	25.644	25.8347	25.5086	|	25.6624	25.5548	25.607	|	-0.107584	0.618157	0.208901	|	-0.0554517	0.741232	0.130046
sp|P04843|RPN1_HUMAN	19	ALTSEIALLQSR;ATSFLLALEPELEAR;DVPAYSQDTFK;FPLFGGWK;GEDEEENNLEVR;HFDETVNR;LDFSITKDPAAEAR;LKTEGSDLC[+57.0214635]DR;LPVALDPGAK;NIEIDSPYEISR;NLVEQHIQDIVVHYTFNK;QFVVFEGNHYFYSPYPTK;QPDSGISSIR;SEDLLDYGPFR;TILPAAAQDVYYR;VAC[+57.0214635]ITEQVLTLVNKR;VHYENNSPFLTITSMTR;VTAEVVLAHLGGGSTSR;YDYQRQPDSGISSIR	29.8322	29.8844	29.8048	29.8889	29.7534	29.7467	29.8033	29.7397	29.7804	|	29.7745	29.8405	29.7963	|	0.065986	0.0950924	1.02185	|	0.0218601	0.694951	0.158046
sp|O00584|RNT2_HUMAN	2	ELDLNSVLLK;HGTC[+57.0214635]AAQVDALNSQK	24.5913	22.9894	23.953	23.6527	25.0777	25.4623	25.29	25.0429	25.2817	|	25.2049	23.8446	24.7309	|	-1.3603	0.0957801	1.01872	|	-0.473942	0.480772	0.318061
sp|O75436|VP26A_HUMAN	9	ELALPGELTQSR;EYDLIVHQLATYPDVNNSIK;HYLFYDGESVSGK;LFLAGYDPTPTMR;QQEIILWR;SYDFEFMQVEKPYESYIGANVR;YEIMDGAPVK;YEIMDGAPVKGESIPIR;YFLNLVLVDEEDRR	28.0698	27.7689	27.9008	28.0756	27.9186	27.9329	27.9931	27.9639	27.9025	|	27.9532	27.9132	27.9757	|	-0.0399927	0.697451	0.156487	|	0.022548	0.717415	0.14423
sp|O75312|ZPR1_HUMAN	3	GALTTVEGLITR;IPELDFEIPAFSQK;NPFTLGDSSNPGQTER	24.2173	24.2541	24.2499	24.5144	24.354	24.222	24.3496	24.1182	24.212	|	24.2266	24.2404	24.3635	|	0.0138365	0.85703	0.0670038	|	0.136891	0.276923	0.557642
sp|P62979|RS27A_HUMAN	9	C[+57.0214635]C[+57.0214635]LTYC[+57.0214635]FNKPEDK;EC[+57.0214635]PSDEC[+57.0214635]GAGVFMASHFDR;ESTLHLVLR;IQDKEGIPPDQQR;LIFAGKQLEDGR;TITLEVEPSDTIENVK;TITLEVEPSDTIENVKAK;TLSDYNIQK;TLSDYNIQKESTLHLVLR	31.3008	31.1384	30.9817	31.2114	31.0116	31.0968	31.2626	31.2434	31.0358	|	31.1806	31.1403	31.1066	|	-0.0403214	0.749236	0.125382	|	-0.0740331	0.472001	0.326057
sp|Q9BXY0|MAK16_HUMAN	2	ALIAAQLDNAIEK;ALIAAQLDNAIEKELLER	21.3795	22.0126	21.3312	21.7316	21.3092	20.5274	21.1501	20.5137	20.5093	|	20.7244	21.5744	21.1894	|	0.850065	0.0498681	1.30218	|	0.465044	0.334608	0.475464
sp|Q13155|AIMP2_HUMAN	5	DIVINANPASPPLSLLVLHR;FLFSLFGQK;SC[+57.0214635]ENLAPFNTALK;SYGPAPGAGHVQEESNLSLQALESR;VELPTC[+57.0214635]MYR	26.8344	26.0397	26.7143	26.3439	26.6363	26.872	26.8634	26.6906	26.8331	|	26.7957	26.5295	26.6174	|	-0.266246	0.394926	0.403484	|	-0.178261	0.365839	0.43671
sp|P48643|TCPE_HUMAN	27	C[+57.0214635]PTLEQYAMR;DGDVTVTNDGATILSMMDVDHQIAK;DTEPLIQTAK;DVDFELIKVEGK;EKFEEMIQQIK;EMNPALGIDC[+57.0214635]LHK;FEEMIQQIK;FSELTAEK;GVIVDKDFSHPQMPK;HKLDVTSVEDYK;IADGYEQAAR;IAILTC[+57.0214635]PFEPPKPK;IDDIRKPGESEE;ISDSVLVDIK;ISDSVLVDIKDTEPLIQTAK;KQQISLATQMVR;LDVTSVEDYK;LGFAGLVQEISFGTTK;LMGLEALK;MIIEEAKR;MLVIEQC[+57.0214635]K;QQHVIETLIGK;QQISLATQMVR;SLHDALC[+57.0214635]VIR;TSLGPNGLDK;VAIEHLDK;WVGGP…	29.5672	29.3592	29.5669	29.5467	29.4523	29.4479	29.4143	29.5095	29.4373	|	29.4537	29.4978	29.4823	|	0.0440655	0.602821	0.219812	|	0.0285886	0.544007	0.264395
sp|O00232|PSD12_HUMAN	7	AIYDTPC[+57.0214635]IQAESEK;DPNNLLNDWSQK;GSLESPATDVFGSTEEGEKR;LQEVIETLLSLEK;TASDMVSTSR;VEFILEQMR;WSTLVEDYGMELR	26.6747	25.6404	26.1106	25.7847	26.849	26.9691	26.8171	26.8244	26.771	|	26.8042	26.1419	26.5343	|	-0.662265	0.156731	0.804845	|	-0.269879	0.547888	0.261308
sp|Q9NX46|ARHL2_HUMAN	5	ALVQSLLAK;HVQSLEPDPGTPGSER;IGELLDQASVTR;TEALYYTDDTAMAR;VAGISLAYSSVQDVQK	26.6546	26.4816	26.5261	26.7317	26.5137	26.3394	26.4227	26.6199	26.4383	|	26.4936	26.5541	26.5283	|	0.0604343	0.502651	0.298733	|	0.0346629	0.806228	0.0935422
sp|Q969V3|NCLN_HUMAN	6	AVSDWLIASVEGR;ELETVAAHQFPEVR;INLAEDVLAWEHER;LLDFSYEQYQK;MQQYDLQGQPYGTR;QSAGAVVIILPR	25.7493	25.6899	25.7514	25.7372	25.5045	25.6339	25.7943	25.5765	25.5274	|	25.6327	25.7302	25.6252	|	0.0974547	0.356822	0.447549	|	-0.00751813	0.947038	0.0236327
sp|Q9Y2Z0|SGT1_HUMAN	4	LELLHPIIPEQSTFK;LFQQIYSDGSDEVKR;NYAAALETFTEGQK;SLELNPNNSTAMLR	26.3809	26.2337	26.3697	26.57	26.2164	26.16	26.0967	26.3047	26.1259	|	26.1758	26.3281	26.3155	|	0.152351	0.137697	0.861075	|	0.139718	0.403824	0.393808
sp|P02768|ALBU_HUMAN	3	C[+57.0214635]C[+57.0214635]TESLVNR;KVPQVSTPTLVEVSR;VPQVSTPTLVEVSR	26.1055	27.8939	25.6993	27.1329	26.9009	26.4863	27.1686	27.2716	26.8232	|	27.0878	26.5662	26.84	|	-0.521561	0.522155	0.282201	|	-0.247761	0.352745	0.452539
sp|P51665|PSMD7_HUMAN	7	DIKDTTVGTLSQR;DLGLPTEAYISVEEVHDDGTPTSK;NDIAINELMK;SVVALHNLINNK;TFEHVTSEIGAEEAEEVGVEHLLR;TNDQMVVVYLASLIR;VVGVLLGSWQK	26.9979	27.1242	26.8491	27.0655	26.9793	26.8206	26.9925	26.9324	26.8135	|	26.9128	26.9904	26.9551	|	0.0775967	0.467812	0.329929	|	0.0422891	0.661372	0.179554
sp|P14324|FPPS_HUMAN	3	ATPEQYQILK;IGTDIQDNK;VLTEDEMGHPEIGDAIAR	26.8351	25.3112	26.4118	26.5981	26.6435	26.4494	26.7742	26.6659	26.6322	|	26.6908	26.1861	26.5637	|	-0.504716	0.382103	0.41782	|	-0.127078	0.161497	0.791835
sp|P39023|RL3_HUMAN	11	AGMTHIVR;AHLMEIQVNGGTVAEK;DDPSKPVHLTAFLGYK;EVVEAVTIVETPPMVVVGIVGYVETPR;HGSLGFLPR;IGQGYLIK;LEQQVPVNQVFGQDEMIDVIGVTK;NNASTDYDLSDK;SINPLGGFVHYGEVTNDFVMLK;TVFAEHISDEC[+57.0214635]K;TVFAEHISDEC[+57.0214635]KR	28.1808	29.3063	29.0232	29.3794	29.0645	28.9987	27.9594	28.1358	28.0008	|	28.032	28.8368	29.1475	|	0.80475	0.137041	0.86315	|	1.11553	0.0042833	2.36822
sp|O75475|PSIP1_HUMAN	4	DFKPGDLIFAK;GFNEGLWEIDNNPK;LPIFFFGTHETAFLGPK;QPC[+57.0214635]PSESDIITEEDK	24.1712	24.2638	24.0277	24.1068	23.8032	23.8486	23.8485	23.851	23.756	|	23.8185	24.1542	23.9195	|	0.335745	0.024484	1.61112	|	0.101046	0.40036	0.397549
sp|Q9NQP4|PFD4_HUMAN	2	AAAEDVNVTFEDQQK;NLQEEIDALESR	20.7879	19.6112	19.6024	20.1921	23.2962	23.93	24	23.038	21.9842	|	23.0074	20.0005	22.4728	|	-3.00689	0.0169483	1.77087	|	-0.53464	0.707491	0.150279
sp|P02545|LMNA_HUMAN	24	AAYEAELGDAR;AQNTWGC[+57.0214635]GNSLR;DLEALLNSK;EAALSTALSEKR;EGDLIAAQAR;IDSLSAQLSQLQK;KQLQDEMLR;LALDMEIHAYR;LKDLEALLNSK;LQEKEDLQELNDR;LQTMKEELDFQK;LRDLEDSLAR;LVEIDNGK;NSNLVGAAHEELQQSR;QNGDDPLLTYR;SGAQASSTPLSPTR;SLETENAGLR;SNEDQSMGNWQIK;SVGGSGGGSFGDNLVTR;TALINSTGEEVAMR;TLEGELHDLR;TVLC[+57.0214635]GTC[+57.0214635]GQPADK;VAVEEVDEEGK;VAVEEVDEEGKFVR	29.8926	29.8935	29.7171	30.0042	29.7632	29.622	29.6629	29.8162	29.6064	|	29.6952	29.8344	29.7965	|	0.139184	0.180477	0.743578	|	0.101287	0.483999	0.315156
sp|P62917|RL8_HUMAN	9	ASGNYATVISHNPETK;ASGNYATVISHNPETKK;AVDFAER;AVVGVVAGGGR;DIIHDPGR;IDKPILK;KGAGSVFR;KVGLIAAR;TELFIAAEGIHTGQFVYC[+57.0214635]GK	28.693	28.913	28.6845	28.9032	28.7175	28.6204	28.6139	28.8472	28.6073	|	28.6894	28.7635	28.747	|	0.0740852	0.533083	0.273205	|	0.0576153	0.641303	0.192937
sp|P50579|MAP2_HUMAN	5	ALDQASEEIWNDFR;GPSAAGEQEPDKESGASVDEVAR;KYVMSWIKPGMTMIEIC[+57.0214635]EK;MEEGEVYAIETFGSTGK;VQTDPPSVPIC[+57.0214635]DLYPNGVFPK	27.4355	27.5528	27.3957	27.5704	27.4176	27.3409	27.3535	27.4495	27.2744	|	27.3591	27.4613	27.443	|	0.102155	0.21422	0.66914	|	0.0838483	0.380516	0.419628
sp|P61604|CH10_HUMAN	8	GGEIQPVSVK;GGIMLPEK;GKGGEIQPVSVK;VGDKVLLPEYGGTK;VLLPEYGGTK;VLQATVVAVGSGSK;VVLDDKDYFLFR;VVLDDKDYFLFRDGDILGK	31.5438	31.3531	31.3601	31.4625	31.4136	31.3735	31.3295	31.6738	31.6275	|	31.5436	31.419	31.4165	|	-0.124631	0.38676	0.412559	|	-0.127096	0.359952	0.443756
sp|Q9P2E9|RRBP1_HUMAN	16	DALNQATSQVESK;EQEITAVQAR;ETSYEEALANQR;EVPMVVVPPVGAK;LIEILSEK;LKELESQVSGLEK;LKGELESSDQVR;LLATEQEDAAVAK;LQSSEAEVR;LTAEFEEAQTSAC[+57.0214635]R;NTDVAQSPEAPK;QLLLESQSQLDAAK;QSDELALVR;SIEALLEAGQAR;SVEEEEQVWR;TAGPLESSETEEASQLK	27.4656	27.593	27.4176	27.5328	27.3676	27.2225	27.3123	27.4714	27.302	|	27.3619	27.4921	27.3743	|	0.130161	0.161282	0.792415	|	0.0124187	0.912742	0.0396521
sp|P11177|ODPB_HUMAN	9	DAINQGMDEELER;DAINQGMDEELERDEK;DIIFAIK;EGVEC[+57.0214635]EVINMR;ILEDNSIPQVK;IMEGPAFNFLDAPAVR;VFLLGEEVAQYDGAYK;VTGADVPMPYAK;VVSPWNSEDAK	28.0791	28.116	28.0057	28.1528	27.881	27.9142	28.0651	27.9225	27.9125	|	27.9667	28.0669	27.9827	|	0.100253	0.175526	0.755659	|	0.0160065	0.881001	0.0550238
sp|Q15262|PTPRK_HUMAN	6	AAYFDMIR;GLNPGTLNILVR;LSNPPSAGPIVVHC[+57.0214635]SAGAGR;TYQGFWNPPLAPR;VADLLQHINLMK;YLC[+57.0214635]EGTESPYQTGQLHPAIR	24.2427	24.2321	24.0078	24.1454	24.0773	24.165	24.3039	24.1697	24.0535	|	24.1757	24.1609	24.1293	|	-0.0148277	0.894908	0.0482214	|	-0.0464624	0.596307	0.22453
sp|P52888|THOP1_HUMAN	6	FYLDLYPR;QANTGLFNLR;SC[+57.0214635]ILRPGGSEDASAMLR;TSQTVATFLDELAQK;VDQALHTQTDADPAEEYAR;WDLSAQQIEER	25.6385	25.5888	25.5331	25.5885	25.5056	25.3048	25.2937	25.4496	25.4082	|	25.3838	25.5868	25.4663	|	0.203003	0.0282264	1.54934	|	0.0824534	0.452387	0.34449
sp|Q53GQ0|DHB12_HUMAN	10	GVFVQSVLPYFVATK;ISYSLFTALR;KPTLDKPSPETFVK;MININILSVC[+57.0214635]K;MTQLVLPGMVER;SKDKLDQVSSEIK;STRAHYLKK;TFVDFFSQC[+57.0214635]LHEEYR;TIAVDFASEDIYDK;TIAVDFASEDIYDKIK	27.9545	27.8215	28.0876	27.9107	27.8819	27.9915	28.1252	27.89	27.8994	|	27.9715	27.9545	27.928	|	-0.0170072	0.883235	0.0539239	|	-0.043506	0.642278	0.192277
sp|P00533|EGFR_HUMAN	14	AC[+57.0214635]GADSYEMEEDGVR;EISDGDVIISGNK;ELVEPLTPSGEAPNQALLR;GDSFTHTPPLDPQELDILK;IIC[+57.0214635]AQQC[+57.0214635]SGR;IPLENLQIIR;ITDFGLAK;LTQLGTFEDHFLSLQR;NGLQSC[+57.0214635]PIKEDSFLQR;NYDLSFLK;NYVVTDHGSC[+57.0214635]VR;TDLHAFENLEIIR;VLGSGAFGTVYK;YLVIQGDER	27.1133	27.4302	27.1524	27.338	27.3542	27.0844	27.0809	27.3449	27.1287	|	27.1848	27.232	27.2589	|	0.0471363	0.733266	0.134739	|	0.074028	0.568629	0.245171
sp|P49591|SYSC_HUMAN	12	DEWLRPEDLPIK;EIGNLLHPSVPISNDEDVDNKVER;ELVSC[+57.0214635]SNC[+57.0214635]TDYQAR;FKDPGLVDQLVK;GVLVFLEQALIQYALR;IEQFVYSSPHDNK;IWGDC[+57.0214635]TVR;KLDLEAWFPGSGAFR;LLIDEAILK;TIC[+57.0214635]AILENYQTEK;YAGLSTC[+57.0214635]FR;YLIATSEQPIAALHR	28.2919	28.1138	28.153	28.0714	27.7831	27.9426	27.9865	27.8601	27.9695	|	27.9387	28.1862	27.9324	|	0.24751	0.0243626	1.61328	|	-0.00633558	0.949804	0.0223659
sp|Q99536|VAT1_HUMAN	14	AC[+57.0214635]GLNFADLMAR;C[+57.0214635]LVLTGFGGYDK;EVAEAATGEDASSPPPK;GVDIVMDPLGGSDTAK;GYNLLKPMGK;LPPLPVTPGMEGAGVVIAVGEGVSDR;LPPLPVTPGMEGAGVVIAVGEGVSDRK;LQSRPAAPPAPGPGQLTLR;TEAASDPQHPAASEGAAAAAASPPLLR;TVENVTVFGTASASK;VKLQSRPAAPPAPGPGQLTLR;VLLVPGPEK;VLLVPGPEKEN;VVTYGMANLLTGPK	30.9167	30.8613	30.7257	30.8877	30.7061	30.694	30.849	30.6832	30.7303	|	30.7542	30.8345	30.7626	|	0.080361	0.346238	0.460625	|	0.00842921	0.921151	0.0356693
sp|Q15435|PP1R7_HUMAN	4	GAGQQQSQEMMEVDR;IEGLQNLVNLR;LTMLDIASNR;VMLALPSVR	25.3696	23.7376	24.2816	24.1286	25.7934	25.8224	25.7783	25.8045	25.7538	|	25.7789	24.4629	25.2481	|	-1.31594	0.111042	0.954513	|	-0.530738	0.443191	0.353409
sp|P46379|BAG6_HUMAN	7	AGSSESIAAFIQR;C[+57.0214635]NLAC[+57.0214635]TPPR;ENASPAPGTTAEEAMSR;ESFSLVQVQPGVDIIR;LINLVGESLR;LLGNTFVALSDLR;LQVVLEHMPVGPDAILR	27.4203	27.4653	27.391	27.5427	27.4685	27.3281	27.3822	27.3591	27.4027	|	27.3813	27.4255	27.4465	|	0.0442181	0.168787	0.772662	|	0.0651468	0.410024	0.38719
sp|Q13505|MTX1_HUMAN	2	ISNPWQSPSGTLPALR;QTPAGPETEEEPYR	23.7519	21.9793	22.5498	22.7188	23.3166	23.5228	23.8332	23.5476	23.503	|	23.6279	22.7604	23.1861	|	-0.867547	0.235839	0.627384	|	-0.441814	0.200337	0.698239
sp|P02786|TFR1_HUMAN	18	AFTYINLDK;AVLGTSNFK;DSAQNSVIIVDK;GFVEPDHYVVVGAQR;ILNIFGVIK;LAQMFSDMVLK;LAVDEEENADNNTK;LFGNMEGDC[+57.0214635]PSDWK;LLNENSYVPR;LTHDVELNLDYER;LTTDFGNAEK;LVYLVENPGGYVAYSK;QVDGDNSHVEMK;SAFSNLFGGEPLSYTR;SSGLPNIPVQTISR;VEYHFLSPYVSPK;VSASPLLYTLIEK;YNSQLLSFVR	29.4372	29.6252	29.4212	29.6029	29.5062	29.3191	29.4413	29.5037	29.3743	|	29.4397	29.4945	29.4761	|	0.054753	0.517595	0.28601	|	0.0363121	0.719461	0.142993
sp|Q9NUQ9|FA49B_HUMAN	8	AWGAVVPLVGK;DAEGILEDLQSYR;DQPPNSVEGLLNALR;GLLGALTSTPYSPTQHLER;INNVPAEGENEVNNELANR;MTNPAIQNDFSYYR;QFAEILHFTLR;VLKDQPPNSVEGLLNALR	28.3763	27.6934	28.4073	28.3848	28.3981	28.383	28.2739	28.3233	28.2938	|	28.297	28.159	28.3886	|	-0.138021	0.613819	0.21196	|	0.0916341	0.0158818	1.7991
sp|Q9NYF8|BCLF1_HUMAN	3	ETGYVVERPSTTK;MAPVPLDDSNRPASLTK;SSFYPDGGDQETAK	25.1493	25.1897	25.0366	25.2086	24.9321	24.8525	24.95	25.3312	24.823	|	25.0348	25.1252	24.9977	|	0.0904465	0.619905	0.207675	|	-0.0370337	0.853661	0.0687145
sp|Q9BRP8|PYM1_HUMAN	3	AAPTAASDQPDSAATTEK;EGYVPQEEVPVYENK;VSLEETAQLPSAPQGSR	24.4972	24.11	24.1455	24.5828	24.2362	24.1255	23.8541	24.2206	24.1447	|	24.0732	24.2509	24.3149	|	0.177733	0.346631	0.460133	|	0.241678	0.247455	0.606503
sp|Q12905|ILF2_HUMAN	9	GTMTTGHNVADLVVILK;ILPTLEAVAALGNK;ILSHGGFR;INNVIDNLIVAPGTFEVQIEEVR;QPLALNVAYR;VKPAPDETSFSEALLK;VKPAPDETSFSEALLKR;VLQSALAAIR;WFEENASQSTVK	28.6055	28.7616	28.6069	28.8347	28.6495	28.6809	28.6023	28.6252	28.5572	|	28.5949	28.658	28.7217	|	0.0630843	0.350241	0.455633	|	0.126822	0.146299	0.83476
sp|Q9UKX7|NUP50_HUMAN	5	NATMPVTMLIR;TNGDSQQPSSSGLASSK;VAAETQSPSLFGSTK;VAFGSLAANGPTTLVDK;YLANIEQQHGNSGR	24.905	25.0598	24.8104	25.1524	25.0062	24.6402	24.9277	25.0362	24.7346	|	24.8995	24.9251	24.933	|	0.0255597	0.834372	0.0786404	|	0.0334441	0.860708	0.0651442
sp|Q15019|SEPT2_HUMAN	7	ASIPFSVVGSNQLIEAK;ILDEIEEHNIK;LTVVDTPGYGDAINC[+57.0214635]R;LYPWGVVEVENPEHNDFLK;TIISYIDEQFER;TVQIEASTVEIEER;VNIVPVIAK	27.8239	27.6058	27.7934	27.7652	27.7098	27.8318	27.7058	27.7724	27.7217	|	27.7333	27.741	27.7689	|	0.00775464	0.921786	0.0353698	|	0.0356375	0.441305	0.355261
sp|Q02952|AKA12_HUMAN	7	AITPQAQEELQK;SDEVDEQVAC[+57.0214635]QEVK;STPVIVSATTK;TEETATEMLTSELQTQAHVIK;TEGTQEADQYADEK;VKEESQLPGTGGPEDVLQPVQR;VVGQTTPESFEK	24.7876	24.6614	24.4175	24.5665	24.4795	24.4214	23.6509	24.2479	24.3021	|	24.067	24.6222	24.4892	|	0.555194	0.0990709	1.00405	|	0.422181	0.17607	0.754315
sp|Q96AG4|LRC59_HUMAN	9	ATILDLSC[+57.0214635]NK;DKLDGNELDLSLSDLNEVPVK;DNPLDPVLAK;LQQLPADFGR;LTTLPSDFC[+57.0214635]GLTHLVK;LVNLQHLDLLNNK;LVTLPVSFAQLK;VAGDC[+57.0214635]LDEK;WLDLKDNPLDPVLAK	28.8867	28.9152	28.9157	28.8712	28.7974	28.7772	28.6819	28.7146	28.758	|	28.7182	28.9059	28.8153	|	0.187703	0.00608016	2.21608	|	0.0971279	0.0583285	1.23412
sp|P08195|4F2_HUMAN	21	ADLLLSTQPGR;ADLLLSTQPGREEGSPLELER;DLLLTSSYLSDSGSTGEHTK;EDFDSLLQSAK;EEGSPLELER;FTGLSKEELLK;GENSWFSTQVDTVATK;GLVLGPIHK;GQSEDPGSLLSLFR;GRLDYLSSLK;IGDLQAFQGHGAGNLAGLK;IKVAEDEAEAAAAAK;LDYLSSLK;LKLEPHEGLLLR;LLTSFLPAQLLR;NQKDDVAQTDLLQIDPNFGSK;SLLHGDFHAFSAGPGLFSYIR;VAEDEAEAAAAAK;VAGSPGWVR;VILDLTPNYR;WC[+57.0214635]SWSLSQAR	30.4329	30.5133	30.4443	30.4773	30.365	30.328	30.1378	30.1879	30.1819	|	30.1692	30.4635	30.3901	|	0.294369	0.00131033	2.88262	|	0.220954	0.0280639	1.55185
sp|P38117|ETFB_HUMAN	9	EIDGGLETLR;IEVIKPGDLGVDLTSK;KIEVIKPGDLGVDLTSK;LPAVVTADLR;LSVISVEDPPQR;TALAMGADR;VDLVLLGK;VETTEDLVAK;YATLPNIMK	29.0089	28.3863	28.7946	28.8836	28.893	28.7109	28.7006	28.799	28.8215	|	28.7737	28.7299	28.8292	|	-0.0437673	0.834677	0.0784817	|	0.0554511	0.47963	0.319094
sp|Q9Y3I0|RTCB_HUMAN	11	EQLAQAMFDHIPVGVGSK;GGGVGGFLPAMK;GMAAAGNYAWVNR;IASPEGQDYLK;LMFEELR;NLDFQDVLDK;NVTDVVNTC[+57.0214635]HDAGISK;QIGNVAALPGIVHR;SYNDELQFLEK;TNLDESDVQPVK;VFNTTPDDLDLHVIYDVSHNIAK	27.9327	28.0027	27.8797	28.0185	27.8425	27.7401	27.7837	27.8639	27.7878	|	27.8118	27.9384	27.867	|	0.126584	0.050577	1.29605	|	0.0552368	0.573963	0.241116
sp|P21283|VATC1_HUMAN	5	DFQYNEEEMKADKEEMNR;IDC[+57.0214635]NLLEFK;QYETLAEMVVPR;VGTLDVLVGLSDELAK;YGLPVNFQAMLLQPNKK	25.4034	24.299	25.8094	25.5962	25.8165	25.8696	25.8441	25.6616	25.5738	|	25.6932	25.1706	25.7608	|	-0.52254	0.366373	0.436077	|	0.0676276	0.589726	0.22935
sp|P09972|ALDOC_HUMAN	4	GVVPLAGTDGETTTQGLDGLSER;RLSQIGVENTEENRR;TPSALAILENANVLAR;VDKGVVPLAGTDGETTTQGLDGLSER	30.1552	29.9899	29.9542	30.0995	30.0532	29.6428	29.9224	29.8497	29.8018	|	29.858	30.0331	29.9318	|	0.175138	0.0863552	1.06371	|	0.0738646	0.665261	0.177008
sp|Q9NTJ3|SMC4_HUMAN	9	DTLVADNLDQATR;ELEANVLATAPDK;FTQLDLEDVQVR;HNTAVSQLTK;IIDKEGDDYEVIPNSNFYVSR;LMITHIVNQNFK;MTEIQTPENTPR;NTNAAEESLPEIQK;SNNIINETTTR	26.492	26.7811	26.3978	26.7024	26.5721	26.2932	26.2995	26.5728	26.3671	|	26.4131	26.557	26.5226	|	0.14384	0.372833	0.428485	|	0.109448	0.5004	0.300683
sp|P21796|VDAC1_HUMAN	13	EHINLGC[+57.0214635]DMDFDIAGPSIR;GYGFGLIK;LETAVNLAWTAGNSNTR;LTFDSSFSPNTGK;LTFDSSFSPNTGKK;LTLSALLDGK;TDEFQLHTNVNDGTEFGGSIYQK;TKSENGLEFTSSGSANTETTK;VNNSSLIGLGYTQTLKPGIK;VTQSNFAVGYK;WNTDNTLGTEITVEDQLAR;WTEYGLTFTEK;YQIDPDAC[+57.0214635]FSAK	31.2918	31.3017	31.1095	31.2498	31.0538	30.9849	31.0414	31.0507	31.0283	|	31.0401	31.2344	31.0962	|	0.194232	0.0882147	1.05446	|	0.056029	0.55364	0.256772
sp|P12955|PEPD_HUMAN	7	AFTPFSGPK;EYELESLFEHYC[+57.0214635]YSR;FEVNNTILHPEIVEC[+57.0214635]R;LPASHATWMGK;TVEEIEAC[+57.0214635]MAGC[+57.0214635]DK;VPLALFALNR;YC[+57.0214635]TDTGVLFR	26.9513	26.7624	26.9285	26.6908	26.752	27.0608	27.1663	26.9427	26.9475	|	27.0188	26.8807	26.8345	|	-0.1381	0.221962	0.653721	|	-0.184289	0.258637	0.58731
sp|P40692|MLH1_HUMAN	1	IINLTSVLSLQEEINEQGHEVLR	18.5735	19.7338	19.4123	18.019	17.699	19.5889	19.2636	18.2226	18.6708	|	18.719	19.2399	18.4356	|	0.520896	0.32076	0.49382	|	-0.28335	0.695511	0.157696
sp|P42704|LPPRC_HUMAN	40	AGDMENAENILTVMR;AGYPQYVSEILEK;C[+57.0214635]VANNQVETLEK;DLPVTEAVFSALVTGHAR;DTTALSFFHMLNGAALR;EKDIQEESTFSSR;FSPTDFLAK;GAYDIFLNAK;GDVENIEVVQK;GFTLNDAANSR;IQEENVIPR;ISNQFDWALMR;KGAYDIFLNAK;KIIETPGIR;KVIEEQLEPAVEK;LDDLFLK;LDSSAVLDTGK;LEDVALQILLAC[+57.0214635]PVSK;LFEC[+57.0214635]DRDQMYYNLLK;LGAVYDVSHYNALLK;LIASYC[+57.0214635]NVGDIEGASK;LLAEILR;LLMSEDYFTQAMEVK;LQDAINILK;LVEKGETDLIQK;MEEANIQPNR;MLNGLE…	30.022	29.9391	29.9822	30.0269	29.9738	29.9284	29.945	29.9748	29.8782	|	29.9327	29.9811	29.9764	|	0.0484193	0.265762	0.575507	|	0.0436675	0.339764	0.468822
sp|P10515|ODP2_HUMAN	7	DVPLGTPLC[+57.0214635]IIVEK;GVETIANDVVSLATK;ILVPEGTR;ISVNDFIIK;VPEANSSWMDTVIR;VPLPSLSPTMQAGTIAR;YLEKPITMLL	27.3848	27.377	27.4056	27.3951	27.1686	27.3395	27.3053	27.2772	27.2404	|	27.2743	27.3891	27.3011	|	0.114854	0.0138475	1.85863	|	0.0267817	0.736981	0.132544
sp|Q92599|SEPT8_HUMAN	3	AAVEALQSQALHATSQQPLR;ELEEETNAFNR;FSNAEPEPR	24.5023	24.1936	24.1158	24.6188	24.097	24.3186	23.7129	24.2719	24.0811	|	24.022	24.2705	24.3448	|	0.248576	0.292376	0.534058	|	0.322812	0.221945	0.653755
sp|Q13131|AAPK1_HUMAN	2	TSC[+57.0214635]GSPNYAAPEVISGR;VPFLVAETPR	24.0134	23.9306	23.7705	24.1338	23.7512	23.5835	23.9219	23.7003	23.79	|	23.8041	23.9048	23.8228	|	0.100778	0.353826	0.45121	|	0.0187721	0.922328	0.0351147
sp|Q96FW1|OTUB1_HUMAN	6	AFGFSHLEALLDDSK;EFC[+57.0214635]QQEVEPMC[+57.0214635]K;EYAEDDNIYQQK;GEGGTTNPHIFPEGSEPK;IQQEIAVQNPLVSER;LLTSGYLQR	26.478	24.6497	25.6194	25.6683	26.7003	26.5719	26.636	26.6469	26.5883	|	26.6237	25.5824	26.3135	|	-1.04136	0.187245	0.72759	|	-0.310228	0.440277	0.356274
sp|P08133|ANXA6_HUMAN	12	AINEAYKEDYHK;ALIEILATR;C[+57.0214635]LIEILASR;DAFVAIVQSVK;EAILDIITSR;GLGTDEDTIIDIITHR;LVFDEYLK;MLVVLLQGTR;SEIDLLNIR;SELDMLDIR;SLHQAIEGDTSGDFLK;TTGKPIEASIR	27.9396	28.053	27.9728	28.0223	27.8268	27.9587	27.8611	27.7652	27.8917	|	27.8393	27.9885	27.9359	|	0.149148	0.0434932	1.36158	|	0.0966034	0.244484	0.611749
sp|O43684|BUB3_HUMAN	8	LNQPPEDGISSVK;LYDVPANSMR;MHDLNTDQENLVGTHDAPIR;QGYVLSSIEGR;TPC[+57.0214635]NAGTFSQPEK;VAVEYLDPSPEVQK;VLVWDLR;VYTLSVSGDR	27.7363	27.8257	27.6212	27.7593	27.6071	27.3823	27.5046	27.6208	27.453	|	27.5262	27.7277	27.5829	|	0.201586	0.0612979	1.21255	|	0.0567703	0.671214	0.173139
sp|Q9NWV4|CZIB_HUMAN	3	AQESVGIYEVTHQFVK;ATLENITNLRPVGEDFR;ENSIEILSSTIKPYNAEDNENFK	25.8115	25.303	25.3565	25.7165	25.4623	25.5443	25.2544	25.4806	25.4002	|	25.3784	25.4904	25.5743	|	0.11198	0.571859	0.242711	|	0.195971	0.122644	0.911355
sp|Q9Y5M8|SRPRB_HUMAN	5	DTQTSITDSC[+57.0214635]AVYR;EFEFSQLPLK;GDVGSADIQDLEK;GNSLTLIDLPGHESLR;SAAPSTLDSSSTAPAQLGK	25.7037	24.5333	24.8644	25.0415	25.7399	25.7899	25.6191	25.7816	25.73	|	25.7102	25.0338	25.5238	|	-0.676435	0.189595	0.722173	|	-0.186477	0.522949	0.281541
sp|Q9UI30|TR112_HUMAN	3	GPVEGYEENEEFLR;IC[+57.0214635]PVEFNPNFVAR;VEWSAFLEAADNLR	25.0431	23.4838	24.3488	24.0409	25.7747	26.2958	26.3236	26.0532	25.9673	|	26.1147	24.2919	25.3705	|	-1.82277	0.0494546	1.30579	|	-0.744208	0.389012	0.410038
sp|P22695|QCR2_HUMAN	11	ENMAYTVEC[+57.0214635]LR;LPNGLVIASLENYSPVSR;LTSSLTTK;MALIGLGVSHPVLK;NALANPLYC[+57.0214635]PDYR;QVAEQFLNMR;SMAASGNLGHTPFVDEL;TIAQGNLSNTDVQAAK;VTSEELHYFVQNHFTSAR;WEVADLQPQLK;YEDFSNLGTTHLLR	28.3082	28.3139	28.2147	28.3478	28.1276	28.0251	28.2101	28.2172	27.9947	|	28.1407	28.279	28.1668	|	0.138306	0.189683	0.721971	|	0.0261771	0.838635	0.0764268
sp|Q9Y262|EIF3L_HUMAN	9	IQLLVFK;LAGFLDLTEQEFR;MLGYFSLVGLLR;TVSDLIDQK;VFANILLYIQR;VFSDEVQQQAQLSTIR;VSGGPSLEQR;VSSDVIDQK;VYEIQDIYENSWTK	27.4683	26.3115	27.5012	27.4792	27.5001	27.5337	27.5607	27.4798	27.4125	|	27.4843	27.0937	27.5044	|	-0.390679	0.423347	0.373303	|	0.0200157	0.695787	0.157524
sp|Q16543|CDC37_HUMAN	9	AMKEYEEEER;ASEAKEGEEAGPGDPLLEAVPK;DVQMLQDAISK;EGEEAGPGDPLLEAVPK;LGPGGLDPVEVYESLPEELQK;QYMEGFNDELEAFK;QYMEGFNDELEAFKER;SMPWNVDTLSK;SMVNTKPEKTEEDSEEVR	27.1044	27.1001	27.2056	27.1209	27.0141	27.0239	26.9636	26.931	26.9981	|	26.9642	27.1367	27.0529	|	0.172463	0.0201644	1.69541	|	0.0887076	0.103893	0.983412
sp|Q9Y230|RUVB2_HUMAN	19	AAGVVLEMIR;ALESDMAPVLIMATNR;AVLIAGQPGTGK;DKVQAGDVITIDK;EVVHTVSLHEIDVINSR;EYQDAFLFNELK;FVQC[+57.0214635]PDGELQK;GLGLDDALEPR;GTEVQVDDIKR;GTSYQSPHGIPIDLLDR;LLIVSTTPYSEK;LLIVSTTPYSEKDTK;MIESLTK;QASQGMVGQLAAR;TEALTQAFR;TQGFLALFSGDTGEIK;TQGFLALFSGDTGEIKSEVR;TTEMETIYDLGTK;VYSLFLDESR	29.5692	29.202	29.4898	29.6143	29.5034	29.412	29.4278	29.4777	29.4285	|	29.4447	29.4203	29.5099	|	-0.0243708	0.848159	0.0715227	|	0.0652345	0.382134	0.417785
sp|Q9BZZ5|API5_HUMAN	6	DAYQVILDGVK;ITNNINVLIK;KLPDFLTAK;LLAEMSSFC[+57.0214635]GDMEK;NYGILADATEQVGQHK;TLPDEVLTK	25.9223	25.8008	25.8249	26.0228	25.8532	25.7286	25.6122	25.8127	25.7047	|	25.7099	25.8493	25.8682	|	0.139459	0.124761	0.903922	|	0.158344	0.208704	0.68047
sp|Q13526|PIN1_HUMAN	1	TGEMSGPVFTDSGIHIILR	22.451	22.7323	21.6992	22.8113	22.4308	22.4499	22.6771	22.5061	22.6133	|	22.5989	22.2942	22.564	|	-0.304675	0.427835	0.368723	|	-0.0348562	0.813005	0.0899066
sp|P26599|PTBP1_HUMAN	7	DYGNSPLHR;ENALVQMADGNQAQLAMSHLNGHK;GQPIYIQFSNHK;IAIPGLAGAGNSVLLVSNLNPER;KLPIDVTEGEVISLGLPFGK;LSLDGQNIYNAC[+57.0214635]C[+57.0214635]TLR;NNQFQALLQYADPVSAQHAK	28.3724	28.4457	28.8742	28.2671	28.3471	28.7938	28.4992	28.1826	28.3595	|	28.3471	28.5641	28.4694	|	0.216973	0.31191	0.505971	|	0.122238	0.559479	0.252216
sp|P10768|ESTD_HUMAN	1	VFEHDSVELNC[+57.0214635]K	21.7842	21.2471	21.1121	21.3526	20.8752	20.9694	21.4284	21.5438	21.1256	|	21.366	21.3811	21.0657	|	0.0151437	0.953353	0.0207462	|	-0.300243	0.194605	0.710847
sp|P20810|ICAL_HUMAN	8	AAAPAPVSEAVC[+57.0214635]R;C[+57.0214635]GEDDETIPSEYR;GTVPDDAVEALADSLGK;GTVPDDAVEALADSLGKK;LAAAISEVVSQTPASTTQAGAPPR;SESELIDELSEDFDR;SESELIDELSEDFDRSEC[+57.0214635]K;SLTPAVPVESKPDKPSGK	27.261	27.1945	27.1304	27.1395	27.0398	27.0502	26.6795	26.9882	27.0065	|	26.8914	27.1953	27.0765	|	0.303902	0.0900522	1.04551	|	0.18512	0.217445	0.662651
sp|P23193|TCEA1_HUMAN	9	KQSTDEEVTSLAK;LLDGPSTEKDLDEK;MTAEEMASDELK;MTAEEMASDELKEMR;NAAGALDLLK;NC[+57.0214635]TYTQVQTR;NIPMTLELLQSTR;QSTDEEVTSLAK;TGGTQTDLFTC[+57.0214635]GK	27.7087	27.675	27.6834	27.691	27.3566	27.4545	27.4287	27.4549	27.5109	|	27.4648	27.689	27.5007	|	0.224183	0.0051539	2.28786	|	0.0358582	0.755947	0.121509
sp|Q8WXH0|SYNE2_HUMAN	8	EQFESVAQLNNSLK;EQSLNVSQDLDTIR;LLENVTQEQNELLK;LLLDC[+57.0214635]QDIENQLAIK;QQLLLTLLLQR;SFLDVLSIK;TAAC[+57.0214635]PNSSEVLYTSAK;TAVISIGNQLLHLK	22.4946	22.6142	23.0705	22.5727	22.3485	22.7261	22.4724	22.1658	22.2325	|	22.2903	22.7264	22.5491	|	0.436183	0.114311	0.941911	|	0.258841	0.148169	0.829242
sp|P23526|SAHH_HUMAN	18	AGIPVYAWK;ALDIAENEMPGLMR;ATDVMIAGK;DGPLNMILDDGGDLTNLIHTK;ESLIDGIKR;FDNLYGC[+57.0214635]R;GISEETTTGVHNLYK;IILLAEGR;KALDIAENEMPGLMR;KLDEAVAEAHLGK;QAQYLGMSC[+57.0214635]DGPFKPDHYR;RIILLAEGR;SKFDNLYGC[+57.0214635]R;VADIGLAAWGR;VAVVAGYGDVGK;VNIKPQVDR;VPAINVNDSVTK;YPQLLPGIR	30.303	30.2201	30.2924	30.3527	30.1481	30.0952	30.1405	30.1586	30.1444	|	30.1478	30.2718	30.1987	|	0.123969	0.0365209	1.43746	|	0.0508048	0.584267	0.233388
sp|O43290|SNUT1_HUMAN	4	DLQGLTVEHAIDSFR;QLQQLQQLR;TPYIVLSGSGK;TSSGDASSLSIEETNK	23.8306	23.7431	23.6279	23.8899	23.8001	23.4812	23.4116	23.7603	23.5621	|	23.578	23.7339	23.7237	|	0.15589	0.268612	0.570874	|	0.145741	0.415622	0.381301
sp|P05091|ALDH2_HUMAN	13	AAFQLGSPWR;ANNSTYGLAAAVFTK;EEIFGPVMQILK;GYFIQPTVFGDVQDGMTIAK;LGPALATGNVVVMK;LLC[+57.0214635]GGGIAADR;TEQGPQVDETQFK;TFVQEDIYDEFVER;TIEEVVGR;TIPIDGDFFSYTR;VAFTGSTEIGR;VIQVAAGSSNLK;VVGNPFDSK	29.2714	29.2036	29.1744	29.277	29.0398	29.0418	29.0141	28.9774	29.0156	|	29.0024	29.2165	29.1195	|	0.214124	0.00861988	2.0645	|	0.117193	0.273735	0.56267
sp|Q9P0J0|NDUAD_HUMAN	2	IALLPLLQAETDRR;WVPPLIGELYGLR	24.0701	22.8307	23.5156	22.896	24.8791	25.226	25.0124	24.8546	24.9571	|	24.9414	23.4722	24.3337	|	-1.4692	0.0525309	1.27958	|	-0.607696	0.490692	0.309191
sp|P30086|PEBP1_HUMAN	8	C[+57.0214635]DEPILSNR;GNDISSGTVLSDYVGSGPPK;LYEQLSGK;LYTLVLTDPDAPSR;LYTLVLTDPDAPSRK;NRPTSISWDGLDSGK;VLTPTQVK;YVWLVYEQDRPLK	29.3724	29.4987	29.1999	29.5539	29.3319	29.3089	29.3777	29.4378	29.2782	|	29.3646	29.357	29.3982	|	-0.00759506	0.943178	0.0254062	|	0.0336679	0.7339	0.134363
sp|Q9H9J2|RM44_HUMAN	3	EAVLLNLK;IINPMGLLVEELK;NLVDFLTGEEVVC[+57.0214635]HVAR	24.653	23.4045	24.9751	24.438	24.6705	24.7903	24.6759	24.4868	24.6526	|	24.6051	24.3442	24.6329	|	-0.260889	0.641543	0.192774	|	0.0278206	0.829824	0.0810143
sp|Q9NYL9|TMOD3_HUMAN	8	C[+57.0214635]FSLAATR;FC[+57.0214635]NIMGSSNGVDQEHFSNVVK;FGYQFTQQGPR;ILPVFDEPPNPTNVEESLKR;MLEENTNILK;QKPVQTFTEEK;QLETVLDDLDPENALLPAGFR;SNDPVATAFAEMLK	26.686	26.0584	26.6925	26.5245	26.6022	26.6928	26.6717	26.5756	26.6233	|	26.6235	26.4789	26.6065	|	-0.144583	0.563727	0.248932	|	-0.0170104	0.780049	0.107878
sp|P55036|PSMD4_HUMAN	4	AAAASAAEAGIATTGTEDSDDALLK;IIAFVGSPVEDNEKDLVK;MTISQQEFGR;NAMGSLASQATK	26.9007	26.8964	26.8851	26.924	26.8489	26.6965	26.7359	26.8722	26.7405	|	26.7829	26.894	26.8232	|	0.11116	0.129146	0.88892	|	0.0402851	0.64654	0.189405
sp|P49748|ACADV_HUMAN	15	AGLGSGLSLSGLVHPELSR;ALEQFATVVEAK;ASNTAEVFFDGVR;ELGAFGLQVPSELGGVGLC[+57.0214635]NTQYAR;FFEEVNDPAK;FGMAAALAGTMR;GILLFGTK;GIVNEQFLLQR;LFVALQGC[+57.0214635]MDK;NPFGNAGLLLGEAGK;SFAVGMFK;TPVTDPATGAVK;TSAVPSPC[+57.0214635]GK;VAMHILNNGR;VPSENVLGEVGSGFK	28.646	28.6716	28.5115	28.7275	28.4586	28.3811	28.5173	28.5164	28.4166	|	28.4834	28.6097	28.5224	|	0.126289	0.112241	0.949848	|	0.038997	0.752091	0.12373
sp|Q9Y6A9|SPCS1_HUMAN	1	WLPVQESSTDDKKPGER	22.3516	21.9625	22.7414	22.6221	22.8058	22.8815	22.7299	22.7695	22.7684	|	22.7559	22.3518	22.7698	|	-0.404075	0.213827	0.669938	|	0.0138874	0.87451	0.058235
sp|Q14566|MCM6_HUMAN	18	ASSAAGLTAAVVR;C[+57.0214635]DFTGTLIVVPDVSK;DFYVAFQDLPTR;DQVAIHEAMEQQTISITK;EIESEIDSEEELINK;ELRDEEQTAESIK;ESEDFIVEQYK;GDINVC[+57.0214635]IVGDPSTAK;GVLLMLFGGVPK;IQETQAELPR;ISNLIVLHLR;KVEEEEDESALKR;LTHYDHVLIELTQAGLK;LVFLAC[+57.0214635]C[+57.0214635]VAPTNPR;SLEVILR;TSILAAANPISGHYDR;VSGVDGYETEGIR;YLQLAEELIRPER	28.4261	28.5555	28.2681	28.4331	28.3294	28.1864	28.1956	28.3053	28.1836	|	28.2282	28.4166	28.3163	|	0.188395	0.137629	0.86129	|	0.0881341	0.355974	0.448581
sp|O43795|MYO1B_HUMAN	14	ALYPSSVGQPFQGAYLEINKNPK;EIC[+57.0214635]ELTGIDQSVLER;GDFLFSSDHLIEMATK;IFLLTNNNLLLADQK;IIIAEVVNK;LEDLATLIQK;LFSWLVNR;NFYELSPHIFALSDEAYR;SEVPLVDVTK;SLPIYSPEKVEEYR;SSALVIQSYIR;VLYQVEGFVDKNNDLLYR;VNGVDDAANFR;YLGLLENVR	27.0381	27.1126	26.9664	27.1858	26.9842	26.8266	26.9937	27.0832	26.9694	|	27.0154	27.039	26.9988	|	0.0236403	0.687967	0.162433	|	-0.0165615	0.891468	0.049894
sp|O43159|RRP8_HUMAN	1	YLNEQLYSGPSSAAQR	20.7455	21.2243	20.2882	20.9627	20.7178	20.6244	20.5941	20.7232	20.5907	|	20.636	20.7527	20.7683	|	0.116673	0.709603	0.148984	|	0.132337	0.322628	0.491298
sp|Q99757|THIOM_HUMAN	2	FVGIKDEDQLEAFLK;VVNSETPVVVDFHAQWC[+57.0214635]GPC[+57.0214635]K	20.8372	15.9713	16.4479	18.1611	21.0104	21.5761	21.7409	20.8471	19.9086	|	20.8322	17.7522	20.2492	|	-3.08001	0.176209	0.753972	|	-0.58298	0.65625	0.182931
sp|P27694|RFA1_HUMAN	9	ATAFNEQVDKFFPLIEVNK;C[+57.0214635]DTEFPNFK;FFPLIEVNK;LFSLELVDESGEIR;SENLGQGDKPDYFSSVATVVYLR;VIDQQNGLYR;VKVETYNDESR;VVPIASLTPYQSK;VVTATLWGEDADKFDGSR	27.172	27.3577	27.1431	27.2568	27.1644	27.1467	27.083	27.0624	26.9586	|	27.0347	27.2242	27.1893	|	0.189559	0.086991	1.06053	|	0.154617	0.0404782	1.39278
sp|P11310|ACADM_HUMAN	7	ANWYFLLAR;EEIIPVAAEYDK;EEIIPVAAEYDKTGEYPVPLIR;ENVLIGDGAGFK;IYQIYEGTSQIQR;TGEYPVPLIR;TRPVVAAGAVGLAQR	27.4318	27.3292	27.3301	27.442	27.2339	27.143	27.0871	27.2427	27.1921	|	27.174	27.3637	27.273	|	0.189742	0.0330008	1.48148	|	0.0990213	0.393661	0.404877
sp|Q9UJC5|SH3L2_HUMAN	1	ESNTVFSFLGLKPR	21.9357	21.3971	21.8516	21.6978	22.0697	22.2934	22.3852	22.0929	21.9531	|	22.1437	21.7281	22.0203	|	-0.415581	0.12423	0.905772	|	-0.123432	0.599851	0.221957
sp|Q92598|HS105_HUMAN	16	AFNDPFIQK;AGGIETIANEFSDR;C[+57.0214635]TPSVISFGSK;DLLNMYIETEGK;ENLSYDLVPLK;FIC[+57.0214635]EQDHQNFLR;FVVQNVSAQK;IEVPLYSLLEQTHLK;LMNDMTAVALNYGIYK;MFEELGQR;NAVEEYVYEFR;NQQITHANNTVSNFK;RGPFELEAFYSDPQGVPYPEAK;SVLDAAQIVGLNC[+57.0214635]LR;VEDVSAVEIVGGATR;VLGTAFDPFLGGK	29.0913	29.1587	28.9833	29.0555	29.0203	28.9392	29.0086	29.1388	28.9786	|	29.042	29.0778	29.005	|	0.0357908	0.640231	0.193663	|	-0.0369937	0.574692	0.240565
sp|Q9Y266|NUDC_HUMAN	8	FMDQHPEMDFSK;GQPAIIDGELYNEVK;LITQTFSHHNQLAQK;LKPNLGNGADLPNYR;LSDLDSETR;LVSSDPEINTK;TDFFIGGEEGMAEK;VEESSWLIEDGK	27.5266	27.0923	27.3561	27.5482	27.384	27.2369	27.1995	27.4037	27.2568	|	27.2866	27.325	27.3897	|	0.0383816	0.802732	0.0954295	|	0.103067	0.402923	0.394778
sp|O00410|IPO5_HUMAN	23	AIGTEPDSDVLSEIMHSFAK;ATAAFILANEHNVALFK;EFQQYLPVVMGPLMK;EHIMQMLQNPDWK;ENVNATENC[+57.0214635]ISAVGK;FLFDSVSSQNVGLR;FMQDASDVMQLLLK;FVPYYDLFMPSLK;ITFLLQAIR;KQAEETYENIPGQSK;LC[+57.0214635]GDTSLNNMQR;LLSSAFDEVYPALPSDVQTAIK;LVLPMIK;MLVQC[+57.0214635]MQDQEHPSIR;QAEETYENIPGQSK;QWGLC[+57.0214635]IFDDVIEHC[+57.0214635]SPASFK;SLLIPYLDNLVK;SLVEIADTVPK;STAC[+57.0214635]QMLVC[+57.0214635]YAK;TIEC[+57.0214635]IS…	28.5523	28.5479	28.7837	28.4128	28.5875	28.6307	28.5747	28.4008	28.4897	|	28.4884	28.628	28.5436	|	0.139565	0.218233	0.661079	|	0.0552451	0.546625	0.262311
sp|Q9BRA2|TXD17_HUMAN	4	SWC[+57.0214635]PDC[+57.0214635]VQAEPVVR;TIFAYFTGSK;VTAVPTLLK;YEEVSVSGFEEFHR	28.6311	28.4046	28.3698	28.3423	28.2597	28.2759	28.5005	28.3436	28.3549	|	28.3997	28.4685	28.2926	|	0.0688254	0.521544	0.282709	|	-0.107059	0.156221	0.80626
sp|Q96RS6|NUDC1_HUMAN	6	ESNSLEISLIK;IMNLTVMLDTALGKPR;LFVLTTK;LPTDLTAC[+57.0214635]DNR;LYSSIDHESSTWIIK;QPAPMSTVLYNR	25.8872	25.8949	25.7064	25.8796	25.584	25.503	25.705	25.6795	25.5417	|	25.6421	25.8295	25.6555	|	0.187405	0.0810351	1.09133	|	0.0134659	0.921688	0.035416
sp|P47756|CAPZB_HUMAN	8	DYLLC[+57.0214635]DYNR;GC[+57.0214635]WDSIHVVEVQEK;KLEVEANNAFDQYR;LEVEANNAFDQYR;QMEKDETVSDC[+57.0214635]SPHIANIGR;SGSGTMNLGGSLTR;SPWSNKYDPPLEDGAMPSAR;YDPPLEDGAMPSAR	27.6067	27.422	27.4054	27.594	27.2974	27.2093	27.3632	27.4323	27.293	|	27.3628	27.4781	27.3669	|	0.115222	0.217555	0.66243	|	0.0040652	0.976137	0.0104893
sp|Q9UMX0|UBQL1_HUMAN	1	NPEISHMLNNPDIMR	21.9375	21.8981	21.8722	22.0721	21.5028	21.3572	21.8397	21.7481	21.6921	|	21.76	21.9026	21.6441	|	0.142652	0.0627636	1.20229	|	-0.115892	0.650828	0.186533
sp|Q14318|FKBP8_HUMAN	3	TAVDGPDLEMLTGQER;VDMTFEEEAQLLQLK;VLAQQGEYSEAIPILR	24.7856	24.8327	24.5959	24.9712	24.7402	24.5075	24.6603	24.5754	24.4198	|	24.5518	24.7381	24.7396	|	0.186241	0.139012	0.856947	|	0.187806	0.301811	0.520266
sp|Q9NZM1|MYOF_HUMAN	15	AEDIPQMDDAFSQTVK;ANVTVLDTQIR;EELYMPPLVIK;ELPDSVPQEC[+57.0214635]TVR;GPVGTVSEAQLAR;ILVELATFLEK;IPANQLAELWLK;LDAVNTLLAMAER;LIDEVIEDTR;SLLTEADAGHTEFTDEVYQNESR;SLSQIHEAAVR;VIMELFDNDQVGKDEFLGR;VIVESASNIPK;WVTFLLK;YTLPLTEGK	26.758	26.6601	26.6533	26.7175	26.5128	26.5589	26.5455	26.5349	26.5677	|	26.5493	26.6905	26.5964	|	0.141134	0.0439948	1.3566	|	0.0470492	0.528398	0.277039
sp|P53367|ARFP1_HUMAN	3	HSLPSGLGLSETQITSHGFDNTK;LAQQGSDLIVPAGGQR;LAQTLSTQLFQMVHTQR	24.019	23.5591	23.6712	23.9329	23.8601	23.7627	23.911	23.9574	23.745	|	23.8711	23.7498	23.8519	|	-0.121347	0.488108	0.311484	|	-0.0192502	0.824864	0.0836178
sp|Q15024|EXOS7_HUMAN	2	GGDDLGTEIANTLYR;GSLDPESIFEMMETGKR	21.8846	21.2806	21.8791	21.276	21.3648	21.3272	21.3657	21.384	21.8557	|	21.5351	21.6814	21.3226	|	0.146284	0.600633	0.221391	|	-0.212496	0.315463	0.501052
sp|P17931|LEG3_HUMAN	5	GNDVAFHFNPR;IQVLVEPDHFK;MLITILGTVKPNANR;QSVFPFESGKPFK;VAVNDAHLLQYNHR	26.7118	25.7417	26.1688	26.4943	27.1213	27.3085	27.2045	27.0897	26.9223	|	27.0722	26.2074	26.9747	|	-0.864749	0.0811049	1.09095	|	-0.0974846	0.73738	0.132309
sp|Q6P2E9|EDC4_HUMAN	9	AAADTLQGPMQAAYR;EAFQSVVLPAFEK;EQQAAVTSSIMQAMR;ETC[+57.0214635]STLAESPR;GGQLQEQLTQQLSQALSSAVAGR;GLLPGLLPAPADK;HSQEELLQR;IVELPAPADFLSLSSETKPK;LFQFLQAEPHNSLGK	26.5552	26.5387	26.58	26.4965	26.5338	26.4534	26.3084	26.3345	26.362	|	26.3349	26.558	26.4945	|	0.223046	0.000467949	3.3298	|	0.159605	0.00697143	2.15668
sp|P54578|UBP14_HUMAN	9	AQLFALTGVQPAR;ASGEMASAQYITAALR;C[+57.0214635]TESEEEEVTK;EKFEGVELNTDEPPMVFK;FDDDKVSIVTPEDILR;GGTLKDDDWGNIK;LEAIEDDSVKETDSSSASAATPSK;LPAYLTIQMVR;VSIVTPEDILR	28.7563	28.8791	28.6124	28.7722	28.5903	28.6225	28.551	28.6167	28.5212	|	28.5629	28.7493	28.6617	|	0.186354	0.124406	0.905159	|	0.0987345	0.214994	0.667573
sp|P26038|MOES_HUMAN	19	ALELEQER;ALTSELANAR;ALTSELANARDESK;AQMVQEDLEK;AQQELEEQTR;EALLQASR;EDAVLEYLK;ESEAVEWQQK;EVWFFGLQYQDTK;FYPEDVSEELIQDITQR;IAQDLEMYGVNYFSIK;ISQLEMAR;KAQQELEEQTRR;KESPLLFK;KTANDMIHAENMR;KTQEQLALEMAELTAR;QEAEEAKEALLQASR;TANDMIHAENMR;TQEQLALEMAELTAR	29.7224	29.7837	29.7392	29.7621	29.7076	29.5814	29.4328	29.6665	29.5212	|	29.5402	29.7484	29.6837	|	0.208277	0.0835169	1.07823	|	0.143526	0.176825	0.752457
sp|Q96CW1|AP2M1_HUMAN	6	IPTPLNTSGVQVIC[+57.0214635]MK;QSIAIDDC[+57.0214635]TFHQC[+57.0214635]VR;SNIWLAAVTK;SYLSGMPEC[+57.0214635]K;TFITQQGIK;WARPPISMNFEVPFAPSGLK	26.7598	26.5726	26.5998	26.5362	26.6004	26.7208	26.7542	26.6382	26.6191	|	26.6705	26.644	26.6191	|	-0.0264479	0.733924	0.134349	|	-0.0513662	0.498087	0.302695
sp|Q14008|CKAP5_HUMAN	13	DAAFEALGTALK;DTNVMLVALAAK;EGLAELYEYK;EGLDEVAGIINDAK;FIQPNIGELPTALK;FQPASAPAEDC[+57.0214635]ISSSTEPKPDPK;IEDLEEGQQVIR;LDDIFEPVLIPEPK;LLPDTINSINLDR;NLGIPIITVLGDSK;NSSQFFQSYVER;TTGEVVSGVVSK;VNDFLAEIFK	26.4457	26.6624	26.5459	26.6506	26.5478	26.493	26.4104	26.5583	26.4325	|	26.4671	26.5513	26.5638	|	0.0842787	0.344169	0.463228	|	0.0967503	0.212189	0.673277
sp|Q00341|VIGLN_HUMAN	12	ASVITQVFHVPLEER;DLANIAEVEVSIPAK;DMNQFGEGEQAK;GNSLQEILER;IDLPAENSNSETIIITGK;IEGDPQGVQQAK;IVGELEQMVSEDVPLDHR;LGQALTEVYAK;LVGEIMQETGTR;TEIVFTGEKEQLAQAVAR;VATLNSEEESDPPTYK;VIFPAAEDKDQDLITIIGK	27.6195	27.7058	27.4799	27.6027	27.4412	27.3626	27.397	27.4356	27.3761	|	27.4029	27.6017	27.4688	|	0.198792	0.085759	1.06672	|	0.0659097	0.451802	0.345052
sp|Q00325|MPCP_HUMAN	13	EKGSSASLVLK;FGFYEVFK;GIFNGFSVTLK;GIFNGFSVTLKEDGVR;GSSASLVLK;GSSASLVLKR;IQTQPGYANTLR;LPRPPPPEMPESLK;LPRPPPPEMPESLKK;MYKEEGLK;QIPYTMMK;TVEALYK;VLYSNMLGEENTYLWR	30.5969	30.6009	30.4646	30.5593	30.3792	30.3263	30.4306	30.4555	30.3385	|	30.4082	30.5541	30.4216	|	0.145947	0.0663012	1.17848	|	0.0133959	0.876254	0.0573701
sp|Q9Y6C9|MTCH2_HUMAN	5	EEGILGFFAGLVPR;GLFTGLTPR;QVC[+57.0214635]QLPGLFSYAQHIASIDGR;SAATLITHPFHVITLR;VLIQVGYEPLPPTIGR	26.918	26.8968	26.7707	26.9641	26.8523	26.837	26.5976	26.6441	26.826	|	26.6893	26.8618	26.8845	|	0.172576	0.118359	0.926797	|	0.195234	0.0882996	1.05404
sp|P15924|DESP_HUMAN	8	AELIVQPELK;ALLQAILQTEDMLK;ETQTEC[+57.0214635]EWTVDTSK;LLEAQIATGGIIDPK;LQSLTENLTK;TIADLELHYQEFIR;TMIQSPSGVILQEAADVHAR;YEVTSGGGGTSR	25.6823	26.2011	25.5712	25.592	25.4443	25.4068	25.4819	25.6308	25.5774	|	25.5634	25.8182	25.481	|	0.254831	0.318597	0.496758	|	-0.0823606	0.316517	0.499603
sp|P53618|COPB_HUMAN	19	AAAQC[+57.0214635]YIDLIIK;C[+57.0214635]IYNLLQSSSPAVK;EAELLEPLMPAIR;EAGELKPEEEITVGPVQK;EDIQSVMTEIR;LPGLLMTIIR;LVEKPSPLTLAPHDFANIK;LVTEMGTYATQSALSSSRPTK;NAFMMLIHADQDR;NFEHLIPDAPELIHDFLVNEK;NVEELVIVLK;SLGEIPIVESEIK;SLGEIPIVESEIKK;SQGMALSLGDK;TLQLALDLVSSR;VLQDLVMDILR;VLSEC[+57.0214635]SPLMNDIFNK;VTVNTNMVDLNDYLQHILK;YEAAGTLVTLSSAPTAIK	28.3222	28.3603	28.2988	28.3262	28.1364	28.1979	28.2013	28.1251	28.1632	|	28.1632	28.3271	28.2202	|	0.163907	0.00504841	2.29685	|	0.056975	0.422291	0.374388
sp|Q9BXP5|SRRT_HUMAN	9	EFLLSLDDSVDETEAVKR;EVAFFNNFLTDAK;FVTSNTQELGKDK;ILEQEEEEEQAGKPGEPSK;LTPLLSVR;MEGGTENDLR;MLDAAVIK;TQLWASEPGTPPLPTSLPSQNPILK;VALSEPQPER	26.7456	26.8432	26.8844	26.8466	26.7766	26.7197	26.5414	26.79	26.6583	|	26.6632	26.8244	26.781	|	0.161213	0.14122	0.850105	|	0.117763	0.241013	0.61796
sp|Q9H7Z7|PGES2_HUMAN	5	AFLDFHALPYQVVEVNPVR;SAAQLSLSSR;TPTEALASFDYIVR;YMGAAAMYLISK;YWLMLNEK	25.4777	24.372	25.6243	25.3142	25.6584	25.9216	25.7132	25.4452	25.5415	|	25.5666	25.158	25.6314	|	-0.408629	0.410573	0.38661	|	0.0647551	0.7605	0.118901
sp|Q8WY22|BRI3B_HUMAN	1	SSPSGPSNPSNPSVEEK	22.5024	22.2422	21.8882	22.5562	22.1185	22.0705	21.7194	21.9271	21.8495	|	21.832	22.2109	22.2484	|	0.378942	0.157165	0.803645	|	0.416393	0.0999502	1.00022
sp|P11387|TOP1_HUMAN	11	AEEVATFFAK;AGNEKEEGETADTVGC[+57.0214635]C[+57.0214635]SLR;C[+57.0214635]DFTQMSQYFK;EEGETADTVGC[+57.0214635]C[+57.0214635]SLR;ELTAPDENIPAK;GPVFAPPYEPLPENVK;HLQDLMEGLTAK;IMPEDIIINC[+57.0214635]SK;LEVQATDREENK;TYNASITLQQQLK;YIMLNPSSR	27.819	27.8907	27.703	27.8466	27.5913	27.507	27.6686	27.6899	27.5687	|	27.6424	27.8042	27.6483	|	0.16182	0.0793888	1.10024	|	0.00591278	0.960637	0.0174408
sp|Q9P035|HACD3_HUMAN	4	FSFTLPYPVK;LESEGSPETLTNLR;LESEGSPETLTNLRK;VELSDVQNPAISITENVLHFK	26.7822	26.8468	26.8052	26.8246	26.6805	26.6274	26.5742	26.51	26.6724	|	26.5855	26.8114	26.7108	|	0.225876	0.0279045	1.55433	|	0.12526	0.17579	0.755006
sp|O95758|PTBP3_HUMAN	3	ENALVQMADANQAQLAMNHLSGQR;MALDGQNIYNAC[+57.0214635]C[+57.0214635]TLR;NNQFQALLQYADPVNAHYAK	25.3775	24.7083	24.4623	24.3952	24.4911	24.923	25.6646	24.9886	25.0089	|	25.2207	24.8494	24.6031	|	-0.371339	0.353578	0.451515	|	-0.617579	0.0942493	1.02572
sp|Q13443|ADAM9_HUMAN	3	EC[+57.0214635]ELDPC[+57.0214635]C[+57.0214635]EGSTC[+57.0214635]K;GGNC[+57.0214635]LLNIPKPDEAYSAPSC[+57.0214635]GNK;LVDAGEEC[+57.0214635]DC[+57.0214635]GTPK	22.3822	22.4397	22.1455	22.2238	21.9846	22.0044	21.8741	22.2127	21.9616	|	22.0161	22.3225	22.0709	|	0.306319	0.0878173	1.05642	|	0.0547632	0.690501	0.160836
sp|Q96EK5|KBP_HUMAN	1	ISATEDTPEAEGEVPELYHQR	22.6785	21.7467	22.3003	22.85	22.651	22.2684	22.6012	22.7009	22.4403	|	22.5808	22.2418	22.5898	|	-0.338938	0.336627	0.472851	|	0.00899124	0.964871	0.0155308
sp|Q13405|RM49_HUMAN	3	DVEDFLSPLLGK;FVESVDEYQFVER;TPVTQVNEVTGTLR	24.0437	21.9191	22.5094	22.8407	25.129	24.9548	24.9486	24.9197	24.5631	|	24.8105	22.8241	24.3082	|	-1.98639	0.0832275	1.07973	|	-0.5023	0.566774	0.24659
sp|Q9Y6R1|S4A4_HUMAN	13	AIATLMSDEVFHDIAYK;FLFILLGPK;HQPDFIYLR;IPMDIMEQQPFLSDSKPSDR;LADYYPINSNFK;LIVPSEFKPTSPNR;LLFNFSK;LLLMPLK;LQQAVMLGALTEVPVPTR;METETSAPGEQPK;NLTSSSLNDISDKPEK;NLTSSSLNDISDKPEKDQLK;TSPYFPTTAR	29.0135	29.0376	29.0456	29.0932	28.9312	28.9372	28.8185	28.7691	28.7942	|	28.794	29.0322	28.9872	|	0.238278	0.000343826	3.46366	|	0.193247	0.0591985	1.22769
sp|P62899|RL31_HUMAN	5	EMGTPDVR;EYTINIHKR;LYTLVTYVPVTTFK;NEDEDSPNKLYTLVTYVPVTTFK;SAINEVVTR	29.0673	29.2122	29.2158	29.1984	29.1392	29.2479	28.9112	29.1934	29.0789	|	29.0612	29.1651	29.1952	|	0.1039	0.350073	0.455842	|	0.133968	0.238706	0.622137
sp|Q9BXS5|AP1M1_HUMAN	7	EEEGMLSPILAHGGVR;FEIPYFTTSGIQVR;HNNLYLVATSK;SGYQALPWVR;STANNVEIHIPVPNDADSPK;WVPENSEIVWSIK;YITQNGDYQLR	26.3624	26.4387	26.3901	26.4579	26.1719	26.2728	26.2319	26.2129	26.1786	|	26.2078	26.3971	26.3009	|	0.189247	0.00335917	2.47377	|	0.0930201	0.382444	0.417432
sp|Q9GZT3|SLIRP_HUMAN	3	GLGWVQFSSEEGLR;NALQQENHIIDGVK;SINQPVAFVR	26.0598	25.3069	25.6473	25.7557	26.6529	26.5096	26.6555	26.6899	26.5655	|	26.637	25.6713	26.306	|	-0.965638	0.0437734	1.35879	|	-0.330912	0.356212	0.448292
sp|Q9BZF1|OSBL8_HUMAN	10	DLHQPSLSPASPHSQGFER;FADTRPWDPLNDMIQFEK;FEEQGDFESEK;FYGNSLSAILEGEAR;GIELGDIQSSIESIK;LFELDPLTGEWHYK;SLIWTLLK;TDNSEVFWNPTPDIK;TGYSAILEFK;VVLPTFILEPR	26.0298	26.065	26.0877	26.0468	25.9472	25.9235	25.8995	25.8827	25.8336	|	25.8719	26.0608	25.9725	|	0.188878	0.00208258	2.6814	|	0.100579	0.0989747	1.00448
sp|P35613|BASI_HUMAN	6	FFVSSSQGR;GGVVLKEDALPGQK;GSDQAIITLR;KPEDVLDDDDAGSAPLK;SELHIENLNMEADPGQYR;SESVPPVTDWAWYK	29.476	29.5473	29.4382	29.4298	29.3262	29.2377	29.2458	29.3441	29.215	|	29.2683	29.4872	29.3312	|	0.218868	0.0132364	1.87823	|	0.0629222	0.411509	0.38562
sp|Q96TA1|NIBL1_HUMAN	6	AAPEASSPPASPLQHLLPGK;EQMDNAVYTFETLLHQELGK;EVTDMNLNVINEGGIDK;FQELIFEDFAR;TDMDQIITSK;VQQVQPAMQAVIR	26.7347	26.5883	26.5652	26.6721	26.6496	26.5376	26.7815	26.6695	26.5025	|	26.6511	26.6294	26.6198	|	-0.0217203	0.835256	0.0781805	|	-0.0313714	0.753423	0.122961
sp|Q3ZCQ8|TIM50_HUMAN	6	AQGPQQQPGSEGPSYAK;QNLFLGSLTSR;RAPDQAAEIGSR;TIALNGVEDVR;TVLEHYALEDDPLAAFK;VLLDLSAFLK	26.7414	26.6999	26.7135	26.7656	26.7879	26.6727	26.5835	26.5873	26.5175	|	26.5628	26.7183	26.7421	|	0.155482	0.00849522	2.07083	|	0.179291	0.018047	1.7436
sp|P40939|ECHA_HUMAN	19	ADMVIEAVFEDLSLK;ALMGLYHGQVLC[+57.0214635]K;C[+57.0214635]LAPMMSEVIR;DGPGFYTTR;DLNSDMDSILASLK;DTSASAVAVGLK;ELHSEFSEVMNEIWASDQIR;FGELVMTK;FGGGNPELLTQMVSK;FVDLYGAQK;GFYIYQEGVK;LTAYAMTIPFVR;MGLVDQLVEPLGPGLKPPEER;MQLLEIITTEK;MVGVPAALDMMLTGR;SEVSSDEDIQFR;TLQEVTQLSQEAQR;TVLGTPEVLLGALPGAGGTQR;VIGMHYFSPVDK	29.554	29.6059	29.6975	29.5541	29.438	29.4987	29.5737	29.3672	29.4471	|	29.4627	29.6191	29.497	|	0.156467	0.107879	0.967062	|	0.0343024	0.651114	0.186343
sp|Q15084|PDIA6_HUMAN	12	ALDLFSDNAPPPELLEIINEDIAK;DVIELTDDSFDK;GESPVDYDGGR;GSFSEQGINEFLR;GSTAPVGGGAFPTIVER;GSTAPVGGGAFPTIVEREPWDGR;KDVIELTDDSFDK;LAAVDATVNQVLASR;NLEPEWAAAASEVK;NLEPEWAAAASEVKEQTK;NSYLEVLLK;TGEAIVDAALSALR	29.7496	29.8492	29.7733	29.8726	29.682	29.7289	29.7672	29.6481	29.644	|	29.6864	29.7907	29.7612	|	0.104265	0.112915	0.947249	|	0.0747337	0.353008	0.452215
sp|O00461|GOLI4_HUMAN	3	FQSPYEEQLEQQR;LAVQQVEEAQQLR;SALAAAQTQVAEYK	24.4714	24.4482	24.0872	24.3474	24.3135	23.9278	23.8421	24.2347	23.9793	|	24.0187	24.3356	24.1962	|	0.316893	0.135189	0.86906	|	0.177525	0.373943	0.427195
sp|P11021|BIP_HUMAN	28	AKFEELNMDLFR;DAGTIAGLNVMR;EFFNGKEPSR;ELEEIVQPIISK;FEELNMDLFR;GVPQIEVTFEIDVNGILR;IEWLESHQDADIEDFK;IEWLESHQDADIEDFKAK;IINEPTAAAIAYGLDKR;ITITNDQNR;ITPSYVAFTPEGER;ITPSYVAFTPEGERLIGDAAK;KKELEEIVQPIISK;KSDIDEIVLVGGSTR;LYGSAGPPPTGEEDTAEKDEL;MKETAEAYLGK;MKETAEAYLGKK;NELESYAYSLK;NGRVEIIANDQGNR;NQLTSNPENTVFDAK;NQLTSNPENTVFDAKR;SDIDEIVLVGGSTR;SQIFSTASDNQPTVTIK;TFAPEEISAMVLTK;TKPYIQVDIGGGQTK;TWNDPSVQQDIK;VLE…	31.8381	31.8417	31.7052	31.823	31.6493	31.5113	31.6752	31.6888	31.6236	|	31.6625	31.795	31.6612	|	0.132489	0.0811797	1.09055	|	-0.00129382	0.989994	0.00436751
sp|P33527|MRP1_HUMAN	4	AVYSNADIYLFDDPLSAVDAHVGK;DGAFAEFLR;ISEMGSYQELLAR;ITIIPQDPVLFSGSLR	24.1364	24.4019	24.4695	24.2909	24.3334	24.3421	24.1733	24.1541	24.0453	|	24.1242	24.3359	24.3221	|	0.211663	0.161901	0.790751	|	0.197892	0.0256895	1.59024
sp|P22234|PUR6_HUMAN	12	AC[+57.0214635]GNFGIPC[+57.0214635]ELR;ASILNTWISLK;DQITAGNAAR;EIVLADVIDNDSWR;EVTPEGLQMVK;EVYELLDSPGK;IATGSFLK;ITSC[+57.0214635]IFQLLQEAGIK;NFEWVAER;SWLPQNC[+57.0214635]TLVDMK;TKEVYELLDSPGK;VVVLMGSTSDLGHC[+57.0214635]EK	29.3094	29.3516	29.1968	29.0443	28.9068	29.0403	29.2753	29.0815	29.1592	|	29.172	29.2859	28.9971	|	0.113943	0.1955	0.708853	|	-0.174906	0.0755407	1.12182
sp|P60468|SC61B_HUMAN	2	FYTEDSPGLK;VGPVPVLVMSLLFIASVFMLHIWGK	24.8798	24.0205	24.4635	24.6336	25.5488	25.6158	25.5057	25.9101	25.7235	|	25.7131	24.4546	25.2661	|	-1.25849	0.0217842	1.66186	|	-0.446993	0.292342	0.534109
sp|P15121|ALDR_HUMAN	13	AIGISNFNHLQVEMILNKPGLK;EELFIVSK;HIDC[+57.0214635]AHVYQNENEVGVAIQEK;LDYLDLYLIHWPTGFKPGK;LIQYC[+57.0214635]QSK;LWC[+57.0214635]TYHEK;MPILGLGTWK;REELFIVSK;SPPGQVTEAVK;VC[+57.0214635]ALLSC[+57.0214635]TSHK;VC[+57.0214635]ALLSC[+57.0214635]TSHKDYPFHEEF;VFDFELSSQDMTTLLSYNR;YKPAVNQIEC[+57.0214635]HPYLTQEK	32.1307	30.8704	31.553	31.5558	32.3118	32.4103	32.7682	32.8216	32.5215	|	32.7038	31.518	32.0926	|	-1.18576	0.0747977	1.12611	|	-0.611137	0.1411	0.850474
sp|Q9Y2T2|AP3M1_HUMAN	3	GLVNLQSGAPKPEENPSLNIQFK;LLDDVSFHPC[+57.0214635]IR;VSSQNLVAIPVYVK	24.1735	24.1343	24.0601	24.2376	24.0897	23.8779	23.9332	24.0714	23.9685	|	23.991	24.1226	24.0684	|	0.131601	0.0714138	1.14622	|	0.0773856	0.546844	0.262136
sp|Q05048|CSTF1_HUMAN	1	LGMENDDTAVQYAIGR	22.0826	22.2301	21.9848	22.0539	21.78	21.9018	22.0443	22.0218	22.0512	|	22.0391	22.0992	21.9119	|	0.0600681	0.488787	0.310881	|	-0.127205	0.248587	0.604522
sp|P28070|PSB4_HUMAN	3	FQIATVTEK;QPVLSQTEAR;QVLGQMVIDEELLGDGHSYSPR	27.5803	27.2495	27.1923	27.5269	27.5212	27.4105	27.5515	27.6052	27.4352	|	27.5306	27.3407	27.4862	|	-0.189939	0.253411	0.596174	|	-0.0444177	0.521627	0.28264
sp|Q13151|ROA0_HUMAN	5	AVPKEDIYSGGGGGGSR;EDIYSGGGGGGSR;GDVAEGDLIEHFSQFGTVEK;GFGFVYFQNHDAADK;LFIGGLNVQTSESGLR	28.7761	28.9413	28.5782	28.8059	28.6288	28.5611	28.4533	28.5862	28.4724	|	28.504	28.7652	28.6652	|	0.261251	0.116625	0.93321	|	0.161275	0.145552	0.836983
sp|Q9H0U4|RAB1B_HUMAN	1	MGPGAASGGERPNLK	22.6137	22.2291	22.471	22.5548	22.3641	22.415	22.6892	22.6934	22.589	|	22.6572	22.4379	22.4446	|	-0.219276	0.182504	0.738727	|	-0.212575	0.0437794	1.35873
sp|P34897|GLYM_HUMAN	18	AALEALGSC[+57.0214635]LNNK;AFPMPGFDEH;AHLLADMAHISGLVAAK;AMADALLER;EIPYTFEDR;EYSLQVLK;GWTGQESLSDSDPEMWELLQR;GYSLVSGGTDNHLVLVDLRPK;IMGLDLPDGGHLTHGYMSDVK;LGAPALTSR;LIIAGTSAYAR;QAC[+57.0214635]TPMFR;SAITPGGLR;SGLIFYR;TGLIDYNQLALTAR;VLELVSITANK;VLELVSITANKNTC[+57.0214635]PGDR;YYGGAEVVDEIELLC[+57.0214635]QR	30.9991	31.0993	30.8648	31.1863	30.9325	30.7461	30.963	31.046	30.9306	|	30.9799	30.9877	30.955	|	0.0078462	0.924477	0.034104	|	-0.0248985	0.865937	0.0625137
sp|Q96EY4|TMA16_HUMAN	1	FSSELEQIELHNSIR	23.4274	23.4018	23.2461	23.6311	23.1642	23.109	22.7594	23.3441	23.2026	|	23.102	23.3584	23.3015	|	0.256406	0.280099	0.552688	|	0.199446	0.455886	0.341144
sp|Q9Y265|RUVB1_HUMAN	14	ALESSIAPIVIFASNR;AQTEGINISEEALNHLGEIGTK;AVLLAGPPGTGK;EHVEEISELFYDAK;GLGLDESGLAK;GTEDITSPHGIPLDLLDR;LDPSIFESLQK;QAASGLVGQENAR;TALALAIAQELGSK;TEVLMENFR;TISHVIIGLK;TMLYTPQEMK;VEAGDVIYIEANSGAVK;YSVQLLTPANLLAK	29.3407	29.3916	29.3288	29.3961	29.2729	29.2303	29.236	29.2041	29.2704	|	29.2368	29.3537	29.2997	|	0.116865	0.012622	1.89887	|	0.0628986	0.335026	0.474921
sp|Q9HAU0|PKHA5_HUMAN	7	AMLDAALVQTEPVK;DDLQNGLLSTC[+57.0214635]R;GVISYQTLPR;IVNVSLADLR;NQMQEQLDHLGEVQTESAGIQR;SEPVSEIETSVVK;TRPESIC[+57.0214635]SVTPSTHDK	25.7366	25.9482	25.6679	25.9354	25.8322	25.5236	25.6888	25.7935	25.6371	|	25.7065	25.7842	25.7637	|	0.0777721	0.475773	0.3226	|	0.0572503	0.698574	0.155788
sp|P11216|PYGB_HUMAN	19	DFYELEPEK;DYFFALAHTVR;GLAGLGDVAEVR;HLDHVAALFPGDVDR;IGEEFLTDLSQLK;IGEEFLTDLSQLKK;ILVDVEKVDWDK;LLPLVSDEVFIR;LLPLVSDEVFIRDVAK;LVTSIGDVVNHDPVVGDR;MSVIEEGDC[+57.0214635]K;MSVIEEGDC[+57.0214635]KR;QAVDQISSGFFSPK;TC[+57.0214635]FETFPDK;VAIQLNDTHPALSIPELMR;VEDVEALDR;VFADYEAYMQC[+57.0214635]QAQVDQLYR;VIPAADLSQQISTAGTEASGTGNMK;WPVSMFEK	28.8425	28.7644	28.8311	28.8612	28.6896	28.8657	28.7636	28.6309	28.7734	|	28.7226	28.8127	28.8055	|	0.0900396	0.180665	0.743126	|	0.0829048	0.328152	0.483926
sp|Q8NFH4|NUP37_HUMAN	3	EGQEIASVSDDHTC[+57.0214635]R;VDGIAWSPETR;VGAVAGNDWLIWDITR	23.7024	23.8285	23.6148	23.549	23.5301	23.4706	23.7196	23.4297	23.5584	|	23.5692	23.7152	23.5165	|	0.146023	0.239885	0.619997	|	-0.0526581	0.599537	0.222184
sp|Q15386|UBE3C_HUMAN	2	LPSSIEYSDLSR;MITGSMVPLLQVISR	23.5227	23.3046	23.8305	23.1657	23.7267	23.7363	23.8704	23.3423	23.149	|	23.4539	23.5526	23.5429	|	0.0987059	0.729546	0.136947	|	0.0889759	0.771855	0.112464
sp|O75940|SPF30_HUMAN	3	DLQEVIELTK;SIFASPESVTGK;VGVGTC[+57.0214635]GIADKPMTQYQDTSK	22.9797	23.1206	22.5257	22.8735	22.75	22.6192	22.6109	22.9468	22.4904	|	22.6827	22.8753	22.7476	|	0.192627	0.444364	0.352261	|	0.0648537	0.703323	0.152845
sp|P57739|CLD2_HUMAN	1	SNYYDAYQAQPLATR	22.2354	22.2375	21.9479	21.9869	21.844	21.5317	21.0341	21.5972	21.423	|	21.3514	22.1403	21.7875	|	0.788815	0.023098	1.63643	|	0.436108	0.114236	0.942197
sp|P49368|TCPG_HUMAN	17	ALDDMISTLK;AMTGVEQWPYR;AVAQALEVIPR;ELGIWEPLAVK;GISDLAQHYLMR;IGDEYFTFITDC[+57.0214635]KDPK;IPGGIIEDSC[+57.0214635]VLR;IVLLDSSLEYK;KGESQTDIEITR;KGESQTDIEITREEDFTR;MVQFEENGR;MVQFEENGRK;NLQDAMQVC[+57.0214635]R;NVLLDPQLVPGGGASEMAVAHALTEK;TAVETAVLLLR;TLIQNC[+57.0214635]GASTIR;WSSLAC[+57.0214635]NIALDAVK	30.3586	30.1701	30.2875	30.3222	30.1487	30.1069	30.2871	30.1983	30.217	|	30.2341	30.2721	30.1926	|	0.0379238	0.580806	0.235969	|	-0.041577	0.605324	0.218012
sp|Q9UKD2|MRT4_HUMAN	3	AAFTVSLDPGPLEQFPHSMEPQLR;GVVTLLSDYEVC[+57.0214635]K;LFGYEMAEFK	25.1883	25.5625	25.3781	25.3118	25.0903	25.3498	25.2368	25.11	25.1682	|	25.1717	25.3763	25.2506	|	0.204633	0.19084	0.71933	|	0.078982	0.443901	0.352714
sp|Q9H6R4|NOL6_HUMAN	5	ETSSTGEEALVAAVR;GQSPAGDGSPEPPTPR;LQVEELLK;LSMMLLDSR;TVFRPPLDIYDVLIR	23.8017	23.9607	23.9788	23.9167	23.9178	23.8501	23.8752	23.7558	23.707	|	23.7794	23.9138	23.8948	|	0.134401	0.149548	0.825219	|	0.115487	0.132803	0.876791
sp|P35232|PHB_HUMAN	13	AAELIANSLATAGDGLIELR;AAIISAEGDSK;AATFGLILDDVSLTHLTFGK;DLQNVNITLR;EFTEAVEAK;FDAGELITQR;FGLALAVAGGVVNSALYNVDAGHR;IFTSIGEDYDER;ILFRPVASQLPR;KLEAAEDIAYQLSR;NVPVITGSK;QVSDDLTER;VLPSITTEILK	29.3081	28.3268	28.6241	28.6677	29.6192	29.5775	29.5308	29.5624	29.4773	|	29.5235	28.753	29.2881	|	-0.770483	0.116556	0.933466	|	-0.23537	0.527841	0.277497
sp|P61026|RAB10_HUMAN	3	AFLTLAEDILR;NIDEHANEDVER;TYDLLFK	26.2422	26.4524	26.5408	26.2571	26.3497	26.4923	26.2085	26.0738	26.1518	|	26.1447	26.4118	26.3664	|	0.267061	0.077432	1.11108	|	0.221643	0.0627501	1.20239
sp|P28288|ABCD3_HUMAN	10	DQVIYPDGREDQK;EYLDNVQLGHILER;FSMGFIDSIIAK;IANPDQLLTQDVEK;ITELMQVLK;LITNSEEIAFYNGNKR;MGNLDNRIANPDQLLTQDVEK;SGANVLIC[+57.0214635]GPNGC[+57.0214635]GK;STHSELLEDYYQSGR;VLGELWPLFGGR	25.8814	25.9448	26.001	26.0205	25.8044	25.7925	25.7409	25.8285	25.7541	|	25.7745	25.9424	25.8725	|	0.167899	0.0207811	1.68233	|	0.0979716	0.31714	0.498749
sp|Q9UHG3|PCYOX_HUMAN	7	FLNEMIAPVMR;IAIIGAGIGGTSAAYYLR;IFSQETLTK;MYEVVYQIGTETR;SDFYDIVLVATPLNR;SNLISGSVMYIEEK;YQSHDYAFSSVEK	26.2867	26.371	26.2823	26.2897	26.1171	26.241	26.4941	26.3118	26.135	|	26.3136	26.3133	26.2159	|	-0.000284195	0.998103	0.000824451	|	-0.0976874	0.461881	0.33547
sp|O00401|WASL_HUMAN	2	AALLDQIR;GGPPPPPPPPHNSGPPPPPAR	24.219	24.3152	24.1433	24.332	25.0087	24.8602	24.9419	25.0958	24.6727	|	24.9035	24.2258	24.7337	|	-0.67765	0.0200596	1.69768	|	-0.169831	0.525645	0.279308
sp|P35244|RFA3_HUMAN	2	INAGMLAQFIDKPVC[+57.0214635]FVGR;MFILSDGEGK	24.7935	23.6573	24.4615	24.1134	25.1364	25.367	25.4852	24.967	24.634	|	25.0287	24.3041	24.8723	|	-0.724648	0.16475	0.783175	|	-0.156437	0.752639	0.123413
sp|P29692|EF1D_HUMAN	8	ATAPQTQHVSPMR;FYEQMNGPVAGASR;GVVQELQQAISK;IASLEVENQSLR;LVPVGYGIR;QENGASVILR;SIQLDGLVWGASK;SLAGSSGPGASSGTSGDHGELVVR	29.4999	27.8873	28.8191	28.9045	29.854	29.6031	29.8713	29.9501	29.7687	|	29.8634	28.7354	29.4539	|	-1.12794	0.135531	0.867961	|	-0.409525	0.284544	0.545851
sp|Q99623|PHB2_HUMAN	11	DLQMVNISLR;ESVFTVEGGHR;EYTAAVEAK;FNASQLITQR;IGGVQQDTILAEGLHFR;IPWFQYPIIYDIR;IVQAEGEAEAAK;LLLGAGAVAYGVR;MLGEALSK;VLPSIVNEVLK;VLSRPNAQELPSMYQR	29.6588	28.7021	29.2822	29.2274	29.7958	29.8194	29.7893	29.7075	29.7609	|	29.7525	29.2144	29.6142	|	-0.538174	0.191971	0.716765	|	-0.138371	0.549614	0.259943
sp|Q8N6L1|KTAP2_HUMAN	1	ISSTLYQAAAPVLTPAK	22.8894	21.2015	21.4219	21.6855	23.372	23.3507	23.3025	23.6231	23.5317	|	23.4858	21.8376	22.8028	|	-1.64819	0.0852379	1.06937	|	-0.683002	0.345578	0.461454
sp|Q01105|SET_HUMAN	6	EFHLNESGDPSSK;EQQEAIEHIDEVQNEIDR;IDFYFDENPYFENK;LNEQASEEILK;LNEQASEEILKVEQK;VEVTEFEDIK	28.666	28.7893	28.5806	28.7666	28.5865	28.5484	28.3362	28.5885	28.4732	|	28.466	28.6786	28.6338	|	0.212657	0.0905871	1.04293	|	0.167807	0.166536	0.778492
sp|P52565|GDIR1_HUMAN	5	AEEYEFLTPVEEAPK;IDKTDYMVGSYGPR;SIQEIQELDKDDESLR;SIQEIQELDKDDESLRK;TDYMVGSYGPR	27.3562	27.3298	27.1761	27.4382	27.1793	27.034	27.1413	27.1602	27.0857	|	27.1291	27.2874	27.2172	|	0.158285	0.0910371	1.04078	|	0.0881011	0.535705	0.271075
sp|P11498|PYC_HUMAN	17	ADFAQAC[+57.0214635]QDAGVR;AEAEAQAEELSFPR;AYVEANQMLGDLIK;DFTATFGPLDSLNTR;ELIPNIPFQMLLR;ENNVDAVHPGYGFLSER;FIGPSPEVVR;GLAPVQAYLHIPDIIK;GTPLDTEVPMER;IVGDLAQFMVQNGLSR;LDNASAFQGAVISPHYDSLLVK;SVVEFLQGYIGVPHGGFPEPFR;TSTAPAASPNVR;TVAIYSEQDTGQMHR;VFDYSEYWEGAR;VVEIAPAAHLDPQLR;VVHSYEELEENYTR	27.529	27.5122	27.413	27.6476	27.4792	27.503	27.9401	27.9367	27.7075	|	27.8614	27.4847	27.5433	|	-0.376665	0.0238957	1.62168	|	-0.318123	0.0327101	1.48532
sp|Q14247|SRC8_HUMAN	11	ENVFQEHQTLK;FGVQMDR;LPSSPVYEDAASFK;NASTFEDVTQVSSAYQK;QDSAAVGFDYK;TQTPPVSPAPQPTEER;TVPVEAVTSK;VDKSAVGFEYQGK;VDQSAVGFEYQGK;YGLFPANYVELR;YGVQADRVDK	29.0763	29.0835	28.894	29.1397	28.9615	28.919	28.5931	29.0052	28.8688	|	28.8224	29.0179	29.0068	|	0.195551	0.247051	0.607214	|	0.184355	0.272528	0.564588
sp|Q9HCC0|MCCB_HUMAN	10	AATGEEVSAEDLGGADLHC[+57.0214635]R;AFYGDTLVTGFAR;KFEEEGNPYYSSAR;LPC[+57.0214635]IYLVDSGGAYLPR;NIPLLFLQNITGFMVGR;QFSSADEAALKEPIIK;QGTIFLAGPPLVK;TDFGIFR;TFYNQAIMSSK;VSGVEC[+57.0214635]MIIANDATVK	26.8337	26.8342	26.6592	26.7898	26.5076	26.5363	26.6957	26.6405	26.5677	|	26.6346	26.7757	26.6113	|	0.141068	0.122986	0.910145	|	-0.0233618	0.827041	0.0824732
sp|P09936|UCHL1_HUMAN	11	C[+57.0214635]FEKNEAIQAAHDAVAQEGQC[+57.0214635]R;FSAVALC[+57.0214635]K;KQIEELKGQEVSPK;LGFEDGSVLK;MPFPVNHGASSEDTLLK;MPFPVNHGASSEDTLLKDAAK;MQLKPMEINPEMLNK;NEAIQAAHDAVAQEGQC[+57.0214635]R;QFLSETEK;QIEELKGQEVSPK;QTIGNSC[+57.0214635]GTIGLIHAVANNQDK	31.0987	30.1287	30.8154	30.7016	31.079	31.0875	30.9796	31.0923	31.1246	|	31.0655	30.6809	30.956	|	-0.384557	0.312633	0.504966	|	-0.109465	0.487014	0.312459
sp|O95219|SNX4_HUMAN	3	IGLENFLLR;LSADNMDPDFVER;VLEEQINEGEQQLK	24.4694	23.9704	24.2413	24.5268	24.3125	24.2733	24.2814	24.3579	24.2359	|	24.2917	24.227	24.3709	|	-0.0646566	0.701741	0.153823	|	0.0791798	0.43206	0.364456
sp|Q5UIP0|RIF1_HUMAN	5	DSFDNC[+57.0214635]SLGESSK;LIEQAPIQMGEEAVR;LVLSLEPLEHPLISSPSFFSK;LWPLFVK;TIGDLSTLTASEIK	24.4658	24.8261	24.567	24.478	24.4934	24.2092	24.079	24.1878	24.2014	|	24.1561	24.6196	24.3935	|	0.463551	0.0372899	1.42841	|	0.237434	0.108483	0.964637
sp|Q9BUP3|HTAI2_HUMAN	4	LDDYASAFQGHDVGFC[+57.0214635]C[+57.0214635]LGTTR;NVNQEVVDFEK;SVFILGASGETGR;YSVFRPGVLLC[+57.0214635]DR	25.557	24.8733	25.1909	25.4423	25.1284	25.2061	25.4409	25.4521	25.3287	|	25.4072	25.2071	25.2589	|	-0.200158	0.418388	0.378421	|	-0.148305	0.253253	0.596446
sp|Q92615|LAR4B_HUMAN	3	EPSVPASC[+57.0214635]AVSATYER;LSSLIIGPSK;TLSADASVNTLPVVVSR	24.9485	24.7427	24.742	24.9559	24.6422	24.6249	24.4511	24.5219	24.6119	|	24.5283	24.8111	24.741	|	0.282797	0.0331061	1.48009	|	0.212708	0.176456	0.753363
sp|Q96KR1|ZFR_HUMAN	4	AISSASSPQSPGDALR;EGDVTSGMVKDPPDVLDR;GLTTTGNSSLNSTSNTK;ISC[+57.0214635]AGPQTYK	28.2415	28.3889	28.125	28.4118	28.2168	28.0005	27.9098	28.2945	27.9619	|	28.0554	28.2518	28.2097	|	0.196417	0.252559	0.597637	|	0.154327	0.413287	0.383748
sp|P30101|PDIA3_HUMAN	19	DASIVGFFDDSFSEAHSEFLK;DGEEAGAYDGPR;DPNIVIAK;EATNPPVIQEEKPK;ELSDFISYLQR;FLQDYFDGNLK;FLQDYFDGNLKR;FVMQEEFSR;GFPTIYFSPANK;GFPTIYFSPANKK;IFRDGEEAGAYDGPR;LAPEYEAAATR;LSKDPNIVIAK;MDATANDVPSPYEVR;QAGPASVPLR;RLAPEYEAAATR;SEPIPESNDGPVK;TADGIVSHLK;YGVSGYPTLK	31.3197	31.4099	31.277	31.4079	31.2136	31.139	31.1583	31.2642	31.1583	|	31.1936	31.3355	31.2535	|	0.141898	0.0552283	1.25784	|	0.0599016	0.54712	0.261918
sp|Q14103|HNRPD_HUMAN	10	ESESVDKVMDQK;EYFGGFGEVESIELPMDNK;FGEVVDC[+57.0214635]TLK;FGEVVDC[+57.0214635]TLKLDPITGR;GFC[+57.0214635]FITFK;GFC[+57.0214635]FITFKEEEPVKK;IDASKNEEDEGHSNSSPR;IFVGGLSPDTPEEK;MFIGGLSWDTTK;MFIGGLSWDTTKK	29.385	29.4233	29.2815	29.3671	29.0999	29.114	29.1584	29.1543	29.0392	|	29.1173	29.3633	29.1937	|	0.245977	0.0131401	1.8814	|	0.0763601	0.485324	0.313968
sp|A6NCE7|MP3B2_HUMAN;sp|Q9GZQ8|MLP3B_HUMAN	1	FLVPDHVNMSELIK	23.0095	21.4581	22.6598	22.3522	22.2683	22.9156	22.7083	22.3028	22.3777	|	22.4629	22.3758	22.512	|	-0.0871391	0.872414	0.0592774	|	0.0490824	0.848862	0.0711628
sp|Q6DD88|ATLA3_HUMAN	7	ALASILLQDHIR;EQLQALIPYVLNPSK;ESGHSNWLGDPEEPLTGFSWR;GADDAMESSKPGPVQVVLVQK;GGSDPETTGIQIWSEVFTVEKPGGK;GLLEYFK;YQQELEEEIKELYENFC[+57.0214635]K	25.5572	25.7779	25.7324	25.7261	25.6334	25.6725	25.4872	25.5396	25.5227	|	25.5165	25.6891	25.6774	|	0.172654	0.117625	0.9295	|	0.160866	0.011881	1.92515
sp|P10809|CH60_HUMAN	29	AAVEEGIVLGGGC[+57.0214635]ALLR;ALMLQGVDLLADAVAVTMGPK;APGFGDNR;C[+57.0214635]EFQDAYVLLSEK;C[+57.0214635]EFQDAYVLLSEKK;C[+57.0214635]IPALDSLTPANEDQK;DDAMLLK;EIGNIISDAMK;GVMLAVDAVIAELK;GVMLAVDAVIAELKK;GYISPYFINTSK;IGIEIIKR;IMQSSSEVGYDAMAGDFVNMVEK;IQEIIEQLDVTTSEYEKEK;ISSIQSIVPALEIANAHR;KISSIQSIVPALEIANAHR;KPLVIIAEDVDGEALSTLVLNR;LSDGVAVLK;LVQDVANNTNEEAGDGTTTATVLAR;NAGVEGSLIVEK;RIQEIIEQLDVTTSEYEKEK;TLN…	32.8996	32.9101	32.8045	32.781	32.7141	32.742	32.8226	32.7784	32.6855	|	32.7621	32.8714	32.7457	|	0.109271	0.10844	0.964812	|	-0.0164083	0.739568	0.131022
sp|Q9BY44|EIF2A_HUMAN	7	GSEGLYMVNGPPHFTESTVFPR;INDFVLSPGPQPYK;LYQYPNFAGPHAALANK;NTVLATWQPYTTSK;NVNNEVHFFENNNFNTIANK;SDKSPDLAPTPAPQSTPR;VNIISVTNK	25.8568	25.9177	25.7185	26.0323	25.8785	25.6613	25.7948	25.9519	26.075	|	25.9406	25.831	25.8574	|	-0.109559	0.34123	0.466953	|	-0.0831776	0.572874	0.241941
sp|Q8NCA5|FA98A_HUMAN	3	AQEGGGSEVFQELK;IEAINQAIANEYEVR;TTISVAHLLAAR	24.587	24.6364	24.3075	24.6801	24.4649	24.2283	24.2845	24.6658	24.4006	|	24.4503	24.5103	24.4577	|	0.0600026	0.713991	0.146307	|	0.00742531	0.967767	0.014229
sp|Q9NWU1|OXSM_HUMAN	2	GSDEGQFNEQNFVSK;LIGGESGIVSLVGEEYK	22.5966	22.6501	22.4657	22.5614	22.5875	22.3028	22.1593	22.242	21.9772	|	22.1262	22.5708	22.4839	|	0.444602	0.0124926	1.90335	|	0.357705	0.0417227	1.37963
sp|Q14451|GRB7_HUMAN	1	LIGQQGLVDGLFLVR	21.9942	21.3368	22.6065	22.3088	22.786	22.6373	22.4297	21.8688	21.3392	|	21.8792	21.9792	22.5774	|	0.0999158	0.846507	0.0723694	|	0.69813	0.14365	0.842694
sp|P63279|UBC9_HUMAN	4	DHPFGFVAVPTK;GTPWEGGLFK;MLFKDDYPSSPPK;NPDGTMNLMNWEC[+57.0214635]AIPGKK	25.5546	23.5881	24.5716	24.6318	26.5007	26.4727	26.5335	26.4483	26.5582	|	26.5133	24.5714	25.8684	|	-1.9419	0.0753701	1.1228	|	-0.644946	0.406472	0.390969
sp|Q99436|PSB7_HUMAN	2	DGIVLGADTR;FRPDMEEEEAK	25.9305	26.0987	26.0399	26.229	25.9854	26.073	25.8802	26.347	26.0116	|	26.0796	26.0231	26.0958	|	-0.0565624	0.731582	0.135737	|	0.0161521	0.924188	0.0342396
sp|Q9UNZ2|NSF1C_HUMAN	7	EANLLNAVIVQR;EFVAVTGAEEDR;LGAAPEEESAYVAGEK;LGAAPEEESAYVAGEKR;LGSTAPQVLSTSSPAQQAENEAK;SPNELVDDLFK;SYQDPSNAQFLESIR	26.7368	26.9429	26.6724	27.0018	26.7201	26.5529	26.4319	26.6939	26.6115	|	26.5791	26.784	26.7583	|	0.204933	0.142598	0.845886	|	0.179181	0.318019	0.497547
sp|Q96EE3|SEH1_HUMAN	3	AETLMTVTDPVHDIAFAPNLGR;LSC[+57.0214635]SC[+57.0214635]ISWNPSSSR;VQIFEYNENTR	25.3571	25.2589	25.087	25.2464	25.1155	24.9677	24.9982	24.9636	24.936	|	24.9659	25.2343	25.1099	|	0.268403	0.0700917	1.15433	|	0.143951	0.211647	0.674387
sp|P33908|MA1A1_HUMAN	1	MYFDAVQAIETHLIR	21.9341	21.9168	21.8801	21.6914	21.5702	21.7959	21.3937	21.4132	21.7938	|	21.5336	21.9103	21.6858	|	0.376735	0.0994939	1.0022	|	0.152265	0.37396	0.427174
sp|Q9Y5K5|UCHL5_HUMAN	8	EGPIDLGAC[+57.0214635]NQDDWISAVRPVIEK;FNLMAIVSDR;GLALSNSDVIR;LDTIFFAK;LYELDGLR;NQMLIEEEVQK;TLAEHQQLIPLVEK;WQPGEEPAGSVVQDSR	26.3403	26.2859	26.2789	26.362	26.2026	26.0017	26.1279	26.1656	26.0427	|	26.1121	26.3017	26.1888	|	0.189613	0.0185578	1.73147	|	0.0766869	0.546639	0.2623
sp|Q8NE71|ABCF1_HUMAN	11	AVSEEQQPALK;FAALDNEEEDKEEEIIK;GFNLPYQDAR;IGFFNQQYAEQLR;ILAGLGFDPEMQNRPTQK;LQGQLEQGDDTAAER;MEETPTEYLQR;NQDEESQEAPELLK;QAMLENASDIK;STLLLLLTGK;VVFAELAC[+57.0214635]R	27.2836	27.2972	27.0729	27.2465	27.0631	27.0406	27.1446	27.2546	27.0583	|	27.1525	27.2179	27.1167	|	0.065436	0.519144	0.284712	|	-0.0357571	0.700814	0.154397
sp|Q01650|LAT1_HUMAN	4	ALAAPAAEEKEEAR;ALAAPAAEEKEEAREK;GDVSNLDPNFSFEGTK;SADGSAPAGEGEGVTLQR	26.9566	26.9447	26.7268	26.9542	26.6235	26.3965	26.4241	26.6556	26.4392	|	26.5063	26.876	26.6581	|	0.369729	0.024938	1.60314	|	0.15178	0.461	0.336299
sp|Q04760|LGUL_HUMAN	6	C[+57.0214635]DFPIMK;DFLLQQTMLR;FSLYFLAYEDKNDIPK;GFGHIGIAVPDVYSAC[+57.0214635]K;RFEELGVK;VLGMTLIQK	28.6668	28.1161	28.5174	28.4701	28.4411	28.5871	28.5102	28.4945	28.5275	|	28.5107	28.4334	28.4994	|	-0.0772731	0.684846	0.164407	|	-0.0112788	0.826076	0.0829799
sp|P46777|RL5_HUMAN	10	DIIC[+57.0214635]QIAYAR;FPGYDSESK;GAVDGGLSIPHSTK;HIMGQNVADYMR;IEGDMIVC[+57.0214635]AAYAHELPK;NSVTPDMMEEMYK;NSVTPDMMEEMYKK;RFPGYDSESK;VGLTNYAAAYC[+57.0214635]TGLLLAR;YLMEEDEDAYKK	29.541	29.451	29.2447	29.2866	29.1854	29.2104	29.4905	29.2995	29.1778	|	29.3226	29.4122	29.2275	|	0.0896384	0.517413	0.286162	|	-0.0951055	0.409473	0.387775
sp|Q9UNS2|CSN3_HUMAN	4	AMDQEITVNPQFVQK;SMGSQEDDSGNKPSSYS;TFLTLSLQDMASR;YNNPAMLHNIDQEMLK	24.8438	23.6404	24.5399	24.4992	24.9418	24.8549	24.9993	24.9613	24.8543	|	24.9383	24.3414	24.7653	|	-0.596956	0.239107	0.621407	|	-0.173018	0.329401	0.482275
sp|Q92769|HDAC2_HUMAN	3	DGIDDESYGQIFKPIISK;LGC[+57.0214635]FNLTVK;YYAVNFPMR	26.071	26.2529	26.0321	26.0494	25.9175	25.7628	25.735	25.8159	25.9129	|	25.8213	26.1187	25.9099	|	0.297395	0.0282974	1.54825	|	0.0886046	0.424106	0.372526
sp|P06756|ITAV_HUMAN	15	AGTQLLAGLR;C[+57.0214635]QPIEFDATGNR;ENPETEEDVGPVVQHIYELR;EPVGTC[+57.0214635]FLQDGTK;FDLQIQSSNLFDK;GATDIDKNGYPDLIVGAFGVDR;IYIGDDNPLTLIVK;LEVSVDSDQKK;LNGFEVFAR;LTPITIFMEYR;MFLLVGAPK;SLLWTETFMNK;SSASFNVIEFPYK;STGLNAVPSQILEGQWAAR;YDPNVYSIK	27.3777	27.5507	27.4737	27.419	27.3203	27.4558	27.4168	27.4181	27.3799	|	27.4049	27.4674	27.3984	|	0.0624237	0.337926	0.471178	|	-0.00655492	0.889154	0.051023
sp|Q8WXF1|PSPC1_HUMAN	4	EKLEAEMEAAR;FAQPGTFEFEYASR;LFVGNLPTDITEEDFKR;NLSPVVSNELLEQAFSQFGPVEK	25.5271	25.8087	25.8629	25.7623	25.705	25.5938	25.4674	25.6046	25.5006	|	25.5242	25.7329	25.687	|	0.208731	0.172538	0.763115	|	0.162843	0.0668674	1.17479
sp|O60664|PLIN3_HUMAN	10	DTVATQLSEAVDATR;IATSLDGFDVASVQQQR;LEPQIASASEYAHR;LGQMVLSGVDTVLGK;QEQSYFVR;QLQGPEKEPPKPEQVESR;SEEWADNHLPLTDAELAR;SVVTGGVQSVMGSR;TLTAAAVSGAQPILSK;VSGAQEMVSSAK	28.242	28.0758	28.1405	28.2688	28.0843	27.9867	28.1105	28.0992	28.0488	|	28.0862	28.1528	28.1133	|	0.0665963	0.302141	0.519791	|	0.0271327	0.776866	0.109654
sp|Q9BVL2|NUP58_HUMAN	3	IYQTFVALAAQLQSIHENVK;MFLGDAVDVFETR;QLLSLAANGIQR	24.4244	24.1171	24.4788	24.43	24.1089	24.3968	24.2406	24.0159	24.2359	|	24.1641	24.3401	24.3119	|	0.175938	0.271913	0.565569	|	0.147788	0.31173	0.506221
sp|Q8N163|CCAR2_HUMAN	14	AAYNPGQAVPWNAVK;ADSWVEKEEPAPSN;C[+57.0214635]AQAQTGIDLSGC[+57.0214635]TK;FAEFQYLQPGPPR;FSATEVTNK;ILLTLGIR;LTPLQLEIQR;MLLSLPEK;SPAPPLLHVAALGQK;TLAAEMQELR;VHLTPYTVDSPIC[+57.0214635]DFLELQR;VLLLSSPGLEELYR;VQTLSNQPLLK;VVTQNIC[+57.0214635]QYR	28.6931	28.7611	28.6492	28.7656	28.6435	28.6114	28.6645	28.6991	28.6505	|	28.6714	28.7011	28.6735	|	0.0297324	0.469971	0.327929	|	0.00209109	0.969379	0.0135065
sp|P24752|THIL_HUMAN	11	DGLTDVYNK;EAYMGNVLQGGEGQAPTR;EVVIVSATR;FGNEVIPVTVTVK;GQPDVVVKEDEEYKR;LNVTPLAR;MLEIDPQK;NEQDAYAINSYTR;QAVLGAGLPISTPC[+57.0214635]TTINK;TPIGSFLGSLSLLPATK;VNINGGAVSLGHPIGMSGAR	29.7525	29.6841	29.7755	29.7715	29.6807	29.6771	29.6325	29.6353	29.5576	|	29.6085	29.7374	29.7098	|	0.128917	0.0264176	1.57811	|	0.101304	0.0669082	1.17452
sp|O00244|ATOX1_HUMAN	2	VC[+57.0214635]IESEHSMDTLLATLK;YDIDLPNKK	24.3932	23.0778	23.5975	23.9017	24.9639	25.1445	24.5226	25.1742	24.9644	|	24.8871	23.6895	24.67	|	-1.19756	0.0693516	1.15894	|	-0.217047	0.651197	0.186288
sp|Q2TAY7|SMU1_HUMAN	6	DSSQILSASFDQTIR;DTEMLATGAQDGK;DVEEEKFPTQLSR;EGGDFVC[+57.0214635]C[+57.0214635]ALSPR;LMALLGQALK;SNTVVIMNMQGQIVR	25.895	25.9984	25.8434	25.8474	25.6787	25.7615	25.7424	25.7927	25.6327	|	25.7226	25.9123	25.7625	|	0.189709	0.0446357	1.35032	|	0.0399412	0.587786	0.23078
sp|P60174|TPIS_HUMAN	15	DC[+57.0214635]GATWVVLGHSER;FFVGGNWK;HVFGESDELIGQK;IAVAAQNC[+57.0214635]YK;IIYGGSVTGATC[+57.0214635]K;KFFVGGNWK;KQSLGELIGTLNAAK;QSLGELIGTLNAAK;SNVSDAVAQSTR;TATPQQAQEVHEK;VAHALAEGLGVIAC[+57.0214635]IGEK;VIADNVKDWSK;VPADTEVVC[+57.0214635]APPTAYIDFAR;VTNGAFTGEISPGMIK;VVLAYEPVWAIGTGK	33.0398	32.8751	32.8711	32.8705	32.7866	32.716	32.8558	32.8256	32.8136	|	32.8317	32.9287	32.791	|	0.0969683	0.219277	0.659006	|	-0.0406634	0.462012	0.335346
sp|Q5SSJ5|HP1B3_HUMAN	6	ALPLIVGAQLIHADK;EASYSLIR;LEDVLPLAFTR;SGASVVAIR;SSAVDPEPQVKLEDVLPLAFTR;TIPSWATLSASQLAR	25.9877	25.9407	25.939	26.1218	25.9026	25.9061	25.8624	25.7053	25.6554	|	25.741	25.9558	25.9769	|	0.214782	0.0669287	1.17439	|	0.235849	0.0706087	1.15114
sp|P00966|ASSY_HUMAN	14	APNTPDILEIEFK;APNTPDILEIEFKK;EQGYDVIAYLANIGQK;EQGYDVIAYLANIGQKEDFEEAR;FAELVYTGFWHSPEC[+57.0214635]EFVR;FELSC[+57.0214635]YSLAPQIK;IDIVENR;KVFIEDVSR;MPEFYNR;NDLMEYAK;NPWSMDENLMHISYEAGILENPK;NQAPPGLYTK;QHGIPIPVTPK;VFIEDVSR	29.3331	29.3065	29.2599	29.2939	29.1098	29.1797	29.2098	29.2517	29.135	|	29.1988	29.2999	29.1945	|	0.101017	0.0780216	1.10779	|	-0.00434176	0.949391	0.022555
sp|P55265|DSRAD_HUMAN	10	AIMEMPSFYSHGLPR;AMTILLEEAK;DGSAFEDGLR;DINAVLIDMER;GETVNDC[+57.0214635]HAEIISR;MGFTEVTPVTGASLR;NIFLLFK;SVTLGYLFSQGHLTR;TLPLTGSTFHDQIAMLSHR;YLNTNPVGGLLEYAR	25.7635	25.9578	25.8109	25.8986	25.6259	25.6889	25.7181	25.6888	25.6834	|	25.6968	25.8441	25.7378	|	0.147295	0.123739	0.907493	|	0.0410245	0.669094	0.174513
sp|P08579|RU2B_HUMAN	2	SLYALFSQFGHVVDIVALK;TVEQTATTTNK	16.6342	18.0594	20.5389	16.2314	17.894	20.4764	19.0266	18.7063	19.857	|	19.1966	18.4108	18.2006	|	-0.785808	0.568081	0.24559	|	-0.996036	0.508867	0.293396
sp|O95793|STAU1_HUMAN	11	DVESC[+57.0214635]HDMAALNILK;ELLYGGTSPTAETILK;ILQNEPLPER;LLSELDQQSTEMPR;NAAENMLEILGFK;NAAIAVLEELK;NAAIAVLEELKK;NLPVNFEVAR;TKPIVKPQTSPEYGQGINPISR;VPQAQPTKPALK;VTFFEPGSGDENGTSNKEDEFR	27.1833	27.2049	27.113	27.1504	27.0299	26.9618	26.9407	27.014	26.8911	|	26.9486	27.1671	27.0474	|	0.218479	0.00978282	2.00954	|	0.098779	0.218617	0.660316
sp|P13797|PLST_HUMAN	16	ALENDPDC[+57.0214635]R;ANDDIIVNWVNR;DGETLEELMK;HVIPMNPNTDDLFK;IDINMSGFNETDDLKR;ISFDEFVYIFQEVK;KLENC[+57.0214635]NYAVELGK;LNLAFVANLFNK;MINLSVPDTIDER;NEALAALLR;VDLNSNGFIC[+57.0214635]DYELHELFK;VYALPEDLVEVKPK;WANFHLENSGWQK;YAFVNWINK;YPALTKPENQDIDWTLLEGETR;YTLNVLEDLGDGQK	29.231	29.196	29.0971	29.1496	28.9938	29.0155	29.011	29.0036	29.0259	|	29.0135	29.1747	29.053	|	0.16121	0.0532632	1.27357	|	0.0395279	0.503127	0.298322
sp|Q96AE4|FUBP1_HUMAN	10	GTPQQIDYAR;IAQITGPPDR;IGGNEGIDVPIPR;IQFKPDDGTTPER;IQIAPDSGGLPER;LLDQIVEK;MVMIQDGPQNTGADKPLR;SC[+57.0214635]MLTGTPESVQSAK;SVMTEEYKVPDGMVGFIIGR;VPDGMVGFIIGR	29.0447	29.1302	28.9718	29.0964	28.9543	28.788	28.8141	28.9563	28.908	|	28.8928	29.0489	28.9462	|	0.156136	0.0658643	1.18135	|	0.0534687	0.626669	0.202962
sp|Q9NYB9|ABI2_HUMAN	1	TLEPVRPPVVPNDYVPSPTR	19.0678	19.3062	20.0687	19.8523	19.5934	19.9451	18.3771	19.6764	19.3631	|	19.1389	19.4809	19.7969	|	0.341968	0.529442	0.276182	|	0.658012	0.230305	0.637696
sp|P37802|TAGL2_HUMAN	11	DDGLFSGDPNWFPK;DDGLFSGDPNWFPKK;DGTVLC[+57.0214635]ELINALYPEGQAPVKK;ENFQNWLK;GASQAGMTGYGMPR;GPAYGLSR;IQASTMAFK;NFSDNQLQEGK;NVIGLQMGTNR;QMEQISQFLQAAER;TLMNLGGLAVAR	29.4491	27.5851	28.3383	28.2878	30.2758	30.3528	30.4094	30.3239	30.306	|	30.3464	28.4575	29.6388	|	-1.88894	0.0727363	1.13825	|	-0.707641	0.405	0.392545
sp|P22059|OSBP1_HUMAN	4	ATEDGTPYDPYK;GATVLPANTPGNVGSGK;LTEDLEYHELLDR;VEDLSTC[+57.0214635]NDLIAK	24.6902	24.6828	24.4249	24.5309	24.3336	24.4433	24.3044	24.5115	24.4132	|	24.4097	24.5993	24.4359	|	0.189571	0.156836	0.804556	|	0.0261796	0.767387	0.114986
sp|P19440|GGT1_HUMAN	5	DIQAAGGIVTAEDLNNYR;FVDVTEVVR;GGLSVAVPGEIR;LFQPSIQLAR;NIDQAVTAALETR	26.6189	26.6079	26.6471	26.7258	26.5722	26.4259	26.415	26.3971	26.4762	|	26.4294	26.6246	26.5746	|	0.195193	0.0058984	2.22927	|	0.145216	0.230856	0.63666
sp|Q9HB71|CYBP_HUMAN	11	AELLDNEKPAAVVAPITTGYTVK;EKPSYDTETDPSEGLMNVLKK;ISNYGWDQSDK;ISNYGWDQSDKFVK;IYEDGDDDMKR;KAELLDNEKPAAVVAPITTGYTVK;KIYEDGDDDMKR;SFDLLVK;SYSMIVNNLLKPISVEGSSK;TDTVLILC[+57.0214635]R;WDYLTQVEK	28.1829	28.1381	28.0127	28.1306	27.9776	27.8736	27.9529	28.1028	28.0231	|	28.0263	28.1112	27.9939	|	0.0849476	0.274448	0.56154	|	-0.0323652	0.730996	0.136085
sp|Q5TDH0|DDI2_HUMAN	1	DMLLANPHELSLLK	20.663	20.2559	20.7434	20.3964	20.081	20.8329	20.2525	20.366	20.2131	|	20.2772	20.5541	20.4368	|	0.276879	0.201378	0.695989	|	0.15955	0.542858	0.265313
sp|Q8NHV4|NEDD1_HUMAN	1	SVNVNAASGGVQNSGIVR	20.954	20.9274	20.3598	21.108	20.7475	20.3767	20.5335	20.5232	20.4109	|	20.4892	20.747	20.7441	|	0.257849	0.313639	0.50357	|	0.254868	0.35037	0.455473
sp|P16989|YBOX3_HUMAN	2	DGVPEGAQLQGPVHR;GAEAANVTGPDGVPVEGSR	25.528	25.426	25.1498	25.4235	25.2215	25.2605	24.884	25.2029	25.1679	|	25.0849	25.3679	25.3018	|	0.283033	0.136084	0.866193	|	0.216914	0.155568	0.808081
sp|P12081|SYHC_HUMAN	9	AALEELVK;ASAELIEEEVAK;HGAEVIDTPVFELK;IGDYVQQHGGVSLVEQLLQDPK;ILDGMFAIC[+57.0214635]GVSDSK;LLFEYLTLFGIDDK;LVSELWDAGIK;TTETQVLVASAQK;VSWEEVKNEMVGEK	27.2414	26.4932	27.1137	27.1068	26.9826	26.9111	27.1622	27.0573	26.9716	|	27.0637	26.9495	27.0002	|	-0.114281	0.673633	0.171576	|	-0.0635535	0.468518	0.329274
sp|Q9UM54|MYO6_HUMAN	10	FAEFDQIMK;FNEVVSVLK;IGLDDEEKLDLFR;LSFISVGNK;NLEISIDTLMAK;NNDALHMSLESLIC[+57.0214635]ESR;SSVVGGFVSHYLLEK;STMMTQEQIQK;TVYSHLFDHVVNR;YLTESYGTGQDIDDR	25.3558	25.5231	25.4007	25.4743	25.3006	25.3856	25.206	25.2804	25.3437	|	25.2767	25.4265	25.3868	|	0.149778	0.0823271	1.08446	|	0.110132	0.16411	0.784866
sp|Q9Y580|RBM7_HUMAN	1	TMDNMTSSAQIIQR	20.9644	21.0932	20.7439	20.8127	20.3356	20.5455	20.5941	20.7332	20.7752	|	20.7008	20.9338	20.5646	|	0.232957	0.135713	0.86738	|	-0.136232	0.435612	0.3609
sp|O76094|SRP72_HUMAN	11	AIELLQEFSDQHPENAAEIK;ALLAMYTNQAEQC[+57.0214635]R;EAISDLQQLWK;ELYGQVLYR;GTQGATAGASSELDASK;HLPSSDSMSLK;TEEALQLYNQIIK;VDVEALENSAGATYIR;VLANNSLSFEK;VVC[+57.0214635]LIQNGSFK;YDEC[+57.0214635]LAVYR	27.0283	27.0041	26.7866	27.0261	26.7693	26.6928	26.9006	26.8401	26.6789	|	26.8065	26.9396	26.8294	|	0.133103	0.261003	0.583355	|	0.0228723	0.860176	0.0654128
sp|P62140|PP1B_HUMAN	3	IC[+57.0214635]GDIHGQYTDLLR;IVQMTEAEVR;YQYGGLNSGRPVTPPR	27.1313	26.8748	27.0197	26.9686	26.8957	26.812	27.1229	27.0076	26.9571	|	27.0292	27.0086	26.8921	|	-0.0206045	0.829936	0.0809556	|	-0.137112	0.10969	0.959833
sp|Q13283|G3BP1_HUMAN	6	DFFQSYGNVVELR;FMQTFVLAPEGSVANK;FYVHNDIFR;QYYTLLNQAPDMLHR;TFSWASVTSK;VMSQNFTNC[+57.0214635]HTK	28.1442	28.3243	28.0878	28.2761	28.0899	27.9186	27.9894	28.037	27.8984	|	27.9749	28.1854	28.0948	|	0.210499	0.0783174	1.10614	|	0.119902	0.369599	0.43227
sp|Q3YEC7|RABL6_HUMAN	5	FFNIPFLQLQR;GPAPAPQQC[+57.0214635]SEPETK;LPLPAFR;NIPAGLQSMNQALQR;VEVWDVVDK	25.0052	24.9995	24.9496	25.0221	24.8521	24.7137	24.6598	24.7134	24.6933	|	24.6888	24.9848	24.8626	|	0.295983	0.000252607	3.59755	|	0.173808	0.18746	0.727091
sp|Q15021|CND1_HUMAN	13	DQFLDTLQAHGHDVNSFVR;ELEIGQAGSQR;FC[+57.0214635]MISATFC[+57.0214635]DSQLR;FPNLVDPWTPHLYAR;GFAAFLTELAER;GIC[+57.0214635]EMELLDGK;GNAIYNLLPDIISR;LLFTMLEK;LSDPELGVEEEPFHTIMK;MLDNFDC[+57.0214635]FGDK;QTLAAFVPLLLK;SGGVNQYVVQEVLSIK;VLQLFTR	25.7775	26.1729	25.9798	25.6542	25.7856	25.8078	25.712	25.6103	25.6844	|	25.6689	25.9767	25.7492	|	0.307815	0.1059	0.975104	|	0.0802809	0.242359	0.615541
sp|Q53H12|AGK_HUMAN	2	IPIGFIPLGETSSLSHTLFAESGNK;NAAPILHLSGMDVTIVK	22.9721	23.2385	23.3207	22.954	23.0063	23.488	22.969	22.6383	23.3412	|	22.9828	23.1771	23.1494	|	0.194269	0.457974	0.339159	|	0.166613	0.564341	0.248459
sp|P52943|CRIP2_HUMAN	2	ASSVTTFTGEPNTC[+57.0214635]PR;GVNTGAVGSYIYDRDPEGK	26.6931	26.8922	26.6491	26.9433	26.4956	26.4396	26.5803	26.6899	26.5493	|	26.6065	26.7448	26.6262	|	0.138301	0.201429	0.695879	|	0.0196851	0.914706	0.0387187
sp|O75400|PR40A_HUMAN	1	LAFNSLLEK	24.645	24.7574	24.6779	24.8654	24.7272	24.5706	24.6507	24.7375	24.63	|	24.6727	24.6934	24.7211	|	0.0207036	0.681481	0.166546	|	0.0483646	0.638349	0.194942
sp|Q14254|FLOT2_HUMAN	5	ISLEIMTLQPR;LLAELPASVHALTGVDLSK;MALVLEALPQIAAK;TAEAQLAYELQGAR;VDEIVVLSGDNSK	25.3754	24.9694	25.3471	25.2844	25.3159	25.4009	25.2962	25.0884	25.2203	|	25.2016	25.2306	25.3337	|	0.0290019	0.854293	0.0683932	|	0.132079	0.150103	0.823611
sp|P11233|RALA_HUMAN	2	AEQWNVNYVETSAK;VKEDENVPFLLVGNK	23.3096	23.1495	23.3487	23.5558	23.4563	23.2336	23.3753	23.5788	23.3741	|	23.4427	23.2692	23.4153	|	-0.173477	0.131175	0.88215	|	-0.0274677	0.827121	0.0824311
sp|Q9UNM6|PSD13_HUMAN	10	DVPGFLQQSQNSGPGQPAVWHR;ETIEDVEEMLNNLPGVTSVHSR;ITVNEVELLVMK;LNIGDLQVTK;LYENFISEFEHR;QLTFEEIAK;QMTDPNVALTFLEK;SMEMLVEHQAHDILT;TAWGQQPDLAANEAQLLR;YYQTIGNHASYYK	27.334	26.2004	27.4147	27.1365	27.3084	27.3673	27.4054	27.3143	27.3239	|	27.3479	26.983	27.2707	|	-0.364864	0.45038	0.346421	|	-0.0771217	0.387723	0.411479
sp|P35610|SOAT1_HUMAN	2	LTAEAEELKPFFMK;NPTFLDYVRPR	24.5567	24.6769	24.5343	24.7594	24.6358	24.4478	24.5317	24.7425	24.6064	|	24.6269	24.5893	24.6143	|	-0.0375786	0.649182	0.187633	|	-0.0125472	0.915061	0.0385502
sp|Q7L4I2|RSRC2_HUMAN	2	NTAMDAQEALAR;SEDEAGC[+57.0214635]SSVDEESYK	21.7193	21.847	21.5533	21.8179	21.657	21.3984	15.7732	22.0743	21.6297	|	19.8257	21.7065	21.6244	|	1.88081	0.452097	0.344769	|	1.79872	0.469233	0.328612
sp|Q9NS86|LANC2_HUMAN	3	SGNYPSSLSNETDR;VDQETLTEMVKPSIDYVR;VTC[+57.0214635]DQTYLLR	22.7665	22.6067	22.6364	22.8392	22.5849	22.6529	22.5876	22.6032	22.3954	|	22.5288	22.6699	22.6923	|	0.141122	0.170267	0.768869	|	0.163581	0.182544	0.738631
sp|P00918|CAH2_HUMAN	10	AVQQPDGLAVLGIFLK;EPISVSSEQVLK;GGPLDGTYR;ILNNGHAFNVEFDDSQDK;ILNNGHAFNVEFDDSQDKAVLK;QSPVDIDTHTAK;SADFTNFDPR;VVDVLDSIK;YAAELHLVHWNTK;YDPSLKPLSVSYDQATSLR	30.5823	30.7645	30.5168	30.7292	30.5687	30.5104	30.498	30.703	30.5272	|	30.5761	30.6212	30.6028	|	0.0451641	0.669018	0.174562	|	0.0267239	0.784805	0.105238
sp|O00764|PDXK_HUMAN	4	AQAGEGVRPSPMQLELR;VVPLADIITPNQFEAELLSGR;VVPLADIITPNQFEAELLSGRK;YDYVLTGYTR	26.5512	26.2915	26.5888	26.4819	26.6172	26.4829	26.2755	26.4031	26.4808	|	26.3865	26.4772	26.5273	|	0.0906893	0.467091	0.330599	|	0.140846	0.138506	0.858532
sp|Q9UPQ9|TNR6B_HUMAN	1	MVSALQQQQQQQQR	19.3022	19.0138	18.7516	19.3674	19.1272	19.0181	19.1807	19.3403	19.0319	|	19.1843	19.0225	19.1709	|	-0.161768	0.437363	0.359158	|	-0.0134169	0.926415	0.0331946
sp|P50897|PPT1_HUMAN	3	C[+57.0214635]PGESSHIC[+57.0214635]DFIR;C[+57.0214635]PSPPMINLISVGGQHQGVFGLPR;ETIPLQETSLYTQDR	25.3772	24.2051	24.6965	24.6258	25.2237	25.3653	25.6029	25.487	25.5117	|	25.5339	24.7596	25.0716	|	-0.774256	0.148974	0.82689	|	-0.46227	0.17548	0.755773
sp|O00264|PGRC1_HUMAN	4	DFTPAELR;EGEEPTVYSDEEEPKDESAR;FDGVQDPR;FYGPEGPYGVFAGR	27.4742	26.2485	27.2211	27.2867	27.6703	27.5182	27.5518	27.6903	27.324	|	27.5221	26.9813	27.4918	|	-0.540776	0.282195	0.549451	|	-0.0302938	0.854029	0.0685276
sp|O00159|MYO1C_HUMAN	18	C[+57.0214635]PENAFFLDHVR;DGTIDFTPGSELLITK;FDEVLIR;GAPVGGHILSYLLEK;GDVVLQSDHVIETLTK;GVSFYEVPPHLFAVADTVYR;LLQFYAETC[+57.0214635]PAPER;LLQSNPVLEAFGNAK;MSLLQLVEILQSK;NPIMSQC[+57.0214635]FDR;NPQSYLYLVK;QKGDVVLQSDHVIETLTK;QLLLTPNAVVIVEDAK;TFTWLVGK;TSFLLNLR;VLQALGSEPIQYAVPVVK;YLGLLENLR;YMDVQFDFK	28.0451	28.1766	28.0367	28.2086	28.0725	28.074	28.1383	27.99	28.0187	|	28.049	28.0861	28.1184	|	0.0371494	0.593591	0.226512	|	0.0693849	0.339434	0.469244
sp|O75367|H2AY_HUMAN	9	AISSYFVSTMSSSIK;EFVEAVLELR;FVIHC[+57.0214635]NSPVWGADKC[+57.0214635]EELLEK;GVTIASGGVLPNIHPELLAK;IGVGAPVYMAAVLEYLTAEILELAGNAAR;LEAIITPPPAK;NGPLEVAGAAVSAGHGLPAK;QTAAQLILK;SIAFPSIGSGR	29.396	29.4131	29.2568	29.4393	29.3088	29.2465	29.2912	29.3455	29.2517	|	29.2961	29.3553	29.3315	|	0.0592168	0.369004	0.432969	|	0.0354099	0.614821	0.211252
sp|P62256|UBE2H_HUMAN	1	FYGPQGTPYEGGVWK	24.2217	24.4252	24.1953	24.4534	24.0862	23.9328	24.4703	24.1522	24.0633	|	24.2286	24.2807	24.1575	|	0.052124	0.738548	0.131621	|	-0.0711371	0.738113	0.131877
sp|P61158|ARP3_HUMAN	9	AEPEDHYFLLTEPPLNTPENR;EFSIDVGYER;FMEQVIFK;GVDDLDFFIGDEAIEKPTYATK;KDYEEIGPSIC[+57.0214635]R;LPAC[+57.0214635]VVDC[+57.0214635]GTGYTK;LSEELSGGR;NIVLSGGSTMFR;YSYVC[+57.0214635]PDLVK	28.9487	28.9558	28.8696	28.8711	28.8233	28.7683	28.8028	28.8225	28.8508	|	28.8254	28.9247	28.8209	|	0.099336	0.0499134	1.30178	|	-0.00444158	0.901283	0.045139
sp|Q96E11|RRFM_HUMAN	6	ESGMNLNPEVEGTLIR;IAVVTADGK;LALNQISQISMK;QISQMADDTVAELDR;SKDTVSEDTIR;VPIPQVTR	26.8596	24.7273	26.6887	26.8561	26.7954	26.7351	26.9448	26.9613	26.8379	|	26.9147	26.0919	26.7955	|	-0.822765	0.35208	0.453359	|	-0.119133	0.0848619	1.07129
sp|P11047|LAMC1_HUMAN	9	C[+57.0214635]ELC[+57.0214635]DDGYFGDPLGR;GKTEQQTADQLLAR;LNTFGDEVFNDPK;LSAEDLVLEGAGLR;MEAENLEQLIDQK;NTIEETGNLAEQAR;QDIAVISDSYFPR;SQEC[+57.0214635]YFDPELYR;TGQC[+57.0214635]EC[+57.0214635]QPGITGQHC[+57.0214635]ER	25.3336	25.6031	25.2974	25.5696	25.3438	25.0744	25.0119	25.2147	24.931	|	25.0525	25.4113	25.3293	|	0.358803	0.0497758	1.30298	|	0.276743	0.187605	0.726755
sp|Q6P1M0|S27A4_HUMAN	2	AGMAAVASPTGNC[+57.0214635]DLER;TVPILFASTVR	23.1568	23.0615	23.1283	23.1086	23.1552	22.9389	23.2648	23.2584	23.1292	|	23.2175	23.1155	23.0676	|	-0.101961	0.136047	0.86631	|	-0.149889	0.141457	0.849376
sp|Q96JB5|CK5P3_HUMAN	4	DNTYLVELSSLLVR;KEEEC[+57.0214635]QAGAAEMR;LDLLLEK;LLDWLVDR	23.9331	23.9476	23.9748	23.7938	23.7236	23.9458	23.3458	23.4834	23.6139	|	23.4811	23.9519	23.8211	|	0.470786	0.0236756	1.6257	|	0.340017	0.0297006	1.52723
sp|P07741|APT_HUMAN	5	DISPVLKDPASFR;IDYIAGLDSR;LPGPTLWASYSLEYGK;SFPDFPTPGVVFR;VVVVDDLLATGGTMNAAC[+57.0214635]ELLGR	27.4321	26.3232	27.0682	26.8371	28.1928	28.3153	28.0829	28.1357	28.2361	|	28.1516	26.9412	27.7818	|	-1.21043	0.0630647	1.20021	|	-0.369829	0.51705	0.286467
sp|O15160|RPAC1_HUMAN	3	C[+57.0214635]FSPGVIEVQEVQGK;ILLAEVPTMAVEK;VLVYNNTSIVQDEILAHR	24.0453	23.9557	23.9551	23.8038	23.6743	23.6403	23.7227	23.6625	23.6045	|	23.6632	23.9854	23.7061	|	0.322122	0.00222031	2.65359	|	0.042902	0.521425	0.282808
sp|P60660|MYL6_HUMAN	9	ALGQNPTNAEVLK;DQGTYEDYVEGLR;EAFQLFDR;EGNGTVMGAEIR;HVLVTLGEK;ILYSQC[+57.0214635]GDVMR;NKDQGTYEDYVEGLR;VFDKEGNGTVMGAEIR;VLDFEHFLPMLQTVAK	28.865	27.4059	27.988	27.8674	29.4321	29.6226	29.5926	28.5814	27.7911	|	28.6551	28.0863	28.974	|	-0.568751	0.446892	0.349797	|	0.318965	0.697186	0.156652
sp|O43819|SCO2_HUMAN	1	QGPAETGGQGQPQGPGLR	21.2734	21.0249	21.1342	21.576	21.5211	21.3152	21.0915	21.3449	20.8289	|	21.0884	21.1442	21.4708	|	0.0557194	0.759254	0.119613	|	0.382329	0.106953	0.970806
sp|Q9Y333|LSM2_HUMAN	3	MLFYSFFK;NDLSIC[+57.0214635]GTLHSVDQYLNIK;YVQLPADEVDTQLLQDAAR	24.2396	23.2346	23.8155	23.4901	24.9774	25.2946	25.0514	25.0487	25.2459	|	25.1153	23.7632	24.5874	|	-1.35211	0.0379138	1.4212	|	-0.527945	0.44304	0.353557
sp|P35611|ADDA_HUMAN	2	INLQGDIVDR;TAGPQSQVLC[+57.0214635]GVVMDR	24.9925	24.8707	24.7928	24.9465	24.6995	24.6895	24.8376	24.5206	24.7652	|	24.7078	24.8854	24.7785	|	0.177594	0.203392	0.691667	|	0.0706755	0.609469	0.215049
sp|O43592|XPOT_HUMAN	11	ALAYFEQLK;ANVEAIMLAVMK;DGPVGFADFVYK;DLQEFIPLINQITAK;FFC[+57.0214635]FQVLEHQVK;ILMAIDSELVDR;LAQVSPELLLASVR;NAQEALQAIETK;QMNPFIEDILNR;VLVTVIQGAVEYPDPIAQK;YSELTTVQQQLIR	26.771	26.619	26.8609	26.6598	26.4994	26.7561	26.4519	26.3032	26.4965	|	26.4172	26.7503	26.6384	|	0.333066	0.023407	1.63065	|	0.221186	0.0842153	1.07461
sp|Q8TEX9|IPO4_HUMAN	7	AGLLVLAVLSDGAGDHIR;ELLLPDTER;EVMPLLLAYLK;LIMAMQTLIPIDEAK;LLPPLLQIVC[+57.0214635]K;LLPVLLSTAQEADPEVR;VVPSYMQAVNR	25.2646	25.1767	25.3986	25.0475	25.2214	25.4449	25.4035	25.0861	25.2053	|	25.2316	25.28	25.2379	|	0.0483195	0.69303	0.159248	|	0.00629679	0.968117	0.0140721
sp|Q92616|GCN1_HUMAN	42	AALLETLSLLLAK;AIITALGVER;ALADENEFVR;ALQAAIQQLAEAQPEATAK;AYSDQAIVNLLK;C[+57.0214635]LQTLLDTK;C[+57.0214635]MLDAALATLNTHGK;DAVLYFSESLVPTAR;DLAPYLPSVTPGLK;DPLPPLDPQAIKPILK;EGVLTGSPEQKEEAAK;ENVNSLLPVFEEFLK;GAAYGLAGLVK;GVTSILPVLR;ILDVASLEVLNEVNR;ILDVASLEVLNEVNRR;ILPEIIPILEEGLR;LLTWVIGTGSPR;LMDEAVLALR;LMEIYQEK;LMPEIVATASK;LMQQLLESDKYAER;LSSFWQLIVDEK;LTSADALRPSVVSITGPLIR;LTTPPVNTR;NAPNDASYDAVR;NLLHSLQSS…	29.0426	29.0395	29.0185	29.0452	28.9698	28.9563	28.9524	28.9654	28.9306	|	28.9494	29.0336	28.9905	|	0.084123	0.00350762	2.45499	|	0.0410201	0.273582	0.562912
sp|O00273|DFFA_HUMAN	3	AAFGEEVDAVDTGISR;ETSSDVALASHILTALR;QLLQLYLQALEK	24.6045	23.5878	24.0053	24.0289	24.4166	24.4616	24.2389	24.2051	24.3107	|	24.2515	24.0659	24.3024	|	-0.18566	0.594151	0.226103	|	0.0508499	0.749739	0.12509
sp|Q7KZI7|MARK2_HUMAN	1	TTPTPSTNSVLSTSTNR	20.618	20.4063	20.3397	21.0634	20.395	20.014	20.6914	20.8551	20.2951	|	20.6139	20.4547	20.4908	|	-0.159206	0.456208	0.340837	|	-0.123049	0.747038	0.126657
sp|Q9NRX1|PNO1_HUMAN	2	IFTPIVEHLGLQIR;QAEQLSAAGEGGDAGR	22.4874	22.4848	22.6381	22.4845	22.4612	22.5174	22.4098	22.5078	22.1583	|	22.3586	22.5368	22.4877	|	0.178182	0.224551	0.648686	|	0.129072	0.340278	0.468166
sp|Q9H7B2|RPF2_HUMAN	3	LAGLEYVLHFTALNGK;NISHDTFGTTYGR;SLLIDFFR	24.2249	24.5788	24.6571	24.1285	24.2953	24.6325	24.4469	24.1308	24.2283	|	24.2687	24.4869	24.3521	|	0.218266	0.257895	0.588557	|	0.0834382	0.663151	0.178388
sp|Q92597|NDRG1_HUMAN	10	EEMQSNVEVVHTYR;EMQDVDLAEVKPLVEK;GNRPVILTYHDIGMNHK;ISGWTQALPDMVVSHLFGK;MADC[+57.0214635]GGLPQISQPAK;QHIVNDMNPGNLHLFINAYNSR;SHTSEGAHLDITPNSGAAGNSAGPK;SIIGMGTGAGAYILTR;TASGSSVTSLDGTR;YFVQGMGYMPSASMTR	31.3477	31.2737	31.1977	31.3128	30.9621	31.0348	31.0905	30.9176	30.9915	|	30.9998	31.2731	31.1033	|	0.273214	0.0151561	1.81941	|	0.103416	0.44866	0.348082
sp|Q13838|DX39B_HUMAN	4	NC[+57.0214635]PHIVVGTPGR;QVMMFSATLSK;VAVFFGGLSIK;VNIAFNYDMPEDSDTYLHR	27.3884	27.4241	27.3685	27.3762	27.2379	27.1928	27.3462	27.2652	27.203	|	27.2715	27.3937	27.269	|	0.122201	0.0833512	1.07909	|	-0.00248909	0.973091	0.0118467
sp|Q86X55|CARM1_HUMAN	4	ANFWYQPSFHGVDLSALR;C[+57.0214635]LFQSPLFAK;GAAVDEYFR;LLTIGDANGEIQR	25.3644	25.4106	25.2099	25.265	25.0816	25.2112	25.3008	25.1052	25.0371	|	25.1477	25.3283	25.1859	|	0.180665	0.148797	0.827406	|	0.0382481	0.713007	0.146906
sp|P50991|TCPD_HUMAN	18	ALIAGGGAPEIELALR;DALSDLALHFLNK;DIEREDIEFIC[+57.0214635]K;ETLLNSATTSLNSK;FSNISAAK;GDVTITNDGATILK;GIEILTDMSRPVELSDR;GIHPTIISESFQK;IDDVVNTR;IGLIQFC[+57.0214635]LSAPK;LVIEEAER;MIQDGKGDVTITNDGATILK;QMQVLHPAAR;SIHDALC[+57.0214635]VIR;TGC[+57.0214635]NVLLIQK;TLSGMESYC[+57.0214635]VR;VIDPATATSVDLR;VVSQYSSLLSPMSVNAVMK	30.0805	30.0842	29.8966	30.0453	29.8703	29.8034	29.8857	29.9736	29.8884	|	29.9159	30.0204	29.9063	|	0.104541	0.228874	0.640403	|	-0.0095698	0.910742	0.0406048
sp|P46937|YAP1_HUMAN	1	TANVPQTVPMR	20.7586	20.6533	20.7324	20.8722	20.8323	20.2586	20.4358	20.7423	20.6207	|	20.5996	20.7148	20.6544	|	0.115164	0.325748	0.487118	|	0.0547746	0.818509	0.0869767
sp|Q9BUJ2|HNRL1_HUMAN	8	AEPYC[+57.0214635]SVLPGFTFIQHLPLSER;AIVIC[+57.0214635]PTDEDLKDR;EALGGQALYPHVLVK;KAIVIC[+57.0214635]PTDEDLKDR;NYILDQTNVYGSAQR;QNQFYDTQVIKQENESGYER;WMGIAFR;YNILGTNAIMDK	26.7725	26.6837	26.7238	26.4818	26.5766	26.5778	26.6048	26.4854	26.5629	|	26.551	26.7267	26.5454	|	0.175634	0.018376	1.73575	|	-0.00564957	0.91065	0.0406486
sp|Q8WWI5|CTL1_HUMAN	3	FAEALITFVSDNSVLHR;LPVPASAPIPFFHR;LVSGYDSYGNIC[+57.0214635]GQK	23.3435	23.3185	23.1617	23.1074	23.0588	23.0844	23.2244	23.21	22.956	|	23.1301	23.2746	23.0835	|	0.144468	0.248258	0.605096	|	-0.0466003	0.648085	0.188368
sp|Q8N543|OGFD1_HUMAN	1	YEFTDALLC[+57.0214635]HDDELEGR	20.1759	20.5027	19.3189	20.6497	18.291	20.7259	19.3636	19.411	18.6452	|	19.1399	19.9992	19.8889	|	0.859248	0.125245	0.902238	|	0.748955	0.451879	0.344978
sp|P20839|IMDH1_HUMAN	3	FGVPIIADGGIQTVGHVVK;IELVVAPAGVTLK;QLLC[+57.0214635]GAAVGTR	24.6548	24.7331	24.5619	24.7244	24.5014	24.3866	24.4899	24.1838	24.4236	|	24.3658	24.65	24.5375	|	0.284197	0.0726347	1.13886	|	0.171723	0.27543	0.559988
sp|Q15287|RNPS1_HUMAN	3	DHIMEIFSTYGK;GYAYVEFENPDEAEK;MIDMPVER	27.2779	27.3847	27.2781	27.4129	27.2116	27.1604	27.2527	27.4477	27.275	|	27.3251	27.3136	27.2616	|	-0.0115592	0.88067	0.0551869	|	-0.0635389	0.556294	0.254695
sp|P67870|CSK2B_HUMAN	4	FNLTGLNEQVPHYR;RPANQFVPR;VYC[+57.0214635]ENQPMLPIGLSDIPGEAMVK;YQQGDFGYC[+57.0214635]PR	25.8578	25.578	25.8993	25.6899	25.7307	25.7821	25.4816	25.6087	25.7194	|	25.6032	25.7784	25.7342	|	0.175142	0.233711	0.631322	|	0.131009	0.187947	0.725964
sp|O75718|CRTAP_HUMAN	2	AFYEC[+57.0214635]LAAC[+57.0214635]EGSR;SYESLFIR	24.4559	22.6826	24.0807	24.1536	24.4572	24.3658	24.5106	24.4393	24.5169	|	24.4889	23.7397	24.3255	|	-0.749179	0.299287	0.523912	|	-0.163389	0.205122	0.687988
sp|Q15293|RCN1_HUMAN	7	AADLNGDLTATR;EEFTAFLHPEEFEHMK;EIVVLETLEDIDK;HWILPQDYDHAQAEAR;IDNDGDGFVTTEELK;IVDRIDNDGDGFVTTEELK;TFDQLTPDESKER	27.8428	27.8647	27.7051	27.9035	27.7071	27.6304	27.4941	27.6709	27.6451	|	27.6034	27.8042	27.747	|	0.20081	0.0547228	1.26183	|	0.143625	0.227035	0.643908
sp|P49589|SYCC_HUMAN	10	ALQEGEGDLSISADR;APVDITGQFEK;DMEALNVLPPDVLTR;DNILPELGVR;IPPSEMFLSETDK;IQHAVQLATEPLEK;SPNDFALWK;VPEILQLSDALR;VQPQWSPPAGTQPC[+57.0214635]R;VSEYVPEIVNFVQK	27.0075	26.9343	26.9407	27.1181	26.9099	26.8363	26.6737	26.7545	26.7754	|	26.7345	26.9608	26.9548	|	0.226306	0.00539368	2.26811	|	0.220225	0.107577	0.968282
sp|P62826|RAN_HUMAN	9	FNVWDTAGQEK;HLTGEFEK;KNLQYYDISAK;LVLVGDGGTGK;NLQYYDISAK;SNYNFEKPFLWLAR;VC[+57.0214635]ENIPIVLC[+57.0214635]GNK;VC[+57.0214635]ENIPIVLC[+57.0214635]GNKVDIK;YVATLGVEVHPLVFHTNR	30.6744	30.5441	30.6037	30.6546	30.5277	30.4719	30.5716	30.6647	30.537	|	30.5911	30.6074	30.5514	|	0.0162964	0.776221	0.110015	|	-0.0397129	0.584038	0.233559
sp|P63151|2ABA_HUMAN	6	GEYNVYSTFQSHEPEFDYLK;LFEEPEDPSNR;NAAQFLLSTNDK;SFFSEIISSISDVK;VPVFRPMDLMVEASPR;YRDPTTVTTLR	27.6305	27.7762	27.7121	27.7409	27.5755	27.5989	27.6544	27.6673	27.5901	|	27.6373	27.7063	27.6384	|	0.0689774	0.24511	0.610639	|	0.00114822	0.985245	0.00645567
sp|P25398|RS12_HUMAN	7	DVIEEYFK;KVVGC[+57.0214635]SC[+57.0214635]VVVK;LGEWVGLC[+57.0214635]K;LVEALC[+57.0214635]AEHQINLIK;QAHLC[+57.0214635]VLASNC[+57.0214635]DEPMYVK;TALIHDGLAR;VVGC[+57.0214635]SC[+57.0214635]VVVK	28.792	28.0308	28.5307	28.4686	28.6673	28.6403	28.8759	28.7077	28.6622	|	28.7486	28.4512	28.5921	|	-0.297443	0.313218	0.504154	|	-0.156503	0.157071	0.803904
sp|P54710|ATNG_HUMAN	1	GDVDPFYYDYETVR	24.0018	23.0615	23.1983	23.5205	25.9027	26.4482	26.5377	25.4819	24.5804	|	25.5334	23.4205	25.2905	|	-2.11281	0.0451112	1.34572	|	-0.242899	0.832284	0.0797285
sp|Q5VZ89|DEN4C_HUMAN	2	APITDIAIIIK;MQTEEVC[+57.0214635]DASAIVAK	20.6415	20.0556	19.9335	19.8197	19.4131	19.7546	20.1689	20.0533	19.6666	|	19.9629	20.2102	19.6624	|	0.247279	0.411239	0.385906	|	-0.300479	0.204994	0.688259
sp|Q92887|MRP2_HUMAN	11	ATYQNLDIYLLDDPLSAVDAHVGK;EAGIENVNSTKF;GITC[+57.0214635]DIGSMEK;LTIIPQDPILFSGSLR;LVNDIFTFVSPQLLK;NVNSLKEDEELVK;SPIYSHFSETVSGLPVIR;VENEAPWVTDK;VLGPNGLLK;YFAWEPSFR;YLGGDDLDTSAIR	27.312	27.5415	27.3998	27.4221	27.3848	27.3508	27.2749	27.3653	27.2637	|	27.3013	27.4178	27.3859	|	0.116442	0.218276	0.660994	|	0.0845922	0.102938	0.987426
sp|Q9Y617|SERC_HUMAN	15	ALELNMLSLK;ASLYNAVTIEDVQK;C[+57.0214635]ADYVVTGAWSAK;DDLLGFALR;EC[+57.0214635]PSVLEYK;ELLAVPDNYK;FGTINIVHPK;FGVIFAGAQK;FLEMHQL;GAVLVC[+57.0214635]DMSSNFLSKPVDVSK;GVGISVLEMSHR;IINNTENLVR;LPHSVLLEIQK;NVGSAGVTVVIVR;QVVNFGPGPAK	30.2083	30.2741	30.1045	30.1074	30.0104	29.9917	29.9763	30.0445	30.0103	|	30.0103	30.1956	30.0365	|	0.185289	0.0491318	1.30864	|	0.0261561	0.566555	0.246758
sp|Q15785|TOM34_HUMAN	2	NGQYAEASALYGR;SSFADISNLLQIEPR	23.5538	23.7113	23.9722	23.8765	23.8261	23.6682	23.5669	23.6589	23.6866	|	23.6375	23.7458	23.7903	|	0.108308	0.472605	0.325502	|	0.152804	0.119791	0.921576
sp|Q9ULX3|NOB1_HUMAN	2	NPLPNIDHELQELLIDR;TNVFAPDYIAGVSPFVENDISSR	20.1701	20.7493	19.3066	20.4091	19.2989	18.9724	18.4009	18.9283	18.9335	|	18.7542	20.0753	19.5601	|	1.32107	0.0710941	1.14817	|	0.805892	0.196673	0.706255
sp|O60313|OPA1_HUMAN	5	AVEVAWETLQEEFSR;EFDLTKEEDLAALR;EGC[+57.0214635]TVSPETISLNVK;SIVTDLVSQMDPHGR;VVVVGDQSAGK	24.8081	24.82	24.8672	24.8875	24.7348	24.6912	24.6007	24.6049	24.6237	|	24.6097	24.8318	24.7712	|	0.222045	0.00269727	2.56908	|	0.161427	0.111361	0.953268
sp|P42858|HD_HUMAN	3	SLLVVSDLFTER;VLISQSTEDIVLSR;VLLGEEEALEDDSESR	21.1281	21.5223	21.3557	20.5133	20.8097	21.5334	20.7461	20.5937	21.1158	|	20.8185	21.3354	20.9522	|	0.516853	0.0601148	1.22102	|	0.133638	0.720951	0.142094
sp|Q9UBQ5|EIF3K_HUMAN	3	ALTNLPHTDFTLC[+57.0214635]K;ENAYDLEANLAVLK;YNPENLATLER	25.987	25.2	25.3454	25.3589	26.1069	26.0201	26.0056	25.9985	25.543	|	25.8491	25.5108	25.8286	|	-0.338291	0.313511	0.503747	|	-0.0204188	0.946195	0.0240192
sp|Q9UIA9|XPO7_HUMAN	14	AALSGSYVNFGVFR;ALVEFTNSPDC[+57.0214635]LSK;ILENPQSLSDPNNYHEFC[+57.0214635]R;IYIGDQVQK;LLLSIPHSDLLDYPK;LQFDVSSPNGILLFR;LYGDDALDNALQTFIK;NLNLNDESQHGLLMQLLK;NSIVNSQPPEK;QLYETTDTTTR;TLQLLNDLSIGYSSVR;TNNPLPLEQR;TTPLNQESDR;VLQLMNLTDSR	26.6178	26.4258	26.5123	26.3127	26.3791	26.5018	26.4571	26.3716	26.3628	|	26.3972	26.5186	26.3978	|	0.121445	0.147707	0.830599	|	0.000674566	0.992119	0.00343631
sp|Q9HC38|GLOD4_HUMAN	7	ELPDLEDLMK;IAFSC[+57.0214635]PQK;ILTPLVSLDTPGK;LGNDFMGITLASSQAVSNAR;LLDDAMAADKSDEWFAK;SLNYWC[+57.0214635]NLLGMK;VTLAVSDLQK	27.5952	27.4779	27.5595	27.5096	27.4176	27.4351	27.468	27.3433	27.4896	|	27.4336	27.5442	27.4541	|	0.110579	0.130884	0.883112	|	0.0204767	0.725492	0.139367
sp|Q8WVM8|SCFD1_HUMAN	6	ALTDAGC[+57.0214635]NLNPLQYIK;FGQDIISPLLSVK;LTSAVSSLPELLEK;MASAPASYGSTTTKPMGLLSR;SLLDIISDPDAGTPEDK;VMNTGSQFVMEGVK	25.4273	24.8221	25.3466	25.431	25.3577	25.2683	25.261	25.2633	25.2024	|	25.2422	25.1986	25.3523	|	-0.0435944	0.840074	0.0756827	|	0.110097	0.130339	0.884925
sp|Q9UH62|ARMX3_HUMAN	2	LNSSVQLAGLR;VYMNQVC[+57.0214635]DDTITSR	23.2142	22.9753	22.6779	23.2	22.8744	22.9418	23.2635	22.7776	23.1127	|	23.0513	22.9558	23.0054	|	-0.0955003	0.674952	0.170727	|	-0.0459023	0.807095	0.0930753
sp|Q12756|KIF1A_HUMAN	11	AALDGPLDAALDHLR;AFVYLSNLLYPVPLVHR;DLLWGNAIFLK;FQSESC[+57.0214635]PVVGMSR;HDEAFSTEPLK;ILFAPGSEEAIER;LLVPDIQEIR;LSEMSVTLLR;TPNTFAVC[+57.0214635]TEHR;TVAATNMNETSSR;VISALAEMDSGPNK	26.9557	27.0715	26.8947	27.0991	26.9135	26.8309	26.8802	26.9119	26.7364	|	26.8428	26.974	26.9478	|	0.131144	0.154681	0.810563	|	0.105014	0.342814	0.464941
sp|Q9H1A4|APC1_HUMAN	2	DLETLPFGIALPIR;FSEQGGTPQNVATSSSLTAHLR	21.775	21.8793	21.9756	21.5032	21.8404	21.5922	21.2808	21.1692	21.4252	|	21.2917	21.8766	21.6453	|	0.584892	0.00409932	2.38729	|	0.35354	0.0525784	1.27919
sp|O00429|DNM1L_HUMAN	12	AEELLAEEK;ALQGASQIIAEIR;DTLQSELVGQLYK;FATEYC[+57.0214635]NTIEGTAK;FISNPNSIILAVTAANTDMATSEALK;GHAVNLLDVPVPVAR;IC[+57.0214635]YIFHETFGR;LGIIGVVNR;LYTDFDEIRQEIENETER;SATLLQLITK;TTGEENGVEAEEWGK;YIETSELC[+57.0214635]GGAR	27.3299	27.081	27.2903	27.0552	27.1333	27.1107	27.1255	27.1077	27.1199	|	27.1177	27.2337	27.0997	|	0.116021	0.271569	0.566119	|	-0.017978	0.522378	0.282015
sp|Q06124|PTN11_HUMAN	4	IQNTGDYYDLYGGEK;QESIMDAGPVVVHC[+57.0214635]SAGIGR;SNPGDFTLSVR;VYENVGLMQQQK	24.9098	25.0033	24.6531	25.0318	24.65	24.6469	24.7648	24.8018	24.4862	|	24.6843	24.8554	24.7762	|	0.17111	0.302032	0.519947	|	0.091966	0.602298	0.220188
sp|P53396|ACLY_HUMAN	28	AFDSGIIPMEFVNK;AIVWGMQTR;AVQGMLDFDYVC[+57.0214635]SR;DEPSVAAMVYPFTGDHK;DGVYVLDLAAK;DLVSSLTSGLLTIGDR;DYQGPLKEHEVTIFVR;EAYPEEAYIADLDAK;EGDYVLFHHEGGVDVGDVDAK;EILIPVFK;FGGALDAAAK;FIC[+57.0214635]TTSAIQNR;GQELIYAGMPITEVFK;GVTIIGPATVGGIKPGC[+57.0214635]FK;IGNTGGMLDNILASK;KPASFMTSIC[+57.0214635]DER;LGLVGVNLTLDGVK;LTLLNPK;QHFPATPLLDYALEVEK;SGGMSNELNNIISR;SINNPDMR;SMGFIGHYLDQK;TIAIIAEGIPEALTR;TILSLMTR;TTD…	29.7363	29.782	29.7183	29.7259	29.5435	29.6244	29.6564	29.5607	29.573	|	29.5967	29.7455	29.6313	|	0.148833	0.0196517	1.7066	|	0.0345732	0.607105	0.216736
sp|O43172|PRP4_HUMAN	5	ALGEPITLFGEGPAER;DVNLASC[+57.0214635]AADGSVK;FEPIHGNFLLTGAYDNTAK;LWSVPDC[+57.0214635]NLLHTLR;QINVSTDDSEVK	25.4655	25.6668	25.3958	25.4229	25.4632	25.2796	25.2445	25.4325	25.3053	|	25.3274	25.5093	25.3886	|	0.181903	0.147504	0.831197	|	0.0611127	0.480112	0.318658
sp|Q9NQT5|EXOS3_HUMAN	1	DMEPEMVC[+57.0214635]IDSC[+57.0214635]GR	21.6268	21.4545	21.5238	21.5368	20.4318	20.8826	21.0563	20.3315	21.0835	|	20.8238	21.535	20.9504	|	0.711277	0.0964178	1.01584	|	0.126637	0.770808	0.113054
sp|O00567|NOP56_HUMAN	8	AQLGLGHSYSR;EAMVQAEEAAAEITR;EVEEISLLQPQVEESVLNLGK;EWYGYHFPELVK;IDC[+57.0214635]FSEVPTSVFGEK;IINDNATYC[+57.0214635]R;VVSLSEYR;YPASTVQILGAEK	26.5072	26.5089	26.3833	26.3412	26.1822	26.2141	26.32	26.2872	26.1612	|	26.2561	26.4665	26.2458	|	0.210307	0.0310496	1.50794	|	-0.0103385	0.887443	0.0518596
sp|Q01518|CAP1_HUMAN	11	ALLVTASQC[+57.0214635]QQPAENK;C[+57.0214635]VNTTLQIK;EFHTTGLAWSK;EMNDAAMFYTNR;INSITVDNC[+57.0214635]K;INSITVDNC[+57.0214635]KK;KEPAVLELEGK;KEPAVLELEGKK;LGLVFDDVVGIVEIINSK;LSDLLAPISEQIK;NSLDC[+57.0214635]EIVSAK	29.831	29.7722	29.5095	29.7192	29.5612	29.5251	29.5924	29.6581	29.4884	|	29.5796	29.7042	29.6018	|	0.124618	0.342909	0.464821	|	0.0221984	0.788989	0.102929
sp|P35221|CTNA1_HUMAN	9	AAAGEFADDPC[+57.0214635]SSVK;AIMAQLPQEQK;IAEQVASFQEEK;LLILADMADVYK;NAGNEQDLGIQYK;NLMNAVVQTVK;NVPILYTASQAC[+57.0214635]LQHPDVAAYK;QIIVDPLSFSEER;SQGMASLNLPAVSWK	26.6305	26.5795	26.6771	26.5001	26.4792	26.4226	26.5722	26.4068	26.4825	|	26.4872	26.629	26.4673	|	0.141851	0.0773692	1.11143	|	-0.0199134	0.733596	0.134543
sp|P07858|CATB_HUMAN	7	DIMAEIYK;EQWPQC[+57.0214635]PTIK;GQDHC[+57.0214635]GIESEVVAGIPR;HYGYNSYSVSNSEK;IC[+57.0214635]EPGYSPTYK;LPASFDAR;SGVYQHVTGEMMGGHAIR	28.8837	28.7325	28.6893	28.6169	28.4705	28.6383	28.7825	28.7527	28.6203	|	28.7185	28.7685	28.5752	|	0.0500355	0.553031	0.25725	|	-0.143279	0.11978	0.921617
sp|O00499|BIN1_HUMAN	3	LNQNLNDVLVGLEK;SPSPPDGSPAATPEIR;VQAQHDYTATDTDELQLK	23.5745	23.5256	23.1789	23.6008	23.3381	23.3172	23.2761	23.5046	23.0969	|	23.2925	23.4263	23.4187	|	0.133788	0.479103	0.319572	|	0.126178	0.448027	0.348696
sp|P60709|ACTB_HUMAN;sp|P63261|ACTG_HUMAN	7	DLYANTVLSGGTTMYPGIADR;KDLYANTVLSGGTTMYPGIADR;LC[+57.0214635]YVALDFEQEMATAASSSSLEK;QEYDESGPSIVHR;QEYDESGPSIVHRK;VAPEEHPVLLTEAPLNPK;YPIEHGIVTNWDDMEK	32.9352	33.0341	32.9747	33.0436	32.9503	32.8709	32.8492	32.8951	32.8728	|	32.8724	32.9814	32.9549	|	0.108994	0.0452879	1.34402	|	0.0825513	0.235823	0.627414
sp|Q9NP81|SYSM_HUMAN	6	ALLANQDSGEVQQDPK;GAGALLQHGLVNFTFNK;ITAPTHVPLQYIGPNQPR;LLIALLESNQQK;LPNQTHPDVPVGDESQAR;VLDMPTQELGLPAYR	25.8479	25.889	25.7059	25.9249	25.4929	25.4644	25.3748	25.5841	25.6421	|	25.5337	25.8143	25.6274	|	0.280572	0.0534786	1.27182	|	0.0937258	0.618058	0.208971
sp|P27708|PYR1_HUMAN	27	AAFALGGLGSGFASNR;ATGYPLAYVAAK;DQMSHLFNVAHTLR;EATAGNPGGQTVR;EELSALVAPAFAHTSQVLVDK;GHNQPC[+57.0214635]LLVGSGR;HPQPGAVELAAK;KVAEPELMGTPDGTC[+57.0214635]YPPPPVPR;LAADFSVPLIIDIK;LALGIPLPELR;LFVEALGQIGPAPPLK;LGGAVLSFSEATSSVQK;LGYPVLVR;LLDTIGISQPQWR;LSLDDLLQR;MALLATVLGR;QIALAVLSTELAVR;SILEQLAEK;SVGEVMGIGR;TLGVDLVALATR;TSSSFAAAMAR;VHVDC[+57.0214635]MTSQK;VLGTPVETIELTEDRR;VLGTSPEAIDSAENR;VPQFSFSR;VTAVDWHF…	28.8716	28.9515	28.8675	28.9554	28.8351	28.7781	28.7748	28.8196	28.7505	|	28.7816	28.8969	28.8562	|	0.115273	0.03131	1.50432	|	0.0746047	0.288114	0.540436
sp|A0AVT1|UBA6_HUMAN	19	ALQLLHC[+57.0214635]FPLDIR;C[+57.0214635]LANLRPLLDSGTMGTK;DGSLFWQSPK;EDFTLLDFINAVK;FDLNEPLHLSFLQNAAK;FISADVHGIWSR;FWQTYSSAEEVLQK;GMITVTDPDLIEK;KPDHVPISSEDER;LETGQFLTFR;MYSIEPADR;NAIFQLEK;NFALLGVGTSK;NLVLAGIK;QDVIITALDNVEAR;SFPAAIEHTIQWAR;TVFFESLER;YGIEPTMVVQGVK;YQC[+57.0214635]VVLTEMK	28.1868	28.236	28.0724	28.2754	28.0308	27.988	28.0968	28.0411	28.0091	|	28.049	28.165	28.0981	|	0.116062	0.123351	0.908857	|	0.0490952	0.644124	0.191031
sp|P20073|ANXA7_HUMAN	4	GAGTDDSTLVR;GFGTDEQAIVDVVANR;LGTDESC[+57.0214635]FNMILATR;TLGTMIAGDTSGDYR	25.4826	23.9649	24.6848	25.0478	25.5219	25.4961	25.3015	25.5955	25.3294	|	25.4088	24.7108	25.3553	|	-0.698052	0.249446	0.603024	|	-0.0535507	0.784054	0.105654
sp|Q14195|DPYL3_HUMAN	6	AITIASQTNC[+57.0214635]PLYVTK;DNFTAIPEGTNGVEER;GMTTVDDFFQGTK;IFNLYPR;IMLEDGNLHVTQGAGR;QIGDNLIVPGGVK	25.2086	25.003	24.992	24.7891	24.8006	24.7036	24.964	24.5869	24.5513	|	24.7007	25.0679	24.7644	|	0.367139	0.0899373	1.04606	|	0.0636883	0.680699	0.167045
sp|Q9NY12|GAR1_HUMAN	3	C[+57.0214635]TTDENKVPYFNAPVYLENK;VDEIFGQLR;VVLLGEFLHPC[+57.0214635]EDDIVC[+57.0214635]K	24.7355	23.1627	24.0563	24.1367	25.0942	25.2357	24.9313	24.9685	25.1995	|	25.0331	23.9848	24.8222	|	-1.04825	0.143838	0.842125	|	-0.21088	0.607301	0.216596
sp|Q8N1F7|NUP93_HUMAN	9	GLDISHISQR;LLMLYTR;LLSPVVPQISAPQSNK;LVPLNQESVEER;NEKDNALLSAIEESR;NLQEIQQAGER;SISDMWTMVK;SSGQSAQLLSHEPGDPPC[+57.0214635]LR;TLITFAGMIPYR	26.4984	26.142	26.4148	26.6138	26.4622	26.3908	26.4403	26.4982	26.4315	|	26.4567	26.3517	26.4889	|	-0.104918	0.43337	0.363141	|	0.0322889	0.678873	0.168211
sp|P61201|CSN2_HUMAN	4	SINSILDYISTSK;VLELEGEKGEWGFK;WTNQLNSLNQAVVSK;YLVLANMLMK	24.9316	24.8449	24.9733	24.9699	24.8326	24.94	24.943	24.7682	24.664	|	24.7917	24.9166	24.9142	|	0.124901	0.263483	0.579248	|	0.122478	0.27338	0.563234
sp|O95340|PAPS2_HUMAN	3	DDDVPLDWR;GFTGIDSDYEKPETPER;STNVVYQAHHVSR	25.1658	25.2741	25.0969	25.1795	24.8748	24.7628	24.7275	24.8673	24.7762	|	24.7903	25.1789	24.939	|	0.388589	0.00483096	2.31597	|	0.148708	0.356126	0.448396
sp|Q9BQG0|MBB1A_HUMAN	10	ALVDILSEVSK;ATLQEILPEVLK;EQLMTVLQAGK;LLGAALPLLTK;LLQALAQYQNHLQEQPR;LPAIALDLLR;LVGSVNLFSDENVPR;SPLSALAR;VLDLVEVLVTK;VYSTALSSFLTK	26.148	26.1188	26.3775	26.1214	26.018	26.2254	26.0262	25.9977	26.034	|	26.0193	26.2148	26.1216	|	0.195433	0.137039	0.863154	|	0.102259	0.226935	0.644099
sp|Q8N0X7|SPART_HUMAN	6	AEEENEFQIPGR;ENQEGAANVNVR;GLATSLQNDLQEVPK;GLNTDELGQKEEAK;IQPEEKPVEVSPAVTK;TATQTGHTLLEDYQIVDNSQR	25.9823	26.0486	25.6814	25.9174	25.7294	25.5233	25.6079	25.8029	25.4876	|	25.6328	25.9041	25.7234	|	0.271308	0.138852	0.857448	|	0.0905863	0.570601	0.243668
sp|P17568|NDUB7_HUMAN	2	DSFPNFLAC[+57.0214635]K;EMVATQQEMMDAQLR	23.0838	19.7437	22.3535	21.9959	23.1093	23.0724	23.4997	23.2988	23.2773	|	23.3586	21.727	22.7259	|	-1.63164	0.248426	0.604803	|	-0.632757	0.222238	0.653182
sp|P05387|RLA2_HUMAN	6	ILDSVGIEADDDR;ILDSVGIEADDDRLNK;KILDSVGIEADDDRLNK;NIEDVIAQGIGK;VISELNGK;YVASYLLAALGGNSSPSAK	29.0168	27.3072	28.3241	28.4054	30.2614	30.1415	30.0941	30.1514	29.6966	|	29.9807	28.216	29.6028	|	-1.76466	0.0611822	1.21337	|	-0.377942	0.596636	0.224291
sp|Q9H0B6|KLC2_HUMAN	1	SVEEPTQPGGTGLSDSR	22.0843	22.1121	21.7197	22.1767	22.0559	21.7649	21.9484	22.143	21.8541	|	21.9818	21.9721	21.9992	|	-0.00977453	0.952338	0.0212087	|	0.0173257	0.913612	0.0392384
sp|P62314|SMD1_HUMAN	1	NREPVQLETLSIR	25.5373	25.1673	25.2269	25.6704	25.801	25.3836	25.8802	25.4233	25.4303	|	25.578	25.3105	25.6183	|	-0.267451	0.236358	0.626429	|	0.0403652	0.846553	0.0723459
sp|Q96N66|MBOA7_HUMAN	2	AASLEYDYETIR;LVSLASEVQDLHLAQR	24.2881	24.1497	24.2512	24.1663	24.0553	23.8377	23.9759	23.8629	24.1629	|	24.0006	24.2297	24.0198	|	0.229066	0.103263	0.986055	|	0.0191619	0.890226	0.0504998
sp|P40925|MDHC_HUMAN	9	DLDVAILVGSMPR;DVIATDKEDVAFK;ENFSC[+57.0214635]LTR;EVGVYEALKDDSWLK;FVEGLPINDFSR;GEFVTTVQQR;LGVTANDVK;NVIIWGNHSSTQYPDVNHAK;VIVVGNPANTNC[+57.0214635]LTASK	29.9828	29.9817	29.8642	29.9755	29.8169	29.7713	29.8142	29.9151	29.8118	|	29.847	29.9429	29.8546	|	0.0958697	0.140675	0.851782	|	0.00754547	0.921462	0.0355228
sp|O43324|MCA3_HUMAN	3	AIVQQWLEYR;EYLLGSTAEEK;QIPVLQTNNGPSLTGLTTIAAHLVK	25.7713	23.9724	24.7884	24.5912	26.7789	26.7717	26.7937	26.6985	26.6575	|	26.7166	24.844	26.0473	|	-1.87252	0.0683742	1.16511	|	-0.669273	0.455078	0.341915
sp|P28066|PSA5_HUMAN	8	AIGSASEGAQSSLQEVYHK;EELEEVIKDI;GPQLFHMDPSGTFVQC[+57.0214635]DAR;GVNTFSPEGR;ITSPLMEPSSIEK;IVEIDAHIGC[+57.0214635]AMSGLIADAK;LFQVEYAIEAIK;LNATNIELATVQPGQNFHMFTK	28.511	27.7723	28.0498	28.1076	28.5685	28.5392	28.5042	28.3756	28.1568	|	28.3455	28.111	28.4051	|	-0.234444	0.40096	0.396899	|	0.0596237	0.759482	0.119483
sp|P68036|UB2L3_HUMAN	5	ADLAEEYSKDR;GQVC[+57.0214635]LPVISAENWKPATK;IEINFPAEYPFKPPK;IYHPNIDEK;TDQVIQSLIALVNDPQPEHPLR	27.6675	27.2384	27.9031	27.4421	27.7722	27.9634	27.6365	27.4207	27.702	|	27.5864	27.603	27.7259	|	0.0166232	0.942961	0.0255063	|	0.139473	0.47996	0.318795
sp|P62241|RS8_HUMAN	9	ADGYVLEGK;IIDVVYNASNNELVR;ISSLLEEQFQQGK;KYELGRPAANTK;LDVGNFSWGSEC[+57.0214635]C[+57.0214635]TR;LTPEEEEILNK;NC[+57.0214635]IVLIDSTPYR;QWYESHYALPLGR;YELGRPAANTK	30.0423	30.0949	29.8479	30.0472	29.826	29.7196	29.8658	29.9467	29.8141	|	29.8755	29.995	29.8643	|	0.119476	0.252408	0.597896	|	-0.0112406	0.921589	0.0354625
sp|Q16658|FSCN1_HUMAN	6	LSC[+57.0214635]FAQTVSPAEK;LVARPEPATGYTLEFR;QIWTLEQPPDEAGSAAVC[+57.0214635]LR;YLAADKDGNVTC[+57.0214635]ER;YLAPSGPSGTLK;YLTAEAFGFK	27.321	27.3545	27.2302	27.3894	27.2608	27.0959	27.2296	27.2168	27.1767	|	27.2077	27.3019	27.2487	|	0.0941931	0.111244	0.953723	|	0.0409832	0.679371	0.167893
sp|Q68E01|INT3_HUMAN	2	IPEFELLWK;LAQLTLEQILEHLDNLR	21.997	22.5772	22.3673	21.8175	22.2188	22.3819	22.311	22.0463	22.2684	|	22.2085	22.3138	22.1394	|	0.105258	0.616776	0.209873	|	-0.0691414	0.736484	0.132837
sp|Q13423|NNTM_HUMAN	7	EANSIIITPGYGLC[+57.0214635]AAK;EVLASDLVVK;ILIVGGGVAGLASAGAAK;MATQASTLYSNNITK;QGFNVVVESGAGEASK;TSGTLISFIYPAQNPELLNK;VALSPAGVQNLVK	25.0623	25.0493	24.913	25.0241	24.8329	24.7732	24.6266	24.93	24.6698	|	24.7421	25.0082	24.8767	|	0.266095	0.0883943	1.05358	|	0.134616	0.331957	0.478918
sp|P18754|RCC1_HUMAN	5	DNNGVIGLLEPMKK;LPAVSSVAC[+57.0214635]GASVGYAVTK;SMVPVQVQLDVPVVK;VFLWGSFR;VVQVSAGDSHTAALTDDGR	26.5015	26.6355	26.4856	26.488	26.2873	26.2802	26.3951	26.3288	26.2747	|	26.3329	26.5409	26.3518	|	0.20801	0.0279778	1.55319	|	0.0189686	0.820234	0.0860623
sp|P00558|PGK1_HUMAN	22	AC[+57.0214635]ANPAAGSVILLENLR;AEPAKIEAFR;AHSSMVGVNLPQK;ALESPERPFLAILGGAK;DC[+57.0214635]VGPEVEK;DVLFLKDC[+57.0214635]VGPEVEK;GC[+57.0214635]ITIIGGGDTATC[+57.0214635]C[+57.0214635]AK;IQLINNMLDK;ITLPVDFVTADK;ITLPVDFVTADKFDENAK;KELNYFAK;LTLDKLDVK;SLLGKDVLFLKDC[+57.0214635]VGPEVEK;SVVLMSHLGRPDGVPMPDK;TGQATVASGIPAGWMGLDC[+57.0214635]GPESSK;TGQATVASGIPAGWMGLDC[+57.0214635]GPESSKK;VADKIQLINNMLDK;VDFNVP…	32.7685	32.7241	32.6815	32.7124	32.4036	32.4791	32.5291	32.5218	32.5492	|	32.5333	32.7247	32.5317	|	0.191386	0.0107265	1.96954	|	-0.00163015	0.987623	0.00540884
sp|P05166|PCCB_HUMAN	4	AFENDVDALC[+57.0214635]NLR;AYNMVDIIHSVVDER;LVPELDTIVPLESTK;SVTNEDVTQEELGGAK	23.2017	22.9792	23.1078	22.8625	22.6507	22.9774	22.8567	22.6481	22.5569	|	22.6872	23.0962	22.8302	|	0.40899	0.0238833	1.62191	|	0.142944	0.33514	0.474773
sp|P00367|DHE3_HUMAN	13	AKPYEGSILEADC[+57.0214635]DILIPAASEK;ALASLMTYK;DDGSWEVIEGYR;GASIVEDKLVEDLR;HGGTIPIVPTAEFQDR;IIAEGANGPTTPEADK;IIAEGANGPTTPEADKIFLER;MVEGFFDR;NYTDNELEK;TAAYVNAIEK;TFVVQGFGNVGLHSMR;YNLGLDLR;YSTDVSVDEVK	28.5295	28.5016	28.4793	28.5012	28.3376	28.2969	28.3997	28.3432	28.2806	|	28.3412	28.5035	28.3786	|	0.162266	0.0280286	1.5524	|	0.0373821	0.635123	0.197142
sp|Q9NZT2|OGFR_HUMAN	5	AGEAAELQDAEVESSAK;DADAGDEDEESEEPR;DC[+57.0214635]NGDTPNLSFYR;FFLEETLVR;SLGELGLEHFQAPLVR	24.5549	24.6104	24.5403	24.3975	24.2688	24.4655	24.1163	24.2859	24.5313	|	24.3112	24.5685	24.3773	|	0.257374	0.162526	0.789077	|	0.0660826	0.656143	0.183002
sp|P55884|EIF3B_HUMAN	19	DQYSVIFESGDR;ETIIAFAWEPNGSK;GIALWGGEK;GTQGVVTNFEIFR;GTYLATFHQR;GYIFLEYASPAHAVDAVK;ITNDFYPEEDGK;ITNDFYPEEDGKTK;MAQELYMEQK;MTLDTLSIYETPSMGLLDKK;NLFNVVDC[+57.0214635]K;QVPVDVVEMK;TSIFWNDVKDPVSIEER;VNLFTDFDK;VTLMQLPTR;YMTISDEWDIPEK;YMTISDEWDIPEKQPFK;YVVTSVSWWSHK;YWLEEAEC[+57.0214635]R	29.3009	29.3931	29.0795	29.2582	29.1061	29.0005	29.0385	29.0607	28.9812	|	29.0268	29.2578	29.1216	|	0.231021	0.123475	0.908419	|	0.0947895	0.332571	0.478116
sp|O76021|RL1D1_HUMAN	10	DDVAPESGDTTVK;EINDC[+57.0214635]IGGTVLNISK;LLPSLIGR;LLSSFDFFLTDAR;LTLPHSIR;SAALPIFSSFVSNWDEATKR;SDSEDIC[+57.0214635]LFTK;SDSEDIC[+57.0214635]LFTKDEPNSTPEK;TVSQIISLQTLK;VPVSVNLLSK	27.4731	27.5467	27.4863	27.4464	27.2783	27.3786	27.1227	27.2393	27.161	|	27.1743	27.502	27.3678	|	0.327687	0.00240168	2.61948	|	0.193417	0.0370362	1.43137
sp|Q9BZK7|TBL1R_HUMAN	6	DKLAQQQAAAAAAAAAAASQQGSAK;HQEPVYSVAFSPDGR;LAQQQAAAAAAAAAAASQQGSAK;TFQGHTNEVNAIK;VGASASDGSVC[+57.0214635]VLDLR;YLASGSFDK	26.0206	26.1666	25.8272	26.0764	25.8257	25.6396	25.7745	25.7536	25.6418	|	25.7233	26.0048	25.8472	|	0.281474	0.0873025	1.05897	|	0.123936	0.435014	0.361496
sp|Q49A26|GLYR1_HUMAN	3	ALDQSDNDMSAVYR;DLVLGPSGVLQGIRPGK;LAIALGDAVNHPTPMAAAANEVYK	23.2878	23.4985	23.1536	23.1635	23.3196	22.9553	22.972	22.9852	23.1645	|	23.0406	23.3133	23.1461	|	0.272725	0.0951069	1.02179	|	0.105539	0.447893	0.348825
sp|P53634|CATC_HUMAN	7	GTDEC[+57.0214635]AIESIAVAATPIPK;KVVVYLQK;NSWGTGWGENGYFR;NVHGINFVSPVR;WFAFFK;YAQDFGLVEEAC[+57.0214635]FPYTGTDSPC[+57.0214635]K;YYSSEYHYVGGFYGGC[+57.0214635]NEALMK	27.2341	27.091	27.2649	26.9209	26.7233	27.0629	27.3004	27.0161	27.1111	|	27.1425	27.1967	26.9024	|	0.0541356	0.619163	0.208195	|	-0.240161	0.138322	0.859108
sp|P12814|ACTN1_HUMAN	14	AGTQIENIEEDFRDGLK;ATLPDADKER;DDPLTNLNTAFDVAEK;DGLGFC[+57.0214635]ALIHR;ETADTDTADQVMASFK;GISQEQMNEFR;IC[+57.0214635]DQWDNLGALTQK;IDQLEGDHQLIQEALIFDNK;IMSIVDPNR;LAILGIHNEVSK;LLETIDQLYLEYAK;MLDAEDIVGTARPDEK;NVNIQNFHISWK;QFGAQANVIGPWIQTK	27.6971	27.6671	27.5386	27.7212	27.4907	27.5116	27.5393	27.6311	27.558	|	27.5762	27.6343	27.5745	|	0.0581239	0.372046	0.429403	|	-0.00167847	0.984542	0.00676557
sp|Q04917|1433F_HUMAN	6	AVTELNEPLSNEDR;AVTELNEPLSNEDRNLLSVAYK;ELETVC[+57.0214635]NDVLSLLDK;NC[+57.0214635]NDFQYESK;NSVVEASEAAYK;YLAEVASGEK	26.4947	24.1541	24.7441	24.527	27.4618	27.4659	27.3399	27.4645	27.3653	|	27.3899	25.131	26.4849	|	-2.25893	0.0842566	1.0744	|	-0.904978	0.452881	0.344016
sp|Q5T653|RM02_HUMAN	2	SADIALVAGGSR;WIIATENMQAGDTILNSNHIGR	23.6331	23.8703	23.5578	24.0565	23.7597	23.6205	23.5987	23.8587	23.3885	|	23.6153	23.687	23.8123	|	0.0717195	0.689551	0.161434	|	0.196923	0.352201	0.45321
sp|Q9NS69|TOM22_HUMAN	1	LQMEQQQQLQQR	20.1616	18.8426	18.7555	19.4336	19.3649	20.5184	20.0939	20.8374	19.661	|	20.1974	19.2532	19.7723	|	-0.944215	0.178273	0.748914	|	-0.425166	0.449604	0.347169
sp|Q96S97|MYADM_HUMAN	1	ALTQPLGLLR	25.4697	25.5073	25.3762	25.5071	25.5842	25.3458	25.168	25.0899	25.242	|	25.1666	25.451	25.479	|	0.284415	0.00867567	2.0617	|	0.312413	0.0267829	1.57214
sp|O95347|SMC2_HUMAN	11	AMNVLTEAEER;DTSATTALELVAGER;EGMFNNANVLFK;GLVASLISVK;QQEVEAITLELEELKR;SLEDALAEAQR;TEEADLLQTK;TILEEEITPTIQK;TVTLGGDVFDPHGTLSGGAR;VQDLFC[+57.0214635]SVGLNVNNPHFLIMQGR;YLINGVNANNTR	26.8885	27.0473	26.8533	26.9734	26.875	26.5845	26.7005	26.8396	26.7137	|	26.7513	26.9297	26.8109	|	0.178413	0.0797664	1.09818	|	0.059667	0.670512	0.173593
sp|P04075|ALDOA_HUMAN	23	ADDGRPFPQVIK;ALANSLAC[+57.0214635]QGK;ALQASALK;C[+57.0214635]PLLKPWALTFSYGR;ELSDIAHR;FSHEEIAMATVTALR;FSHEEIAMATVTALRR;GGVVGIKVDK;GILAADESTGSIAK;GILAADESTGSIAKR;GVVPLAGTNGETTTQGLDGLSER;IGEHTPSALAIMENANVLAR;IVAPGKGILAADESTGSIAK;KELSDIAHR;LQSIGTENTEENR;LQSIGTENTEENRR;QLLLTADDR;RALANSLAC[+57.0214635]QGK;RLQSIGTENTEENR;RLQSIGTENTEENRR;VDKGVVPLAGTNGETTTQGLDGLSER;VNPC[+57.0214635]IGGVILFHETLYQK;YTPSGQAG…	33.159	33.1526	33.0279	33.0845	32.9681	32.9064	32.9407	32.9795	32.9439	|	32.9547	33.1132	32.9863	|	0.158511	0.0557841	1.25349	|	0.0316531	0.609777	0.214829
sp|P29218|IMPA1_HUMAN	5	EIQVIPLQRDDED;LQVSQQEDITK;SILTDNPTWIIDPIDGTTNFVHR;SLLVTELGSSR;SSPVDLVTATDQKVEK	26.857	27.053	26.9077	26.894	26.9236	26.7985	26.8934	26.8917	26.7894	|	26.8582	26.9392	26.872	|	0.081028	0.313893	0.503219	|	0.0138607	0.799521	0.09717
sp|Q7Z417|NUFP2_HUMAN	5	ADTSSQGALVFLSK;DYEIESQNPLASPTNTLLGSAK;IMQQETSVPTLK;SGTTSESGALSLEPSHIGDLQK;VLNGNQQVVDTSLK	23.6705	23.891	23.4556	23.6548	23.5962	23.0969	23.4749	23.742	23.2023	|	23.4731	23.6724	23.4493	|	0.199313	0.378131	0.422357	|	-0.0237929	0.924565	0.0340627
sp|P23378|GCSP_HUMAN	4	EFANIHPFVPLDQAQGYQQLFR;FGVPLGYGGPHAAFFAVR;MEDPVC[+57.0214635]ENEILATLHAISSK;TFC[+57.0214635]IPHGGGGPGMGPIGVK	23.3738	23.0891	23.8663	23.3993	23.5819	23.7755	23.5157	23.1713	23.3586	|	23.3485	23.4431	23.5855	|	0.09456	0.730492	0.136385	|	0.237026	0.183518	0.736322
sp|Q8IZL8|PELP1_HUMAN	5	KGDSNANSDVC[+57.0214635]AAALR;LASFFLSR;LLLLESVSGLLQPR;LPSLGAGFSQGLK;YAAQLPALFR	24.9541	24.943	24.9429	25.1036	24.97	24.9713	24.9056	24.9082	24.9058	|	24.9065	24.9467	25.015	|	0.04013	0.00646878	2.18918	|	0.108426	0.134145	0.872425
sp|P49720|PSB3_HUMAN	6	DAVSGMGVIVHIIEK;DAVSGMGVIVHIIEKDK;FGIQAQMVTTDFQK;FGPYYTEPVIAGLDPK;LYIGLAGLATDVQTVAQR;NC[+57.0214635]VAIAADR	27.2458	26.8802	26.7965	27.0819	27.1495	27.0933	27.2174	27.1956	27.1155	|	27.1761	26.9742	27.1082	|	-0.201958	0.278607	0.555007	|	-0.0678927	0.153459	0.814008
sp|P51114|FXR1_HUMAN	6	ANDQEPC[+57.0214635]GWWLAK;C[+57.0214635]TVDVPEDLR;EDGMVPFVFVGTK;EDLMGLAIGTHGSNIQQAR;IYGESADAVK;KVPGVTAIELDEDTGTFR	27.0076	27.0462	26.8403	26.9403	26.7761	26.7391	26.6553	26.7698	26.765	|	26.73	26.9647	26.8185	|	0.234728	0.0442861	1.35373	|	0.0885131	0.300969	0.521479
sp|Q9ULC4|MCTS1_HUMAN	4	EGPFYPTLR;LYPAAVDTIVAIMAEGK;MSAEDIEK;YPFILPHQQVDK	26.6456	25.8842	26.5541	26.4679	26.6596	26.6249	26.5249	26.7129	26.5751	|	26.6043	26.3613	26.5841	|	-0.243001	0.419241	0.377536	|	-0.0201664	0.816688	0.0879438
sp|Q96EP5|DAZP1_HUMAN	3	IFVGGIPHNC[+57.0214635]GETELR;LFVGGLDWSTTQETLR;SQAPGQPGASQWGSR	26.1143	25.9847	25.859	26.0679	25.7623	25.5577	25.9955	25.8975	25.6542	|	25.8491	25.986	25.796	|	0.136925	0.34166	0.466406	|	-0.053126	0.78398	0.105695
sp|P43155|CACP_HUMAN	3	LIEGVLDFK;LPVPPLQQSLDHYLK;QPVVIYSSPGVMLPK	25.0723	25.0315	25.0088	25.0207	24.88	24.9321	24.8555	24.6537	24.7929	|	24.7674	25.0376	24.9443	|	0.27017	0.0358492	1.44552	|	0.176913	0.0791037	1.1018
sp|Q9P1Y5|CAMP3_HUMAN	2	ASPAAPADGAAPAQPSIR;AVASSPAATNSEVK	20.2479	20.8085	19.8921	20.4692	20.23	19.8701	19.9825	20.5226	20.1575	|	20.2209	20.3161	20.1898	|	0.0952676	0.777597	0.109245	|	-0.0311178	0.901459	0.045054
sp|P08238|HS90B_HUMAN	19	APFDLFENK;APFDLFENKK;DLVVLLFETALLSSGFSLEDPQTHSNR;DNSTMGYMMAK;EQVANSAFVER;FYEAFSK;GFEVVYMTEPIDEYC[+57.0214635]VQQLK;HLEINPDHPIVETLR;HSQFIGYPITLYLEK;IDIIPNPQER;KHLEINPDHPIVETLR;LGIHEDSTNR;LVSSPC[+57.0214635]C[+57.0214635]IVTSTYGWTANMER;NPDDITQEEYGEFYK;RAPFDLFENK;RGFEVVYMTEPIDEYC[+57.0214635]VQQLK;SIYYITGESKEQVANSAFVER;TLTLVDTGIGMTK;YHTSQSGDEMTSLSEYVSR	32.3866	32.5534	32.3154	32.4905	32.3443	32.0441	32.2539	32.3637	32.1885	|	32.2687	32.4185	32.293	|	0.149793	0.16742	0.776194	|	0.0242933	0.875749	0.0576205
sp|Q9UJU6|DBNL_HUMAN	6	AEEDVEPEC[+57.0214635]IMEK;AMSTTSISSPQPGK;FQDVGPQAPVGSVYQK;FVLINWTGEGVNDVR;NGPALQEAYVR;TWEQQQEVVSR	26.6444	26.6692	26.4704	26.7456	26.3694	26.3193	26.3868	26.4662	26.2609	|	26.3713	26.5947	26.4781	|	0.223372	0.061341	1.21225	|	0.106808	0.524742	0.280054
sp|P62993|GRB2_HUMAN	5	ATADDELSFK;ESESAPGDFSLSVK;FNSLNELVDYHR;VLNEEC[+57.0214635]DQNWYK;YFLWVVK	25.4891	24.681	25.3874	25.3843	25.4581	25.4821	25.5078	25.6185	25.4573	|	25.5279	25.1859	25.4415	|	-0.342016	0.309501	0.509337	|	-0.0863851	0.211351	0.674995
sp|Q13185|CBX3_HUMAN	5	IIGATDSSGELMFLMK;KVEEAEPEEFVVEK;LTWHSC[+57.0214635]PEDEAQ;VEEAEPEEFVVEK;WKDSDEADLVLAK	26.7952	26.6178	26.7735	26.713	26.6081	26.5103	26.6279	26.6943	26.6723	|	26.6649	26.7288	26.6105	|	0.0639693	0.373574	0.427623	|	-0.0543728	0.456357	0.340696
sp|P33992|MCM5_HUMAN	19	AGITTTLNSR;AIAC[+57.0214635]LLFGGSR;C[+57.0214635]PLDPYFIMPDK;C[+57.0214635]SVLAAANSVFGR;FAIGSQVSEHSIIK;FDMIFIVK;GSSAAGLTASVMR;HMQLYC[+57.0214635]DR;IPGIIIAASAVR;LAALPNVYEVISK;LQELPDAVPHGEMPR;LQPFATEADVEEALR;NTLTNIAMRPGLEGYALPR;RLPDGLTR;SFAGAVSPQEEEEFRR;SIAPSIFGGTDMK;VLGIQVDTDGSGR;VTIMGIYSIK;WDETKGEDNIDFMPTILSR	29.7869	29.943	29.767	29.8552	29.7042	29.6466	29.6523	29.6444	29.5829	|	29.6265	29.8323	29.7353	|	0.20576	0.0510219	1.29224	|	0.108781	0.215814	0.66592
sp|Q96B36|AKTS1_HUMAN	1	EAEDTQVFGDLPRPR	22.4659	22.531	22.3724	22.6742	22.678	22.1471	22.369	22.4981	22.4846	|	22.4506	22.4564	22.4998	|	0.00586001	0.928895	0.0320333	|	0.0492001	0.809077	0.09201
sp|Q8WVM0|TFB1M_HUMAN	3	FIPGLQMLSDAAPGK;LLELADIDPTLRPR;SILNADVAELLVVEK	24.3791	22.8749	24.3957	24.0555	24.2055	24.4143	24.0155	24.1864	24.1984	|	24.1334	23.8832	24.2251	|	-0.250191	0.669771	0.174073	|	0.0917009	0.496472	0.304106
sp|Q9NYY8|FAKD2_HUMAN	5	DIALSLPQLPR;DIISELLTSDDMK;LGIPQNTILVQTLLR;SLILLDEC[+57.0214635]SK;VAEVLSSLLGGEGHFSK	24.9014	24.7244	25.0566	24.7374	24.8127	24.9218	24.6585	24.4885	24.7412	|	24.6294	24.8942	24.824	|	0.264782	0.0988941	1.00483	|	0.194564	0.107939	0.96682
sp|Q99829|CPNE1_HUMAN	5	DIVQFVPYR;FGIYDIDNK;LYGPTNFAPIINHVAR;SDPFLEFFR;TLQLEYR	27.2855	27.4545	27.4176	27.4662	27.3311	27.2889	27.1717	27.2919	27.2497	|	27.2378	27.3859	27.362	|	0.148084	0.0843797	1.07376	|	0.124269	0.135264	0.868816
sp|Q00169|PIPNA_HUMAN	1	VILPVSVDEYQVGQLYSVAEASK	20.9836	20.368	22.167	20.9383	21.6457	22.0019	21.2872	20.884	21.3256	|	21.1656	21.1729	21.5286	|	0.00727018	0.990457	0.00416426	|	0.363034	0.372911	0.428395
sp|P07384|CAN1_HUMAN	13	APSDLYQIILK;KAPSDLYQIILK;LDETDDPDDYGDR;LEIC[+57.0214635]NLTPDALK;LPPGEYVVVPSTFEPNKEGDFVLR;LVFVHSAEGNEFWSALLEK;LYELIITR;MAIESAGFK;NYPATFWVNPQFK;QLAGEDMEISVK;SEQFINLR;WNTTLYEGTWR;YLGQDYEQLR	27.5182	27.4463	27.2921	27.4547	27.2176	27.2209	27.3864	27.2852	27.2025	|	27.2913	27.4189	27.2978	|	0.127559	0.212574	0.67249	|	0.00641187	0.949747	0.0223922
sp|P16930|FAAA_HUMAN	10	ASSVVVSGTPIR;GEGMSQAATIC[+57.0214635]K;GTKPIDLGNGQTR;HLFTGPVLSK;HQDVFNQPTLNSFMGLGQAAWK;IGFGQC[+57.0214635]AGK;IGVAIGDQILDLSIIK;LGEPIPISK;VFLQNLLSVSQAR;WEYVPLGPFLGK	28.5435	28.6078	28.6785	28.6271	28.5033	28.5348	28.3766	28.3399	28.37	|	28.3622	28.6099	28.555	|	0.247768	0.0175876	1.75479	|	0.192865	0.0268702	1.57073
sp|P98194|AT2C1_HUMAN	3	AADIGVAMGQTGTDVC[+57.0214635]K;IVEAGC[+57.0214635]VC[+57.0214635]NDAVIR;MITGDSQETAVAIASR	22.5487	22.2903	22.2526	22.0422	21.9618	21.8425	22.4062	22.0422	22.1821	|	22.2102	22.3639	21.9488	|	0.153693	0.338095	0.470962	|	-0.261346	0.116389	0.934088
sp|P06454|PTMA_HUMAN	2	AAEDDEDDDVDTK;EVVEEAENGR	24.9915	23.6578	23.5741	24.229	26.4522	26.9497	25.7991	27.1754	26.6065	|	26.527	24.0745	25.877	|	-2.45252	0.0163349	1.78688	|	-0.650026	0.535742	0.271044
sp|Q9NXA8|SIR5_HUMAN	1	GAPEPGTQDASIPVEK	22.8749	23.0664	22.8377	22.9133	22.8101	22.7613	22.7466	22.6701	22.6637	|	22.6935	22.9263	22.8282	|	0.232891	0.0670222	1.17378	|	0.134762	0.0748916	1.12557
sp|A5YKK6|CNOT1_HUMAN	16	AQAEQQHNPAANPTMIR;AVEGLLDATSGADADLLLR;DAIAALGLLQK;EIDDEANSYFQR;EPLLMSISTNLK;LPDPFTPNLK;NLILSAFPR;QAWATDDVAQIYDK;QLAVYEEFAR;QLFSFPIK;SLDLIESLLR;SNLQVSNEPGNR;SPVTFLSDLR;VDMLSEINIAPR;YLFLNAIANQLR;YNVEAVELLIR	27.0784	27.1407	27.1097	27.1123	27.017	26.9537	26.9589	26.9451	26.9515	|	26.9518	27.1096	27.0277	|	0.157718	0.00998802	2.00052	|	0.0758254	0.241089	0.617823
sp|P43897|EFTS_HUMAN	3	FQLLVQQVALGTMMHC[+57.0214635]QTLK;GFLNSSELSGLPAGPDR;YGALVIC[+57.0214635]ETSEQK	26.3473	26.3332	26.0827	26.3871	26.1177	26.101	26.0556	26.1239	26.0248	|	26.0681	26.2544	26.202	|	0.186279	0.152405	0.817002	|	0.133856	0.283133	0.54801
sp|Q9NYK5|RM39_HUMAN	3	DLPFETLEVEAK;IGDFIDVSEGPLIPR;SILALVDGQPWDMYKPLTK	25.336	25.5827	25.531	25.4962	25.5037	25.4132	25.248	25.1416	25.2306	|	25.2067	25.4832	25.471	|	0.276497	0.0495966	1.30455	|	0.264301	0.00403467	2.39419
sp|P53985|MOT1_HUMAN	3	DLHDANTDLIGR;ESKEEETSIDVAGKPNEVTK;SITVFFK	25.798	25.8175	25.7364	25.9242	25.5756	25.4179	25.4635	25.7042	25.6065	|	25.5914	25.784	25.6392	|	0.192573	0.0974905	1.01104	|	0.0478299	0.791922	0.101318
sp|P23246|SFPQ_HUMAN	13	AELDDTPMR;DKLESEMEDAYHEHQANLLR;EEEMMIR;FAQHGTFEYEYSQR;FATHAAALSVR;FGQGGAGPVGGQGPR;GIVEFASKPAAR;GMGPGTPAGYGR;LFVGNLPADITEDEFKR;MGGGGAMNMGDPYGSGGQK;NLSPYVSNELLEEAFSQFGPIER;STGKGIVEFASKPAAR;YGEPGEVFINK	29.5065	29.603	29.4215	29.5024	29.3747	29.27	29.3769	29.44	29.2768	|	29.3646	29.5104	29.3824	|	0.145791	0.109075	0.962276	|	0.0178038	0.840432	0.0754976
sp|Q9UPQ3|AGAP1_HUMAN	1	YLTGTYVQEESPEGGR	20.7419	20.7703	20.4208	20.7634	20.7119	20.4805	20.6126	20.9074	20.3767	|	20.6323	20.6443	20.6519	|	0.0120653	0.952698	0.0210448	|	0.0196756	0.91791	0.0372
sp|Q96C36|P5CR2_HUMAN	2	IIASSPEMNLPTVSALR;LESPTVSTLTPSSPGK	25.2466	24.4439	24.7131	24.9707	25.1091	25.0888	25.0322	25.0612	25.0431	|	25.0455	24.8012	25.0562	|	-0.24428	0.409185	0.38808	|	0.0106939	0.829089	0.0813991
sp|Q9NR12|PDLI7_HUMAN	5	AFYMEEGVPYC[+57.0214635]ER;DFNVPLSISR;TSIVQAAAGGVPGGGSNNGK;VLEEGGFFEEK;VVLEGPAPWGFR	25.4419	25.4201	25.3214	25.4182	25.3418	25.0447	25.1138	25.3616	25.24	|	25.2385	25.3945	25.2682	|	0.156021	0.14814	0.829328	|	0.0297718	0.837588	0.0769694
sp|Q9BYD3|RM04_HUMAN	2	TFNLIPAVGLNVHSMLK;VGLADLHPDVFATAPR	22.4109	20.6794	21.9999	22.0572	22.5118	22.4212	22.5011	22.4482	22.3638	|	22.4377	21.6967	22.33	|	-0.740996	0.291473	0.535402	|	-0.10767	0.52426	0.280453
sp|O95881|TXD12_HUMAN	4	EAAASGLPLMVIIHK;ILFLDPSGK;VHPEIINENGNPSYK;YFYVSAEQVVQGMK	27.5279	26.085	27.3249	27.3091	27.4667	27.6276	27.5357	27.4545	27.3279	|	27.4393	26.9792	27.4678	|	-0.460096	0.415191	0.381752	|	0.0284684	0.810528	0.0912319
sp|Q13596|SNX1_HUMAN	8	AVGTQTLSGAGLLK;ELALNTAQFAK;FSDFLGLYEK;LQEVEC[+57.0214635]EEQR;MNESDIWFEEK;SLAMLGSSEDNTALSR;WQDAQATLQK;YLETLLYSQQQLAK	26.646	26.5404	26.5612	26.6336	26.4828	26.4461	26.4984	26.5479	26.3726	|	26.473	26.5825	26.5208	|	0.109532	0.162917	0.788035	|	0.0478306	0.571125	0.243269
sp|O76031|CLPX_HUMAN	9	AQQGIVFLDEVDK;DLIEFGMIPEFVGR;DVGGEGVQQGLLK;IYNNIPANLR;LLEGTIVNVPEK;LPVVVPLHSLDEK;NAVIPQYQALFSMDK;SNILLLGPTGSGK;TLVQILTEPR	26.2746	26.415	26.282	26.4339	26.4232	26.0845	26.2588	26.3515	26.2463	|	26.2855	26.3239	26.3139	|	0.0383759	0.536949	0.270067	|	0.0283426	0.831684	0.0800414
sp|Q9UL46|PSME2_HUMAN	5	AFYAELYHIISSNLEK;ALVHERDEAAYGELR;IEDGNDFGVAIQEK;QNLFQEAEEFLYR;TKVEAFQTTISK	23.5174	21.1749	22.1694	21.3048	24.9553	25.1464	25.0916	25.0485	24.7595	|	24.9665	22.2872	23.8022	|	-2.67929	0.0555414	1.25538	|	-1.16437	0.450075	0.346715
sp|P33991|MCM4_HUMAN	16	AEINILLC[+57.0214635]GDPGTSK;AGIIC[+57.0214635]QLNAR;ALADDDFLTVTGK;DYIAYAHSTIMPR;GILLQLFGGTR;IAEPSVC[+57.0214635]GR;LASALAPSIYEHEDIKK;LGEINVIGEPFLNVNC[+57.0214635]EHIK;LHGLDEEAEQK;LSEEASQALIEAYVDMR;LSNKVEAIDVEEAKR;SQLLQYVYNLVPR;TGIVDISILTTGMSATSR;TTIENIQLPHTLLSR;VNVTGIYR;YQQLFEDIR	28.8741	28.9684	28.836	28.908	28.7955	28.7446	28.737	28.7905	28.7506	|	28.7594	28.8928	28.816	|	0.13346	0.0611282	1.21376	|	0.056673	0.362992	0.440103
sp|Q9Y5L0|TNPO3_HUMAN	4	DHMAQHFNGLLEIAR;IQTSFYELPTDSHASLR;NPQFLDPVLGYLMK;SLDSFLLSPEAAVGLLK	24.702	24.629	24.6011	24.7498	24.6844	24.5157	24.5807	24.6722	24.5124	|	24.5884	24.644	24.65	|	0.0555833	0.379529	0.420755	|	0.0615101	0.508925	0.293346
sp|Q8NE62|CHDH_HUMAN	2	MGQPSDPTAVVDPQTR;VLLLEAGPK	23.5941	23.621	23.5472	23.6971	23.4991	23.3593	23.5463	23.4885	23.4512	|	23.4953	23.5874	23.5185	|	0.0920823	0.0621079	1.20685	|	0.0231934	0.838384	0.076557
sp|Q8NF37|PCAT1_HUMAN	4	LPADTC[+57.0214635]LLEFAR;TALGVAELTVTDLFR;TC[+57.0214635]LITFKPGAFIPGAPVQPVVLR;TLDTIQLAFK	25.9583	25.8272	25.7914	25.8236	25.5241	25.7461	25.7178	25.5005	25.6373	|	25.6185	25.859	25.6979	|	0.240467	0.044051	1.35604	|	0.0794341	0.514016	0.289024
sp|P16615|AT2A2_HUMAN	15	DIVPGDIVEIAVGDK;DIVPGDIVEIAVGDKVPADIR;EEMHLEDSANFIK;EFDELNPSAQR;IGIFGQDEDVTSK;IRDEMVATEQER;ISLPVILMDETLK;MNVFDTELK;NYLEPGKEC[+57.0214635]VQPATK;SMSVYC[+57.0214635]TPNKPSR;TGTLTTNQMSVC[+57.0214635]R;TVEEVLGHFGVNESTGLSLEQVK;VGEATETALTC[+57.0214635]LVEK;VSFYQLSHFLQC[+57.0214635]K;WGSNELPAEEGK	28.2923	28.3041	28.2713	28.1816	28.0377	28.0585	28.081	28.0439	28.0773	|	28.0674	28.2892	28.0926	|	0.221847	0.0001666	3.77833	|	0.0252291	0.635412	0.196945
sp|Q9HC35|EMAL4_HUMAN	7	ASPSPQPSSQPLQIHR;DVIINQEGEYIK;EIEVPDQYGTIR;IILWDHDLNPER;LSLPQNETVADTTLTK;VQQQEDEITVLK;WFVLDAETR	26.0309	26.2182	26.0436	26.1601	25.8019	25.8246	25.7274	25.7748	25.8921	|	25.7981	26.0975	25.9289	|	0.299459	0.0197799	1.70378	|	0.130772	0.38253	0.417334
sp|O00541|PESC_HUMAN	4	AGEGTYALDSESC[+57.0214635]MEK;ITHQIVDRPGQQTSVIGR;LAALSASLAR;YPTFIDALR	25.3235	25.3603	25.197	25.3486	25.3407	25.035	24.9234	25.1502	25.1772	|	25.0836	25.2936	25.2414	|	0.209951	0.104096	0.982567	|	0.157817	0.298107	0.525628
sp|P31942|HNRH3_HUMAN	6	ATENDIANFFSPLNPIR;ATGEADVEFVTHEDAVAAMSK;DGMDNQGGYGSVGR;EIAENALGK;STGEAFVQFASK;VHIDIGADGR	26.864	26.9344	26.7969	26.8793	26.6068	26.627	26.6906	26.8295	26.6807	|	26.7336	26.8651	26.7043	|	0.131521	0.104814	0.979582	|	-0.0292835	0.788048	0.103447
sp|P30740|ILEU_HUMAN	9	FQSLNADINKR;IEEQLTLEK;IPELLASGMVDNMTK;KIEEQLTLEK;LGVQDLFNSSK;LVLVNAIYFK;TFHFNTVEEVHSR;TYGADLASVDFQHASEDAR;TYNFLPEFLVSTQK	27.7841	27.7867	27.8784	27.8407	27.7875	27.8533	27.7118	27.6194	27.693	|	27.6747	27.8164	27.8272	|	0.141671	0.0281343	1.55076	|	0.152455	0.014577	1.83633
sp|P02794|FRIH_HUMAN	4	ELGDHVTNLR;MGAPESGLAEYLFDK;NVNQSLLELHK;QNYHQDSEAAINR	24.4553	20.9157	23.3519	22.9918	24.7637	24.4178	24.2843	24.6058	24.0636	|	24.3179	22.9076	24.0578	|	-1.4103	0.309032	0.509997	|	-0.260164	0.684391	0.164696
sp|P08621|RU17_HUMAN	6	DPIPYLPPLEK;EFEVYGPIK;GGGGGQDNGLEGLGNDSR;GYAFIEYEHER;MWDPHNDPNAQGDAFK;YDERPGPSPLPHR	27.786	27.9154	27.5901	27.8981	27.6492	27.5575	27.5112	27.6227	27.513	|	27.549	27.7638	27.7016	|	0.21488	0.138565	0.858347	|	0.15261	0.269446	0.569528
sp|Q96A33|CCD47_HUMAN	5	ELLESNFTLVGDDGTNKEATSTGK;EMQDLSEFC[+57.0214635]SDKPK;IMNEEDPEKQR;QDLLNVLAR;VC[+57.0214635]C[+57.0214635]EGMLIQLR	24.4556	24.3184	24.1154	24.0056	23.9985	24.1639	24.5366	24.1054	24.2332	|	24.2917	24.2965	24.056	|	0.00472196	0.978175	0.00958365	|	-0.235734	0.19842	0.702414
sp|Q9UBK8|MTRR_HUMAN	1	GQEEISGALPVASPASSR	21.2548	21.2821	20.6085	21.5896	21.1384	20.169	21.0598	21.1657	20.7467	|	20.9907	21.0485	20.9657	|	0.0577558	0.833661	0.0790105	|	-0.0250193	0.958891	0.0182309
sp|Q96HC4|PDLI5_HUMAN	5	DFNMPLTISSLK;FFAPEC[+57.0214635]GR;GPFLVALGK;IGDVVLSIDGINAQGMTHLEAQNK;SPSWQRPNQGVPSTGR	26.6371	26.5453	26.5402	26.623	26.4489	26.4462	26.3536	26.4852	26.4787	|	26.4392	26.5742	26.506	|	0.13504	0.0694104	1.15858	|	0.066836	0.413102	0.383942
sp|P61923|COPZ1_HUMAN	3	AILILDNDGDR;AILILDNDGDRLFAK;YYDDTYPSVK	23.7749	21.8556	22.0823	21.9645	25.0539	24.9137	24.9991	23.9982	23.1102	|	24.0358	22.5709	23.9774	|	-1.46493	0.147466	0.831307	|	-0.0584641	0.962426	0.0166324
sp|Q9Y285|SYFA_HUMAN	5	DPAEALQLPMDYVQR;LDAEPRPPPTQEAA;SLQALGEVIEAELR;VNLQMVYDSPLC[+57.0214635]R;VVDSMEDEVQR	26.391	26.3471	26.2235	26.2344	25.9234	26.1793	25.9444	25.9406	25.9546	|	25.9465	26.3206	26.1124	|	0.374052	0.0169635	1.77049	|	0.165867	0.225305	0.64723
sp|O15439|MRP4_HUMAN	3	APVLFFDR;IQTFLLLDEISQR;SGIDFGSLLK	24.2652	24.2526	24.2126	24.3534	24.1751	24.3274	24.2406	24.0814	24.197	|	24.173	24.2435	24.2853	|	0.0704702	0.273156	0.56359	|	0.112316	0.201015	0.696771
sp|Q02241|KIF23_HUMAN	1	ELFDVVANPLVNDLIHGK	20.0396	20.9078	21.0727	20.3106	21.209	20.3151	19.8564	20.1464	20.5683	|	20.1904	20.6733	20.6115	|	0.482974	0.284722	0.545579	|	0.421176	0.318118	0.497412
sp|Q7Z2K6|ERMP1_HUMAN	2	AGDNILAVLK;AQEPLVDGC[+57.0214635]SGGGR	22.6891	22.7699	22.5101	22.6404	22.4417	22.4773	22.5173	22.7054	22.6384	|	22.6204	22.6564	22.5198	|	0.0360216	0.724239	0.140118	|	-0.100534	0.289534	0.5383
sp|Q8IZ83|A16A1_HUMAN	2	AWDQEAEGAGPELGLR;LLWTLESLVTGR	22.2571	22.4644	22.5678	22.0456	21.9377	22.5174	22.3357	21.7987	22.1362	|	22.0902	22.4297	22.1669	|	0.339529	0.151686	0.819054	|	0.0766913	0.762839	0.117567
sp|P23921|RIR1_HUMAN	7	DDSIEGIYDTLK;DFSYNYFGFK;EQGPYETYEGSPVSK;HPDYAILAAR;IIDINYYPVPEAC[+57.0214635]LSNKR;LNSAIIYDR;STLDIVLANK	26.7051	26.7902	26.4197	26.6564	26.4468	26.2419	26.1424	26.3068	26.1483	|	26.1991	26.6383	26.4484	|	0.439185	0.0412154	1.38494	|	0.249207	0.161034	0.793083
sp|Q12874|SF3A3_HUMAN	5	KEELNAISGPNEFAEFYNR;SLESLDTSLFAK;VKPLQDQNELFGK;WQPDTEEEYEDSSGNVVNKK;YMEVSGNLR	25.883	25.8733	25.7555	25.9973	25.648	25.5971	25.7175	25.8327	25.6567	|	25.7356	25.8373	25.7475	|	0.10167	0.201303	0.69615	|	0.0118961	0.936446	0.0285171
sp|Q15181|IPYR_HUMAN	7	AAPFSLEYR;GISC[+57.0214635]MNTTLSESPFK;GQYISPFHDIPIYADK;VIAINVDDPDAANYNDINDVK;VIAINVDDPDAANYNDINDVKR;VLGILAMIDEGETDWK;YVANLFPYK	28.1441	28.1947	28.122	28.1003	28.0644	27.9305	28.1004	28.0944	27.9956	|	28.0634	28.1536	28.0317	|	0.0901705	0.10062	0.997317	|	-0.0317179	0.639009	0.194493
sp|Q13363|CTBP1_HUMAN	5	DVATVAFC[+57.0214635]DAQSTQEIHEK;GAALDVHESEPFSFSQGPLK;IGSGFDNIDIK;QGAFLVNTAR;VLNEAVGALMYHTITLTR	24.9582	23.6271	24.4472	24.5063	24.8255	24.8563	24.8509	24.824	24.7296	|	24.8015	24.3442	24.7294	|	-0.457333	0.35934	0.444495	|	-0.0721181	0.592856	0.227051
sp|Q9Y2L1|RRP44_HUMAN	5	IDSANMNDDITTSLR;IEDTVFHVFDK;IIVAIDGWPR;LAC[+57.0214635]LSEEGNEIESGK;NVIVLQTVLQEVR	24.788	24.88	24.7569	24.6426	24.6114	24.8464	25.0046	24.8287	24.6679	|	24.8338	24.8083	24.7002	|	-0.0254548	0.824926	0.083585	|	-0.133595	0.339196	0.469549
sp|P27487|DPP4_HUMAN	12	C[+57.0214635]QYYSVSFSK;C[+57.0214635]SGPGLPLYTLHSSVNDK;HSYTASYDIYDLNKR;IQLSDYTK;ISLQWLR;LAYVWNNDIYVK;LGTFEVEDQIEAAR;MLQNVQMPSK;VTC[+57.0214635]LSC[+57.0214635]ELNPER;WEYYDSVYTER;YMGLPTPEDNLDHYR;YPLLLDVYAGPC[+57.0214635]SQK	27.4873	27.3731	27.2913	27.3527	27.0885	27.2063	27.3994	27.2674	27.1198	|	27.2622	27.3839	27.2158	|	0.121686	0.292416	0.533998	|	-0.0463937	0.697966	0.156166
sp|Q9Y371|SHLB1_HUMAN	2	ELIQTSALNFLTPLR;QTEVLLQPNPNAR	22.0789	21.4946	23.0025	22.2922	22.5346	22.9652	22.1984	22.3941	22.6128	|	22.4018	22.192	22.5973	|	-0.209795	0.684775	0.164452	|	0.195553	0.452984	0.343917
sp|Q9H8H2|DDX31_HUMAN	1	ATVLQTVFEDYVHSSER	21.1536	21.2395	21.1866	20.9831	20.9524	21.4586	20.7079	20.7453	20.7934	|	20.7489	21.1932	21.1314	|	0.444352	0.000226057	3.64578	|	0.382495	0.141779	0.848387
sp|O14653|GOSR2_HUMAN	1	ILDIANMLGLSNTVMR	21.337	20.0504	21.7119	20.5352	21.7241	22.1028	21.8031	21.5998	21.696	|	21.6996	21.0331	21.454	|	-0.666568	0.315838	0.500536	|	-0.245598	0.65583	0.183209
sp|Q08257|QOR_HUMAN	10	AGESVLVHGASGGVGLAAC[+57.0214635]QIAR;DLSLLSHGGR;ESSIIGVTLFSSTK;GIDIIIEMLANVNLSK;IVLQNGAHEVFNHR;QGAAIGIPYFTAYR;VAEAHENIIHGSGATGK;VFEFGGPEVLK;VFTSSTISGGYAEYALAADHTVYK;VHAC[+57.0214635]GVNPVETYIR	29.0573	29.0787	28.8975	29.0805	28.9089	28.8741	28.9369	28.9351	28.8255	|	28.8992	29.0112	28.9545	|	0.112036	0.186906	0.728378	|	0.0553881	0.503586	0.297926
sp|P46087|NOP2_HUMAN	13	ELLLSAIDSVNATSK;FLPAVSDENSKR;GADSELSTVPSVTK;GPQPPTVSPIR;GTDTQTPAVLSPSK;ILDMC[+57.0214635]C[+57.0214635]APGGK;IQDIVGILR;LGVTNTIISHYDGR;LVPTGLDFGQEGFTR;NTGVILANDANAER;QQLPEQPFEK;TQASSSFQDSSQPAGK;VLLDAPC[+57.0214635]SGTGVISK	27.9109	27.9913	27.7395	27.9016	27.7982	27.6713	27.6979	27.8765	27.7199	|	27.7647	27.8806	27.7904	|	0.115829	0.286152	0.543403	|	0.0256475	0.783563	0.105926
sp|P62070|RRAS2_HUMAN	4	GSFEEIYK;LDILDTAGQEEFGAMR;MNVDQAFHELVR;QVTQEEGQQLAR	25.6945	25.7789	25.6952	25.7784	25.5682	25.4636	25.5508	25.612	25.4249	|	25.5292	25.7229	25.6034	|	0.193618	0.0526452	1.27864	|	0.0741526	0.537038	0.269995
sp|Q9UNF0|PACN2_HUMAN	9	ADPSLNPEQLK;AIYHDLEQSIR;ALYDYEGQEHDELSFK;ASLMNDDFEK;AYAQQLTEWAR;EVLLEVQK;HLDLSNVAGYK;LC[+57.0214635]SDLMNC[+57.0214635]LHER;VSELHLEVK	28.0988	28.0727	27.8534	28.0978	27.8507	27.7641	28.0856	28.1422	27.9603	|	28.0627	28.0083	27.9042	|	-0.0544065	0.599476	0.222228	|	-0.158512	0.255087	0.593312
sp|P62318|SMD3_HUMAN	3	FLILPDMLK;VAQLEQVYIR;VLHEAEGHIVTC[+57.0214635]ETNTGEVYR	27.451	26.1398	26.6864	26.4921	28.073	27.9941	28.0012	27.9186	27.9512	|	27.957	26.7591	27.5197	|	-1.1979	0.0871268	1.05985	|	-0.437293	0.484825	0.314415
sp|Q7Z434|MAVS_HUMAN	4	GPVSPSVSFQPLAR;LPTSSKPPGAVPSNALTNPAPSK;VPANPASVSTVPSK;VPTTLMPVNTVALK	25.8731	25.8645	25.6097	25.918	25.6328	25.4947	25.5108	25.6996	25.5404	|	25.5836	25.7824	25.6818	|	0.198808	0.139361	0.85586	|	0.0982285	0.529844	0.275852
sp|Q9BZE1|RM37_HUMAN	6	ESLLLQVR;IC[+57.0214635]VQNSTFSATWNR;NHIENQDEC[+57.0214635]VLNVISHAR;VLEQPVVVQSVGTDGR;VVVEPVGPVGFKPETFR;VYEIPGLEPITFAGK	26.3685	26.4251	26.3811	26.5002	26.3454	26.2667	26.1899	26.1307	26.2225	|	26.1811	26.3916	26.3707	|	0.21051	0.00476288	2.32213	|	0.189676	0.0948973	1.02275
sp|P62495|ERF1_HUMAN	12	FGATLEIVTDKSQEGSQFVK;FHTEALTALLSDDSK;FTVDLPK;GFGGIGGILR;ILYLTPEQEKDK;LSVLGAITSVQQR;TELSQSDMFDQR;VAETAVQLFISGDK;VNIDFEPFKPINTSLYLC[+57.0214635]DNK;VNVAGLVLAGSADFK;YFDEISQDTGK;YVLHC[+57.0214635]QGTEEEK	28.678	28.8433	28.5908	28.8825	28.685	28.5926	28.5124	28.6618	28.6033	|	28.5925	28.704	28.72	|	0.111506	0.278953	0.554469	|	0.127546	0.276557	0.558216
sp|P61981|1433G_HUMAN	4	NVTELNEPLSNEER;TAFDDAIAELDTLNEDSYK;YLAEVATGEK;YLAEVATGEKR	27.0313	26.3925	25.3536	25.8064	28.1958	28.1768	28.1765	28.4023	28.0592	|	28.2127	26.2592	27.393	|	-1.95352	0.0520916	1.28323	|	-0.819668	0.410256	0.386945
sp|Q9UBD5|ORC3_HUMAN	1	AVSELELLGFIKPTK	20.9476	21.2145	21.0939	21.0365	20.87	20.9453	20.7621	20.8121	20.8363	|	20.8035	21.0853	20.9506	|	0.281807	0.0581646	1.23534	|	0.147078	0.0747047	1.12665
sp|Q8NC56|LEMD2_HUMAN	4	ATQGPGLAAR;AVEFLASNESR;GEDQSELVTTVDK;IIDVVQDHYVDWEQDMER	24.6211	24.6296	24.5887	24.6009	24.1159	24.3497	24.5605	24.2919	24.4628	|	24.4384	24.6131	24.3555	|	0.174758	0.152807	0.815856	|	-0.0828406	0.639973	0.193839
sp|O14579|COPE_HUMAN	5	C[+57.0214635]SPTLLLLNGQAAC[+57.0214635]HMAQGR;DSIVAELDREMSR;FGVVLDEIKPSSAPELQAVR;KFGVVLDEIKPSSAPELQAVR;LQDAYYIFQEMADK	25.2658	22.8873	23.8848	23.7787	25.9462	25.9464	25.9931	25.7379	25.1469	|	25.626	24.0127	25.2238	|	-1.6133	0.132239	0.878641	|	-0.402203	0.642366	0.192217
sp|Q9NTK5|OLA1_HUMAN	10	FDFLC[+57.0214635]QYHKPASK;FYHDWNDKEIEVLNK;GFIMAEVMK;IGIVGLPNVGK;IPAFLNVVDIAGLVK;NYIVEDGDIIFFK;VPVPDER;YDPGALVIPFSGALELK;YEDFKEEGSENAVK;YLEANMTQSALPK	28.5881	28.8019	28.7363	28.7267	28.5976	28.6414	28.4046	28.7009	28.5566	|	28.554	28.7088	28.6552	|	0.154795	0.225233	0.647369	|	0.101208	0.364889	0.437839
sp|Q96G23|CERS2_HUMAN	4	AGTLIMALHDSSDYLLESAK;APPNATLEHFYLTSGK;MFNYAGWK;QVEVELLSR	26.253	26.3274	26.2116	26.3232	26.0209	26.0738	26.1274	26.0467	26.1389	|	26.1043	26.264	26.1393	|	0.159622	0.0241182	1.61766	|	0.0349948	0.749299	0.125345
sp|Q07065|CKAP4_HUMAN	10	IETNENNLESAK;LALQALTEK;QTESLESLLSK;SINDNIAIFTEVQK;SLGETQLVLYGDVEELKR;STLQTMESDIYTEVR;SVGELPSTVESLQK;VASLEESEGNKQDLK;VQEQVHTLLSQDQAQAAR;VQSLQATFGTFESILR	26.8267	26.9323	26.7017	26.8378	26.7715	26.6502	26.7668	26.8421	26.6356	|	26.7482	26.8202	26.7532	|	0.0720501	0.468139	0.329625	|	0.00501378	0.953969	0.0204659
sp|P42224|STAT1_HUMAN	15	DQQPGTFLLR;EAPEPMELDGPK;EGAITFTWVER;ELSAVTFPDIIR;FHDLLSQLDDQYSR;FLEQVHQLYDDSFPMEIR;FSLENNFLLQHNIR;GLNVDQLNMLGEK;LLGPNASPDGLIPWTR;LQTTDNLLPMSPEEFDEVSR;MYLMLDNK;QYLAQWLEK;SLEDLQDEYDFK;TELISVSEVHPSR;VMAAENIPENPLK	28.5576	28.6087	28.5164	28.6367	28.4545	28.3453	28.5034	28.4399	28.4084	|	28.4506	28.5609	28.4788	|	0.110308	0.0463307	1.33413	|	0.0282389	0.777396	0.109358
sp|Q9Y2R4|DDX52_HUMAN	2	AITFFTEDDKPLLR;TLAFSIPILMQLK	22.5882	22.8053	22.9621	22.7141	22.7816	22.7496	22.6454	22.5872	22.8475	|	22.6934	22.7852	22.7484	|	0.0918624	0.534218	0.272282	|	0.0550772	0.561141	0.250928
sp|P46063|RECQ1_HUMAN	9	AANMLQQSGSK;ADC[+57.0214635]ILYYGFGDIFR;ANLLNNEAHAITMQVTK;ISSMVVMENVGQQK;QLGISATMLNASSSK;SMENYYQESGR;VAGVVAPTLPR;VKDILQNVFK;WSANEIQVVVATVAFGMGIDKPDVR	27.7574	27.8092	27.6595	27.7775	27.5574	27.3643	27.4319	27.5457	27.5551	|	27.5109	27.742	27.5664	|	0.231146	0.0177563	1.75065	|	0.0555325	0.695002	0.158014
sp|P82673|RT35_HUMAN	2	IPNFLHLTPVAIK;NILETLLQMK	22.8904	23.0762	23.7378	22.8119	23.3278	23.4002	23.1572	22.7862	22.9354	|	22.9596	23.2348	23.1799	|	0.275162	0.404175	0.393431	|	0.22031	0.374908	0.426076
sp|P05106|ITB3_HUMAN	4	EATSTFTNITYR;GSGDSSQVTQVSPQR;TDTC[+57.0214635]MSSNGLLC[+57.0214635]SGR;YC[+57.0214635]EC[+57.0214635]DDFSC[+57.0214635]VR	23.5004	23.5614	23.1022	23.5077	23.0587	23.0349	23.3473	23.1609	23.1389	|	23.2157	23.388	23.2004	|	0.172275	0.361287	0.442148	|	-0.0152976	0.933497	0.029887
sp|Q1KMD3|HNRL2_HUMAN	3	EEPFFPPPEEFVFIHAVPVEER;FPTLWSGAR;YNVLGAETVLNQMR	26.6781	26.6596	26.4629	26.7204	26.5755	26.4761	26.6497	26.5561	26.466	|	26.5573	26.6002	26.5907	|	0.0429357	0.648839	0.187863	|	0.033392	0.726748	0.138616
sp|O00468|AGRIN_HUMAN	5	EAAC[+57.0214635]LQQTQIEEAR;SADGLTASC[+57.0214635]LC[+57.0214635]PATC[+57.0214635]R;SFLAFPTLR;VC[+57.0214635]GSDGVTYGNEC[+57.0214635]QLK;VLPEGGAQC[+57.0214635]EC[+57.0214635]PLGR	23.8435	23.6534	23.5887	23.5405	23.2015	23.3047	23.12	23.1858	23.3566	|	23.2208	23.6952	23.3489	|	0.474419	0.0104917	1.97916	|	0.128092	0.361477	0.441919
sp|O43237|DC1L2_HUMAN	4	NILVFGEDGSGK;TGSPGSPGAGGVQSTAK;TVLSNVQEELDR;TYGFHFTTPALVVEK	25.7544	25.9361	25.7379	25.9101	25.706	25.594	25.5516	25.6276	25.6705	|	25.6166	25.8095	25.7367	|	0.192879	0.0733849	1.13439	|	0.120105	0.324677	0.488549
sp|Q9UGP4|LIMD1_HUMAN	1	SSEGSLGGQNSGIGGR	20.8577	20.9935	20.9638	21.0213	21.0532	20.8425	20.7129	21.0493	20.6579	|	20.8067	20.9384	20.9723	|	0.131666	0.39773	0.400411	|	0.165632	0.316909	0.499066
sp|P17858|PFKAL_HUMAN	13	AMLWLSEK;AVAFSPVTELK;EQWWLSLR;GGSFENNWNIYK;GQLESIVENIR;GQVQEVGWHDVAGWLGR;IMEVIDAITTTAQSHQR;ISMAAYVSGELEHVTR;LPLMEC[+57.0214635]VQMTK;SEWGSLLEELVAEGK;SNFSLAILNVGAPAAGMNAAVR;TNVLGHLQQGGAPTPFDR;VFANAPDSAC[+57.0214635]VIGLK	28.5408	28.4392	28.4753	28.5373	28.2072	28.3239	28.392	28.2118	28.2927	|	28.2988	28.4851	28.3562	|	0.186253	0.0492124	1.30793	|	0.0573285	0.636903	0.195927
sp|Q2NL82|TSR1_HUMAN	8	EDVLWFKPVELR;IFQFQNFTNTR;ISLPEAMQLLQDR;LEEMFPDEVDTPR;LLLLDTQQEAGMLLR;MSVLNMVVR;QGTPLIAFSLLPHEQK;QIDAPGDPFPLNPR	26.4482	26.545	26.4374	26.5091	26.3177	26.2936	26.1868	26.1774	26.2614	|	26.2085	26.4769	26.3735	|	0.268311	0.00418708	2.37809	|	0.164934	0.123305	0.909021
sp|Q6UX04|CWC27_HUMAN	1	SEEEEAPPDGAVAEYR	20.9195	21.3221	20.5915	21.4198	20.9935	20.9638	20.3692	21.0483	20.6227	|	20.6801	20.9444	21.1257	|	0.26426	0.413396	0.383634	|	0.445603	0.151347	0.820025
sp|Q2M389|WASC4_HUMAN	5	FISFLQELSC[+57.0214635]FVTR;LLPYEQSSLLELIK;LLQTMNLTQK;NSTFAEEFAHSIR;TSNGDLSDSTVSADPVVK	22.5827	22.5039	23.2215	22.3788	22.7583	23.1845	22.9363	22.1127	23.1909	|	22.7466	22.7693	22.7739	|	0.0227292	0.95738	0.0189158	|	0.0272675	0.949249	0.0226197
sp|P38606|VATA_HUMAN	11	ALDEYYDKHFTEFVPLR;DFPELTMEVDGK;FTMVQVWPVR;GNEMSEVLR;LAEMPADSGYPAYLGAR;LPANHPLLTGQR;TALVANTSNMPVAAR;TVISQSLSK;VGHSELVGEIIR;VLDALFPC[+57.0214635]VQGGTTAIPGAFGC[+57.0214635]GK;YSNSDVIIYVGC[+57.0214635]GER	28.0438	28.007	27.8712	27.8442	27.7281	27.7146	27.9207	27.8626	27.7865	|	27.8566	27.974	27.7623	|	0.117415	0.152736	0.816058	|	-0.0942828	0.171359	0.766094
sp|P25789|PSA4_HUMAN	3	ATC[+57.0214635]IGNNSAAAVSMLK;LLDEVFFSEK;YLLQYQEPIPC[+57.0214635]EQLVTALC[+57.0214635]DIK	27.4668	27.3034	27.4795	27.311	27.2733	27.349	27.3311	27.2391	27.2647	|	27.2783	27.4166	27.3111	|	0.138282	0.119157	0.923882	|	0.0328223	0.404773	0.392789
sp|Q9Y4C2|TCAF1_HUMAN	7	LGAEPFPLR;LGPDGAAFLQIPAEEIPAYMSVHR;LGPFLLNAVR;LWDEVMQAVAR;LYLLTQMPH;NQTNLPTENVDK;QIIEVSLPEAAASADLK	26.1215	26.2662	26.216	26.029	26.185	26.0884	25.9405	25.9504	25.9559	|	25.9489	26.2012	26.1008	|	0.25232	0.0260162	1.58476	|	0.151913	0.0776311	1.10996
sp|Q5SRE5|NU188_HUMAN	4	ELWTILLGR;HTLNPEETSSVVR;QLFLDVLDGTK;YNFLPEALDFVGVHQER	23.0768	23.0127	23.3222	22.9078	22.9385	23.4647	23.2984	22.9258	22.9773	|	23.0671	23.1372	23.1037	|	0.0700874	0.665522	0.176837	|	0.0365276	0.874702	0.0581398
sp|P43490|NAMPT_HUMAN	5	DPVPGYSVPAAEHSTITAWGK;GVSSQETAGIGASAHLVNFK;KFPVTENSK;STQAPLIIRPDSGNPLDTVLK;YLLETSGNLDGLEYK	26.2299	26.333	26.1769	26.1105	25.8851	26.0587	26.0023	25.9805	25.9474	|	25.9768	26.2466	26.0181	|	0.26985	0.0187311	1.72744	|	0.0413437	0.609494	0.215031
sp|P48735|IDHP_HUMAN	8	DIFQEIFDK;LIDDMVAQVLK;LNEHFLNTTDFLDTIK;LVPGWTKPITIGR;TIEAEAAHGTVTR;VAKPVVEMDGDEMTR;VC[+57.0214635]VETVESGAMTK;YFDLGLPNR	26.5553	26.4919	26.5121	26.4778	26.2784	26.2648	26.0885	26.014	26.196	|	26.0995	26.5198	26.3403	|	0.420235	0.00901765	2.04491	|	0.240818	0.0538636	1.2687
sp|Q9UN86|G3BP2_HUMAN	2	FMQTFVLAPEGSVPNK;VEAKPEVQSQPPR	24.5907	24.8071	24.4835	24.6515	24.3287	24.4193	24.6039	24.6821	24.4421	|	24.576	24.6271	24.4665	|	0.0510286	0.690789	0.160655	|	-0.109561	0.414719	0.382247
sp|O15400|STX7_HUMAN	4	EFGSLPTTPSEQR;ITQC[+57.0214635]SVEIQR;LVAEFTTSLTNFQK;TLNQLGTPQDSPELR	26.2621	24.7502	25.4432	25.6414	26.6238	26.5699	26.8108	26.7559	26.5903	|	26.719	25.4852	26.2784	|	-1.23385	0.102687	0.988483	|	-0.440658	0.299621	0.523427
sp|P21399|ACOC_HUMAN	4	QAPQTIHLPSGEILDVFDAAER;YLQAVGMFR;YQQAGLPLIVLAGK;YTIIIPENLKPQMK	25.6363	25.8081	25.9104	25.704	25.6772	25.8104	25.4694	25.4874	25.6826	|	25.5465	25.785	25.7305	|	0.238482	0.0875438	1.05777	|	0.184051	0.0964373	1.01575
sp|O43823|AKAP8_HUMAN	2	SEAAEAGNGAETMAAEAESAQTR;TVEFLQEYIVNR	22.6915	22.7238	22.3708	22.7909	22.4872	22.5527	22.6816	22.5583	22.2459	|	22.4953	22.5954	22.6103	|	0.100102	0.591901	0.227751	|	0.115022	0.513798	0.289208
sp|Q9BXF6|RFIP5_HUMAN	1	SSGAGSTSDAYTVIQVGR	19.6497	19.7294	19.3941	19.8659	19.2657	18.9366	19.5103	19.6368	19.8328	|	19.66	19.5911	19.3561	|	-0.068917	0.643738	0.191291	|	-0.303919	0.383119	0.416667
sp|P35270|SPRE_HUMAN	5	AVC[+57.0214635]LLTGASR;DMLFQVLALEEPNVR;LLLINNAGSLGDVSK;TLAPLLASLLSPGSVLVLSAR;TVVNISSLC[+57.0214635]ALQPFK	25.5118	24.6318	25.1759	25.0139	25.6292	25.7398	25.6696	25.7279	25.5458	|	25.6478	25.1065	25.461	|	-0.541272	0.164422	0.78404	|	-0.186821	0.497788	0.302956
sp|Q96T51|RUFY1_HUMAN	5	DVQDLDGGKEHER;IC[+57.0214635]EEQEQALQEMGLHLSQSK;IC[+57.0214635]SLQEEQQQLR;LC[+57.0214635]PEASDIATSVR;LQEELSAATDR	24.4395	24.3485	24.0092	23.9333	24.0916	23.9346	24.2654	24.3649	24.1291	|	24.2531	24.2657	23.9865	|	0.012619	0.937268	0.0281364	|	-0.266624	0.0397437	1.40073
sp|P61978|HNRPK_HUMAN	19	ALRTDYNASVSVPDSSGPER;DLAGSIIGK;DYDDMSPR;GGDLMAYDR;GSYGDLGGPIITTQVTIPK;HESGASIKIDEPLEGSEDR;IDEPLEGSEDR;IILDLISESPIK;IILDLISESPIKGR;IITITGTQDQIQNAQYLLQNSVK;ILSISADIETIGEILK;ILSISADIETIGEILKK;LFQEC[+57.0214635]C[+57.0214635]PHSTDR;LLIHQSLAGGIIGVK;NLPLPPPPPPR;NTDEMVELR;RPAEDMEEEQAFKR;TDYNASVSVPDSSGPER;VVLIGGKPDR	31.6367	31.7008	31.6184	31.6977	31.5881	31.5813	31.4199	31.5158	31.488	|	31.4746	31.652	31.6224	|	0.177423	0.00981885	2.00794	|	0.147809	0.0389284	1.40973
sp|Q9Y5J1|UTP18_HUMAN	2	FVDEGSLYGLSIATSR;TGNFISTSTSLPR	22.9862	23.3324	22.8706	23.3076	22.6182	22.6716	22.681	22.9076	22.5601	|	22.7162	23.0631	22.8658	|	0.346886	0.120411	0.919335	|	0.149601	0.585462	0.232502
sp|Q8NE86|MCU_HUMAN	6	DLLSHENAATLNDVK;LEDLKEQLAPLEK;LVINDLTYHVRPPK;QEYVYPEAR;VAASTGIDLLLLDDFK;VAIYSPDGVR	24.9597	24.1508	24.9455	24.7859	25.0367	25.0937	24.8203	24.9254	24.9597	|	24.9018	24.6853	24.9721	|	-0.216489	0.504157	0.297434	|	0.0703049	0.549378	0.260128
sp|Q99575|POP1_HUMAN	14	EMLGPVTFIWK;IPILLIQQPGK;LGWGSGWDVLLPK;LIGPLSHSILTEAIK;NQPTNVTLSSGFVADR;QLSAWC[+57.0214635]GPSSEDSR;QLWIWLHPTLK;SAVC[+57.0214635]IADPLPTPSQEK;SELLVPGSQLILGPHESK;SPNVPGDFPDC[+57.0214635]PAGMLFAEEQAK;SSNSLVFQTLPR;VNPHSLPDPEVNEQSSSK;VQAYEEPSVASSPNGK;YITASTFAQAR	27.7399	27.8962	27.7436	27.8328	27.7317	27.5861	27.7243	27.7493	27.6425	|	27.7054	27.7932	27.7169	|	0.0878423	0.234645	0.629588	|	0.0115134	0.893441	0.0489339
sp|P16219|ACADS_HUMAN	2	ITEIYEGTSEIQR;LADMALALESAR	24.5573	24.5659	24.3273	24.6793	24.4038	24.3036	24.3071	24.149	24.2307	|	24.229	24.4835	24.4622	|	0.25451	0.061836	1.20876	|	0.233253	0.162367	0.789503
sp|Q9H6T3|RPAP3_HUMAN	3	FAVAESDC[+57.0214635]NLAVALNR;GMDADPYNPVLPTNR;NLDPDVFNQIVK	24.2036	24.2533	24.0877	24.2336	23.9481	23.8125	24.186	24.1528	23.8644	|	24.0677	24.1815	23.9981	|	0.113768	0.392109	0.406594	|	-0.0696685	0.687769	0.162558
sp|O43252|PAPS1_HUMAN	1	GFTGIDSEYEKPEAPELVLK	22.4701	22.7251	22.4665	23.0265	22.6422	22.6474	22.4442	22.6541	22.6855	|	22.5946	22.5539	22.772	|	-0.0407003	0.740078	0.130722	|	0.177447	0.310659	0.507716
sp|Q96S66|CLCC1_HUMAN	2	GQMGPTEQGPYAK;SEAAGSPDQGSTYSPAR	22.5644	22.5445	22.3935	22.0324	22.2971	21.9197	22.2359	22.2794	22.1831	|	22.2328	22.5008	22.0831	|	0.267989	0.021689	1.66376	|	-0.149724	0.311297	0.506825
sp|P50502|F10A1_HUMAN	8	AIDLFTDAIK;AIEINPDSAQPYK;LDYDEDASAMLK;LLGHWEEAAHDLALAC[+57.0214635]K;LQKPNAAIR;QDPSVLHTEEMR;VAAIEALNDGELQK;VMNLISK	29.8255	29.8789	29.7015	29.7962	29.6644	29.4601	29.659	29.7632	29.6478	|	29.69	29.802	29.6402	|	0.111954	0.164184	0.78467	|	-0.0497583	0.671548	0.172923
sp|P02792|FRIL_HUMAN	5	DDVALEGVSHFFR;KLNQALLDLHALGSAR;LGGPEAGLGEYLFER;LNQALLDLHALGSAR;TDPHLC[+57.0214635]DFLETHFLDEEVK	27.9737	24.9697	26.7471	26.7868	28.4863	28.2706	28.3884	28.2485	28.2069	|	28.2813	26.5635	27.8479	|	-1.71774	0.187218	0.727653	|	-0.43337	0.502855	0.298558
sp|P30084|ECHM_HUMAN	6	AQFAQPEILIGTIPGAGGTQR;EGMTAFVEK;EMQNLSFQDC[+57.0214635]YSSK;KLFYSTFATDDRK;NNTVGLIQLNRPK;SLAMEMVLTGDR	28.4306	27.6134	28.3353	28.2719	28.3474	28.4059	28.3474	28.4	28.4229	|	28.3901	28.1264	28.3417	|	-0.263678	0.414317	0.382667	|	-0.0483538	0.354536	0.45034
sp|P98164|LRP2_HUMAN	9	C[+57.0214635]SC[+57.0214635]DTGYMLESDGR;DC[+57.0214635]SDGSDELALC[+57.0214635]PQR;GFTC[+57.0214635]EC[+57.0214635]PDDFR;LPAAESLAVDWVSR;LYWSDQGTDSGVPAK;QVIASDLIIR;TLVVNPWLTQVR;TVLVSEGIVTPR;VVQPIQVTVSENVDNK	25.9275	25.9075	25.8724	25.8715	25.5248	25.4928	25.5585	25.4671	25.6411	|	25.5556	25.9025	25.6297	|	0.346886	0.0136841	1.86378	|	0.0740954	0.616302	0.210206
sp|Q641Q2|WAC2A_HUMAN	5	AVASPEATVSQTDENK;DNDPDVDLFAGTK;LAAQESSETEDMSVPR;STGVFQDEELLFSHK;VYDEEVEEPVLK	23.0714	23.252	23.0147	23.2341	22.9576	22.7236	22.121	22.6102	22.858	|	22.5297	23.1127	22.9717	|	0.582948	0.10293	0.987456	|	0.441995	0.176359	0.753604
sp|P04150|GCR_HUMAN	4	GSVSNAQQPDLSK;LLEESIANLNR;TLLLLSSVPK;VSASSPSLAVASQSDSK	23.9567	24.0321	23.8406	23.9802	23.8461	23.625	23.786	23.6542	23.6835	|	23.7079	23.9431	23.8171	|	0.235222	0.0308869	1.51023	|	0.109196	0.408255	0.389068
sp|Q05519|SRS11_HUMAN	2	ALIVVPYAEGVIPDEAK;FHDPDSAVVAQHLTNTVFVDR	25.4852	25.4789	25.1512	25.5537	25.2491	25.2138	25.3745	25.378	25.0961	|	25.2829	25.3718	25.3388	|	0.0889257	0.572551	0.242186	|	0.0559737	0.715296	0.145514
sp|P0DN76|U2AF5_HUMAN;sp|Q01081|U2AF1_HUMAN	3	NPQNSSQSADGLR;QYEMGEC[+57.0214635]TR;WFNGQPIHAELSPVTDFR	26.3945	25.9941	25.9226	26.0308	25.9368	25.8446	25.9756	25.7062	25.709	|	25.797	26.1037	25.9374	|	0.306765	0.163832	0.785601	|	0.140443	0.263458	0.579288
sp|Q9HDC9|APMAP_HUMAN	6	EPPLLLGVLHPNTK;GLFEVNPWK;LENGEIETIAR;LFSQETVMK;LLLSSETPIEGK;VLLDQLR	26.9519	27.0257	26.8788	26.9593	26.8083	26.6989	26.7616	26.9042	26.7964	|	26.8207	26.9521	26.8222	|	0.1314	0.0950152	1.02221	|	0.00143496	0.987798	0.00533172
sp|Q9NQG5|RPR1B_HUMAN	3	EFESVLVDAFSHVAR;IASLPQEVQDVSLLEK;SVYGGEFIQQLK	24.499	22.2184	24.4383	24.2425	24.2314	24.4849	24.2681	24.282	24.2021	|	24.2507	23.7186	24.3196	|	-0.532152	0.551748	0.25826	|	0.0688877	0.497474	0.30323
sp|P53992|SC24C_HUMAN	6	GQVPPLVTTNFLVK;QAQVPLAAVIKPLAR;SDVLQPGAEVTTDDR;SLLDFLPR;SPVESTTEPPAVR;YASFQVENDQER	26.2139	26.2376	26.3151	26.3328	26.1305	26.128	26.057	26.1957	26.0709	|	26.1079	26.2555	26.1971	|	0.14765	0.0583237	1.23416	|	0.0892296	0.341459	0.466661
sp|Q92820|GGH_HUMAN	2	LDLTEKDYEILFK;SINGILFPGGSVDLR	24.6521	24.4896	24.6649	24.474	24.4475	24.5047	24.5585	24.2858	24.7418	|	24.5287	24.6022	24.4754	|	0.0734482	0.648719	0.187943	|	-0.053325	0.727184	0.138356
sp|Q9BQG2|NUD12_HUMAN	1	VDPVVIMQVIHPDGTK	21.6049	21.7406	21.5944	21.7865	21.5896	21.3815	21.6647	21.4974	21.7034	|	21.6218	21.6466	21.5859	|	0.0247866	0.770089	0.113459	|	-0.0359637	0.803881	0.0948081
sp|Q9H3G5|CPVL_HUMAN	6	C[+57.0214635]TEPEDQLYYVK;ELSLVGPFPGLNMK;FLSLPEVR;NNDFYVTGESYAGK;QNWFEAFEILDK;SDSEVAGYIR	25.9654	25.8983	26.2484	25.9764	25.6301	26.0016	25.9475	25.9485	26.0649	|	25.987	26.0374	25.8694	|	0.0504042	0.693828	0.158748	|	-0.117585	0.434269	0.362241
sp|P33176|KINH_HUMAN	14	AAEMMASLLK;DQDNMQAELNR;ILQDSLGGNC[+57.0214635]R;ISFLENNLEQLTK;LFVQDLATR;LQAENDASKEEVK;LYLVDLAGSEK;NGETVPIDEQFDKEK;QAVEQQIQSHR;SAEIDSDDTGGSAAQK;SATLASIDAELQK;SLTEYLQNVEQK;TGAEGAVLDEAK;TQMLDQEELLASTR	27.0794	27.0559	26.8373	27.0748	26.895	26.7491	26.8298	26.8854	26.8332	|	26.8495	26.9908	26.9063	|	0.141377	0.203511	0.691412	|	0.0568396	0.609799	0.214813
sp|P28482|MK01_HUMAN	2	NYLLSLPHK;VADPDHDHTGFLTEYVATR	24.8235	25.0351	24.5446	25.1513	24.6889	24.6201	24.554	24.9268	24.5406	|	24.6738	24.8011	24.8201	|	0.1273	0.540491	0.267211	|	0.146325	0.525711	0.279253
sp|Q02880|TOP2B_HUMAN	8	DLIQMLVQR;EDLAAFVEELDKVESQER;HVDYVVDQVVGK;LLFPAVDDNLLK;NTVEITELPVR;SLAVSGLGVIGR;VYVPALIFGQLLTSSNYDDDEKK;YAGPEDDAAITLAFSK	25.4035	25.4558	25.5464	25.4134	25.3851	25.4048	25.3801	25.3541	25.303	|	25.3457	25.4686	25.4011	|	0.122862	0.0790238	1.10224	|	0.0553811	0.121635	0.914942
sp|P63104|1433Z_HUMAN	11	DIC[+57.0214635]NDVLSLLEK;FLIPNASQAESK;GIVDQSQQAYQEAFEISK;GIVDQSQQAYQEAFEISKK;KGIVDQSQQAYQEAFEISK;SVTEQGAELSNEER;SVTEQGAELSNEERNLLSVAYK;TAFDEAIAELDTLSEESYK;YDDMAAC[+57.0214635]MK;YLAEVAAGDDK;YLAEVAAGDDKK	30.1335	28.3944	28.7274	28.8355	30.9747	30.8555	31.0274	31.1333	30.9254	|	31.0287	29.0851	30.2219	|	-1.94362	0.0659003	1.18111	|	-0.806798	0.36492	0.437802
sp|P60900|PSA6_HUMAN	10	AINQGGLTSVAVR;C[+57.0214635]DPAGYYC[+57.0214635]GFK;GKDC[+57.0214635]AVIVTQK;HITIFSPEGR;ILTEAEIDAHLVALAER;ILTEAEIDAHLVALAERD;LLDSSTVTHLFK;LYQVEYAFK;QTESTSFLEK;YGYEIPVDMLC[+57.0214635]K	28.6644	28.8445	28.5508	28.7821	28.6274	28.5746	28.618	28.7178	28.5158	|	28.6172	28.6865	28.6614	|	0.0693302	0.544152	0.26428	|	0.0441964	0.631788	0.199428
sp|P14866|HNRPL_HUMAN	13	AITHLNNNFMFGQK;ASLNGADIYSGC[+57.0214635]C[+57.0214635]TLK;FSTPEQAAK;LC[+57.0214635]FSTAQHAS;MGPPVGGHR;NGVQAMVEFDSVQSAQR;NPNGPYPYTLK;QPAIMPGQSYGLEDGSC[+57.0214635]SYK;SDALETLGFLNHYQMK;SKPGAAMVEMADGYAVDR;SSSGLLEWESK;TPASPVVHIR;VFNVFC[+57.0214635]LYGNVEK	29.261	29.2266	29.1696	29.1215	29.0186	29.0389	29.1116	29.0423	28.9929	|	29.0489	29.2191	29.0597	|	0.170163	0.0195326	1.70924	|	0.0107231	0.829494	0.0811866
sp|Q9BZE4|NOG1_HUMAN	12	AAVLYVMDLSEQC[+57.0214635]GHGLR;ADVDVQPYAFTTK;IAELSEDDQK;KLEELEKEEELR;LALGQINIAK;LPTIDPNTR;LSQILTDFPK;NTIEMQAITALAHLR;QSLEYLEQVR;TLLLC[+57.0214635]GYPNVGK;WQVVDTPGILDHPLEDR;YWDLMNLSEK	27.1698	27.1297	27.1458	27.1649	27.036	26.9448	27.0009	27.0174	27.0403	|	27.0195	27.1484	27.0486	|	0.128888	0.00139726	2.85472	|	0.029012	0.696031	0.157372
sp|Q6IBS0|TWF2_HUMAN	7	ETIELVHTEPTDVAQLPSR;HLSSC[+57.0214635]AAPAPLTSAER;HQTLQGLAFPLQPEAQR;IEIGDGAELTAEFLYDEVHPK;LLDSVEQDFHLEIAK;MVNYIQMK;VVIEDEQLVLGASQEPVGR	25.8669	25.786	25.9413	26.1199	25.9209	25.9074	25.7788	25.9171	25.8667	|	25.8542	25.8647	25.9827	|	0.0105426	0.869919	0.0605212	|	0.12854	0.198516	0.702203
sp|Q96I51|RCC1L_HUMAN	1	EGVFSMGNNSYGQC[+57.0214635]GR	19.2917	19.3414	19.2594	18.8294	18.9348	18.5529	18.8855	19.3565	19.2128	|	19.1516	19.2975	18.7724	|	0.145929	0.405317	0.392205	|	-0.379232	0.105557	0.976511
sp|Q9Y2Z4|SYYM_HUMAN	5	DFFPETGTK;IELPELFDR;KANAIPDGPR;LGLEALAANHQQLFTDGR;TSPFELYQFFVR	25.1218	24.9876	25.0734	25.0585	25.1246	25.1173	24.86	24.9757	24.987	|	24.9409	25.0609	25.1001	|	0.119996	0.100733	0.996827	|	0.159217	0.0399709	1.39826
sp|P56556|NDUA6_HUMAN	1	QATSTASTFVKPIFSR	22.8984	20.8589	22.2043	23.0047	23.8315	23.7073	24.0099	23.8982	23.8154	|	23.9078	21.9872	23.5145	|	-1.92061	0.0836927	1.07731	|	-0.393314	0.263567	0.579109
sp|P47813|IF1AX_HUMAN	4	AYGELPEHAK;EDGQEYAQVIK;LEAMC[+57.0214635]FDGVK;VWINTSDIILVGLR	25.9528	25.8041	25.661	25.8106	25.3914	25.3106	25.2329	25.4856	25.3277	|	25.3487	25.806	25.5042	|	0.457272	0.0155719	1.80766	|	0.155468	0.434659	0.361851
sp|Q96G03|PGM2_HUMAN	1	ELNELVSAIEEHFFQPQK	19.3962	19.7164	19.5717	19.3335	18.7985	19.2766	19.7637	19.1261	19.1906	|	19.3602	19.5614	19.1362	|	0.201291	0.437135	0.359385	|	-0.223945	0.445869	0.350792
sp|O43143|DHX15_HUMAN	10	EAMNDPLLER;EVDDLGPEVGDIK;HQSFVLVGETGSGK;LQLPVWEYK;SNLGSVVLQLK;TC[+57.0214635]TDIKPEWLVK;TEMQDNTYPEILR;TLATDILMGVLK;VESLLVTAISK;YGVIILDEAHER	28.7595	28.8732	28.6579	28.8473	28.6377	28.4886	28.5979	28.6755	28.591	|	28.6215	28.7635	28.6579	|	0.142078	0.136057	0.866279	|	0.036431	0.76349	0.117197
sp|Q9BTW9|TBCD_HUMAN	9	AASAAFQENVGR;ALHNLAQQAPEFSATQVFPR;IMC[+57.0214635]C[+57.0214635]VAQQASEK;ITQLLGLPTYR;LDGNLLTQPGQAR;LLSMTLSPDLHMR;LPESNQTLLR;LVDVVAVILK;VIEQLLVGLK	27.183	26.8746	27.1772	27.2456	27.3748	27.2503	27.2231	27.3567	27.1685	|	27.2494	27.0783	27.2902	|	-0.171103	0.234243	0.630334	|	0.0408217	0.593703	0.226431
sp|P61088|UBE2N_HUMAN	7	IC[+57.0214635]LDILK;LELFLPEEYPMAAPK;LLAEPVPGIK;LLAEPVPGIKAEPDESNAR;TNEAQAIETAR;WSPALQIR;YFHVVIAGPQDSPFEGGTFK	28.5271	27.6523	28.1128	28.058	29.1756	29.231	29.1272	29.1285	29.1134	|	29.123	28.0974	28.8215	|	-1.02561	0.0556193	1.25477	|	-0.301519	0.512742	0.290101
sp|Q9H993|ARMT1_HUMAN	3	IHEAIIQSPPIDYFDVFK;LLQISLWGNK;TIEDLDENQLKDEFFK	24.7425	24.6071	24.9025	24.5654	24.4354	24.9142	24.6995	24.4793	24.6166	|	24.5985	24.7507	24.6383	|	0.152228	0.232427	0.633713	|	0.0398464	0.816926	0.0878172
sp|P11908|PRPS2_HUMAN	2	FSNQETSVEIGESVR;INNAAFEAVVVTNTIPQEDK	23.4246	23.4595	23.2727	23.614	23.3781	23.1801	22.8499	23.122	23.1693	|	23.0471	23.3856	23.3908	|	0.338521	0.0556259	1.25472	|	0.343713	0.10187	0.991954
sp|Q9NXG2|THUM1_HUMAN	2	FQSVESGANNVVFIR;YAETFLEPWFK	24.9345	24.4312	24.7764	24.741	25.1577	25.3085	25.2964	25.1326	25.2121	|	25.2137	24.714	25.069	|	-0.499718	0.0667886	1.1753	|	-0.144674	0.487709	0.311839
sp|O95816|BAG2_HUMAN	6	EILLEMIHSIQNSQDMR;FQSIVIGC[+57.0214635]ALEDQK;FQSIVIGC[+57.0214635]ALEDQKK;IIDEVVNK;LLESLDQLELR;QISDGEREELNLTANR	26.779	25.1463	25.7292	25.7297	27.0036	26.9489	27.0234	27.1641	26.9977	|	27.0618	25.8849	26.5608	|	-1.17688	0.131134	0.882285	|	-0.500998	0.351235	0.454402
sp|O00170|AIP_HUMAN	2	TLHSDDEGTVLDDSR;VLELDPALAPVVSR	25.1934	24.5918	24.8711	25.2146	25.0524	24.8517	24.9195	24.9666	24.8676	|	24.9179	24.8854	25.0396	|	-0.0325006	0.869867	0.0605473	|	0.121632	0.366797	0.435574
sp|P78356|PI42B_HUMAN	1	FGIDDQDYQNSVTR	21.8661	22.6816	21.4205	21.8504	21.6266	21.4372	21.5349	21.0986	21.5644	|	21.3993	21.9894	21.6381	|	0.59008	0.247	0.607303	|	0.238761	0.285228	0.544808
sp|Q16762|THTR_HUMAN	1	FLGTEPEPDAVGLDSGHIR	23.3759	23.0821	23.3911	23.1529	22.9432	22.8433	23.2447	23.1466	23.2199	|	23.2037	23.283	22.9798	|	0.0793069	0.517965	0.285699	|	-0.223923	0.122715	0.911104
sp|P15311|EZRI_HUMAN	11	DNAMLEYLK;ELSEQIQR;FYPEDVAEELIQDITQK;GFPTWLK;IALLEEAR;IAQDLEMYGINYFEIK;ILQLC[+57.0214635]MGNHELYMR;QLLTLSSELSQAR;SGYLSSER;SQEQLAAELAEYTAK;THNDIIHNENMR	29.1071	29.1633	29.089	29.2346	29.0226	28.8534	28.8932	28.9815	28.9184	|	28.931	29.1198	29.0369	|	0.188757	0.00584149	2.23348	|	0.105851	0.440299	0.356252
sp|Q96DH6|MSI2H_HUMAN	4	GFGFVTFADPASVDK;GFGFVTFENEDVVEK;IFVGGLSANTVVEDVK;MFIGGLSWQTSPDSLR	25.0555	25.0065	24.7311	24.8995	24.4196	24.8434	24.6314	24.6873	24.6095	|	24.6427	24.9311	24.7209	|	0.288331	0.0971528	1.01254	|	0.0781193	0.658895	0.181184
sp|P46019|KPB2_HUMAN	1	AALEAIDELDLFGAHGGR	21.6745	21.9244	21.8502	21.796	21.5859	22.0402	21.1313	21.4921	21.4447	|	21.356	21.8164	21.8074	|	0.460306	0.0342761	1.46501	|	0.451339	0.0611072	1.21391
sp|Q9NP72|RAB18_HUMAN	4	GAQGVILVYDVTR;IIQTPGLWESENQNK;ILIIGESGVGK;TC[+57.0214635]DGVQC[+57.0214635]AFEELVEK	25.523	25.0798	25.2179	25.4333	25.2903	25.1627	25.3939	25.3867	25.3913	|	25.3906	25.2735	25.2954	|	-0.11708	0.465572	0.332013	|	-0.0951996	0.347418	0.459148
sp|P16152|CBR1_HUMAN	8	DVC[+57.0214635]TELLPLIKPQGR;EYGGLDVLVNNAGIAFK;IGVTVLSR;ILLNAC[+57.0214635]C[+57.0214635]PGWVR;LFSGDVVLTAR;SETITEEELVGLMNK;VADPTPFHIQAEVTMK;VVNVSSIMSVR	29.2056	29.016	28.9775	29.025	28.9023	29.0193	29.128	28.9933	28.9912	|	29.0375	29.0664	28.9822	|	0.0288792	0.750438	0.124685	|	-0.0552839	0.412462	0.384616
sp|P51149|RAB7A_HUMAN	11	ATIGADFLTK;DEFLIQASPR;DPENFPFVVLGNK;EAINVEQAFQTIAR;FQSLGVAFYR;LVTMQIWDTAGQER;QETEVELYNEFPEPIKLDK;TLDSWRDEFLIQASPR;TSLMNQYVNK;TSLMNQYVNKK;VIILGDSGVGK	29.9348	29.8619	29.8321	29.9436	29.8769	29.8447	29.8144	29.8399	29.8069	|	29.8204	29.8763	29.8884	|	0.0558879	0.201185	0.696405	|	0.0680154	0.133418	0.874784
sp|Q9Y263|PLAP_HUMAN	4	IGDVVGSSGANQQTSGK;NDLNPMFLDQVAK;TGDLGDINAEQLPGR;VEAYQWSVSEGR	23.9614	24.2367	23.7917	24.1689	23.7653	23.7875	23.5527	23.7465	23.7691	|	23.6894	23.9966	23.9073	|	0.307166	0.126168	0.899051	|	0.217864	0.236534	0.626107
sp|Q9BPX3|CND3_HUMAN	9	AIFDQLMTFGIEPFK;APIVTVGVNNDPADVR;FSEGNILELLHR;IC[+57.0214635]NEILTSPC[+57.0214635]SPEIR;LLSDFLDSEVSELR;LMFSGLLVSSR;TQIVTEIISEIR;TSQDYQALTVHDNLAMK;VMLLQQGLNDR	26.1183	26.2283	26.2952	26.1934	26.1048	26.1902	26.1914	26.0379	25.9986	|	26.076	26.214	26.1628	|	0.138003	0.153708	0.813303	|	0.086827	0.279693	0.553318
sp|Q14152|EIF3A_HUMAN	17	AVEDIHGLFSLSK;EDAPIGPHLQSMPSEQIR;FNVLQYVVPEVK;IGLINDMVR;ILQEHEQIK;KNLTQDEMQR;LESLNIQR;LLDMDGIIVEK;LLLTPWVK;LLQQVSQIYQSIEFSR;LTSLVPFVDAFQLER;NETDEDGWTTVR;NQLTAMSSVLAK;TKNETDEDGWTTVR;TLSFGSDLNYATR;VLLATLSIPITPER;VSTVFWK	29.0256	29.0482	29.2244	29.0291	29.0718	29.0645	28.9566	28.9193	28.9072	|	28.9277	29.0994	29.0551	|	0.171724	0.10489	0.979265	|	0.127457	0.00317969	2.49762
sp|Q6GQQ9|OTU7B_HUMAN	1	DLIEQSMLVALEQAGR	18.0662	18.7268	18.1212	17.8092	18.8334	19.0196	18.9081	18.2782	18.6634	|	18.6166	18.3047	18.554	|	-0.311854	0.328954	0.482865	|	-0.0625273	0.891038	0.0501036
sp|O15511|ARPC5_HUMAN	2	ALAAGGVGSIVR;GFESPSDNSSAMLLQWHEK	26.4089	24.9181	25.6291	25.6138	26.7782	26.7423	27.0287	26.9817	26.816	|	26.9421	25.652	26.3781	|	-1.29012	0.0925214	1.03376	|	-0.564043	0.276593	0.558158
sp|Q9BRR6|ADPGK_HUMAN	3	APQEFMTSHSEAGSR;NDLEEAFIHFMGK;VAGTQAC[+57.0214635]ATETIDTSR	21.8495	21.6263	22.0038	21.6123	21.561	22.0328	22.0405	21.6011	21.7046	|	21.7821	21.8265	21.7354	|	0.0444457	0.809328	0.0918753	|	-0.0467319	0.826723	0.0826399
sp|O94829|IPO13_HUMAN	3	LFQAEDSPVDGQGR;LIPLVLGLQEQLR;MYSTIPQASALDLTR	21.8653	22.2382	22.6223	22.12	21.9672	22.4106	22.0521	21.8914	21.7647	|	21.9027	22.2419	22.1659	|	0.339182	0.257164	0.58979	|	0.263219	0.175762	0.755075
sp|Q9Y3B8|ORN_HUMAN	1	WYPEEYEFAPK	24.2447	23.8728	24.8962	25.031	24.1676	24.0035	24.6753	24.7439	24.8132	|	24.7441	24.3379	24.4007	|	-0.406228	0.306587	0.513446	|	-0.343409	0.393985	0.404521
sp|Q9HB90|RRAGC_HUMAN	5	AFLFDVVSK;FLALVC[+57.0214635]ILR;ILLMGLR;MSPNETLFLESTNK;VDGLSDDHKIETQR	25.5225	25.3421	25.3161	25.1943	25.0396	25.2709	25.2746	25.1267	25.1292	|	25.1768	25.3936	25.1683	|	0.21671	0.0604489	1.21861	|	-0.00856272	0.923962	0.0343458
sp|P50851|LRBA_HUMAN	5	C[+57.0214635]SGIGDNPGSETAAPR;LDVSNVATDTER;SAAAIALPPIAK;SPVDIVTGGISPVR;VGVGTSFGLPQTR	24.962	24.9703	24.8286	25.1292	24.9296	24.7662	24.6918	24.7743	24.8558	|	24.774	24.9203	24.9417	|	0.146353	0.0907797	1.04201	|	0.167688	0.248177	0.605239
sp|Q9UI10|EI2BD_HUMAN	3	ASPSTAGETPSGVK;QNSLTQFMSIPSSVIHPAMVR;VGTAQLALVAR	24.0665	24.1234	24.0771	24.1301	24.1185	24.1591	24.4116	24.0471	23.9621	|	24.1403	24.089	24.1359	|	-0.0512619	0.746624	0.126898	|	-0.00437037	0.977636	0.0098227
sp|P08243|ASNS_HUMAN	11	ADWLSHYWMPK;AMTEDGFLAVC[+57.0214635]SEAK;ASVGMYLISK;DTYGVRPLFK;DVPLHALYDNVEK;ELYLFDVLR;FENVNGYTNC[+57.0214635]C[+57.0214635]FGFHR;FPFNTPK;IGC[+57.0214635]LLSGGLDSSLVAATLLK;LAVVDPLFGMQPIR;WINATDPSAR	28.1114	28.1009	28.364	28.0331	27.9228	28.0958	27.9043	27.6677	27.9704	|	27.8474	28.1921	28.0172	|	0.344676	0.0522168	1.28219	|	0.169804	0.200675	0.697507
sp|P62750|RL23A_HUMAN	8	FPLTTESAMK;KLYDIDVAK;LAPDYDALDVANK;LDHYAIIK;LYDIDVAK;NKLDHYAIIK;VNTLIRPDGEK;VNTLIRPDGEKK	29.3739	29.2665	29.1842	29.3986	29.2015	29.021	29.1758	29.287	29.1524	|	29.2051	29.2749	29.2071	|	0.069774	0.372052	0.429396	|	0.0019811	0.987683	0.00538241
sp|P54136|SYRC_HUMAN	18	AAYPDLENPPLLVTPSQQAK;FPEILQK;GFDILGIKPVQR;GFVQVDDGRK;GNTAAYLLYAFTR;HLPDNEC[+57.0214635]IEK;IVFVPGC[+57.0214635]SIPLTIVK;IYDALDVSLIER;LANIDEEMLQK;LFEFAGYDVLR;LLQQEEEIK;LMDLLGEGLKR;LNDYIFSFDK;MLLC[+57.0214635]EAVAAVMAK;SDGGYTYDTSDLAAIK;STIIGESISR;VEIAGPGFINVHLR;VIVDFSSPNIAK	29.373	29.3395	29.3256	29.3264	29.2399	29.2794	29.2788	29.2819	29.2365	|	29.2657	29.346	29.2819	|	0.0803178	0.0168686	1.77292	|	0.0161883	0.612871	0.212631
sp|Q9UKY7|CDV3_HUMAN	5	EVDYSGLR;KTPQGPPEIYSDTQFPSLQSTAK;LQLDNQYAVLENQK;SLDNFFAK;VQAMQISSEKEEDDNEKR	26.3305	25.686	26.2449	26.476	26.4457	26.2799	26.2005	26.5118	26.3327	|	26.3483	26.0871	26.4006	|	-0.261208	0.329327	0.482372	|	0.0522334	0.659657	0.180682
sp|Q9C0C2|TB182_HUMAN	4	EAAFSPGQQDWSR;FAATTVEEILAK;GSGGLFSPSTAHVPDGALGQR;NMAPGAVC[+57.0214635]SPGESK	24.3794	24.3046	24.2207	24.3697	24.1805	24.1482	23.9692	24.1475	24.057	|	24.0579	24.3016	24.2328	|	0.243699	0.0246301	1.60853	|	0.174939	0.117856	0.928647
sp|Q7Z4S6|KI21A_HUMAN	6	AGEGNEEISNMIHSYIK;ITQLVSDQANHVLAR;MTISNMEADMNR;TTASTQMNVQSSR;TVNTESEMMQC[+57.0214635]LK;VC[+57.0214635]PQIDADNATDNK	24.1021	24.2545	24.0321	24.2919	24.0114	23.9242	24.1708	23.8954	23.8869	|	23.9843	24.1296	24.0758	|	0.145212	0.279125	0.554201	|	0.091493	0.56303	0.249469
sp|P32322|P5CR1_HUMAN	3	C[+57.0214635]MTNTPVVVR;IMASSPDMDLATVSALR;LGAQALLGAAK	24.6486	24.1884	24.4118	24.5628	24.3909	24.5123	24.3163	24.1637	24.5119	|	24.3306	24.4163	24.4887	|	0.0856158	0.636624	0.196117	|	0.158025	0.257398	0.589394
sp|O00151|PDLI1_HUMAN	3	C[+57.0214635]GTGIVGVFVK;GC[+57.0214635]TDNLTLTVAR;SAMPFTASPASSTTAR	24.7346	24.6424	24.4592	24.5361	24.3852	24.4007	24.7041	24.6261	24.4532	|	24.5944	24.6121	24.4407	|	0.0176074	0.880392	0.0553238	|	-0.153776	0.168426	0.773592
sp|Q96EY1|DNJA3_HUMAN	4	EFTVNIMDTC[+57.0214635]ER;FSQLAEAYEVLSDEVKR;GSIIISPC[+57.0214635]VVC[+57.0214635]R;VMIPVPAGVEDGQTVR	26.0219	26.0299	25.9243	25.9171	25.6998	25.6685	25.9509	25.7911	25.7689	|	25.8369	25.992	25.7618	|	0.155084	0.0956734	1.01921	|	-0.0751654	0.485034	0.314228
sp|Q9H6Z4|RANB3_HUMAN	3	FVFGQNMSER;ITAMDTEDQGVK;LNDMASTDDGTLQSR	24.6573	24.5778	24.3867	24.4569	24.3787	24.1835	24.3641	24.549	24.2646	|	24.3926	24.5406	24.3397	|	0.148026	0.270001	0.568634	|	-0.0528577	0.673294	0.171795
sp|P07686|HEXB_HUMAN	7	DSAYPEELSR;EISEVFPDQFIHLGGDEVEFK;GSYSLSHVYTPNDVR;LAPGTIVEVWK;VEPLDFGGTQK;VLDIIATINK;VLPEFDTPGHTLSWGK	25.8131	25.4638	25.805	25.652	25.7259	25.8594	25.7896	25.8689	25.816	|	25.8248	25.694	25.7458	|	-0.130835	0.373636	0.427552	|	-0.0790393	0.32362	0.489964
sp|Q9NP97|DLRB1_HUMAN	3	DIDPQNDLTFLR;GVQGIIVVNTEGIPIK;STMDNPTTTQYASLMHSFILK	24.9914	23.9368	24.1292	24.3824	25.5082	25.8002	26.0152	25.401	25.1197	|	25.512	24.3524	25.2303	|	-1.15953	0.0525418	1.27949	|	-0.281705	0.613598	0.212116
sp|P10619|PPGB_HUMAN	3	C[+57.0214635]NFYDNKDLEC[+57.0214635]VTNLQEVAR;DLEC[+57.0214635]VTNLQEVAR;YGDSGEQIAGFVK	25.6499	25.1067	24.9843	24.9154	25.3554	25.5423	25.7677	25.606	25.6447	|	25.6728	25.247	25.271	|	-0.425829	0.166984	0.777324	|	-0.40178	0.156057	0.806716
sp|Q13011|ECH1_HUMAN	7	AVVISGAGK;EVDVGLAADVGTLQR;KMMADEALGSGLVSR;MMADEALGSGLVSR;VIGNQSLVNELAFTAR;YC[+57.0214635]AQDAFFQVK;YQETFNVIER	29.0466	28.6577	28.8415	28.9701	28.7168	28.6831	28.8614	28.8275	28.8275	|	28.8388	28.8486	28.79	|	0.00979233	0.938642	0.0275002	|	-0.0488237	0.644839	0.190549
sp|P82970|HMGN5_HUMAN	2	LSAMLVPVTPEVKPK;QEAVVEEDYNENAK	23.2666	23.2446	23.2407	23.2945	23.0175	23.3866	22.998	23.1636	22.9694	|	23.0437	23.2507	23.2329	|	0.206989	0.0734163	1.13421	|	0.189187	0.228582	0.640958
sp|Q9NQW7|XPP1_HUMAN	6	C[+57.0214635]C[+57.0214635]MPYTPIC[+57.0214635]IAK;GSLTFEPLTLVPIQTK;IENVVLVVPVK;QEALEWLIR;TLSLDEVYLIDSGAQYK;VGVDPLIIPTDYWK	25.6183	25.5132	25.6385	25.4179	25.4006	25.4614	25.5542	25.3037	25.3539	|	25.4039	25.59	25.4266	|	0.186076	0.119567	0.922387	|	0.0226955	0.797511	0.0982636
sp|P13807|GYS1_HUMAN	7	GADVFLEALAR;LPVATIFTTHATLLGR;LSDLLDWK;NGPLEEDGERYDEDEEAAK;TQVELLEAPTPALK;TQVELLEAPTPALKR;VGGIYTVLQTK	26.2116	26.2128	26.1615	26.2997	26.086	26.1251	26.097	25.956	26.1277	|	26.0602	26.1953	26.1703	|	0.135064	0.114157	0.942497	|	0.110025	0.264837	0.577022
sp|Q02878|RL6_HUMAN	15	AIPQLQGYLR;ASITPGTILIILTGR;AVDSQILPK;EKYEITEQR;FVIATSTK;HLTDAYFK;HQEGEIFDTEK;HQEGEIFDTEKEK;HQEGEIFDTEKEKYEITEQR;QLASGLLLVTGPLVLNR;SVFALTNGIYPHK;VLATVTKPVGGDK;YEITEQR;YYPTEDVPR;YYPTEDVPRK	30.31	30.5906	30.5656	30.6068	30.4428	30.2328	30.2457	30.3028	30.1613	|	30.2366	30.4887	30.4274	|	0.252136	0.0892841	1.04923	|	0.190844	0.21299	0.67164
sp|Q14353|GAMT_HUMAN	2	VQEAPIDEHWIIEC[+57.0214635]NDGVFQR;YYAFPQMITPLVTK	24.5922	23.751	24.4456	24.1995	24.4424	24.6152	24.3639	24.3428	24.4915	|	24.3994	24.2629	24.419	|	-0.136482	0.65342	0.184808	|	0.0196247	0.890363	0.0504327
sp|P67812|SC11A_HUMAN	4	GDLLFLTNR;MLSLDFLDDVR;MLSLDFLDDVRR;VGEIVVFR	26.5773	25.9647	26.5122	26.548	26.5612	26.5886	26.4764	26.5865	26.4772	|	26.5133	26.3514	26.566	|	-0.16192	0.493822	0.306429	|	0.0526098	0.284371	0.546114
sp|O14907|TX1B3_HUMAN	2	IMQVNGWDMTMVTHDQAR;VSEGGPAEIAGLQIGDK	23.5913	23.0695	22.0495	22.2693	23.8654	23.2552	23.5185	24.1156	23.3631	|	23.6657	22.9034	23.13	|	-0.762327	0.231196	0.63602	|	-0.535756	0.379337	0.420974
sp|P0DP23|CALM1_HUMAN;sp|P0DP24|CALM2_HUMAN;sp|P0DP25|CALM3_HUMAN	5	EADIDGDGQVNYEEFVQMMTAK;EAFSLFDKDGDGTITTK;MKDTDSEEEIR;MKDTDSEEEIREAFR;VFDKDGNGYISAAELR	25.6364	23.5172	24.2085	24.336	26.8903	27.4728	27.2147	24.4428	23.203	|	24.9535	24.4541	26.233	|	-0.49944	0.733925	0.134349	|	1.27955	0.45129	0.345544
sp|O00116|ADAS_HUMAN	9	ASLNPSDTPPSVVNEDFLHDLK;ESISDVGFGMLK;ETNISYSQEADDR;EYVDPNNIFGNR;FGGLAAGEDNGQR;GFDPNQLSVATLLFEGDREK;IPDIVLWPTC[+57.0214635]HDDVVK;IVNLAC[+57.0214635]K;TIISLDTSQMNR	27.1042	27.0932	27.088	27.0273	26.8725	26.8855	26.9399	26.8223	26.8945	|	26.8856	27.0952	26.9285	|	0.20959	0.0238485	1.62254	|	0.0428804	0.520581	0.283512
sp|P19224|UD16_HUMAN	13	DTLNFFK;DVDIITLYQK;FSDHMTFSQR;IYPVPYDQEELK;IYPVPYDQEELKNR;KIYPVPYDQEELK;LLVVPQDGSHWLSMK;SFLTAPQTEYR;SPDPVSYIPR;VSVWLLR;YEELASAVLK;YEELASAVLKR;YQSFGNNHFAER	29.656	29.7501	29.5483	29.7323	29.4306	29.3788	29.446	29.4886	29.4667	|	29.4671	29.6515	29.5139	|	0.184361	0.0812342	1.09026	|	0.0467765	0.713313	0.14672
sp|Q9H3P2|NELFA_HUMAN	2	ENPC[+57.0214635]QEQGDVIQIK;NALTTLAGPLTPPVK	23.1593	23.1725	23.112	23.4111	23.1019	22.9934	22.8464	23.0603	22.8789	|	22.9285	23.148	23.1688	|	0.219461	0.0717793	1.144	|	0.240285	0.187177	0.727749
sp|P30040|ERP29_HUMAN	9	DGDFENPVPYTGAVK;ESYPVFYLFR;FDTQYPYGEK;FDTQYPYGEKQDEFKR;GALPLDTVTFYK;GQGVYLGMPGC[+57.0214635]LPVYDALAGEFIR;ILDQGEDFPASEMTR;QGQDNLSSVK;SLNILTAFQK	29.7227	28.6226	29.5839	29.4198	29.4961	29.553	29.627	29.6135	29.5665	|	29.6024	29.3098	29.4897	|	-0.292608	0.486774	0.312673	|	-0.112701	0.0817673	1.08742
sp|P42330|AK1C3_HUMAN	5	DIVLVAYSALGSQR;LNDGHFMPVLGFGTYAPPEVPR;QNVQVFEFQLTAEDMK;SKDIVLVAYSALGSQR;WVDPNSPVLLEDPVLC[+57.0214635]ALAK	29.9144	28.6055	30.0553	29.3685	30.0857	30.346	30.02	29.8834	30.1399	|	30.0144	29.5251	29.9334	|	-0.489368	0.40041	0.397495	|	-0.0810273	0.810751	0.0911125
sp|Q6PKG0|LARP1_HUMAN	10	DFQEETVKDYEAGQLYGLEK;FQQVPTDALANK;FSHLTSLPQQLPSQQLMSK;FWAFLK;FWSFFLR;HSSNPPLESHVGWVMDSR;LGIGQSQEMNTLFR;VQALTTDISLIFAALK;VVEIVDEK;WVPLQIDMKPEVPR	27.0541	27.2192	27.031	27.0341	26.8602	26.8755	26.8414	26.8069	26.8045	|	26.8176	27.1014	26.9233	|	0.283843	0.0364719	1.43804	|	0.105682	0.19323	0.713925
sp|P23396|RS3_HUMAN	13	AELNEFLTR;DEILPTTPISEQK;ELAEDGYSGVEVR;FGFPEGSVELYAEK;FIMESGAK;FVADGIFK;FVDGLMIHSGDPVNYYVDTAVR;GC[+57.0214635]EVVVSGK;GGKPEPPAMPQPVPTA;GLC[+57.0214635]AIAQAESLR;IMLPWDPTGK;KFVADGIFK;KPLPDHVSIVEPK	31.169	31.1939	31.0319	31.1089	30.9956	30.9034	30.9862	30.9945	30.9561	|	30.9789	31.1316	31.0027	|	0.152667	0.0869414	1.06077	|	0.0237306	0.730557	0.136346
sp|Q9UPN4|CP131_HUMAN	2	ALEDAQAVNEQLSSER;VLEATGPGGSQAINNLR	20.4213	20.5662	20.191	20.5998	20.3699	19.8755	20.1264	20.3889	20.0315	|	20.1823	20.3928	20.2817	|	0.210559	0.240368	0.619124	|	0.0994625	0.705688	0.151387
sp|O60506|HNRPQ_HUMAN	13	AIEALKEFNEDGALAVLQQFK;DLEGENIEIVFAKPPDQK;DLFEDELVPLFEK;EFNEDGALAVLQQFK;GYAFVTFC[+57.0214635]TK;LDEIYVAGLVAHSDLDER;LKDYAFIHFDER;LMMDPLTGLNR;NLANTVTEEILEK;TKEQILEEFSK;VAEKLDEIYVAGLVAHSDLDER;VTEGLTDVILYHQPDDK;VWGNVGTVEWADPIEDPDPEVMAK	29.3756	29.5437	29.5722	29.42	29.3519	29.3219	29.3779	29.2809	29.2566	|	29.3051	29.4972	29.3646	|	0.192053	0.0679821	1.16761	|	0.0594864	0.278496	0.555182
sp|Q9BVP2|GNL3_HUMAN	7	C[+57.0214635]PQVEEAIVQSGQK;ENLESWLNYLK;NSLEFFTVLAQR;SGFNLEELEK;SPASIEVVKPMEAASAILSQADAR;VGVIGFPNVGK;VIEASDVVLEVLDAR	25.883	25.9601	25.9553	26.0249	25.9255	25.8964	25.7974	25.7944	25.8614	|	25.8177	25.9328	25.9489	|	0.115071	0.0263199	1.57972	|	0.131227	0.0569648	1.24439
sp|P42345|MTOR_HUMAN	3	LLVVGITDPDPDIR;SGQGDALASGPVETGPMK;VLGLLGALDPYK	23.1388	23.3373	23.1708	23.2837	23.1108	23.0406	23.0101	23.136	23.0457	|	23.0639	23.2156	23.145	|	0.151705	0.117424	0.930242	|	0.0810998	0.392301	0.406381
sp|Q8TBC4|UBA3_HUMAN	5	AEVAAEFLNDR;IQDFNDTFYR;MAVDGGC[+57.0214635]GDTGDWEGR;SPAITATLEGK;VLVIGAGGLGC[+57.0214635]ELLK	26.1609	25.8898	25.8027	25.8748	25.6082	25.5543	25.6758	25.7315	25.8672	|	25.7582	25.9511	25.6791	|	0.192972	0.210604	0.676533	|	-0.0790361	0.536002	0.270833
sp|O14929|HAT1_HUMAN	4	LC[+57.0214635]QDLPC[+57.0214635]FSR;LLVTDMSDAEQYR;LMQGFNEDMAIEAQQK;TFFPEYTHQLFGDDETAFGYK	26.9723	26.7748	26.9067	26.8935	26.7784	26.7142	26.988	26.7924	26.7676	|	26.8494	26.8846	26.7954	|	0.0352332	0.718149	0.143785	|	-0.0539722	0.572049	0.242567
sp|P04080|CYTB_HUMAN	3	SQVVAGTNYFIK;VFQSLPHENKPLTLSNYQTNK;VHVGDEDFVHLR	27.8816	26.3828	26.9347	27.0286	28.7345	28.7913	28.7997	28.8216	28.3808	|	28.6673	27.0663	28.1848	|	-1.60099	0.0556167	1.25479	|	-0.482563	0.494899	0.305484
sp|Q9NRV9|HEBP1_HUMAN	4	AALEGTATYR;FATVEVTDKPVDEALR;GDKEEVAYEER;IPNQFQSDPPAPSDK	25.2092	25.0505	24.9974	25.2919	25.103	25.1059	25.0489	25.2946	25.0178	|	25.1204	25.0857	25.1669	|	-0.0347436	0.765718	0.115931	|	0.0464897	0.690086	0.161097
sp|Q9BYZ2|LDH6B_HUMAN	1	LIIVSNPVDILTYVAWK	23.6645	27.0717	25.8979	24.2272	25.1617	25.915	26.4334	25.7104	26.1244	|	26.0894	25.5447	25.1013	|	-0.544699	0.643224	0.191637	|	-0.988112	0.169497	0.770839
sp|P25325|THTM_HUMAN	4	AGQPLQLLDASWYLPK;ALVSAQWVAEALR;ARPEDVISEGR;TYEDIKENLESR	25.0048	24.9115	25.2322	25.0231	24.8846	25.0978	25.0476	24.9159	24.9964	|	24.9867	25.0495	25.0019	|	0.0628649	0.589045	0.229852	|	0.0152175	0.847587	0.0718155
sp|Q02790|FKBP4_HUMAN	12	ATESGAQSAPLPMEGVDISPK;AWDIAIATMK;DKFSFDLGKGEVIK;EGTGTEMPMIGDR;ESWEMNSEEKLEQSTIVK;FDSSLDRK;GEDLTEEEDGGIIR;LQAFSAAIESC[+57.0214635]NK;LYANMFER;VFVHYTGWLLDGTK;VGEVC[+57.0214635]HITC[+57.0214635]KPEYAYGSAGSPPK;VLQLYPNNK	28.6452	28.8078	28.5109	28.6157	28.4704	28.3542	28.5575	28.5683	28.4257	|	28.5172	28.6546	28.4801	|	0.137472	0.251123	0.600113	|	-0.0370661	0.701065	0.154241
sp|Q14449|GRB14_HUMAN	3	LIIQQGLVDGVFLVR;MLC[+57.0214635]AEEEQSR;SGC[+57.0214635]SSQSISPMR	23.3704	23.5802	23.8756	23.396	23.4282	23.8138	23.8122	23.5726	23.6863	|	23.6904	23.6087	23.546	|	-0.0816447	0.650786	0.186562	|	-0.144379	0.409671	0.387564
sp|P13674|P4HA1_HUMAN	16	AEEDKLEQIKK;ATISNPITGDLETVHYR;DPEGFVGHPVNAFK;FHDIISDAEIEIVK;GVAVDYLPER;HAAC[+57.0214635]PVLVGNK;KDEPDAFKELGTGNR;LLELDPEHQR;LNTEWSELENLVLK;LQDTYNLDTDTISK;QLDEGEISTIDK;QYFPNDEDQVGAAK;SAWLSGYENPVVSR;SFLTAEDC[+57.0214635]FELGK;VAYTEADYYHTELWMEQALR;YFEYIMAK	28.6226	28.6332	28.5002	28.5453	28.4205	28.3216	28.4722	28.5167	28.379	|	28.456	28.5853	28.4291	|	0.129377	0.0930399	1.03133	|	-0.0268192	0.746301	0.127086
sp|Q9NTI5|PDS5B_HUMAN	4	DILLVNDHLLNFVR;IYAPEAPYTSPDK;QLEVLVSPTC[+57.0214635]SC[+57.0214635]K;STTYSLESPKDPVLPAR	22.9379	22.7189	22.7423	23.0333	22.6041	22.4482	22.6658	22.5547	22.7131	|	22.6445	22.7997	22.6952	|	0.155195	0.147632	0.830819	|	0.0507132	0.802807	0.095389
sp|O95232|LC7L3_HUMAN	3	LALSQNQQSSGAAGPTGK;STTSTIESFAAQEK;YLQSLLAEVER	24.8931	25.1136	24.5493	25.1919	24.8824	24.7198	24.7081	25.0123	24.5187	|	24.7464	24.852	24.9314	|	0.105614	0.65416	0.184316	|	0.184975	0.406624	0.390807
sp|Q9UBX3|DIC_HUMAN	8	FAIYETVR;GALVTVGQLSC[+57.0214635]YDQAK;GEYQGVFHC[+57.0214635]AVETAK;GSQGPLPFHEK;LGPLAFYK;TDGILALYSGLSASLC[+57.0214635]R;VLLGSVSGLAGGFVGTPADLVNVR;WYFGGLASC[+57.0214635]GAAC[+57.0214635]C[+57.0214635]THPLDLLK	27.2894	27.057	27.3133	27.0606	27.2414	27.3515	27.2077	27.1089	27.1756	|	27.1641	27.2199	27.2178	|	0.0558173	0.574198	0.240938	|	0.053744	0.59945	0.222247
sp|P17096|HMGA1_HUMAN	3	KQPPVSPGTALVGSQK;KQPPVSPGTALVGSQKEPSEVPTPK;QPPVSPGTALVGSQK	26.1083	26.0606	25.8026	26.2652	25.9099	25.8239	25.8534	26.1256	25.8459	|	25.9416	25.9905	25.9996	|	0.0488809	0.730334	0.136478	|	0.0580177	0.742759	0.129152
sp|Q16698|DECR_HUMAN	9	ATAEQISSQTGNK;EQWDTIEELIR;EQWDTIEELIRK;FDGGEEVLISGEFNDLRK;FFSPLQK;GMTTLLSSLGAQC[+57.0214635]VIASR;LDPTGTFEK;VAFITGGGTGLGK;VAGHPNIVINNAAGNFISPTER	28.7516	28.5784	28.6313	28.645	28.5572	28.6433	28.5667	28.5374	28.592	|	28.5653	28.6538	28.6152	|	0.0884151	0.220887	0.655829	|	0.0498136	0.225934	0.646017
sp|Q13509|TBB3_HUMAN	5	ISVYYNEASSHK;LATPTYGDLNHLVSATMSGVTTSLR;LHFFMPGFAPLTAR;MSSTFIGNSTAIQELFK;MSSTFIGNSTAIQELFKR	25.7369	26.0295	26.2367	26.1078	25.9056	26.3428	26.1077	25.8418	26.0154	|	25.9883	26.001	26.1187	|	0.0127201	0.943167	0.0254112	|	0.130429	0.438391	0.358139
sp|Q9Y5Z4|HEBP2_HUMAN	3	APEDAGPQPGSYEIR;NQEQLLTLASILR;VYYTAGYNSPVK	24.394	24.1796	24.5469	24.4791	24.4728	24.6126	24.3813	24.2528	24.3745	|	24.3362	24.3735	24.5215	|	0.0373154	0.768788	0.114193	|	0.185296	0.0404481	1.3931
sp|P08237|PFKAM_HUMAN	5	DLQANVEHLVQK;IFANTPDSGC[+57.0214635]VLGMR;IMEIVDAITTTAQSHQR;SGSHTVAVMNVGAPAAGMNAAVR;VLVVHDGFEGLAK	27.5021	27.5086	27.4199	27.5528	27.1694	27.1762	27.4307	27.2215	27.2783	|	27.3102	27.4768	27.2995	|	0.166676	0.099702	1.0013	|	-0.0107168	0.94442	0.0248347
sp|Q15154|PCM1_HUMAN	1	SSQQPVSEVSTIPC[+57.0214635]PR	22.2826	22.1928	21.8352	22.0924	21.8285	21.591	21.5309	22.0351	21.7662	|	21.7774	22.1035	21.8373	|	0.326123	0.178116	0.749298	|	0.0598876	0.785106	0.105072
sp|P27348|1433T_HUMAN	9	AVTEQGAELSNEER;KQTIDNSQGAYQEAFDISKK;QTIDNSQGAYQEAFDISKK;SIC[+57.0214635]TTVLELLDK;TAFDEAIAELDTLNEDSYK;YDDMATC[+57.0214635]MK;YLAEVAC[+57.0214635]GDDR;YLAEVAC[+57.0214635]GDDRK;YLIANATNPESK	28.0662	25.8878	26.3782	26.3261	28.845	28.8906	28.6451	29.002	28.7791	|	28.8087	26.7774	28.0206	|	-2.03127	0.087839	1.05631	|	-0.788102	0.450921	0.3459
sp|Q8IVD9|NUDC3_HUMAN	1	SMATVDEEEQAVLDR	22.3005	22.4819	22.3146	22.6464	22.0177	21.8957	21.9191	21.9559	22.1206	|	21.9985	22.3657	22.1866	|	0.367124	0.0125729	1.90056	|	0.188044	0.507515	0.294551
sp|Q14203|DCTN1_HUMAN	7	AESLQQEVEALK;DSPLLLQQISAMR;ELTNQQEASVER;ETVSQRPGATVPTDFATFPSSAFLR;GSDGAASSYQLK;LEETQALLR;VEAAQETVADYQQTIK	25.4019	25.2317	25.2471	25.5451	25.4352	25.3296	25.4445	25.635	25.3974	|	25.4923	25.2936	25.4367	|	-0.198744	0.0990803	1.00401	|	-0.0556374	0.592674	0.227184
sp|Q9H330|TM245_HUMAN	1	ALNSAANNVYQYGR	22.3625	22.3532	21.9519	22.2991	22.0065	21.9479	21.7816	22.1028	21.825	|	21.9031	22.2225	22.0845	|	0.319356	0.137101	0.862961	|	0.181346	0.288141	0.540394
sp|Q8TDN6|BRX1_HUMAN	2	FLVQNIHTLAELK;HATAEEVEEEERDR	22.6314	22.8758	22.6789	23.0215	22.6938	22.7526	22.6758	22.6873	22.7492	|	22.7041	22.7287	22.8226	|	0.0245978	0.778711	0.108624	|	0.11856	0.360883	0.442634
sp|Q8TD19|NEK9_HUMAN	5	AGGGAAEQEELHYIPIR;LGINLLGGPLGGK;LGLDSEEDYYTPQK;SSTVTEAPIAVVTSR;VTLLNAPTK	25.3783	25.4402	25.4443	25.3408	25.278	25.2251	25.1415	25.2579	25.2322	|	25.2105	25.4209	25.2813	|	0.210421	0.0116109	1.93513	|	0.0708071	0.219353	0.658856
sp|O60934|NBN_HUMAN	4	NPSGINDDYGQLK;TFIFLNAK;TTTPGPSLSQGVSVDEK;WIQSIMDMLQR	23.0193	23.0231	23.0201	23.0154	22.8261	22.8477	22.8546	22.865	22.7031	|	22.8076	23.0208	22.8964	|	0.213277	0.0551439	1.2585	|	0.0888379	0.327259	0.485108
sp|Q9BZG1|RAB34_HUMAN	1	INSDDSNLYLTASK	22.2726	22.1085	22.114	22.2563	22.2334	21.9525	22.1458	22.0786	21.8559	|	22.0268	22.165	22.1474	|	0.138257	0.263245	0.579639	|	0.120618	0.410568	0.386615
sp|Q9P015|RM15_HUMAN	3	MLPPEELVPYYTDAK;VDPSQPIDLTQLVNGR;YGYILPDITKDELFK	24.6022	24.0328	24.2483	24.725	24.3951	24.2939	24.3799	24.2277	24.2144	|	24.274	24.2944	24.4713	|	0.0204722	0.915574	0.0383064	|	0.197358	0.266164	0.574851
sp|O14828|SCAM3_HUMAN	3	AQQEFAAGVFSNPAVR;QYATLDVYNPFETR;TAAANAAAGAAENAFR	26.0176	26.1007	25.7499	26.167	25.7964	25.6698	25.722	25.8651	25.6611	|	25.7494	25.9561	25.8777	|	0.206669	0.183279	0.736887	|	0.128345	0.49066	0.309219
sp|Q7Z739|YTHD3_HUMAN	4	AITDGQAGFGNDTLSK;GNVGIGGSAVPPPPIK;HTTSIFDDFAHYEK;VPGISSIEQGMTGLK	26.9356	27.0416	26.8196	26.9874	26.7878	26.6596	26.8387	26.8662	26.695	|	26.8	26.9323	26.8116	|	0.132301	0.189596	0.72217	|	0.0116488	0.921476	0.0355161
sp|Q92552|RT27_HUMAN	3	IESEGLLSLTTQLVK;LVEQLDIEETEQSK;NFGASLLLPGLK	23.723	21.6434	23.8785	23.4259	24.1512	24.2033	23.7414	23.3867	23.9145	|	23.6808	23.0816	23.9268	|	-0.599203	0.495296	0.305135	|	0.245972	0.460021	0.337222
sp|Q12888|TP53B_HUMAN	10	AADISLDNLVEGK;EGDIIPPLTGATPPLIGHLK;EQYGLGPYEAVTPLTK;LMLSTSEYSQSPK;NYLLPAGYSLEEQR;TSGTEPADFALPSSR;TSSGTSLSAMHSSGSSGK;VDVSC[+57.0214635]EPLEGVEK;VITDVYYVDGTEVER;VPETVSAATQTIK	26.104	26.1373	25.911	26.1556	25.8954	25.8574	25.9482	25.9876	25.8573	|	25.931	26.0507	25.9695	|	0.119713	0.23044	0.637441	|	0.0384343	0.732679	0.135087
sp|Q9UMS0|NFU1_HUMAN	3	GFEDGIVQLK;LQGSC[+57.0214635]TSC[+57.0214635]PSSIITLK;SVFFGPDFITVTK	23.2484	22.0368	22.8071	22.6682	23.7576	24.0473	23.7972	23.7319	23.2767	|	23.602	22.6974	23.491	|	-0.904537	0.108831	0.963249	|	-0.11094	0.823694	0.0842339
sp|Q9BYC8|RM32_HUMAN	1	APTIETVVLYTGETPSEQDQGKR	18.2866	18.459	18.6047	19.0123	18.9962	18.4613	17.6425	18.6979	19.0473	|	18.4625	18.4501	18.8233	|	-0.0124524	0.979426	0.00902834	|	0.360748	0.495151	0.305262
sp|Q53EP0|FND3B_HUMAN	2	SNDSDLQEYELEVK;VQDILSGIEKPQVSNIQAR	20.6612	20.67	20.0863	20.6939	20.4415	20.3075	20.6603	20.0324	20.58	|	20.4242	20.4725	20.481	|	0.0482801	0.869669	0.0606458	|	0.0567258	0.818306	0.0870841
sp|Q86W42|THOC6_HUMAN	5	AVPLAVPLGQTEVFQALQR;AWLWAEMLK;SPEVLSGGEDGAVR;SSTPTTIFPIR;VLTAAGNSC[+57.0214635]R	24.4209	24.605	24.5883	24.5469	24.3966	24.3494	24.4157	24.5619	24.3723	|	24.4499	24.5381	24.4309	|	0.0881176	0.343622	0.463919	|	-0.0190105	0.829423	0.0812239
sp|Q8TC12|RDH11_HUMAN	5	EIQTTTGNQQVLVR;GSGVTTYSVHPGTVQSELVR;LANILFTQELAR;MLSSGVC[+57.0214635]TSTVQLPGK;VVVVTGANTGIGK	27.1078	27.0268	26.9084	27.1655	27.0212	26.8747	27.1142	27.1207	26.937	|	27.0573	27.0144	27.0204	|	-0.0429446	0.634252	0.197738	|	-0.0368538	0.740984	0.130191
sp|P50552|VASP_HUMAN	3	ATVMLYDDGNKR;MQPDQQVVINC[+57.0214635]AIVR;SGGGGLMEEMNAMLAR	22.7682	22.5502	22.6478	22.4168	22.2887	22.3989	22.6173	22.2218	22.603	|	22.4807	22.6554	22.3682	|	0.174713	0.314743	0.502043	|	-0.112522	0.481551	0.317357
sp|Q13287|NMI_HUMAN	3	DVNLEVTAKPVPLNSGVR;GQALITFEKEEVAQNVVSMSK;INVTEIPDTLR	23.605	23.5385	23.1655	23.7898	23.3371	23.3946	23.1871	23.2081	23.0914	|	23.1622	23.4363	23.5072	|	0.274139	0.176579	0.753062	|	0.344961	0.12883	0.889984
sp|O75347|TBCA_HUMAN	8	AEDGENYDIKK;ILENEKDLEEAEEYK;ILENEKDLEEAEEYKEAR;LEAAYLDLQR;LVLDSVKLEA;MMIPDC[+57.0214635]QR;QAEILQESR;RLEAAYLDLQR	25.8483	23.0793	24.4503	24.2672	28.1334	28.1623	28.2775	28.3664	28.3884	|	28.3441	24.4593	26.8543	|	-3.88482	0.0396102	1.40219	|	-1.48983	0.368518	0.433541
sp|P06748|NPM_HUMAN	8	ADKDYHFKVDNDENEHQLSLR;DELHIVEAEAMNYEGSPIK;GPSSVEDIK;LLSISGKR;MSVQPTVSLGGFEITPPVVLR;MTDQEAIQDLWQWR;MTDQEAIQDLWQWRK;VDNDENEHQLSLR	30.7806	30.9998	31.4707	30.7635	31.325	31.2168	30.6218	30.6173	30.9607	|	30.7333	31.0837	31.1018	|	0.350463	0.226029	0.645836	|	0.368497	0.159328	0.797708
sp|Q9Y4R8|TELO2_HUMAN	2	LTTPMLQSLLGHLAMDSQR;QQEILGVLVPR	22.4398	22.0289	22.493	22.5416	22.3253	22.2944	22.2813	22.1853	22.24	|	22.2355	22.3206	22.3871	|	0.0850131	0.622994	0.205516	|	0.151557	0.18174	0.740549
sp|Q9BQK8|LPIN3_HUMAN	1	GPILLSPSSLFSALHR	20.9572	20.5934	21.2568	21.0707	21.2189	21.2852	21.5166	21.0932	21.1153	|	21.2417	20.9358	21.1916	|	-0.305887	0.271325	0.56651	|	-0.0500933	0.763985	0.116915
sp|P54577|SYYC_HUMAN	12	AMLESIGVPLEK;APWELLELR;EYTLDVYR;LASAAYPDPSK;MSSSEEESKIDLLDR;NSEPEEVIPSR;QVEPLDPPAGSAPGEHVFVK;TVVSGLVQFVPK;TVVSGLVQFVPKEELQDR;TYTAYVDLEKDFAAEVVHPGDLK;VDAQFGGIDQR;VSYYENVIK	28.5142	28.4939	28.3935	28.4244	28.2492	28.2487	28.1328	28.181	28.1938	|	28.1692	28.4672	28.3074	|	0.298007	0.00608172	2.21597	|	0.138221	0.131663	0.880536
sp|Q13620|CUL4B_HUMAN	4	ETVEEQASTTER;IQDLSLLYQLFSR;LPENYTDETWQK;SATDGNTSTTPPTSAK	22.921	23.0217	22.8071	23.0087	22.9503	22.8235	22.7161	22.9568	22.6023	|	22.7584	22.9166	22.9275	|	0.158231	0.277348	0.556975	|	0.1691	0.246549	0.608097
sp|Q15738|NSDHL_HUMAN	3	C[+57.0214635]TVIGGSGFLGQHMVEQLLAR;DPQLVPILIEAAR;NGTEDLPYAMKPIDYYTETK	25.1112	24.5193	25.5966	25.4028	25.284	25.6547	25.7255	25.104	25.4647	|	25.4314	25.0757	25.4471	|	-0.355715	0.391581	0.407178	|	0.0157407	0.944768	0.0246748
sp|Q9UKK9|NUDT5_HUMAN	5	EQTADGVAVIPVLQR;HANAKPFEVPFLK;KEQTADGVAVIPVLQR;LDALVAEEHLTVDAR;QYIISEELISEGK	26.4587	26.9158	26.7191	27.0849	26.923	26.7022	26.8853	26.8165	26.7259	|	26.8092	26.6979	26.9034	|	-0.111318	0.496108	0.304424	|	0.0941372	0.496854	0.303771
sp|P14923|PLAK_HUMAN	1	TLVTQNSGVEALIHAILR	19.5233	22.5809	18.8131	19.805	19.5006	20.0176	20.2479	20.7468	21.3371	|	20.7772	20.3058	19.7744	|	-0.471481	0.727509	0.138162	|	-1.00285	0.0673829	1.17145
sp|Q6JQN1|ACD10_HUMAN	1	TSVPVDSFFSLLTSER	21.1496	21.1701	21.8161	21.0738	21.2313	21.6938	20.6093	20.9092	20.7971	|	20.7719	21.3786	21.333	|	0.606739	0.0940657	1.02657	|	0.561105	0.0763892	1.11697
sp|Q14165|MLEC_HUMAN	4	FAEVYFAQSQQK;LSVQGEVSTFTGK;SNPEDQILYQTER;VC[+57.0214635]ALYIMAGTVDDVPK	25.9176	25.9485	25.6656	25.8581	25.7705	25.6225	25.6765	25.749	25.6111	|	25.6789	25.8439	25.7504	|	0.165025	0.198678	0.701849	|	0.0714849	0.430532	0.365995
sp|O75569|PRKRA_HUMAN	3	LESFMETGK;LPEYTLSQEGGPAHK;VTVGDITC[+57.0214635]TGEGTSK	22.6025	23.0636	22.8772	23.0038	22.7156	22.603	22.4662	22.6648	22.3434	|	22.4915	22.8478	22.7742	|	0.35629	0.102725	0.988326	|	0.282681	0.139865	0.854291
sp|P51572|BAP31_HUMAN	9	AENQVLAMR;KYDDVTEK;LDVGNAEVKLEEENR;LKDELASTK;LQAAVDGPMDK;LQAAVDGPMDKKEE;LVTLISQQATLLASNEAFKK;VNLQNNPGAMEHFHMK;YMEENDQLKK	27.1136	26.3106	27.1151	27.0758	27.088	27.128	27.1885	27.2766	27.0571	|	27.1741	26.8464	27.0973	|	-0.327652	0.345538	0.461504	|	-0.0768013	0.351436	0.454154
sp|Q9NX47|MARH5_HUMAN	2	IPAEANPLADHVSATR;LGPVVYVLDLADR	23.6204	23.432	23.688	23.5058	23.5602	23.9139	23.3191	23.5457	23.4791	|	23.448	23.5801	23.66	|	0.132179	0.265393	0.57611	|	0.212035	0.237829	0.623735
sp|Q14376|GALE_HUMAN	6	AVGESVQKPLDYYR;DYIHVVDLAK;FFIEEMIR;SVEFEEMDILDQGALQR;TWNAVLLR;VNLTGTIQLLEIMK	27.193	26.7372	27.3701	26.9888	27.0198	27.2871	26.9157	26.8535	27.0792	|	26.9495	27.1001	27.0986	|	0.15066	0.516121	0.287248	|	0.1491	0.275499	0.55988
sp|O43929|ORC4_HUMAN	1	LDILELLEK	20.7838	21.0556	22.2471	20.4957	21.6601	21.9562	21.1639	20.436	21.2395	|	20.9465	21.3622	21.3707	|	0.415667	0.47742	0.321099	|	0.424175	0.466492	0.331156
sp|P18859|ATP5J_HUMAN	2	FEDPKFEVIEKPQA;QMFGNADMNTFPTFK	21.904	19.6236	20.7099	20.5106	25.1976	25.3213	25.4864	21.2995	19.3941	|	22.06	20.7458	23.6765	|	-1.31414	0.550385	0.259334	|	1.61654	0.537552	0.269579
sp|P40818|UBP8_HUMAN	4	FLDPITGTFR;MGPLNISTPVEPVAASK;NLNPVFGGSGPALTGLR;SDVSPIIQPVPSIK	25.0133	25.0815	24.8895	25.0787	24.8532	24.7027	24.9571	24.9198	24.784	|	24.887	24.9948	24.8782	|	0.107791	0.234286	0.630253	|	-0.00878652	0.946972	0.0236629
sp|P13798|ACPH_HUMAN	7	ALDVSASDDEIAR;C[+57.0214635]ELLSDDSLAVSSPR;GSTGFGQDSILSLPGNVGHQDVK;QVLLSEPEEAAALYR;SALYYVDLIGGK;TPLLLMLGQEDR;VTSVVVDVVPR	27.7957	27.8974	27.6487	27.8114	27.6121	27.6367	27.7016	27.5859	27.6315	|	27.6397	27.7806	27.6868	|	0.140931	0.180464	0.743609	|	0.0470753	0.55484	0.255832
sp|Q3ZCM7|TBB8_HUMAN	1	LPTPTYGDLNHLVSATMSGVTTC[+57.0214635]LR	28.4622	28.2693	29.593	28.0213	28.643	29.4625	28.8847	28.0925	28.9009	|	28.6261	28.7749	28.7089	|	0.148802	0.779596	0.108131	|	0.0828876	0.876573	0.0572117
sp|P51690|ARSE_HUMAN	2	TLSPVPLQLDR;TTPLILQEVASFLK	24.8637	24.81	24.9289	24.7048	24.5957	24.446	24.4248	24.4772	24.6048	|	24.5023	24.8675	24.5821	|	0.365253	0.00728724	2.13744	|	0.0798651	0.439702	0.356841
sp|Q9GZS3|WDR61_HUMAN	1	ENSETVVTGSLDDLVK	24.1226	24.1996	23.9525	24.2428	23.9095	23.9548	24.125	24.1026	23.4852	|	23.9043	24.0916	24.0357	|	0.187316	0.472343	0.325743	|	0.131423	0.614626	0.211389
sp|P40616|ARL1_HUMAN	4	C[+57.0214635]YYSNTDAVIYVVDSC[+57.0214635]DRDR;ILILGLDGAGK;LQVGEVVTTIPTIGFNVETVTYK;SELVAMLEEEELRK	25.8963	26.3715	26.3022	26.152	26.2938	26.3128	26.0699	25.945	26.1897	|	26.0682	26.19	26.2528	|	0.12183	0.514234	0.288839	|	0.184644	0.108072	0.966286
sp|Q15645|PCH2_HUMAN	11	ELEMIGFIENNVSK;HSNVVILTTSNITEK;IDVAFVDR;IYLSC[+57.0214635]LEELMK;LSLLLNDISR;NVQSVSIIDTELK;QALPC[+57.0214635]VAESPTVHVEVHQR;QYIGPPSAAAIFK;VVNAVLTQIDQIK;VVNAVLTQIDQIKR;YGQLIEINSHSLFSK	26.5987	26.2616	26.5807	26.6607	26.5929	26.5978	26.5701	26.5677	26.6745	|	26.6041	26.4803	26.6172	|	-0.123783	0.377644	0.422917	|	0.0130475	0.771427	0.112705
sp|Q9BW91|NUDT9_HUMAN	2	EFGEEALNSLQK;WADPQISESNFSPK	23.6692	23.6819	23.5599	23.8374	23.4374	23.436	23.6801	23.5022	23.2648	|	23.4824	23.637	23.5703	|	0.154611	0.327305	0.485047	|	0.0878951	0.650767	0.186574
sp|P78509|RELN_HUMAN	3	FVYLELPAAAK;QLITSFLDSSQSR;YIALEIPLK	23.6523	23.8445	23.8135	23.687	23.6199	23.7126	23.6997	23.4336	23.3428	|	23.492	23.7701	23.6732	|	0.278058	0.104392	0.981332	|	0.181152	0.228495	0.641124
sp|P13995|MTDC_HUMAN	5	AGYITPVPGGVGPMTVAMLMK;EGAAVIDVGINR;IC[+57.0214635]NAVSPDKDVDGFHVINVGR;LNNDDNVDGLLVQLPLPEHIDER;LVGDVDFEGVR	26.5985	26.7272	26.6517	26.7328	26.6083	26.5065	26.2359	26.3747	26.4643	|	26.3583	26.6591	26.6159	|	0.300823	0.0265026	1.57671	|	0.257573	0.0507485	1.29458
sp|Q7Z2W9|RM21_HUMAN	1	VLLVGADNFTLLGKPLLGK	21.4624	19.9246	21.5383	20.8964	22.1524	22.4395	22.2547	21.9884	21.8206	|	22.0212	20.9751	21.8294	|	-1.04611	0.179359	0.746276	|	-0.1918	0.72924	0.137129
sp|Q6VN20|RBP10_HUMAN	1	LYPAVNQQETPLPR	21.4372	21.5611	21.2412	21.6881	20.8133	21.2117	21.226	21.1137	20.827	|	21.0556	21.4132	21.2377	|	0.357586	0.08058	1.09377	|	0.182109	0.563364	0.249211
sp|P46108|CRK_HUMAN	4	ALFDFNGNDEEDLPFKK;IHYLDTTTLIEPVSR;QEAVALLQGQR;TALALEVGELVK	24.8938	24.615	24.6298	25.0015	24.8523	24.7538	24.8495	24.8795	24.6597	|	24.7962	24.7129	24.8692	|	-0.083367	0.507059	0.294942	|	0.0729535	0.504666	0.296996
sp|O76071|CIAO1_HUMAN	1	SVAWAPSGNLLATC[+57.0214635]SR	23.8964	23.253	23.3342	23.1472	22.8753	23.1427	23.9749	23.5073	23.5653	|	23.6825	23.4945	23.0551	|	-0.187963	0.497906	0.302853	|	-0.627388	0.0303695	1.51756
sp|Q32P28|P3H1_HUMAN	8	DLSFFGGLLR;FYGVTVFK;GDWPGVVLSMER;LDTPLYFSYSHLVC[+57.0214635]R;LTNVAATSGDGYR;SPYNYLQVAYFK;TVTAEVQPQC[+57.0214635]GR;VVMDGVISDHEC[+57.0214635]QELQR	25.6367	25.7376	25.8046	25.6691	25.7382	25.7292	25.789	25.6091	25.6394	|	25.6792	25.7263	25.7121	|	0.0471185	0.559383	0.252291	|	0.032952	0.624934	0.204166
sp|O15144|ARPC2_HUMAN	9	ASHTAPQVLFSHR;DDETMYVESK;DNTINLIHTFR;DSIVHQAGMLK;ELQAHGADELLK;IIEETLALK;MILLEVNNR;NC[+57.0214635]FASVFEK;YFQFQEEGKEGENR	28.0768	28.031	27.8868	28.0246	27.8392	27.87	28.1088	27.995	27.8966	|	28.0001	27.9982	27.9113	|	-0.00190481	0.982972	0.00745867	|	-0.0888405	0.349868	0.456096
sp|Q8NFV4|ABHDB_HUMAN	1	LIAVDISPVESTGVSHFATYVAAMR	21.0119	18.9751	21.0353	19.7638	21.8626	22.5045	22.2833	21.5607	22.0879	|	21.9773	20.3408	21.377	|	-1.63653	0.128495	0.891114	|	-0.600315	0.547746	0.261421
[truncated: 2,116 more rows]
