# Supplementary material for: Elucidating the cellular determinants of targeted membrane protein degradation by lysosome-targeting chimeras
Source: Science. Author manuscript; Available in PMC 2024 Jan 4. (PMC10766146; doi:10.1126/science.adf6249)
Supplement: Data [file NIHMS1952705-supplement-Data.zip › science.adf6249_data_s2.xlsx]

## Sheet: GPF Window Schemes
400-500 m/z chromatogram library acquisition						500-600 m/z chromatogram library acquisition						600-700 m/z chromatogram library acquisition						700-800 m/z chromatogram library acquisition						800-900 m/z chromatogram library acquisition						900-1000 m/z chromatogram library acquisition
Scan	Start m/z	Center m/z	Stop m/z	Delta m/z		Scan	Start m/z	Center m/z	Stop m/z	Delta m/z		Scan	Start m/z	Center m/z	Stop m/z	Delta m/z		Scan	Start m/z	Center m/z	Stop m/z	Delta m/z		Scan	Start m/z	Center m/z	Stop m/z	Delta m/z		Scan	Start m/z	Center m/z	Stop m/z	Delta m/z
1	400.432	402.433	404.434	4.00183		1	500.477	502.478	504.479	4.0018		1	600.523	602.524	604.525	4.00183		1	700.568	702.569	704.57	4.00183		1	800.614	802.615	804.616	4.00183		1	900.659	902.66	904.661	4.00177
2	404.434	406.435	408.436	4.00183		2	504.479	506.48	508.481	4.00183		2	604.525	606.526	608.527	4.00183		2	704.57	706.571	708.572	4.00183		2	804.616	806.616	808.617	4.00183		2	904.661	906.662	908.663	4.00183
3	408.436	410.436	412.437	4.0018		3	508.481	510.482	512.483	4.00183		3	608.527	610.527	612.528	4.00183		3	708.572	710.573	712.574	4.00183		3	808.617	810.618	812.619	4.00183		3	908.663	910.664	912.665	4.00183
4	412.437	414.438	416.439	4.00183		4	512.483	514.484	516.485	4.00183		4	612.528	614.529	616.53	4.00183		4	712.574	714.575	716.576	4.00183		4	812.619	814.62	816.621	4.00183		4	912.665	914.666	916.667	4.00183
5	416.439	418.44	420.441	4.00183		5	516.485	518.486	520.486	4.00177		5	616.53	618.531	620.532	4.00177		5	716.576	718.577	720.577	4.00177		5	816.621	818.622	820.623	4.00183		5	916.667	918.668	920.668	4.00183
6	420.441	422.442	424.443	4.0018		6	520.486	522.487	524.488	4.00183		6	620.532	622.533	624.534	4.00183		6	720.577	722.578	724.579	4.00183		6	820.623	822.624	824.625	4.00177		6	920.668	922.669	924.67	4.00177
7	424.443	426.444	428.445	4.00183		7	524.488	526.489	528.49	4.00183		7	624.534	626.535	628.536	4.00183		7	724.579	726.58	728.581	4.00183		7	824.625	826.626	828.626	4.00183		7	924.67	926.671	928.672	4.00183
8	428.445	430.446	432.446	4.0018		8	528.49	530.491	532.492	4.00183		8	628.536	630.537	632.537	4.00183		8	728.581	730.582	732.583	4.00183		8	828.626	830.627	832.628	4.00183		8	928.672	930.673	932.674	4.00183
9	432.446	434.447	436.448	4.00183		9	532.492	534.493	536.494	4.00183		9	632.537	634.538	636.539	4.00183		9	732.583	734.584	736.585	4.00183		9	832.628	834.629	836.63	4.00183		9	932.674	934.675	936.676	4.00183
10	436.448	438.449	440.45	4.00183		10	536.494	538.495	540.496	4.00177		10	636.539	638.54	640.541	4.00177		10	736.585	738.586	740.587	4.00177		10	836.63	838.631	840.632	4.00183		10	936.676	938.677	940.678	4.00183
11	440.45	442.451	444.452	4.0018		11	540.496	542.496	544.497	4.00183		11	640.541	642.542	644.543	4.00183		11	740.587	742.587	744.588	4.00183		11	840.632	842.633	844.634	4.00177		11	940.678	942.678	944.679	4.00177
12	444.452	446.453	448.454	4.00183		12	544.497	546.498	548.499	4.00183		12	644.543	646.544	648.545	4.00183		12	744.588	746.589	748.59	4.00183		12	844.634	846.635	848.636	4.00183		12	944.679	946.68	948.681	4.00183
13	448.454	450.455	452.456	4.0018		13	548.499	550.5	552.501	4.00183		13	648.545	650.546	652.547	4.00183		13	748.59	750.591	752.592	4.00183		13	848.636	850.637	852.637	4.00183		13	948.681	950.682	952.683	4.00183
14	452.456	454.456	456.457	4.00183		14	552.501	554.502	556.503	4.00183		14	652.547	654.547	656.548	4.00183		14	752.592	754.593	756.594	4.00183		14	852.637	854.638	856.639	4.00183		14	952.683	954.684	956.685	4.00183
15	456.457	458.458	460.459	4.00183		15	556.503	558.504	560.505	4.00177		15	656.548	658.549	660.55	4.00177		15	756.594	758.595	760.596	4.00177		15	856.639	858.64	860.641	4.00183		15	956.685	958.686	960.687	4.00183
16	460.459	462.46	464.461	4.0018		16	560.505	562.506	564.506	4.00183		16	660.55	662.551	664.552	4.00183		16	760.596	762.596	764.597	4.00183		16	860.641	862.642	864.643	4.00177		16	960.687	962.688	964.688	4.00177
17	464.461	466.462	468.463	4.00183		17	564.506	566.507	568.508	4.00183		17	664.552	666.553	668.554	4.00183		17	764.597	766.598	768.599	4.00183		17	864.643	866.644	868.645	4.00183		17	964.688	966.689	968.69	4.00183
18	468.463	470.464	472.465	4.0018		18	568.508	570.509	572.51	4.00183		18	668.554	670.555	672.556	4.00183		18	768.599	770.6	772.601	4.00183		18	868.645	870.646	872.647	4.00183		18	968.69	970.691	972.692	4.00183
19	472.465	474.466	476.466	4.00183		19	572.51	574.511	576.512	4.00183		19	672.556	674.557	676.557	4.00183		19	772.601	774.602	776.603	4.00183		19	872.647	874.647	876.648	4.00183		19	972.692	974.693	976.694	4.00183
20	476.466	478.467	480.468	4.00183		20	576.512	578.513	580.514	4.00177		20	676.557	678.558	680.559	4.00177		20	776.603	778.604	780.605	4.00177		20	876.648	878.649	880.65	4.00183		20	976.694	978.695	980.696	4.00183
21	480.468	482.469	484.47	4.0018		21	580.514	582.515	584.516	4.00183		21	680.559	682.56	684.561	4.00183		21	780.605	782.606	784.606	4.00183		21	880.65	882.651	884.652	4.00177		21	980.696	982.697	984.697	4.00177
22	484.47	486.471	488.472	4.00183		22	584.516	586.516	588.517	4.00183		22	684.561	686.562	688.563	4.00183		22	784.606	786.607	788.608	4.00183		22	884.652	886.653	888.654	4.00183		22	984.697	986.698	988.699	4.00183
23	488.472	490.473	492.474	4.0018		23	588.517	590.518	592.519	4.00183		23	688.563	690.564	692.565	4.00183		23	788.608	790.609	792.61	4.00183		23	888.654	890.655	892.656	4.00183		23	988.699	990.7	992.701	4.00183
24	492.474	494.475	496.476	4.00183		24	592.519	594.52	596.521	4.00183		24	692.565	694.566	696.567	4.00183		24	792.61	794.611	796.612	4.00183		24	892.656	894.657	896.658	4.00183		24	992.701	994.702	996.703	4.00183
25	496.476	498.476	500.477	4.00183		25	596.521	598.522	600.523	4.00177		25	696.567	698.567	700.568	4.00177		25	796.612	798.613	800.614	4.00177		25	896.658	898.658	900.659	4.00183		25	996.703	998.704	1000.7	4.00183
26	398.431	400.432	402.433	4.0018		26	498.476	500.477	502.478	4.0018		26	598.522	600.523	602.524	4.00183		26	698.567	700.568	702.569	4.00177		26	798.613	800.614	802.615	4.00177		26	898.658	900.659	902.66	4.00177
27	402.433	404.434	406.435	4.00183		27	502.478	504.479	506.48	4.00183		27	602.524	604.525	606.526	4.00183		27	702.569	704.57	706.571	4.00183		27	802.615	804.616	806.616	4.00183		27	902.66	904.661	906.662	4.00183
28	406.435	408.436	410.436	4.00183		28	506.48	508.481	510.482	4.00183		28	606.526	608.527	610.527	4.00183		28	706.571	708.572	710.573	4.00183		28	806.616	808.617	810.618	4.00183		28	906.662	908.663	910.664	4.00183
29	410.436	412.437	414.438	4.0018		29	510.482	512.483	514.484	4.00183		29	610.527	612.528	614.529	4.00183		29	710.573	712.574	714.575	4.00183		29	810.618	812.619	814.62	4.00183		29	910.664	912.665	914.666	4.00183
30	414.438	416.439	418.44	4.00183		30	514.484	516.485	518.486	4.00177		30	614.529	616.53	618.531	4.00177		30	714.575	716.576	718.577	4.00183		30	814.62	816.621	818.622	4.00183		30	914.666	916.667	918.668	4.00183
31	418.44	420.441	422.442	4.0018		31	518.486	520.486	522.487	4.00183		31	618.531	620.532	622.533	4.00183		31	718.577	720.577	722.578	4.00177		31	818.622	820.623	822.624	4.00177		31	918.668	920.668	922.669	4.00177
32	422.442	424.443	426.444	4.00183		32	522.487	524.488	526.489	4.00183		32	622.533	624.534	626.535	4.00183		32	722.578	724.579	726.58	4.00183		32	822.624	824.625	826.626	4.00183		32	922.669	924.67	926.671	4.00183
33	426.444	428.445	430.446	4.00183		33	526.489	528.49	530.491	4.00183		33	626.535	628.536	630.537	4.00183		33	726.58	728.581	730.582	4.00183		33	826.626	828.626	830.627	4.00183		33	926.671	928.672	930.673	4.00183
34	430.446	432.446	434.447	4.0018		34	530.491	532.492	534.493	4.00183		34	630.537	632.537	634.538	4.00183		34	730.582	732.583	734.584	4.00183		34	830.627	832.628	834.629	4.00183		34	930.673	932.674	934.675	4.00183
35	434.447	436.448	438.449	4.00183		35	534.493	536.494	538.495	4.00177		35	634.538	636.539	638.54	4.00177		35	734.584	736.585	738.586	4.00183		35	834.629	836.63	838.631	4.00183		35	934.675	936.676	938.677	4.00183
36	438.449	440.45	442.451	4.0018		36	538.495	540.496	542.496	4.00183		36	638.54	640.541	642.542	4.00183		36	738.586	740.587	742.587	4.00177		36	838.631	840.632	842.633	4.00177		36	938.677	940.678	942.678	4.00177
37	442.451	444.452	446.453	4.00183		37	542.496	544.497	546.498	4.00183		37	642.542	644.543	646.544	4.00183		37	742.587	744.588	746.589	4.00183		37	842.633	844.634	846.635	4.00183		37	942.678	944.679	946.68	4.00183
38	446.453	448.454	450.455	4.00183		38	546.498	548.499	550.5	4.00183		38	646.544	648.545	650.546	4.00183		38	746.589	748.59	750.591	4.00183		38	846.635	848.636	850.637	4.00183		38	946.68	948.681	950.682	4.00183
39	450.455	452.456	454.456	4.0018		39	550.5	552.501	554.502	4.00183		39	650.546	652.547	654.547	4.00183		39	750.591	752.592	754.593	4.00183		39	850.637	852.637	854.638	4.00183		39	950.682	952.683	954.684	4.00183
40	454.456	456.457	458.458	4.00183		40	554.502	556.503	558.504	4.00177		40	654.547	656.548	658.549	4.00183		40	754.593	756.594	758.595	4.00183		40	854.638	856.639	858.64	4.00183		40	954.684	956.685	958.686	4.00183
41	458.458	460.459	462.46	4.0018		41	558.504	560.505	562.506	4.00183		41	658.549	660.55	662.551	4.00177		41	758.595	760.596	762.596	4.00177		41	858.64	860.641	862.642	4.00177		41	958.686	960.687	962.688	4.00183
42	462.46	464.461	466.462	4.00183		42	562.506	564.506	566.507	4.00183		42	662.551	664.552	666.553	4.00183		42	762.596	764.597	766.598	4.00183		42	862.642	864.643	866.644	4.00183		42	962.688	964.688	966.689	4.00177
43	466.462	468.463	470.464	4.00183		43	566.507	568.508	570.509	4.00183		43	666.553	668.554	670.555	4.00183		43	766.598	768.599	770.6	4.00183		43	866.644	868.645	870.646	4.00183		43	966.689	968.69	970.691	4.00183
44	470.464	472.465	474.466	4.0018		44	570.509	572.51	574.511	4.00183		44	670.555	672.556	674.557	4.00183		44	770.6	772.601	774.602	4.00183		44	870.646	872.647	874.647	4.00183		44	970.691	972.692	974.693	4.00183
45	474.466	476.466	478.467	4.00183		45	574.511	576.512	578.513	4.00177		45	674.557	676.557	678.558	4.00183		45	774.602	776.603	778.604	4.00183		45	874.647	876.648	878.649	4.00183		45	974.693	976.694	978.695	4.00183
46	478.467	480.468	482.469	4.0018		46	578.513	580.514	582.515	4.00183		46	678.558	680.559	682.56	4.00177		46	778.604	780.605	782.606	4.00177		46	878.649	880.65	882.651	4.00177		46	978.695	980.696	982.697	4.00183
47	482.469	484.47	486.471	4.00183		47	582.515	584.516	586.516	4.00183		47	682.56	684.561	686.562	4.00183		47	782.606	784.606	786.607	4.00183		47	882.651	884.652	886.653	4.00183		47	982.697	984.697	986.698	4.00177
48	486.471	488.472	490.473	4.00183		48	586.516	588.517	590.518	4.00183		48	686.562	688.563	690.564	4.00183		48	786.607	788.608	790.609	4.00183		48	886.653	888.654	890.655	4.00183		48	986.698	988.699	990.7	4.00183
49	490.473	492.474	494.475	4.0018		49	590.518	592.519	594.52	4.00183		49	690.564	692.565	694.566	4.00183		49	790.609	792.61	794.611	4.00183		49	890.655	892.656	894.657	4.00183		49	990.7	992.701	994.702	4.00183
50	494.475	496.476	498.476	4.00183		50	594.52	596.521	598.522	4.00177		50	694.566	696.567	698.567	4.00183		50	794.611	796.612	798.613	4.00183		50	894.657	896.658	898.658	4.00183		50	994.702	996.703	998.704	4.00183
51	498.476	500.477	502.478	4.0018		51	598.522	600.523	602.524	4.00183		51	698.567	700.568	702.569	4.00177		51	798.613	800.614	802.615	4.00177		51	898.658	900.659	902.66	4.00177		51	998.704	1000.7	1002.71	4.00183

## Sheet: Quantitative DIA Window Scheme
Scan	Start m/z	Center m/z	Stop m/z	Delta m/z
1	400.432	408.436	416.439	16.0073
2	416.439	424.443	432.446	16.0073
3	432.446	440.45	448.454	16.0073
4	448.454	456.457	464.461	16.0073
5	464.461	472.465	480.468	16.0073
6	480.468	488.472	496.476	16.0073
7	496.476	504.479	512.483	16.0073
8	512.483	520.486	528.49	16.0073
9	528.49	536.494	544.497	16.0073
10	544.497	552.501	560.505	16.0073
11	560.505	568.508	576.512	16.0073
12	576.512	584.516	592.519	16.0073
13	592.519	600.523	608.527	16.0073
14	608.527	616.53	624.534	16.0073
15	624.534	632.537	640.541	16.0073
16	640.541	648.545	656.548	16.0073
17	656.548	664.552	672.556	16.0073
18	672.556	680.559	688.563	16.0073
19	688.563	696.567	704.57	16.0073
20	704.57	712.574	720.577	16.0073
21	720.577	728.581	736.585	16.0073
22	736.585	744.588	752.592	16.0073
23	752.592	760.596	768.599	16.0073
24	768.599	776.603	784.606	16.0073
25	784.606	792.61	800.614	16.0073
26	800.614	808.617	816.621	16.0073
27	816.621	824.625	832.628	16.0073
28	832.628	840.632	848.636	16.0073
29	848.636	856.639	864.643	16.0073
30	864.643	872.647	880.65	16.0073
31	880.65	888.654	896.658	16.0073
32	896.658	904.661	912.665	16.0073
33	912.665	920.668	928.672	16.0073
34	928.672	936.676	944.679	16.0073
35	944.679	952.683	960.687	16.0073
36	960.687	968.69	976.694	16.0073
37	976.694	984.697	992.701	16.0073
38	992.701	1000.7	1008.71	16.0073
39	392.428	400.432	408.436	16.0073
40	408.436	416.439	424.443	16.0073
41	424.443	432.446	440.45	16.0073
42	440.45	448.454	456.457	16.0073
43	456.457	464.461	472.465	16.0073
44	472.465	480.468	488.472	16.0073
45	488.472	496.476	504.479	16.0073
46	504.479	512.483	520.486	16.0073
47	520.486	528.49	536.494	16.0073
48	536.494	544.497	552.501	16.0073
49	552.501	560.505	568.508	16.0073
50	568.508	576.512	584.516	16.0073
51	584.516	592.519	600.523	16.0073
52	600.523	608.527	616.53	16.0073
53	616.53	624.534	632.537	16.0073
54	632.537	640.541	648.545	16.0073
55	648.545	656.548	664.552	16.0073
56	664.552	672.556	680.559	16.0073
57	680.559	688.563	696.567	16.0073
58	696.567	704.57	712.574	16.0073
59	712.574	720.577	728.581	16.0073
60	728.581	736.585	744.588	16.0073
61	744.588	752.592	760.596	16.0073
62	760.596	768.599	776.603	16.0073
63	776.603	784.607	792.61	16.0073
64	792.61	800.614	808.617	16.0073
65	808.617	816.621	824.625	16.0073
66	824.625	832.628	840.632	16.0073
67	840.632	848.636	856.639	16.0073
68	856.639	864.643	872.647	16.0073
69	872.647	880.65	888.654	16.0073
70	888.654	896.658	904.661	16.0073
71	904.661	912.665	920.668	16.0073
72	920.668	928.672	936.676	16.0073
73	936.676	944.679	952.683	16.0073
74	952.683	960.687	968.69	16.0073
75	968.69	976.694	984.697	16.0073
76	984.697	992.701	1000.7	16.0073
