# Supplementary material for: Elucidating the cellular determinants of targeted membrane protein degradation by lysosome-targeting chimeras
Source: Science. Author manuscript; Available in PMC 2024 Jan 4. (PMC10766146; doi:10.1126/science.adf6249)
Supplement: Data [file NIHMS1952705-supplement-Data.zip › science.adf6249_data_s3.csv]

#GeneID	Symbol	GeneInfo	Localization	Process	Function	# elements 1	casTLE Effect 1	casTLE Score 1	# elements 2	casTLE Effect 2	casTLE Score 2	Combo casTLE Effect	Combo casTLE Score	casTLE p-value	Minimum Effect Estimate	Maximum Effect Estimate	5% FDR (1=yes, 0=no)	1% FDR (1=yes, 0=no)
ENSG00000161203	AP2M1	adaptor-related protein complex 2, mu 1 subunit	mitochondrion|lysosomal membrane|cytosol|plasma membrane|coated pit|clathrin adaptor complex|endocytic vesicle membrane|clathrin-coated endocytic vesicle membrane|extracellular vesicular exosome|	intracellular protein transport|endocytosis|epidermal growth factor receptor signaling pathway|synaptic transmission|axon guidance|viral process|antigen processing and presentation of exogenous peptide antigen via MHC class II|negative regulation of epidermal growth factor receptor signaling pathway|neurotrophin TRK receptor signaling pathway|regulation of defense response to virus by virus|membr…	transporter activity|protein binding|lipid binding|	10	3	175	10	3.9	238	3.6	410	5.00E-06	3.1	4.3	1	1
ENSG00000136631	VPS45	vacuolar protein sorting 45 homolog (S. cerevisiae)	Golgi membrane|cellular_component|Golgi apparatus|endosome membrane|integral component of membrane|	intracellular protein transport|vesicle docking involved in exocytosis|blood coagulation|	molecular_function|	10	4.4	167	10	4.1	227	4.2	394	5.00E-06	3.6	5.1	1	1
ENSG00000157107	FCHO2	FCH domain only 2	plasma membrane|coated pit|clathrin-coated vesicle|	membrane invagination|clathrin coat assembly|clathrin-mediated endocytosis|protein localization to plasma membrane|	phosphatidylserine binding|protein binding|phosphatidylinositol-4,5-bisphosphate binding|phosphatidylinositol binding|	10	3.6	145	10	4	246	3.8	390	5.00E-06	3.3	4.6	1	1
ENSG00000197081	IGF2R	insulin-like growth factor 2 receptor	extracellular space|nuclear envelope lumen|lysosomal membrane|endosome|late endosome|integral component of plasma membrane|cell surface|membrane|clathrin coat|endocytic vesicle|trans-Golgi network transport vesicle|perinuclear region of cytoplasm|extracellular vesicular exosome|	liver development|receptor-mediated endocytosis|signal transduction|G-protein coupled receptor signaling pathway|spermatogenesis|post-embryonic development|organ regeneration|response to retinoic acid|positive regulation of apoptotic process|insulin-like growth factor receptor signaling pathway|	glycoprotein binding|G-protein alpha-subunit binding|retinoic acid binding|receptor activity|G-protein coupled receptor activity|insulin-like growth factor-activated receptor activity|transporter activity|protein binding|mannose binding|enzyme binding|insulin-like growth factor II binding|identical protein binding|phosphoprotein binding|	10	2.9	141	10	3	248	3	388	5.00E-06	2.6	3.5	1	1
ENSG00000267261	CTD-2132N18.3	N/A	None	None	None	10	3.3	175	10	4.3	211	4	382	5.00E-06	3.5	4.8	1	1
ENSG00000185838	GNB1L	guanine nucleotide binding protein (G protein), beta polypeptide 1-like	cytoplasm|cytoplasmic side of plasma membrane|	G-protein coupled receptor signaling pathway|social behavior|intracellular signal transduction|	molecular_function|	10	3.3	151	10	4.5	192	4.4	339	5.00E-06	3.7	5.4	1	1
ENSG00000135966	TGFBRAP1	transforming growth factor, beta receptor associated protein 1	cytoplasm|membrane|	regulation of transcription, DNA-templated|intracellular protein transport|signal transduction|transforming growth factor beta receptor signaling pathway|vesicle-mediated transport|regulation of catalytic activity|	small GTPase regulator activity|transforming growth factor beta receptor binding|protein binding|SMAD binding|	10	3.3	139	10	3.5	191	3.4	329	5.00E-06	3	4.1	1	1
ENSG00000006125	AP2B1	adaptor-related protein complex 2, beta 1 subunit	trans-Golgi network|cytosol|plasma membrane|coated pit|membrane|clathrin adaptor complex|endocytic vesicle membrane|clathrin-coated endocytic vesicle membrane|intracellular membrane-bounded organelle|	intracellular protein transport|endocytosis|epidermal growth factor receptor signaling pathway|synaptic transmission|axon guidance|viral process|antigen processing and presentation of exogenous peptide antigen via MHC class II|negative regulation of epidermal growth factor receptor signaling pathway|neurotrophin TRK receptor signaling pathway|clathrin coat assembly|regulation of defense response …	protein binding|protein transporter activity|clathrin binding|protein complex binding|	10	3	110	10	3.1	203	3.1	312	5.00E-06	2.7	3.7	1	1
ENSG00000198793	MTOR	mechanistic target of rapamycin (serine/threonine kinase)	Golgi membrane|cytoplasm|mitochondrial outer membrane|lysosome|lysosomal membrane|endoplasmic reticulum membrane|cytosol|phosphatidylinositol 3-kinase complex|endomembrane system|membrane|PML body|TORC1 complex|TORC1 complex|TORC2 complex|mTOR-FKBP12-rapamycin complex|	positive regulation of protein phosphorylation|positive regulation of endothelial cell proliferation|regulation of glycogen biosynthetic process|protein phosphorylation|protein phosphorylation|response to stress|signal transduction|epidermal growth factor receptor signaling pathway|germ cell development|response to nutrient|insulin receptor signaling pathway|fibroblast growth factor receptor sign…	RNA polymerase III type 1 promoter DNA binding|RNA polymerase III type 2 promoter DNA binding|RNA polymerase III type 3 promoter DNA binding|TFIIIC-class transcription factor binding|protein serine/threonine kinase activity|protein serine/threonine kinase activity|protein binding|ATP binding|drug binding|kinase activity|kinase activity|protein domain specific binding|ribosome binding|phosphoprote…	10	2.8	104	10	3.2	202	3.1	304	5.00E-06	2.8	3.8	1	1
ENSG00000171720	HDAC3	histone deacetylase 3	histone deacetylase complex|nucleus|nucleus|nucleoplasm|cytoplasm|spindle microtubule|transcriptional repressor complex|	negative regulation of transcription from RNA polymerase II promoter|negative regulation of transcription from RNA polymerase II promoter|transcription, DNA-templated|protein deacetylation|Notch signaling pathway|regulation of mitotic cell cycle|chromatin modification|circadian regulation of gene expression|regulation of multicellular organism growth|negative regulation of apoptotic process|cellu…	chromatin binding|transcription corepressor activity|transcription corepressor activity|histone deacetylase activity|histone deacetylase activity|protein binding|transcription factor binding|transcription factor binding|enzyme binding|cyclin binding|chromatin DNA binding|NAD-dependent histone deacetylase activity (H3-K14 specific)|protein deacetylase activity|histone deacetylase binding|NAD-depen…	10	2.6	103	10	3.6	204	3.4	304	5.00E-06	2.8	4.1	1	1
ENSG00000178950	GAK	cyclin G associated kinase	Golgi apparatus|focal adhesion|membrane|intracellular membrane-bounded organelle|perinuclear region of cytoplasm|	protein phosphorylation|cell cycle|	protein serine/threonine kinase activity|protein binding|ATP binding|	10	2.6	89	10	3.1	184	3	271	5.00E-06	2.7	3.7	1	1
ENSG00000111640	GAPDH	glyceraldehyde-3-phosphate dehydrogenase	nucleus|nucleus|cytoplasm|cytoplasm|lipid particle|cytosol|cytosol|plasma membrane|microtubule cytoskeleton|membrane|ribonucleoprotein complex|perinuclear region of cytoplasm|extracellular vesicular exosome|GAIT complex|	microtubule cytoskeleton organization|carbohydrate metabolic process|glucose metabolic process|gluconeogenesis|glycolytic process|glycolytic process|negative regulation of translation|negative regulation of translation|peptidyl-cysteine S-trans-nitrosylation|small molecule metabolic process|protein stabilization|neuron apoptotic process|oxidation-reduction process|cellular response to interferon-…	glyceraldehyde-3-phosphate dehydrogenase (NAD+) (phosphorylating) activity|glyceraldehyde-3-phosphate dehydrogenase (NAD+) (phosphorylating) activity|protein binding|microtubule binding|peptidyl-cysteine S-nitrosylase activity|identical protein binding|NADP binding|NAD binding|	9	2.7	83.7	9	2.8	187	2.8	270	5.00E-06	2.5	3.5	1	1
ENSG00000042753	AP2S1	adaptor-related protein complex 2, sigma 1 subunit	cytosol|plasma membrane|AP-2 adaptor complex|endocytic vesicle membrane|clathrin-coated endocytic vesicle membrane|	intracellular protein transport|endocytosis|epidermal growth factor receptor signaling pathway|synaptic transmission|axon guidance|viral process|antigen processing and presentation of exogenous peptide antigen via MHC class II|regulation of endocytosis|negative regulation of epidermal growth factor receptor signaling pathway|neurotrophin TRK receptor signaling pathway|clathrin coat assembly|regul…	transporter activity|protein transporter activity|	10	3.2	117	10	4	151	3.7	265	5.00E-06	2.9	4.5	1	1
ENSG00000079805	DNM2	dynamin 2	Golgi membrane|cytoplasm|Golgi apparatus|cytosol|microtubule|plasma membrane|postsynaptic density|cell junction|midbody|endocytic vesicle membrane|postsynaptic membrane|extracellular vesicular exosome|	G2/M transition of mitotic cell cycle|GTP catabolic process|GTP catabolic process|GTP catabolic process|regulation of transcription, DNA-templated|post-Golgi vesicle-mediated transport|endocytosis|signal transduction|cell death|antigen processing and presentation of exogenous peptide antigen via MHC class II|receptor internalization|transferrin transport|positive regulation of apoptotic process|s…	GTPase activity|GTPase activity|protein binding|GTP binding|microtubule binding|enzyme binding|	10	4	90.1	10	3.4	153	3.7	242	5.00E-06	2.8	4.5	1	1
ENSG00000100726	TELO2	telomere maintenance 2	chromosome, telomeric region|intracellular|nucleus|cytoplasm|membrane|TORC1 complex|TORC2 complex|	regulation of TOR signaling|	protein binding|protein complex binding|protein complex scaffold|	10	2.7	97.8	10	4.4	142	3	234	5.00E-06	2.6	4.7	1	1
ENSG00000101997	CCDC22	coiled-coil domain containing 22	cellular_component|	biological_process|	molecular_function|	10	1.8	71.7	10	2.6	155	2.5	222	5.00E-06	2.1	3	1	1
ENSG00000091157	WDR7	WD repeat domain 7	None	None	None	10	3	97.3	10	3.3	124	3.1	221	5.00E-06	2.5	3.8	1	1
ENSG00000103591	AAGAB	alpha- and gamma-adaptin binding protein	nucleus|cytoplasm|cytosol|	protein transport|	None	9	2.9	88.9	9	3.4	132	3.3	219	5.00E-06	2.9	4.2	1	1
ENSG00000130725	UBE2M	ubiquitin-conjugating enzyme E2M	cytosol|extracellular vesicular exosome|	cellular protein modification process|cellular protein modification process|transforming growth factor beta receptor signaling pathway|protein ubiquitination|protein ubiquitination|positive regulation of neuron apoptotic process|protein neddylation|protein neddylation|	ubiquitin-protein transferase activity|ubiquitin-protein transferase activity|protein binding|ATP binding|ribosomal S6-glutamic acid ligase activity|NEDD8 ligase activity|	10	3.1	81.7	10	3.3	136	3.2	218	5.00E-06	2.7	3.8	1	1
ENSG00000141564	RPTOR	regulatory associated protein of MTOR, complex 1	cytoplasm|lysosome|lysosomal membrane|cytosol|TORC1 complex|	positive regulation of endothelial cell proliferation|cell cycle arrest|insulin receptor signaling pathway|regulation of cell size|cell growth|cellular response to nutrient levels|TOR signaling|positive regulation of TOR signaling|positive regulation of transcription from RNA polymerase III promoter|cellular response to amino acid stimulus|positive regulation of protein serine/threonine kinase ac…	RNA polymerase III type 1 promoter DNA binding|RNA polymerase III type 2 promoter DNA binding|RNA polymerase III type 3 promoter DNA binding|TFIIIC-class transcription factor binding|protein binding|protein kinase binding|protein complex binding|14-3-3 protein binding|	9	2.2	59.5	10	3	158	2.8	215	5.00E-06	2.3	3.5	1	1
ENSG00000128891	C15ORF57	chromosome 15 open reading frame 57	None	None	None	10	2.5	99.1	10	2.3	115	2.5	214	5.00E-06	2.1	3	1	1
ENSG00000156931	VPS8	vacuolar protein sorting 8 homolog (S. cerevisiae)	None	None	zinc ion binding|	10	3.6	69.3	10	3.1	145	3.3	213	5.00E-06	2.8	4.1	1	1
ENSG00000185722	ANKFY1	ankyrin repeat and FYVE domain containing 1	lysosomal membrane|endosome membrane|membrane|extracellular vesicular exosome|	biological_process|	protein binding|metal ion binding|	10	2.4	82.3	10	3.3	132	2.7	212	5.00E-06	2.3	3.7	1	1
ENSG00000254673	RP11-598P20.5	N/A	None	None	None	10	3.3	100	10	3.6	103	3.4	202	5.00E-06	2.9	4.4	1	1
ENSG00000129696	TTI2	TELO2 interacting protein 2	None	None	None	10	2.6	75.2	10	3.4	116	3.2	188	5.00E-06	2.7	4	1	1
ENSG00000141367	CLTC	clathrin, heavy chain (Hc)	mitochondrion|spindle|cytosol|plasma membrane|membrane|clathrin coat|clathrin coat of trans-Golgi network vesicle|clathrin coat of coated pit|clathrin-coated vesicle|clathrin-coated endocytic vesicle membrane|trans-Golgi network membrane|melanosome|protein complex|extracellular vesicular exosome|clathrin complex|	osteoblast differentiation|intracellular protein transport|post-Golgi vesicle-mediated transport|receptor-mediated endocytosis|mitotic nuclear division|antigen processing and presentation of exogenous peptide antigen via MHC class II|receptor internalization|transferrin transport|membrane organization|negative regulation of hyaluronan biosynthetic process|negative regulation of hyaluronan biosynt…	double-stranded RNA binding|structural molecule activity|protein binding|protein kinase binding|clathrin light chain binding|poly(A) RNA binding|	10	2.1	51.1	10	2.8	138	2.7	186	5.00E-06	2.3	3.4	1	1
ENSG00000114573	ATP6V1A	ATPase, H+ transporting, lysosomal 70kDa, V1 subunit A	mitochondrion|lysosomal membrane|cytosol|cytosol|plasma membrane|integral component of plasma membrane|microvillus|apical plasma membrane|proton-transporting two-sector ATPase complex|proton-transporting V-type ATPase, V1 domain|extracellular vesicular exosome|	transport|cellular iron ion homeostasis|insulin receptor signaling pathway|ATP hydrolysis coupled proton transport|transferrin transport|ATP metabolic process|interaction with host|transmembrane transport|phagosome maturation|	ATP binding|proton-transporting ATPase activity, rotational mechanism|	8	2.1	52.6	9	2.7	134	2.6	184	5.00E-06	2.1	3.2	1	1
ENSG00000167716	WDR81	WD repeat domain 81	None	metabolic process|negative regulation of phosphatase activity|	transferase activity, transferring phosphorus-containing groups|	9	2.5	60.2	10	2.6	121	2.5	181	5.00E-06	2.2	3.2	1	1
ENSG00000136710	CCDC115	coiled-coil domain containing 115	lysosome|endosome|membrane|	None	None	10	2.6	74.7	10	3.1	107	2.9	180	5.00E-06	2.5	3.7	1	1
ENSG00000036257	CUL3	cullin 3	Golgi membrane|nucleus|polar microtubule|membrane|Cul3-RING ubiquitin ligase complex|extracellular vesicular exosome|	G1/S transition of mitotic cell cycle|mitotic anaphase|protein polyubiquitination|cytokinesis|trophectodermal cellular morphogenesis|protein monoubiquitination|ER to Golgi vesicle-mediated transport|cell cycle arrest|integrin-mediated signaling pathway|gastrulation|cyclin catabolic process|positive regulation of cell proliferation|Wnt signaling pathway|cell migration|protein ubiquitination|stem c…	ubiquitin-protein transferase activity|protein binding|cyclin binding|POZ domain binding|ubiquitin protein ligase binding|	9	2.6	66.6	10	2.8	114	2.7	180	5.00E-06	2.1	3.3	1	1
ENSG00000069329	VPS35	vacuolar protein sorting 35 homolog (S. cerevisiae)	lysosomal membrane|endosome|cytosol|cytosol|retromer complex|extracellular vesicular exosome|	cell death|protein transport|retrograde transport, endosome to Golgi|	protein binding|	10	-2.7	75.4	10	-2.9	104	-2.8	179	5.00E-06	-3.5	-2.5	1	1
ENSG00000171365	CLCN5	chloride channel, voltage-sensitive 5	Golgi membrane|lysosomal membrane|integral component of plasma membrane|endosome membrane|membrane|apical part of cell|	transport|endocytosis|excretion|ion transmembrane transport|regulation of anion transport|transmembrane transport|chloride transmembrane transport|	voltage-gated chloride channel activity|chloride channel activity|ATP binding|antiporter activity|	10	2	52.3	10	2.6	126	2.4	177	5.00E-06	2.1	3	1	1
ENSG00000146648	EGFR	epidermal growth factor receptor	Golgi membrane|extracellular space|nucleus|cytoplasm|endosome|endoplasmic reticulum membrane|plasma membrane|plasma membrane|cell surface|endosome membrane|membrane|integral component of membrane|basolateral plasma membrane|apical plasma membrane|AP-2 adaptor complex|nuclear membrane|receptor complex|membrane raft|perinuclear region of cytoplasm|Shc-EGFR complex|	MAPK cascade|activation of MAPKK activity|ossification|liver development|embryonic placenta development|positive regulation of protein phosphorylation|hair follicle development|polysaccharide metabolic process|translation|response to stress|response to osmotic stress|response to oxidative stress|signal transduction|signal transduction|cell surface receptor signaling pathway|epidermal growth facto…	glycoprotein binding|chromatin binding|double-stranded DNA binding|MAP kinase kinase kinase activity|protein tyrosine kinase activity|protein tyrosine kinase activity|protein tyrosine kinase activity|transmembrane receptor protein tyrosine kinase activity|receptor signaling protein tyrosine kinase activity|transmembrane signaling receptor activity|epidermal growth factor-activated receptor activi…	10	-2.2	62	10	-2.7	116	-2.6	176	5.00E-06	-3.2	-2.2	1	1
ENSG00000111530	CAND1	cullin-associated and neddylation-dissociated 1	ubiquitin ligase complex|nucleus|cytoplasm|membrane|cullin-RING ubiquitin ligase complex|intracellular membrane-bounded organelle|extracellular vesicular exosome|	SCF complex assembly|protein ubiquitination|cell differentiation|negative regulation of catalytic activity|positive regulation of RNA polymerase II transcriptional preinitiation complex assembly|	protein binding|TBP-class protein binding|	10	2.1	63.9	10	2.4	107	2.3	170	5.00E-06	1.8	2.8	1	1
ENSG00000163939	PBRM1	polybromo 1	nuclear chromosome|kinetochore|	placenta development|chromatin remodeling|transcription, DNA-templated|regulation of transcription, DNA-templated|mitotic nuclear division|heart development|negative regulation of cell proliferation|	DNA binding|chromatin binding|protein binding|	10	2.3	58.6	10	2.4	111	2.4	169	5.00E-06	2	2.9	1	1
ENSG00000177889	UBE2N	ubiquitin-conjugating enzyme E2N	ubiquitin ligase complex|nucleus|cytoplasm|cytoplasm|cytosol|UBC13-MMS2 complex|UBC13-UEV1A complex|protein complex|extracellular vesicular exosome|	double-strand break repair via homologous recombination|DNA double-strand break processing|toll-like receptor signaling pathway|MyD88-dependent toll-like receptor signaling pathway|regulation of DNA repair|postreplication repair|cellular protein modification process|proteolysis|ubiquitin-dependent protein catabolic process|protein ubiquitination|protein ubiquitination|histone ubiquitination|cytok…	ubiquitin-protein transferase activity|protein binding|ATP binding|acid-amino acid ligase activity|ubiquitin binding|poly(A) RNA binding|	10	2.4	43.7	10	2.7	126	2.6	168	5.00E-06	2.3	3.2	1	1
ENSG00000144744	UBA3	ubiquitin-like modifier activating enzyme 3	nucleus|cytosol|	cellular protein modification process|proteolysis|endomitotic cell cycle|protein neddylation|protein neddylation|regulation of cell cycle|	protein binding|ATP binding|acid-amino acid ligase activity|NEDD8 activating enzyme activity|protein heterodimerization activity|	10	3.3	65.2	10	3.4	103	3.3	168	5.00E-06	2.9	4.1	1	1
ENSG00000047249	ATP6V1H	ATPase, H+ transporting, lysosomal 50/57kDa, V1 subunit H	vacuolar proton-transporting V-type ATPase, V1 domain|lysosomal membrane|cytosol|plasma membrane|extracellular vesicular exosome|	ATP catabolic process|cellular iron ion homeostasis|endocytosis|vacuolar acidification|insulin receptor signaling pathway|ATP hydrolysis coupled proton transport|viral process|transferrin transport|regulation of defense response to virus by virus|regulation of catalytic activity|interaction with host|transmembrane transport|phagosome maturation|	protein binding|ATPase activity|enzyme regulator activity|proton-transporting ATPase activity, rotational mechanism|	9	2.2	52.4	9	2.6	116	2.5	167	5.00E-06	2.1	3.1	1	1
ENSG00000011304	PTBP1	polypyrimidine tract binding protein 1	nucleoplasm|nucleolus|membrane|extracellular vesicular exosome|	alternative mRNA splicing, via spliceosome|regulation of alternative mRNA splicing, via spliceosome|mRNA splicing, via spliceosome|mRNA processing|RNA splicing|gene expression|negative regulation of RNA splicing|negative regulation of mRNA splicing, via spliceosome|negative regulation of muscle cell differentiation|	nucleotide binding|RNA binding|protein binding|poly-pyrimidine tract binding|pre-mRNA binding|poly(A) RNA binding|	10	2.6	81.6	10	2	73.4	2.1	153	5.00E-06	1.8	2.9	1	1
ENSG00000147416	ATP6V1B2	ATPase, H+ transporting, lysosomal 56/58kDa, V1 subunit B2	lysosomal membrane|cytosol|cytosol|plasma membrane|microvillus|endomembrane system|integral component of membrane|proton-transporting V-type ATPase, V1 domain|melanosome|intracellular membrane-bounded organelle|extracellular vesicular exosome|	cellular iron ion homeostasis|insulin receptor signaling pathway|ATP hydrolysis coupled proton transport|proton transport|transferrin transport|ATP metabolic process|interaction with host|transmembrane transport|phagosome maturation|	ATP binding|hydrogen ion transmembrane transporter activity|proton-transporting ATPase activity, rotational mechanism|	10	2	53	10	3.2	104	2.9	152	5.00E-06	2.2	3.7	1	1
ENSG00000262526	CTD-2545G14.7	N/A	None	None	None	8	2.1	54.6	8	2.6	99.3	2.5	152	5.00E-06	2	3.1	1	1
ENSG00000101407	TTI1	TELO2 interacting protein 1	cytoplasm|TORC1 complex|TORC2 complex|	regulation of TOR signaling|	protein binding|	10	2.9	62.1	10	4.7	92.9	3.1	149	5.00E-06	2.6	5.1	1	1
ENSG00000164961	KIAA0196	KIAA0196	endosome|endoplasmic reticulum|cytosol|WASH complex|	cell death|endosomal transport|	None	10	2	61.5	10	2.8	88.6	2.1	148	5.00E-06	1.7	3	1	1
ENSG00000108344	PSMD3	proteasome (prosome, macropain) 26S subunit, non-ATPase, 3	proteasome complex|nucleus|nucleoplasm|cytoplasm|cytosol|membrane|proteasome accessory complex|extracellular vesicular exosome|	G1/S transition of mitotic cell cycle|protein polyubiquitination|mitotic cell cycle|antigen processing and presentation of peptide antigen via MHC class I|antigen processing and presentation of exogenous peptide antigen via MHC class I, TAP-dependent|regulation of cellular amino acid metabolic process|apoptotic process|DNA damage response, signal transduction by p53 class mediator resulting in ce…	enzyme regulator activity|	10	1.9	47.5	10	2.4	101	2.1	147	5.00E-06	1.8	2.7	1	1
ENSG00000015479	MATR3	matrin 3	nucleus|nuclear inner membrane|membrane|nuclear matrix|	None	nucleotide binding|structural molecule activity|protein binding|zinc ion binding|poly(A) RNA binding|	10	2.4	57.5	10	2.3	86.7	2.4	144	5.00E-06	1.8	3	1	1
ENSG00000071553	ATP6AP1	ATPase, H+ transporting, lysosomal accessory protein 1	vacuolar membrane|integral component of membrane|proton-transporting two-sector ATPase complex|proton-transporting V-type ATPase, V1 domain|extracellular vesicular exosome|	ATP hydrolysis coupled proton transport|proton transport|positive regulation of osteoblast differentiation|positive regulation of bone resorption|pH reduction|positive regulation of exocytosis|establishment of organelle localization|positive regulation of ERK1 and ERK2 cascade|positive regulation of osteoclast development|	transporter activity|ATP binding|Rab GTPase binding|proton-transporting ATP synthase activity, rotational mechanism|proton-transporting ATPase activity, rotational mechanism|	9	2.5	49.9	9	2.7	95.3	2.6	144	5.00E-06	2.3	3.4	1	1
ENSG00000114744	COMMD2	COMM domain containing 2	None	None	protein binding|	10	1.7	44	9	3.7	105	2.3	141	5.00E-06	1.9	4	1	1
ENSG00000163636	PSMD6	proteasome (prosome, macropain) 26S subunit, non-ATPase, 6	proteasome complex|nucleoplasm|cytosol|proteasome accessory complex|extracellular vesicular exosome|	G1/S transition of mitotic cell cycle|protein polyubiquitination|mitotic cell cycle|antigen processing and presentation of peptide antigen via MHC class I|antigen processing and presentation of exogenous peptide antigen via MHC class I, TAP-dependent|ATP catabolic process|proteolysis|regulation of cellular amino acid metabolic process|apoptotic process|DNA damage response, signal transduction by …	ATPase activity|	10	2.7	60.8	9	3	80.8	2.9	141	5.00E-06	2.2	3.6	1	1
ENSG00000138663	COPS4	COP9 signalosome subunit 4	nucleus|synaptic vesicle|COP9 signalosome|cell junction|extracellular vesicular exosome|	protein deneddylation|cullin deneddylation|	protein binding|	10	2.3	51.2	10	2.7	89.4	2.4	140	5.00E-06	1.9	3.1	1	1
ENSG00000100554	ATP6V1D	ATPase, H+ transporting, lysosomal 34kDa, V1 subunit D	lysosomal membrane|centrosome|cytosol|cilium|membrane|vacuolar proton-transporting V-type ATPase complex|extracellular vesicular exosome|	cellular iron ion homeostasis|insulin receptor signaling pathway|proton transport|transferrin transport|cilium assembly|interaction with host|transmembrane transport|protein localization to cilium|phagosome maturation|	protein binding|ATPase activity, coupled to transmembrane movement of substances|	8	2.9	66.9	9	2.2	69.3	2.3	134	5.00E-06	2	3.3	1	1
ENSG00000122958	VPS26A	vacuolar protein sorting 26 homolog A (S. pombe)	endosome|cytosol|cytosol|endosome membrane|vesicle|intracellular membrane-bounded organelle|extracellular vesicular exosome|	protein transport|retrograde transport, endosome to Golgi|	protein binding|protein transporter activity|	10	-2.4	49.7	10	-3.8	88.7	-2.4	134	5.00E-06	-4.1	-2.2	1	1
ENSG00000159593	NAE1	NEDD8 activating enzyme E1 subunit 1	nucleus|cytoplasm|cytosol|plasma membrane|	signal transduction|mitotic DNA replication checkpoint|regulation of apoptotic process|regulation of neuron apoptotic process|protein neddylation|protein neddylation|neuron apoptotic process|	protein binding|NEDD8 activating enzyme activity|ubiquitin protein ligase binding|protein heterodimerization activity|	10	2.9	58	10	3.2	75.8	3.1	133	5.00E-06	2.2	3.8	1	1
ENSG00000189079	ARID2	AT rich interactive domain 2 (ARID, RFX-like)	nucleus|	nucleosome disassembly|transcription, DNA-templated|regulation of transcription, DNA-templated|chromatin modification|	DNA binding|protein binding|metal ion binding|	10	3.2	57	9	2.4	77.2	2.6	132	5.00E-06	1.6	3.5	1	1
ENSG00000111300	NAA25	N(alpha)-acetyltransferase 25, NatB auxiliary subunit	cytoplasm|	None	None	10	2.4	34.4	10	2.4	98.5	2.4	132	5.00E-06	2.1	3	1	1
ENSG00000108753	HNF1B	HNF1 homeobox B	nucleus|transcription factor complex|	negative regulation of transcription from RNA polymerase II promoter|endodermal cell fate specification|kidney development|kidney development|inner cell mass cell differentiation|transcription from RNA polymerase II promoter|response to glucose|anterior/posterior pattern specification|insulin secretion|regulation of Wnt signaling pathway|hindbrain development|endocrine pancreas development|endocr…	DNA binding|sequence-specific DNA binding transcription factor activity|RNA polymerase II distal enhancer sequence-specific DNA binding transcription factor activity|protein binding|protein homodimerization activity|protein homodimerization activity|sequence-specific DNA binding|transcription regulatory region DNA binding|protein heterodimerization activity|	5	3.2	52.1	9	2.5	82.3	2.9	132	5.00E-06	2.2	3.9	1	1
ENSG00000182220	ATP6AP2	ATPase, H+ transporting, lysosomal accessory protein 2	plasma membrane|external side of plasma membrane|integral component of membrane|neuron projection|cell body|extracellular vesicular exosome|	angiotensin maturation|angiotensin maturation|proteolysis|cell death|rostrocaudal neural tube patterning|positive regulation of Wnt signaling pathway|positive regulation of transforming growth factor beta1 production|regulation of MAPK cascade|cellular protein metabolic process|eye pigmentation|head morphogenesis|	aspartic-type endopeptidase activity|receptor activity|protein binding|enzyme binding|	10	2.3	42.9	10	3.4	89.7	2.6	129	5.00E-06	2.1	3.8	1	1
ENSG00000163125	RPRD2	regulation of nuclear pre-mRNA domain containing 2	DNA-directed RNA polymerase II, holoenzyme|	None	None	10	2.7	47.4	10	2.2	83.2	2.3	129	5.00E-06	2	3.1	1	1
ENSG00000234972	TBC1D3C	TBC1 domain family, member 3C	plasma membrane|	positive regulation of Rab GTPase activity|	Rab GTPase activator activity|	10	2.3	47.8	10	2.4	80.5	2.4	128	5.00E-06	1.9	3	1	1
ENSG00000121350	PYROXD1	pyridine nucleotide-disulphide oxidoreductase domain 1	None	oxidation-reduction process|	oxidoreductase activity|	10	1.9	40.5	10	2.5	88.8	2.3	127	5.00E-06	1.8	2.9	1	1
ENSG00000186815	TPCN1	two pore segment channel 1	lysosomal membrane|lysosomal membrane|plasma membrane|endosome membrane|integral component of membrane|	calcium ion transport|ion transmembrane transport|ion transmembrane transport|regulation of ion transmembrane transport|transmembrane transport|calcium ion transmembrane transport|membrane depolarization during action potential|	voltage-gated calcium channel activity|protein binding|identical protein binding|NAADP-sensitive calcium-release channel activity|	10	2.4	63.7	10	1.7	65.1	1.9	127	5.00E-06	1.5	2.6	1	1
ENSG00000170619	COMMD5	COMM domain containing 5	nucleus|	None	protein binding|	10	1.7	51.7	10	2.1	77.6	2	127	5.00E-06	1.7	2.5	1	1
ENSG00000168286	THAP11	THAP domain containing 11	nucleus|cytoplasm|intercellular bridge|	transcription, DNA-templated|regulation of transcription, DNA-templated|	DNA binding|protein binding|zinc ion binding|	9	1.7	37.6	10	2.4	89.2	2.2	125	5.00E-06	1.9	2.9	1	1
ENSG00000112335	SNX3	sorting nexin 3	cytoplasm|early endosome|cytosol|endosome membrane|intracellular membrane-bounded organelle|extracellular vesicular exosome|	intracellular protein transport|endocytosis|hemoglobin biosynthetic process|	protein binding|protein phosphatase binding|phosphatidylinositol-3-phosphate binding|	9	-1.5	52	9	-1.9	73.5	-1.7	124	5.00E-06	-2.3	-1.5	1	1
ENSG00000142731	PLK4	polo-like kinase 4	nucleolus|centrosome|centriole|cytosol|cleavage furrow|deuterosome|	G2/M transition of mitotic cell cycle|mitotic cell cycle|protein phosphorylation|centriole replication|peptidyl-tyrosine phosphorylation|positive regulation of centriole replication|trophoblast giant cell differentiation|de novo centriole assembly|	protein serine/threonine kinase activity|protein serine/threonine kinase activity|protein tyrosine kinase activity|protein binding|ATP binding|identical protein binding|	10	2	34.2	10	2.9	92.6	2.5	124	5.00E-06	2	3.3	1	1
ENSG00000114209	PDCD10	programmed cell death 10	Golgi membrane|cytosol|plasma membrane|extracellular vesicular exosome|	angiogenesis|apoptotic process|positive regulation of cell proliferation|negative regulation of apoptotic process|positive regulation of MAP kinase activity|	protein binding|protein homodimerization activity|protein N-terminus binding|	10	1.5	47.3	10	2.3	80.6	2.1	123	5.00E-06	1.8	2.7	1	1
ENSG00000183011	LSMD1	N/A	None	None	None	10	1.9	42.1	10	2.3	81.7	2.2	123	5.00E-06	1.8	2.8	1	1
ENSG00000244045	TMEM199	transmembrane protein 199	integral component of membrane|	None	None	10	1.8	31.6	9	2.8	94.4	2.6	122	5.00E-06	2	3.3	1	1
ENSG00000182858	ALG12	ALG12, alpha-1,6-mannosyltransferase	endoplasmic reticulum|endoplasmic reticulum membrane|membrane|integral component of membrane|	protein folding|protein N-linked glycosylation|dolichol-linked oligosaccharide biosynthetic process|dolichol-linked oligosaccharide biosynthetic process|protein N-linked glycosylation via asparagine|post-translational protein modification|cellular protein metabolic process|mannosylation|mannosylation|	alpha-1,6-mannosyltransferase activity|dol-P-Man:Man(7)GlcNAc(2)-PP-Dol alpha-1,6-mannosyltransferase activity|	10	-1.6	45.1	10	-2.2	76.5	-2	119	5.00E-06	-2.5	-1.6	1	1
ENSG00000160695	VPS11	vacuolar protein sorting 11 homolog (S. cerevisiae)	lysosomal membrane|endosome|endocytic vesicle|HOPS complex|late endosome membrane|	intracellular protein transport|vesicle-mediated transport|	nucleotide binding|protein binding|zinc ion binding|	8	1.9	38.7	10	2.4	79.2	2.3	116	5.00E-06	1.8	3	1	1
ENSG00000160131	VMA21	VMA21 vacuolar H+-ATPase homolog (S. cerevisiae)	lysosome|endoplasmic reticulum membrane|integral component of membrane|COPII vesicle coat|endoplasmic reticulum-Golgi intermediate compartment membrane|	vacuolar proton-transporting V-type ATPase complex assembly|	None	10	2.4	32.8	10	2.5	82.4	2.4	115	5.00E-06	2	3.1	1	1
ENSG00000174842	GLMN	glomulin, FKBP associated protein	intracellular|cullin-RING ubiquitin ligase complex|Cul2-RING ubiquitin ligase complex|Cul3-RING ubiquitin ligase complex|Cul4A-RING E3 ubiquitin ligase complex|	vasculogenesis|neural tube closure|negative regulation of protein ubiquitination|regulation of proteasomal ubiquitin-dependent protein catabolic process|regulation of gene expression, epigenetic|negative regulation of T cell proliferation|positive regulation of phosphorylation|muscle cell differentiation|positive regulation of interleukin-2 biosynthetic process|positive regulation of cytokine sec…	hepatocyte growth factor receptor binding|protein binding|ubiquitin protein ligase binding|ubiquitin-protein transferase inhibitor activity|	10	1.7	49.6	10	1.7	64.6	1.7	114	5.00E-06	1.4	2.1	1	1
ENSG00000168096	ANKS3	ankyrin repeat and sterile alpha motif domain containing 3	None	None	None	10	1.8	50.3	10	1.8	63.1	1.8	113	5.00E-06	1.6	2.4	1	1
ENSG00000256861	RP11-512M8.5	N/A	None	None	None	10	2.2	34.8	10	2.2	77.2	2.2	112	5.00E-06	1.8	2.8	1	1
ENSG00000116586	LAMTOR2	late endosomal/lysosomal adaptor, MAPK and MTOR activator 2	lysosomal membrane|late endosome|extracellular vesicular exosome|Ragulator complex|	activation of MAPKK activity|cell growth|positive regulation of TOR signaling|cellular protein localization|positive regulation of GTPase activity|cellular response to amino acid stimulus|	guanyl-nucleotide exchange factor activity|protein binding|protein complex scaffold|	10	1.5	37.1	10	1.5	74.1	1.5	111	5.00E-06	1.3	2	1	1
ENSG00000112062	MAPK14	mitogen-activated protein kinase 14	spindle pole|nucleus|nucleoplasm|cytoplasm|mitochondrion|cytosol|extracellular vesicular exosome|	DNA damage checkpoint|activation of MAPK activity|cell morphogenesis|cartilage condensation|angiogenesis|chondrocyte differentiation|toll-like receptor signaling pathway|MyD88-dependent toll-like receptor signaling pathway|MyD88-independent toll-like receptor signaling pathway|glucose metabolic process|transcription, DNA-templated|regulation of transcription from RNA polymerase II promoter|apopto…	protein serine/threonine kinase activity|MAP kinase activity|MAP kinase kinase activity|protein binding|ATP binding|NFAT protein binding|	10	1.5	47.2	10	1.8	63.2	1.7	109	5.00E-06	1.4	2.1	1	1
ENSG00000130311	DDA1	DET1 and DDB1 associated 1	None	None	None	10	1.6	39.5	10	1.7	69.8	1.6	109	5.00E-06	1.4	2.1	1	1
ENSG00000169019	COMMD8	COMM domain containing 8	None	None	protein binding|	8	1.7	48	8	2.4	63.9	2.2	108	5.00E-06	1.6	2.9	1	1
ENSG00000102144	PGK1	phosphoglycerate kinase 1	cytosol|membrane|extracellular vesicular exosome|	carbohydrate metabolic process|glucose metabolic process|gluconeogenesis|glycolytic process|glycolytic process|phosphorylation|epithelial cell differentiation|small molecule metabolic process|	phosphoglycerate kinase activity|phosphoglycerate kinase activity|protein binding|ATP binding|	10	2.2	37.4	10	2.8	73	2.7	108	5.00E-06	2.1	3.4	1	1
ENSG00000175826	CTDNEP1	CTD nuclear envelope phosphatase 1	nuclear envelope|cytoplasm|endoplasmic reticulum membrane|integral component of membrane|nuclear membrane|Nem1-Spo7 phosphatase complex|	protein dephosphorylation|nuclear envelope organization|positive regulation of triglyceride biosynthetic process|protein localization to nucleus|	protein serine/threonine phosphatase activity|protein binding|	10	1.6	44.6	10	1.7	63.4	1.6	108	5.00E-06	1.3	2.1	1	1
ENSG00000127804	METTL16	methyltransferase like 16	None	methylation|	methyltransferase activity|poly(A) RNA binding|	10	2.1	40.8	10	2.4	67.1	2.2	107	5.00E-06	1.8	2.9	1	1
ENSG00000015676	NUDCD3	NudC domain containing 3	None	None	None	10	1.7	47	10	3.5	64.4	2	107	5.00E-06	1.7	3.7	1	1
ENSG00000108848	LUC7L3	LUC7-like 3 (S. cerevisiae)	nucleus|U1 snRNP|plasma membrane|focal adhesion|nuclear speck|	mRNA splice site selection|RNA splicing|	DNA binding|mRNA binding|protein binding|poly(A) RNA binding|	9	2.4	38.2	9	2.5	68.1	2.5	106	5.00E-06	1.9	3.2	1	1
ENSG00000121022	COPS5	COP9 signalosome subunit 5	nucleus|cytoplasm|eukaryotic translation initiation factor 3 complex|synaptic vesicle|COP9 signalosome|cell junction|perinuclear region of cytoplasm|	protein deneddylation|transcription from RNA polymerase II promoter|translation|translational initiation|proteolysis|cullin deneddylation|protein deubiquitination|positive regulation of transcription from RNA polymerase II promoter|regulation of JNK cascade|regulation of cell cycle|exosomal secretion|	transcription coactivator activity|translation initiation factor activity|ubiquitin-specific protease activity|protein binding|metallopeptidase activity|metal ion binding|	10	2	36.3	9	2.5	69.4	2.2	105	5.00E-06	1.8	2.9	1	1
ENSG00000162613	FUBP1	far upstream element (FUSE) binding protein 1	nucleus|	regulation of transcription, DNA-templated|transcription from RNA polymerase II promoter|positive regulation of gene expression|	single-stranded DNA binding|sequence-specific DNA binding transcription factor activity|protein binding|poly(A) RNA binding|	10	1.3	30.2	10	2.6	82.2	2.4	105	5.00E-06	1.5	3.1	1	1
ENSG00000204880	KRTAP4-8	keratin associated protein 4-8	keratin filament|	aging|hair cycle|	None	10	1.9	45.4	10	2.3	61.3	2.1	105	5.00E-06	1.7	2.7	1	1
ENSG00000170322	NFRKB	nuclear factor related to kappaB binding protein	nucleus|Ino80 complex|Ino80 complex|	DNA repair|DNA recombination|regulation of transcription, DNA-templated|transcription from RNA polymerase II promoter|inflammatory response|	protease binding|DNA binding|protein binding|	10	-2	44.6	10	-1.8	60.3	-1.9	104	5.00E-06	-2.5	-1.6	1	1
ENSG00000136051	KIAA1033	KIAA1033	endosome|WASH complex|	endosomal transport|endosomal transport|	None	10	1.7	32.3	10	2.6	73.2	2	103	5.00E-06	1.6	2.9	1	1
ENSG00000070495	JMJD6	jumonji domain containing 6	nucleus|nucleoplasm|nucleolus|plasma membrane|	kidney development|sprouting angiogenesis|transcription, DNA-templated|regulation of transcription, DNA-templated|mRNA processing|cell surface receptor signaling pathway|heart development|RNA splicing|peptidyl-lysine hydroxylation to 5-hydroxy-L-lysine|lung development|T cell differentiation in thymus|macrophage activation|recognition of apoptotic cell|regulation of mRNA splicing, via spliceosome…	RNA binding|single-stranded RNA binding|receptor activity|iron ion binding|protein binding|histone demethylase activity (H3-R2 specific)|histone demethylase activity (H4-R3 specific)|identical protein binding|identical protein binding|peptidyl-lysine 5-dioxygenase activity|	10	3.1	64.8	10	1.5	37.5	1.5	101	5.00E-06	1.1	2.8	1	1
ENSG00000075785	RAB7A	RAB7A, member RAS oncogene family	lysosome|lysosome|lysosomal membrane|late endosome|late endosome|Golgi apparatus|phagocytic vesicle membrane|melanosome|intracellular membrane-bounded organelle|phagocytic vesicle|extracellular vesicular exosome|alveolar lamellar body|	GTP catabolic process|GTP catabolic process|protein targeting to lysosome|endocytosis|epidermal growth factor catabolic process|small GTPase mediated signal transduction|cell death|endosome to lysosome transport|protein transport|antigen processing and presentation of exogenous peptide antigen via MHC class II|early endosome to late endosome transport|bone resorption|phagosome maturation|phagosom…	GTPase activity|protein binding|GTP binding|GDP binding|Rac GTPase binding|	10	2.6	51	10	3.1	51.3	2.8	101	5.00E-06	1.8	3.8	1	1
ENSG00000131381	ZFYVE20	zinc finger, FYVE domain containing 20	endosome|plasma membrane|endosome membrane|early endosome membrane|intracellular membrane-bounded organelle|	blood coagulation|protein transport|endosomal transport|	protein binding|zinc ion binding|Rab GTPase binding|	10	2.2	41.9	10	2.2	58.2	2.2	99.7	5.00E-06	1.5	2.8	1	1
ENSG00000105875	WDR91	WD repeat domain 91	None	None	None	10	1.7	41.9	10	2.1	58.7	1.9	99.1	5.00E-06	1.6	2.5	1	1
ENSG00000269897	COMMD3-BMI1	COMMD3-BMI1 readthrough	None	None	None	10	1.7	48.7	10	2.1	51.4	1.9	98.5	5.00E-06	1.5	2.4	1	1
ENSG00000125037	EMC3	ER membrane protein complex subunit 3	integral component of membrane|ER membrane protein complex|	biological_process|	molecular_function|	10	1.5	37.9	10	2.1	63.7	1.9	98.3	5.00E-06	1.3	2.5	1	1
ENSG00000174093	RP11-1407O15.2	N/A	None	None	None	10	1.8	36.2	10	2.2	62.9	2.1	98.1	5.00E-06	1.6	2.6	1	1
ENSG00000144580	RQCD1	RCD1 required for cell differentiation1 homolog (S. pombe)	cytoplasmic mRNA processing body|nucleus|cytosol|membrane|CCR4-NOT complex|	nuclear-transcribed mRNA catabolic process, deadenylation-dependent decay|nuclear-transcribed mRNA poly(A) tail shortening|transcription, DNA-templated|regulation of transcription, DNA-templated|regulation of translation|sex differentiation|gene expression|RNA metabolic process|mRNA metabolic process|cytokine-mediated signaling pathway|gene silencing by RNA|negative regulation of intracellular es…	protein binding|	10	1.7	24.1	10	1.7	73.4	1.7	97.1	5.00E-06	1.4	2.2	1	1
ENSG00000166200	COPS2	COP9 signalosome subunit 2	cytoplasm|COP9 signalosome|	negative regulation of transcription from RNA polymerase II promoter|transcription from RNA polymerase II promoter|signal transduction|cell proliferation|cullin deneddylation|neuron differentiation|skeletal muscle cell differentiation|	transcription corepressor activity|signal transducer activity|protein binding|	10	1.7	23.5	9	2.9	75.1	1.6	96.2	5.00E-06	1.3	3.2	1	1
ENSG00000077549	CAPZB	capping protein (actin filament) muscle Z-line, beta	acrosomal vesicle|cytosol|cytoskeleton|F-actin capping protein complex|intercalated disc|actin cytoskeleton|membrane|Z disc|lamellipodium|cortical cytoskeleton|extracellular vesicular exosome|WASH complex|	cellular component movement|cytoskeleton organization|blood coagulation|regulation of cell morphogenesis|lamellipodium assembly|actin cytoskeleton organization|negative regulation of microtubule polymerization|neuron projection development|muscle fiber development|barbed-end actin filament capping|regulation of protein kinase C signaling|	actin binding|beta-tubulin binding|actin filament binding|	10	1.4	16.3	9	2.5	84.8	2.1	96.2	5.00E-06	1.7	3	1	1
ENSG00000213416	KRTAP4-12	keratin associated protein 4-12	keratin filament|	None	protein binding|	10	2.8	23.8	10	2.7	72.6	2.7	95.9	5.00E-06	2.2	3.9	1	1
ENSG00000138071	ACTR2	ARP2 actin-related protein 2 homolog (yeast)	cytosol|Arp2/3 protein complex|Arp2/3 protein complex|actin cytoskeleton|membrane|actin cap|cell projection|extracellular vesicular exosome|	cellular component movement|establishment or maintenance of cell polarity|asymmetric cell division|cytoplasmic transport|actin cytoskeleton organization|meiotic cytokinesis|Fc-gamma receptor signaling pathway involved in phagocytosis|innate immune response|spindle localization|	actin binding|ATP binding|	10	1.4	33.1	10	1.9	64.9	1.7	95.4	5.00E-06	1.4	2.2	1	1
ENSG00000113643	RARS	arginyl-tRNA synthetase	nucleus|cytoplasm|mitochondrion|cytosol|membrane|aminoacyl-tRNA synthetase multienzyme complex|extracellular vesicular exosome|	tRNA aminoacylation for protein translation|arginyl-tRNA aminoacylation|gene expression|	tRNA binding|arginine-tRNA ligase activity|protein binding|ATP binding|arginine binding|	10	2.1	36.4	10	2.5	59.4	2.1	94.7	5.00E-06	1.8	2.9	1	1
ENSG00000161654	LSM12	LSM12 homolog (S. cerevisiae)	None	None	None	10	1.9	39.7	10	1.9	55.1	1.9	94.4	5.00E-06	1.5	2.5	1	1
ENSG00000166164	BRD7	bromodomain containing 7	nucleus|cytoplasm|	transcription, DNA-templated|regulation of transcription from RNA polymerase II promoter|cell cycle|negative regulation of cell proliferation|Wnt signaling pathway|positive regulation of histone acetylation|negative regulation of transcription, DNA-templated|positive regulation of transcription, DNA-templated|negative regulation of G1/S transition of mitotic cell cycle|	p53 binding|transcription coactivator activity|transcription corepressor activity|transcription corepressor activity|protein binding|transcription factor binding|histone binding|transcription regulatory region DNA binding|lysine-acetylated histone binding|	10	1.1	28.9	10	1.8	68.6	1.6	94.1	5.00E-06	1.3	2.1	1	1
ENSG00000153187	HNRNPU	heterogeneous nuclear ribonucleoprotein U (scaffold attachment factor A)	nucleus|nucleoplasm|cell surface|membrane|ribonucleoprotein complex|cytoplasmic ribonucleoprotein granule|CRD-mediated mRNA stability complex|catalytic step 2 spliceosome|	mRNA splicing, via spliceosome|mRNA splicing, via spliceosome|osteoblast differentiation|RNA processing|RNA splicing|gene expression|CRD-mediated mRNA stabilization|	DNA binding|RNA binding|protein binding|ATP binding|poly(A) RNA binding|	9	1.1	15.2	10	2.2	83.2	2	94	5.00E-06	1.6	2.8	1	1
ENSG00000108671	PSMD11	proteasome (prosome, macropain) 26S subunit, non-ATPase, 11	proteasome complex|nucleus|nucleoplasm|cytosol|membrane|proteasome accessory complex|extracellular vesicular exosome|	G1/S transition of mitotic cell cycle|protein polyubiquitination|mitotic cell cycle|antigen processing and presentation of peptide antigen via MHC class I|antigen processing and presentation of exogenous peptide antigen via MHC class I, TAP-dependent|ubiquitin-dependent protein catabolic process|regulation of cellular amino acid metabolic process|apoptotic process|DNA damage response, signal tran…	protein binding|	10	1.8	32.6	8	2.5	61.9	2.1	92.8	5.00E-06	1.2	2.8	1	1
ENSG00000100393	EP300	E1A binding protein p300	histone acetyltransferase complex|chromatin|nucleus|nucleoplasm|transcription factor complex|cytoplasm|protein-DNA complex|	G2/M transition of mitotic cell cycle|negative regulation of transcription from RNA polymerase II promoter|mitotic cell cycle|response to hypoxia|somitogenesis|liver development|positive regulation of protein phosphorylation|chromatin organization|transcription, DNA-templated|regulation of transcription, DNA-templated|internal protein amino acid acetylation|apoptotic process|Notch signaling pathw…	RNA polymerase II core promoter proximal region sequence-specific DNA binding|core promoter binding|RNA polymerase II activating transcription factor binding|p53 binding|DNA binding|chromatin binding|transcription coactivator activity|transcription coactivator activity|antigen binding|histone acetyltransferase activity|lysine N-acetyltransferase activity|protein binding|beta-catenin binding|trans…	10	-1.3	26	10	-1.7	67.1	-1.6	92.3	5.00E-06	-2.1	-1.3	1	1
ENSG00000086848	ALG9	ALG9, alpha-1,2-mannosyltransferase	endoplasmic reticulum membrane|membrane|integral component of membrane|	dolichol-linked oligosaccharide biosynthetic process|protein N-linked glycosylation via asparagine|post-translational protein modification|cellular protein metabolic process|mannosylation|	dol-P-Man:Man(8)GlcNAc(2)-PP-Dol alpha-1,2-mannosyltransferase activity|dol-P-Man:Man(6)GlcNAc(2)-PP-Dol alpha-1,2-mannosyltransferase activity|	10	-2	43.3	10	-3.3	52	-1.9	91.9	5.00E-06	-3.5	-1.7	1	1
ENSG00000109685	WHSC1	Wolf-Hirschhorn syndrome candidate 1	nucleus|chromosome|nucleolus|cytoplasm|nuclear membrane|	negative regulation of transcription from RNA polymerase II promoter|membranous septum morphogenesis|atrial septum primum morphogenesis|atrial septum secundum morphogenesis|transcription, DNA-templated|anatomical structure morphogenesis|histone lysine methylation|bone development|	DNA binding|chromatin binding|protein binding|zinc ion binding|histone-lysine N-methyltransferase activity|	10	1.7	39.8	10	1.9	51.9	1.7	90.9	5.00E-06	1.5	2.3	1	1
ENSG00000119414	PPP6C	protein phosphatase 6, catalytic subunit	cytosol|	G1/S transition of mitotic cell cycle|protein dephosphorylation|	protein serine/threonine phosphatase activity|protein binding|metal ion binding|	9	2.1	38	10	1.7	53.7	1.9	90.4	5.00E-06	1.6	2.5	1	1
ENSG00000110906	KCTD10	potassium channel tetramerization domain containing 10	nucleus|cytoplasm|Cul3-RING ubiquitin ligase complex|TCTN-B9D complex|	protein ubiquitination|protein ubiquitination|proteasome-mediated ubiquitin-dependent protein catabolic process|protein homooligomerization|	ubiquitin-protein transferase activity|	10	1.7	19.1	10	2.5	72.4	2.4	88.5	5.00E-06	1.7	3.2	1	1
ENSG00000103174	NAGPA	N-acetylglucosamine-1-phosphodiester alpha-N-acetylglucosaminidase	integral component of membrane|Golgi cisterna membrane|	carbohydrate metabolic process|cellular protein modification process|protein glycosylation|protein targeting to lysosome|lysosome organization|	N-acetylglucosamine-1-phosphodiester alpha-N-acetylglucosaminidase activity|	10	-1.2	30.3	10	-1.7	61	-1.5	88.2	5.00E-06	-2.1	-1.3	1	1
ENSG00000204435	CSNK2B	casein kinase 2, beta polypeptide	nucleus|cytoplasm|cytosol|plasma membrane|protein kinase CK2 complex|PcG protein complex|extracellular vesicular exosome|	mitotic cell cycle|protein phosphorylation|signal transduction|axon guidance|negative regulation of cell proliferation|positive regulation of pathway-restricted SMAD protein phosphorylation|Wnt signaling pathway|positive regulation of activin receptor signaling pathway|adiponectin-activated signaling pathway|negative regulation of blood vessel endothelial cell migration|cellular protein complex a…	protein serine/threonine kinase activity|receptor binding|protein binding|transcription factor binding|protein kinase regulator activity|protein domain specific binding|identical protein binding|metal ion binding|	10	1.3	34.2	10	1.5	54.7	1.4	88.1	5.00E-06	1.2	1.9	1	1
ENSG00000109079	TNFAIP1	tumor necrosis factor, alpha-induced protein 1 (endothelial)	nucleolus|cytoplasm|endosome|Cul3-RING ubiquitin ligase complex|	DNA replication|apoptotic process|immune response|embryo development|cell migration|protein ubiquitination|protein ubiquitination|negative regulation of Rho protein signal transduction|stress fiber assembly|proteasome-mediated ubiquitin-dependent protein catabolic process|positive regulation of DNA replication|protein homooligomerization|	ubiquitin-protein transferase activity|protein binding|GTP-Rho binding|protein domain specific binding|	10	1.2	28.6	10	3	63.4	1.6	86.5	5.00E-06	1.2	3	1	1
ENSG00000197170	PSMD12	proteasome (prosome, macropain) 26S subunit, non-ATPase, 12	nucleoplasm|cytosol|proteasome regulatory particle|membrane|proteasome accessory complex|extracellular vesicular exosome|	G1/S transition of mitotic cell cycle|protein polyubiquitination|mitotic cell cycle|antigen processing and presentation of peptide antigen via MHC class I|antigen processing and presentation of exogenous peptide antigen via MHC class I, TAP-dependent|regulation of cellular amino acid metabolic process|apoptotic process|DNA damage response, signal transduction by p53 class mediator resulting in ce…	None	10	1.1	23.8	10	2.7	67.1	1.4	86.2	5.00E-06	1.2	2.8	1	1
ENSG00000196961	AP2A1	adaptor-related protein complex 2, alpha 1 subunit	cytosol|plasma membrane|membrane|basolateral plasma membrane|apical plasma membrane|AP-2 adaptor complex|clathrin coat of trans-Golgi network vesicle|endocytic vesicle membrane|clathrin-coated endocytic vesicle membrane|	intracellular protein transport|Golgi to endosome transport|endocytosis|epidermal growth factor receptor signaling pathway|synaptic transmission|axon guidance|viral process|antigen processing and presentation of exogenous peptide antigen via MHC class II|negative regulation of epidermal growth factor receptor signaling pathway|neurotrophin TRK receptor signaling pathway|regulation of defense resp…	protein binding|protein C-terminus binding|protein transporter activity|protein kinase binding|	9	1	31.1	9	1.9	61	1.7	86.1	5.00E-06	1.4	2.3	1	1
ENSG00000043093	DCUN1D1	DCN1, defective in cullin neddylation 1, domain containing 1	ubiquitin ligase complex|	biological_process|	protein binding|	10	1.3	38.3	10	1.5	48.1	1.4	85.8	5.00E-06	1.1	1.8	1	1
ENSG00000257365	FNTB	farnesyltransferase, CAAX box, beta	cytosol|microtubule associated complex|protein farnesyltransferase complex|	phototransduction, visible light|negative regulation of cell proliferation|response to inorganic substance|response to organic cyclic compound|rhodopsin mediated signaling pathway|protein farnesylation|regulation of rhodopsin mediated signaling pathway|response to cytokine|wound healing|positive regulation of cell cycle|positive regulation of fibroblast proliferation|positive regulation of nitric…	farnesyltranstransferase activity|protein farnesyltransferase activity|protein farnesyltransferase activity|protein binding|zinc ion binding|	6	2.1	40.1	6	1.9	46.5	2	85.7	5.00E-06	1.6	2.8	1	1
ENSG00000068308	OTUD5	OTU deubiquitinase 5	cytosol|	proteolysis|negative regulation of type I interferon production|response to lipopolysaccharide|innate immune response|protein K63-linked deubiquitination|protein K48-linked deubiquitination|	ubiquitin-specific protease activity|	10	-1.3	31.3	10	-2.5	56.7	-1.7	85.1	5.00E-06	-2.6	-1.3	1	1
ENSG00000139977	NAA30	N(alpha)-acetyltransferase 30, NatC catalytic subunit	cytoplasm|polysome|NatC complex|	metabolic process|metabolic process|	peptide alpha-N-acetyltransferase activity|protein binding|	10	1.8	33.8	10	2	51.6	1.9	84.9	5.00E-06	1.4	2.6	1	1
ENSG00000136448	NMT1	N-myristoyltransferase 1	cytoplasm|cytosol|plasma membrane|actin cytoskeleton|cell junction|	in utero embryonic development|N-terminal protein myristoylation|apoptotic process|phototransduction, visible light|protein lipoylation|viral process|rhodopsin mediated signaling pathway|regulation of rhodopsin mediated signaling pathway|intrinsic apoptotic signaling pathway|positive regulation of protein insertion into mitochondrial membrane involved in apoptotic signaling pathway|	catalytic activity|glycylpeptide N-tetradecanoyltransferase activity|	10	1.1	36.3	10	1.5	50	1.3	84.6	5.00E-06	1.1	1.8	1	1
ENSG00000180329	CCDC43	coiled-coil domain containing 43	None	None	None	10	1.5	47.1	10	1.7	38	1.5	84.6	5.00E-06	1.2	2.1	1	1
ENSG00000174903	RAB1B	RAB1B, member RAS oncogene family	mitochondrion|Golgi apparatus|membrane|extracellular vesicular exosome|	small GTPase mediated signal transduction|protein transport|	protein binding|GTP binding|	10	-2.2	24.9	10	-1.8	59.7	-1.8	83.9	5.00E-06	-2.5	-1.5	1	1
ENSG00000099341	PSMD8	proteasome (prosome, macropain) 26S subunit, non-ATPase, 8	proteasome complex|nucleus|nucleoplasm|cytosol|proteasome regulatory particle|proteasome accessory complex|extracellular vesicular exosome|	G1/S transition of mitotic cell cycle|protein polyubiquitination|mitotic cell cycle|antigen processing and presentation of peptide antigen via MHC class I|antigen processing and presentation of exogenous peptide antigen via MHC class I, TAP-dependent|regulation of cellular amino acid metabolic process|apoptotic process|DNA damage response, signal transduction by p53 class mediator resulting in ce…	None	10	2.9	43.7	10	1.9	42.7	2.2	83.8	5.00E-06	1.4	3.1	1	1
ENSG00000105401	CDC37	cell division cycle 37	cytoplasm|cytosol|ruffle membrane|protein complex|extracellular vesicular exosome|	regulation of cyclin-dependent protein serine/threonine kinase activity|protein targeting|regulation of interferon-gamma-mediated signaling pathway|regulation of type I interferon-mediated signaling pathway|	protein binding|heat shock protein binding|mitogen-activated protein kinase kinase kinase binding|protein kinase B binding|unfolded protein binding|chaperone binding|Hsp90 protein binding|	10	-3.1	44.5	10	-2.5	40.6	-2.6	83.5	5.00E-06	-3.5	-1.6	1	1
ENSG00000250913	USP17L23	ubiquitin specific peptidase 17-like family member 23	nucleus|endoplasmic reticulum|	ubiquitin-dependent protein catabolic process|	ubiquitinyl hydrolase activity|	10	1.6	31.7	10	1.4	52.2	1.6	83.3	5.00E-06	1.2	2	1	1
ENSG00000063244	U2AF2	U2 small nuclear RNA auxiliary factor 2	nucleus|nucleoplasm|spliceosomal complex|nuclear speck|	mRNA splicing, via spliceosome|mRNA splicing, via spliceosome|transcription from RNA polymerase II promoter|termination of RNA polymerase II transcription|mRNA processing|mRNA export from nucleus|RNA splicing|gene expression|mRNA 3'-end processing|negative regulation of mRNA splicing, via spliceosome|	nucleotide binding|protein binding|enzyme binding|poly(A) RNA binding|C2H2 zinc finger domain binding|	9	1.7	45.9	9	1.3	39.2	1.6	82.6	5.00E-06	1.2	2	1	1
ENSG00000135040	NAA35	N(alpha)-acetyltransferase 35, NatC auxiliary subunit	cytoplasm|cytoplasm|polysome|NatC complex|	negative regulation of apoptotic process|smooth muscle cell proliferation|	protein binding|	10	1.5	24.7	10	2.1	58.5	1.6	82.3	5.00E-06	1.3	2.5	1	1
ENSG00000104671	DCTN6	dynactin 6	condensed chromosome kinetochore|centrosome|cytosol|dynactin complex|	antigen processing and presentation of exogenous peptide antigen via MHC class II|	dynein binding|	9	1.9	36.9	10	2.4	46.7	2.1	82.3	5.00E-06	1.6	2.8	1	1
ENSG00000068120	COASY	CoA synthase	nucleus|cytoplasm|mitochondrial outer membrane|mitochondrial matrix|extracellular vesicular exosome|	vitamin metabolic process|water-soluble vitamin metabolic process|cell death|coenzyme biosynthetic process|coenzyme A biosynthetic process|coenzyme A biosynthetic process|coenzyme A biosynthetic process|pantothenate metabolic process|phosphorylation|small molecule metabolic process|	dephospho-CoA kinase activity|pantetheine-phosphate adenylyltransferase activity|protein binding|ATP binding|	10	1.4	40.9	10	1.3	40.7	1.4	81	5.00E-06	1.1	1.8	1	1
ENSG00000138107	ACTR1A	ARP1 actin-related protein 1 homolog A, centractin alpha (yeast)	cytoplasm|centrosome|cytosol|dynactin complex|microtubule associated complex|extracellular vesicular exosome|	G2/M transition of mitotic cell cycle|mitotic cell cycle|vesicle-mediated transport|antigen processing and presentation of exogenous peptide antigen via MHC class II|	ATP binding|	10	2.2	43.3	9	1.8	39	2	80.8	5.00E-06	1.7	2.7	1	1
ENSG00000157212	PAXIP1	PAX interacting (with transcription-activation domain) protein 1	nucleus|nuclear matrix|histone methyltransferase complex|	positive regulation of histone H3-K36 methylation|vasculogenesis|DNA repair|DNA recombination|transcription, DNA-templated|response to ionizing radiation|DNA damage response, signal transduction by p53 class mediator|positive regulation of protein ubiquitination|positive regulation of histone acetylation|endothelial cell migration|positive regulation of isotype switching|histone H3-K4 methylation…	protein binding|	10	-1.7	26.8	10	-2.3	56.6	-2.1	80.6	5.00E-06	-2.8	-1.7	1	1
ENSG00000119559	C19ORF25	chromosome 19 open reading frame 25	None	None	protein binding|	10	1.8	31.4	10	2.2	49.8	2.1	80	5.00E-06	1.7	2.7	1	1
ENSG00000224226	TBC1D3B	TBC1 domain family, member 3B	plasma membrane|	positive regulation of Rab GTPase activity|	Rab GTPase activator activity|	6	1.7	34	6	1.7	45.9	1.7	79.5	5.00E-06	1.4	2.4	1	1
ENSG00000153485	TMEM251	transmembrane protein 251	integral component of membrane|	None	None	10	-1.4	35.8	10	-1.9	45.9	-1.7	79.5	5.00E-06	-2.2	-1.3	1	1
ENSG00000168118	RAB4A	RAB4A, member RAS oncogene family	endosome|membrane|vesicle|perinuclear region of cytoplasm|extracellular vesicular exosome|	GTP catabolic process|GTP catabolic process|small GTPase mediated signal transduction|protein transport|antigen processing and presentation|regulation of endocytosis|membrane organization|	GTPase activity|protein binding|GTP binding|protein transporter activity|GDP binding|	10	1.1	27.5	10	1.5	53	1.3	79	5.00E-06	1.1	1.8	1	1
ENSG00000061936	SFSWAP	splicing factor, suppressor of white-apricot family	nucleus|	transcription, DNA-templated|regulation of transcription, DNA-templated|mRNA splice site selection|mRNA processing|negative regulation of mRNA splicing, via spliceosome|	RNA binding|	9	0.9	14.4	9	2.4	71.1	2.3	78.3	5.00E-06	1.7	3.1	1	1
ENSG00000204628	GNB2L1	guanine nucleotide binding protein (G protein), beta polypeptide 2-like 1	phagocytic cup|nucleus|cytoplasm|mitochondrion|cytosol|cytoskeleton|small ribosomal subunit|dendrite|midbody|neuronal cell body|perikaryon|perinuclear region of cytoplasm|extracellular vesicular exosome|	positive regulation of protein phosphorylation|activation of cysteine-type endopeptidase activity involved in apoptotic process|cell cycle|gastrulation|negative regulation of gene expression|viral process|negative regulation of translation|negative regulation of Wnt signaling pathway|negative regulation of cell growth|positive regulation of cell migration|positive regulation of cAMP catabolic pro…	protein kinase C binding|receptor binding|protein binding|ion channel inhibitor activity|cysteine-type endopeptidase activator activity involved in apoptotic process|enzyme binding|protein phosphatase binding|protein tyrosine kinase inhibitor activity|receptor tyrosine kinase binding|protein complex scaffold|SH2 domain binding|protein homodimerization activity|poly(A) RNA binding|	9	2.3	28.2	9	3.2	53.3	2.5	78.3	5.00E-06	1.8	3.7	1	1
ENSG00000120948	TARDBP	TAR DNA binding protein	nucleus|	regulation of transcription, DNA-templated|transcription from RNA polymerase II promoter|mRNA processing|cell death|RNA splicing|negative regulation by host of viral transcription|3'-UTR-mediated mRNA stabilization|	nucleotide binding|double-stranded DNA binding|sequence-specific DNA binding transcription factor activity|RNA binding|mRNA 3'-UTR binding|protein binding|identical protein binding|poly(A) RNA binding|	10	0.8	21.6	10	3.1	62.8	1.7	78.2	5.00E-06	1.3	3.3	1	1
ENSG00000089597	GANAB	glucosidase, alpha; neutral AB	endoplasmic reticulum lumen|Golgi apparatus|membrane|glucosidase II complex|melanosome|extracellular vesicular exosome|	protein folding|protein N-linked glycosylation via asparagine|post-translational protein modification|cellular protein metabolic process|	carbohydrate binding|glucan 1,3-alpha-glucosidase activity|poly(A) RNA binding|	10	-1.3	27.2	10	-2.2	54	-2	77.5	5.00E-06	-2.6	-1.5	1	1
ENSG00000185627	PSMD13	proteasome (prosome, macropain) 26S subunit, non-ATPase, 13	proteasome complex|nucleus|nucleoplasm|cytosol|proteasome regulatory particle|membrane|proteasome accessory complex|extracellular vesicular exosome|	G1/S transition of mitotic cell cycle|protein polyubiquitination|mitotic cell cycle|antigen processing and presentation of peptide antigen via MHC class I|antigen processing and presentation of exogenous peptide antigen via MHC class I, TAP-dependent|regulation of cellular amino acid metabolic process|apoptotic process|DNA damage response, signal transduction by p53 class mediator resulting in ce…	None	9	1.7	21.3	10	1.7	56.5	1.7	77.4	5.00E-06	1.3	2.2	1	1
ENSG00000227450	CTB-58E17.5	N/A	None	None	None	10	1.1	35.9	10	1.5	43.1	1.3	76.9	5.00E-06	1	1.8	1	1
ENSG00000186834	HEXIM1	hexamethylene bis-acetamide inducible 1	nucleus|cytoplasm|	negative regulation of transcription from RNA polymerase II promoter|transcription, DNA-templated|heart development|negative regulation of cyclin-dependent protein serine/threonine kinase activity|negative regulation of transcription, DNA-templated|	cyclin-dependent protein serine/threonine kinase inhibitor activity|protein binding|snRNA binding|	9	1.1	24.5	9	1.4	53.9	1.3	76.8	5.00E-06	1.1	1.9	1	1
ENSG00000114503	NCBP2	nuclear cap binding protein subunit 2, 20kDa	nucleus|nucleus|nucleoplasm|nucleoplasm|cytoplasm|cytosol|mRNA cap binding complex|nuclear cap binding complex|	nuclear-transcribed mRNA catabolic process, nonsense-mediated decay|nuclear-transcribed mRNA catabolic process, nonsense-mediated decay|nuclear-transcribed mRNA catabolic process, nonsense-mediated decay|spliceosomal snRNP assembly|mRNA splicing, via spliceosome|transcription from RNA polymerase II promoter|transcription elongation from RNA polymerase II promoter|termination of RNA polymerase II …	nucleotide binding|RNA cap binding|RNA 7-methylguanosine cap binding|protein binding|poly(A) RNA binding|	10	2.9	53.4	9	1.5	29.8	2.8	76.5	5.00E-06	1.9	3.9	1	1
ENSG00000145781	COMMD10	COMM domain containing 10	None	None	protein binding|	10	2.2	23.9	10	2.3	52.7	2.3	76.2	5.00E-06	1.6	2.9	1	1
ENSG00000143393	PI4KB	phosphatidylinositol 4-kinase, catalytic, beta	Golgi membrane|cytoplasm|mitochondrial outer membrane|endosome|cytosol|plasma membrane|rough endoplasmic reticulum membrane|perinuclear region of cytoplasm|	phospholipid metabolic process|phosphatidylinositol biosynthetic process|receptor-mediated endocytosis|signal transduction|small molecule metabolic process|phosphatidylinositol phosphorylation|phosphatidylinositol-mediated signaling|	1-phosphatidylinositol 4-kinase activity|protein binding|ATP binding|	10	1.5	35.4	10	1.8	41.9	1.7	76	5.00E-06	1.4	2.3	1	1
ENSG00000111670	GNPTAB	N-acetylglucosamine-1-phosphate transferase, alpha and beta subunits	Golgi membrane|nucleus|Golgi apparatus|integral component of membrane|	lysosome organization|protein secretion|cell differentiation|carbohydrate phosphorylation|	UDP-N-acetylglucosamine-lysosomal-enzyme N-acetylglucosaminephosphotransferase activity|calcium ion binding|transcription factor binding|	10	-2.5	30.9	10	-1.7	46	-1.7	75.6	5.00E-06	-2.6	-1.3	1	1
ENSG00000089154	GCN1L1	GCN1 general control of amino-acid synthesis 1-like 1 (yeast)	cytoplasm|cytoplasm|ribosome|membrane|	translation|regulation of translation|	translation factor activity, nucleic acid binding|poly(A) RNA binding|	10	1.8	31.1	10	2.7	46.7	2	75.2	5.00E-06	1.4	3	1	1
ENSG00000075539	FRYL	FRY-like	None	transcription, DNA-templated|regulation of transcription, DNA-templated|	None	10	1	25.2	10	1.7	54.4	1.5	75.1	5.00E-06	1.2	2	1	1
ENSG00000170291	ELP5	elongator acetyltransferase complex subunit 5	nucleus|cytoplasm|Elongator holoenzyme complex|	chromatin organization|transcription, DNA-templated|regulation of transcription, DNA-templated|positive regulation of cell migration|	protein binding|	10	1.3	29.1	10	1.4	46.3	1.4	74.9	5.00E-06	1.1	1.7	1	1
ENSG00000141499	WRAP53	WD repeat containing, antisense to TP53	nucleus|telomerase holoenzyme complex|cytoplasm|Cajal body|	telomere formation via telomerase|positive regulation of telomerase activity|	RNA binding|protein binding|	10	1.2	29	10	1.4	46.3	1.4	74.7	5.00E-06	1.1	1.8	1	1
ENSG00000117118	SDHB	succinate dehydrogenase complex, subunit B, iron sulfur (Ip)	mitochondrion|mitochondrial inner membrane|mitochondrial inner membrane|mitochondrial respiratory chain complex II|extracellular vesicular exosome|	tricarboxylic acid cycle|tricarboxylic acid cycle|succinate metabolic process|aerobic respiration|respiratory electron transport chain|cellular metabolic process|small molecule metabolic process|	protein binding|succinate dehydrogenase (ubiquinone) activity|electron carrier activity|metal ion binding|ubiquinone binding|2 iron, 2 sulfur cluster binding|3 iron, 4 sulfur cluster binding|4 iron, 4 sulfur cluster binding|	10	2.3	34.9	10	1.3	40.8	1.3	74.3	5.00E-06	1	2.2	1	1
ENSG00000106615	RHEB	Ras homolog enriched in brain	spliceosomal complex|cytosol|plasma membrane|membrane|dendrite|neuronal cell body|extracellular vesicular exosome|	GTP catabolic process|cell cycle arrest|signal transduction|small GTPase mediated signal transduction|insulin receptor signaling pathway|positive regulation of TOR signaling|	GTPase activity|protein binding|GTP binding|GDP binding|protein kinase binding|metal ion binding|	10	1.6	26.5	10	2.7	50.3	1.9	74.2	5.00E-06	1.5	3.2	1	1
ENSG00000124193	SRSF6	serine/arginine-rich splicing factor 6	nucleus|nucleoplasm|nuclear speck|	alternative mRNA splicing, via spliceosome|regulation of alternative mRNA splicing, via spliceosome|regulation of alternative mRNA splicing, via spliceosome|mRNA splicing, via spliceosome|transcription from RNA polymerase II promoter|termination of RNA polymerase II transcription|mRNA splice site selection|mRNA export from nucleus|RNA splicing|gene expression|regulation of keratinocyte proliferat…	nucleotide binding|RNA binding|pre-mRNA binding|poly(A) RNA binding|	9	-1.2	23.3	10	-1.9	53.3	-1.5	74.2	5.00E-06	-2.2	-1.3	1	1
ENSG00000008838	MED24	mediator complex subunit 24	nucleus|nucleoplasm|mediator complex|	regulation of transcription from RNA polymerase II promoter|transcription initiation from RNA polymerase II promoter|transcription initiation from RNA polymerase II promoter|gene expression|histone acetylation|stem cell maintenance|intracellular steroid hormone receptor signaling pathway|androgen receptor signaling pathway|positive regulation of transcription, DNA-templated|protein heterooligomer…	RNA polymerase II transcription cofactor activity|transcription cofactor activity|histone acetyltransferase activity|receptor activity|ligand-dependent nuclear receptor transcription coactivator activity|vitamin D receptor binding|thyroid hormone receptor binding|	10	1.5	19.7	10	2.2	55.6	1.6	74.2	5.00E-06	1.2	2.5	1	1
ENSG00000114738	MAPKAPK3	mitogen-activated protein kinase-activated protein kinase 3	nucleus|nucleoplasm|cytoplasm|cytosol|nuclear membrane|	activation of MAPK activity|toll-like receptor signaling pathway|toll-like receptor signaling pathway|MyD88-dependent toll-like receptor signaling pathway|MyD88-independent toll-like receptor signaling pathway|response to stress|signal transduction|Ras protein signal transduction|peptidyl-serine phosphorylation|response to lipopolysaccharide|response to cytokine|toll-like receptor 2 signaling pat…	protein serine/threonine kinase activity|MAP kinase kinase activity|protein binding|ATP binding|	10	1.3	33.7	10	1.3	40.7	1.3	74	5.00E-06	1	1.8	1	1
ENSG00000037637	FBXO42	F-box protein 42	None	None	None	10	2.3	13.5	10	2.2	60.6	2.3	73.6	5.00E-06	1.5	2.9	1	1
ENSG00000135932	CAB39	calcium binding protein 39	cytosol|protein complex|extracellular vesicular exosome|	cell cycle arrest|insulin receptor signaling pathway|peptidyl-serine phosphorylation|peptidyl-threonine phosphorylation|signal transduction by phosphorylation|activation of protein kinase activity|intracellular signal transduction|protein heterooligomerization|cellular hypotonic response|positive regulation of protein serine/threonine kinase activity|negative regulation of potassium ion transmemb…	protein serine/threonine kinase activity|protein binding|kinase binding|protein kinase activator activity|protein serine/threonine kinase activator activity|	10	0.8	16.3	10	2	60.7	1.3	73.4	5.00E-06	0.9	2.2	1	1
ENSG00000161939	RNASEK-C17ORF49	RNASEK-C17orf49 readthrough	None	None	None	10	2.3	33.9	10	2.5	39.7	2.3	73	5.00E-06	1.7	3	1	1
ENSG00000108654	DDX5	DEAD (Asp-Glu-Ala-Asp) box helicase 5	nucleus|nucleus|nucleolus|membrane|ribonucleoprotein complex|extracellular vesicular exosome|catalytic step 2 spliceosome|	negative regulation of transcription from RNA polymerase II promoter|regulation of alternative mRNA splicing, via spliceosome|mRNA splicing, via spliceosome|in utero embryonic development|ATP catabolic process|transcription, DNA-templated|circadian rhythm|cell growth|positive regulation of intracellular estrogen receptor signaling pathway|positive regulation of DNA damage response, signal transdu…	transcription coactivator activity|RNA helicase activity|RNA helicase activity|ATP-dependent RNA helicase activity|protein binding|calmodulin binding|ATP binding|enzyme binding|estrogen receptor binding|pre-mRNA binding|poly(A) RNA binding|calcium-dependent protein binding|androgen receptor binding|	10	1.3	27.4	10	1.4	46	1.4	72.7	5.00E-06	1.1	1.8	1	1
ENSG00000174720	LARP7	La ribonucleoprotein domain family, member 7	nucleus|nucleoplasm|cytoplasm|Golgi apparatus|ribonucleoprotein complex|	RNA processing|	nucleotide binding|protein binding|poly(A) RNA binding|	10	1	27.3	10	1.5	47.7	1.3	72.5	5.00E-06	1.1	1.8	1	1
ENSG00000033627	ATP6V0A1	ATPase, H+ transporting, lysosomal V0 subunit a1	vacuolar proton-transporting V-type ATPase, V0 domain|nucleus|cytoplasm|Golgi apparatus|plasma membrane|endosome membrane|integral component of membrane|phagocytic vesicle membrane|melanosome|intracellular membrane-bounded organelle|extracellular vesicular exosome|	cellular iron ion homeostasis|insulin receptor signaling pathway|ATP hydrolysis coupled proton transport|transferrin transport|interaction with host|transmembrane transport|phagosome maturation|	protein binding|hydrogen ion transmembrane transporter activity|ATPase binding|	10	1.6	32.8	10	1.9	40.7	1.7	72.3	5.00E-06	1.3	2.2	1	1
ENSG00000160606	TLCD1	TLC domain containing 1	plasma membrane|integral component of membrane|	None	None	10	1.6	36.3	10	1.4	36.6	1.4	72.2	5.00E-06	1.1	1.9	1	1
ENSG00000162227	TAF6L	TAF6-like RNA polymerase II, p300/CBP-associated factor (PCAF)-associated factor, 65kDa	histone deacetylase complex|STAGA complex|	chromatin organization|chromatin remodeling|DNA-templated transcription, initiation|regulation of transcription from RNA polymerase II promoter|histone H3 acetylation|regulation of sequence-specific DNA binding transcription factor activity|	DNA binding|transcription coactivator activity|histone acetyltransferase activity|protein binding|protein heterodimerization activity|	10	-1.4	20	10	-1.5	52.5	-1.5	72	5.00E-06	-1.9	-1.2	1	1
ENSG00000166747	AP1G1	adaptor-related protein complex 1, gamma 1 subunit	Golgi membrane|cytoplasm|lysosomal membrane|Golgi apparatus|cytosol|membrane|AP-type membrane coat adaptor complex|clathrin adaptor complex|clathrin-coated vesicle|cytoplasmic vesicle membrane|clathrin-coated vesicle membrane|trans-Golgi network membrane|intracellular membrane-bounded organelle|perinuclear region of cytoplasm|recycling endosome|	intracellular protein transport|post-Golgi vesicle-mediated transport|viral process|antigen processing and presentation of exogenous peptide antigen via MHC class II|melanosome organization|endosome to melanosome transport|positive regulation of natural killer cell degranulation|positive regulation of natural killer cell mediated cytotoxicity|regulation of defense response to virus by virus|membr…	transporter activity|protein binding|protein transporter activity|Rab GTPase binding|kinesin binding|GTP-dependent protein binding|	10	1.2	18.6	10	1.4	53.9	1.4	71.8	5.00E-06	1.1	1.8	1	1
ENSG00000107651	SEC23IP	SEC23 interacting protein	cytoplasm|endoplasmic reticulum|endoplasmic reticulum-Golgi intermediate compartment|ER to Golgi transport vesicle membrane|intracellular membrane-bounded organelle|	intracellular protein transport|Golgi organization|	poly(A) RNA binding|metal ion binding|	10	-1.4	18.9	10	-2	54.1	-1.6	71.8	5.00E-06	-2.3	-1.3	1	1
ENSG00000099783	HNRNPM	heterogeneous nuclear ribonucleoprotein M	nucleus|nucleoplasm|nucleoplasm|spliceosomal complex|integral component of plasma membrane|membrane|nuclear matrix|paraspeckles|catalytic step 2 spliceosome|	alternative mRNA splicing, via spliceosome|mRNA splicing, via spliceosome|mRNA splicing, via spliceosome|RNA splicing|gene expression|	nucleotide binding|RNA binding|protein binding|protein domain specific binding|poly(A) RNA binding|	10	1.7	35.6	10	1.9	36.5	1.8	71.1	1.00E-05	1.5	2.4	1	1
ENSG00000136888	ATP6V1G1	ATPase, H+ transporting, lysosomal 13kDa, V1 subunit G1	lysosomal membrane|cytosol|cytosol|plasma membrane|plasma membrane|vacuolar proton-transporting V-type ATPase complex|extracellular vesicular exosome|	cellular iron ion homeostasis|insulin receptor signaling pathway|proton transport|transferrin transport|interaction with host|transmembrane transport|phagosome maturation|	hydrolase activity, acting on acid anhydrides, catalyzing transmembrane movement of substances|ATPase binding|	8	1.5	31.2	9	1.7	40.5	1.6	71.1	1.00E-05	1.3	2.1	1	1
ENSG00000155975	VPS37A	vacuolar protein sorting 37 homolog A (S. cerevisiae)	ESCRT I complex|nucleus|cytoplasm|centrosome|endosome membrane|late endosome membrane|intracellular membrane-bounded organelle|	cell death|protein transport|viral process|endosomal transport|viral life cycle|virion assembly|viral protein processing|ubiquitin-dependent protein catabolic process via the multivesicular body sorting pathway|ubiquitin-dependent protein catabolic process via the multivesicular body sorting pathway|membrane organization|intracellular transport of virus|	None	10	1.9	14.8	10	2.5	58	2.3	70.7	1.00E-05	1.7	3.2	1	1
ENSG00000111229	ARPC3	actin related protein 2/3 complex, subunit 3, 21kDa	cytosol|Arp2/3 protein complex|actin cytoskeleton|membrane|lamellipodium|extracellular vesicular exosome|	cellular component movement|Arp2/3 complex-mediated actin nucleation|Fc-gamma receptor signaling pathway involved in phagocytosis|innate immune response|	actin binding|structural constituent of cytoskeleton|protein binding|	10	1.7	23.8	10	1.9	47.2	1.9	70.5	1.00E-05	1.5	2.4	1	1
ENSG00000029725	RABEP1	rabaptin, RAB GTPase binding effector protein 1	endosome|early endosome|endocytic vesicle|intracellular membrane-bounded organelle|recycling endosome|	endocytosis|apoptotic process|protein transport|positive regulation of GTPase activity|membrane fusion|	GTPase activator activity|protein binding|growth factor activity|protein homodimerization activity|	10	1.2	28.8	10	1.2	41.6	1.2	70	1.00E-05	1	1.7	1	1
ENSG00000007202	KIAA0100	KIAA0100	extracellular region|	None	None	10	2	31.4	10	1.5	39.2	1.9	69	1.00E-05	1.5	2.5	1	1
ENSG00000155097	ATP6V1C1	ATPase, H+ transporting, lysosomal 42kDa, V1 subunit C1	lysosomal membrane|cytosol|plasma membrane|proton-transporting two-sector ATPase complex|cytoplasmic vesicle|proton-transporting V-type ATPase, V1 domain|apical part of cell|extracellular vesicular exosome|	cellular iron ion homeostasis|insulin receptor signaling pathway|ATP hydrolysis coupled proton transport|proton transport|transferrin transport|interaction with host|transmembrane transport|phagosome maturation|	transporter activity|protein binding|hydrogen-exporting ATPase activity, phosphorylative mechanism|proton-transporting ATPase activity, rotational mechanism|	10	2.7	38.3	9	2.4	31	2.6	68.7	1.00E-05	2.1	3.8	1	1
ENSG00000160602	NEK8	NIMA-related kinase 8	cytoplasm|cytoskeleton|primary cilium|	protein phosphorylation|organ morphogenesis|regulation of hippo signaling|	protein serine/threonine kinase activity|protein binding|ATP binding|metal ion binding|	10	1.2	25.8	10	1.6	44	1.4	68.6	1.00E-05	1.1	2	1	1
ENSG00000127463	EMC1	ER membrane protein complex subunit 1	integral component of membrane|ER membrane protein complex|	None	None	10	1.1	26.2	10	1.3	43	1.2	68.3	1.00E-05	1	1.6	1	1
ENSG00000131100	ATP6V1E1	ATPase, H+ transporting, lysosomal 31kDa, V1 subunit E1	mitochondrion|lysosomal membrane|endosome|cytosol|cytosol|microvillus|apical plasma membrane|proton-transporting two-sector ATPase complex|proton-transporting two-sector ATPase complex, catalytic domain|extracellular vesicular exosome|	cellular iron ion homeostasis|metabolic process|insulin receptor signaling pathway|ATP hydrolysis coupled proton transport|proton transport|transferrin transport|interaction with host|transmembrane transport|phagosome maturation|	protein binding|hydrogen-exporting ATPase activity, phosphorylative mechanism|proton-transporting ATPase activity, rotational mechanism|ATPase binding|	9	1.9	33.4	9	2	34.7	2	67.7	1.00E-05	1.4	2.6	1	1
ENSG00000101752	MIB1	mindbomb E3 ubiquitin protein ligase 1	centrosome|cytosol|plasma membrane|postsynaptic density|cytoplasmic vesicle|	blood vessel development|in utero embryonic development|somitogenesis|neural tube formation|heart looping|Notch signaling pathway|protein ubiquitination|negative regulation of neuron differentiation|positive regulation of endocytosis|	ubiquitin-protein transferase activity|protein binding|zinc ion binding|ligase activity|	10	1	15.4	10	1.6	55.5	1.4	67.6	1.00E-05	1.1	2	1	1
ENSG00000147677	EIF3H	eukaryotic translation initiation factor 3, subunit H	cytosol|eukaryotic translation initiation factor 3 complex|membrane|eukaryotic 43S preinitiation complex|eukaryotic 48S preinitiation complex|extracellular vesicular exosome|	formation of translation preinitiation complex|translation|translational initiation|translational initiation|translational initiation|regulation of translational initiation|gene expression|cellular protein metabolic process|	translation initiation factor activity|translation initiation factor activity|protein binding|poly(A) RNA binding|	10	1.5	26.5	10	3.1	44.9	1.6	67.4	1.00E-05	1.2	3.3	1	1
ENSG00000143252	SDHC	succinate dehydrogenase complex, subunit C, integral membrane protein, 15kDa	mitochondrion|mitochondrial inner membrane|mitochondrial inner membrane|mitochondrial respiratory chain complex II|integral component of membrane|respiratory chain complex II|	tricarboxylic acid cycle|tricarboxylic acid cycle|aerobic respiration|respiratory electron transport chain|cellular metabolic process|small molecule metabolic process|oxidation-reduction process|	succinate dehydrogenase activity|electron carrier activity|heme binding|metal ion binding|	10	1.4	28	10	1.5	40	1.4	67.4	1.00E-05	1.2	2	1	1
ENSG00000006831	ADIPOR2	adiponectin receptor 2	plasma membrane|integral component of membrane|	heart development|female pregnancy|response to nutrient|hormone-mediated signaling pathway|fatty acid oxidation|negative regulation of cell growth|adiponectin-activated signaling pathway|positive regulation of glucose import|	receptor activity|hormone binding|hormone binding|identical protein binding|protein heterodimerization activity|	10	1.3	37.4	10	1.8	32.4	1.6	67.4	1.00E-05	1.2	2.1	1	1
ENSG00000130165	ELOF1	elongation factor 1 homolog (S. cerevisiae)	nucleus|	transcription, DNA-templated|regulation of transcription, DNA-templated|	metal ion binding|	10	1.5	24.3	10	2.9	45.3	1.5	67	1.00E-05	1.2	3.1	1	1
ENSG00000079999	KEAP1	kelch-like ECH-associated protein 1	nucleus|cytoplasm|endoplasmic reticulum|microtubule organizing center|midbody|Cul3-RING ubiquitin ligase complex|	in utero embryonic development|transcription, DNA-templated|regulation of transcription, DNA-templated|proteasomal ubiquitin-independent protein catabolic process|protein ubiquitination|protein ubiquitination|regulation of epidermal cell differentiation|cellular response to interleukin-4|	protein binding|	10	1	27.7	10	1.6	42.2	1.3	67	1.00E-05	1	1.9	1	1
ENSG00000103544	C16ORF62	chromosome 16 open reading frame 62	integral component of membrane|	None	None	10	1.4	32.2	10	1.9	34.9	1.4	66.5	1.00E-05	1.1	2.2	1	1
ENSG00000123144	C19ORF43	chromosome 19 open reading frame 43	None	None	None	10	1.5	22.9	10	1.8	43.9	1.4	66.2	1.00E-05	1.1	2.2	1	1
ENSG00000134884	ARGLU1	arginine and glutamate rich 1	nucleus|mitochondrion|	transcription, DNA-templated|regulation of transcription, DNA-templated|	protein binding|	10	2.3	20.9	10	1.8	46.8	2	65.9	1.00E-05	1.6	2.7	1	1
ENSG00000174106	LEMD3	LEM domain containing 3	nuclear inner membrane|integral component of nuclear inner membrane|membrane|integral component of membrane|	negative regulation of transforming growth factor beta receptor signaling pathway|negative regulation of BMP signaling pathway|negative regulation of activin receptor signaling pathway|skeletal muscle cell differentiation|regulation of cell cycle|	nucleotide binding|DNA binding|protein binding|	10	0.8	22.5	10	1.4	45.1	1.3	65.9	1.00E-05	0.9	1.7	1	1
ENSG00000215305	VPS16	vacuolar protein sorting 16 homolog (S. cerevisiae)	lysosomal membrane|early endosome|late endosome|actin filament|axon|HOPS complex|late endosome membrane|neuronal cell body|recycling endosome|	intracellular protein transport|	actin filament binding|	8	1.5	22	8	2.6	47.5	2.3	65.9	1.00E-05	1.5	3.2	1	1
ENSG00000105568	PPP2R1A	protein phosphatase 2, regulatory subunit A, alpha	protein phosphatase type 2A complex|protein phosphatase type 2A complex|chromosome, centromeric region|nucleus|mitochondrion|cytosol|microtubule cytoskeleton|membrane|	G2/M transition of mitotic cell cycle|nuclear-transcribed mRNA catabolic process, nonsense-mediated decay|inactivation of MAPK activity|mitotic cell cycle|regulation of DNA replication|regulation of transcription, DNA-templated|protein complex assembly|protein dephosphorylation|ceramide metabolic process|apoptotic process|chromosome segregation|mitotic nuclear envelope reassembly|RNA splicing|fib…	antigen binding|protein serine/threonine phosphatase activity|protein binding|protein phosphatase type 2A regulator activity|protein heterodimerization activity|	8	1.8	18.2	8	1.9	47.6	1.9	65.3	1.00E-05	1.5	2.6	1	1
ENSG00000164219	PGGT1B	protein geranylgeranyltransferase type I, beta subunit	CAAX-protein geranylgeranyltransferase complex|	positive regulation of cell proliferation|protein geranylgeranylation|response to cytokine|positive regulation of cell cycle|negative regulation of nitric-oxide synthase biosynthetic process|	protein geranylgeranyltransferase activity|CAAX-protein geranylgeranyltransferase activity|zinc ion binding|	10	1.1	17.5	10	2.9	53.6	1.5	65.1	1.00E-05	1.3	3.2	1	1
ENSG00000140365	COMMD4	COMM domain containing 4	cytoplasm|	None	protein binding|	10	1.3	23.4	10	1.4	41.9	1.4	65	1.00E-05	1	1.9	1	1
ENSG00000141568	FOXK2	forkhead box K2	nucleus|nucleus|intracellular membrane-bounded organelle|	transcription, DNA-templated|regulation of transcription, DNA-templated|regulation of transcription from RNA polymerase II promoter|positive regulation of transcription from RNA polymerase II promoter|	magnesium ion binding|RNA polymerase II core promoter proximal region sequence-specific DNA binding|RNA polymerase II core promoter proximal region sequence-specific DNA binding transcription factor activity involved in positive regulation of transcription|sequence-specific DNA binding transcription factor activity|protein binding|sequence-specific DNA binding|	10	1.4	26.1	10	1.4	39.2	1.4	64.9	1.00E-05	1.1	1.9	1	1
ENSG00000167182	SP2	Sp2 transcription factor	nucleus|	in utero embryonic development|transcription, DNA-templated|regulation of transcription from RNA polymerase II promoter|immune response|multicellular organism growth|fibroblast proliferation|embryonic organ development|cardiovascular system development|	DNA binding|histone deacetylase binding|metal ion binding|	10	1.4	24.4	10	1.5	40.8	1.5	64.6	1.00E-05	1.1	1.9	1	1
ENSG00000116237	ICMT	isoprenylcysteine carboxyl methyltransferase	endoplasmic reticulum|endoplasmic reticulum membrane|membrane|integral component of membrane|	in utero embryonic development|liver development|cellular protein modification process|C-terminal protein methylation|protein targeting to membrane|positive regulation of cell proliferation|multicellular organism growth|regulation of Ras protein signal transduction|regulation of RNA biosynthetic process|	protein C-terminal carboxyl O-methyltransferase activity|protein C-terminal S-isoprenylcysteine carboxyl O-methyltransferase activity|cAMP response element binding protein binding|	10	1	24.8	10	1.7	42.8	1.2	64.5	1.00E-05	1	2	1	1
ENSG00000090581	GNPTG	N-acetylglucosamine-1-phosphate transferase, gamma subunit	Golgi membrane|Golgi apparatus|extracellular vesicular exosome|	N-glycan processing to lysosome|carbohydrate phosphorylation|	protein homodimerization activity|	10	-1.7	25.8	10	-1.4	39.3	-1.6	64.5	1.00E-05	-2.1	-1.2	1	1
ENSG00000060339	CCAR1	cell division cycle and apoptosis regulator 1	nucleoplasm|perinuclear region of cytoplasm|	mRNA splicing, via spliceosome|transcription, DNA-templated|regulation of transcription, DNA-templated|apoptotic process|cell cycle|RNA splicing|gene expression|	protein binding|ligand-dependent nuclear receptor transcription coactivator activity|poly(A) RNA binding|	9	1.3	20.7	9	2.1	45.5	1.5	64.2	1.00E-05	1.2	2.4	1	1
ENSG00000109118	PHF12	PHD finger protein 12	nucleus|nucleolus|Sin3 complex|transcriptional repressor complex|	negative regulation of transcription from RNA polymerase II promoter|transcription, DNA-templated|negative regulation of transcription, DNA-templated|	RNA polymerase II transcription corepressor activity|transcription corepressor binding|protein binding|zinc ion binding|phosphatidylinositol binding|	10	1.2	32.4	10	1.4	32.1	1.3	63.9	1.00E-05	1	1.7	1	1
ENSG00000224877	C17ORF89	chromosome 17 open reading frame 89	mitochondrion|	None	None	10	1	21.8	10	1.3	43.2	1.2	63.8	1.00E-05	0.9	1.6	1	1
ENSG00000186185	KIF18B	kinesin family member 18B	astral microtubule|nucleus|nucleolus|cytoplasm|kinesin complex|plasma membrane|microtubule plus-end|	mitotic cell cycle|microtubule-based movement|microtubule depolymerization|mitotic nuclear division|metabolic process|metabolic process|regulation of cell division|	motor activity|microtubule motor activity|protein binding|ATP binding|microtubule binding|kinesin binding|	10	1.6	37.1	10	1.5	27.2	1.6	63.7	1.00E-05	1.3	2	1	1
ENSG00000138668	HNRNPD	heterogeneous nuclear ribonucleoprotein D (AU-rich element RNA binding protein 1, 37kDa)	nucleus|nucleus|nucleoplasm|cytosol|ribonucleoprotein complex|extracellular vesicular exosome|	mRNA splicing, via spliceosome|transcription, DNA-templated|regulation of transcription, DNA-templated|RNA processing|RNA catabolic process|RNA splicing|gene expression|RNA metabolic process|mRNA metabolic process|regulation of circadian rhythm|regulation of mRNA stability|positive regulation of translation|positive regulation of transcription, DNA-templated|circadian regulation of translation|	nucleotide binding|RNA binding|RNA binding|protein binding|telomeric DNA binding|poly(A) RNA binding|	10	1	18.7	10	1.6	48.3	1.3	63.7	1.00E-05	1	1.9	1	1
ENSG00000104827	CGB	chorionic gonadotropin, beta polypeptide	extracellular region|	apoptotic process|signal transduction|cell-cell signaling|female gamete generation|peptide hormone processing|cellular protein metabolic process|	hormone activity|	8	1.1	31.1	8	1.4	33.2	1.3	63.5	1.00E-05	0.9	1.9	1	1
ENSG00000198090	KRTAP4-6	keratin associated protein 4-6	keratin filament|	None	None	10	1.1	23.1	10	1.7	40.9	1.6	63.4	1.00E-05	1.2	2.1	1	1
ENSG00000116750	UCHL5	ubiquitin carboxyl-terminal hydrolase L5	proteasome complex|nucleus|cytosol|Ino80 complex|Ino80 complex|	DNA repair|DNA recombination|transcription, DNA-templated|regulation of transcription, DNA-templated|ubiquitin-dependent protein catabolic process|transforming growth factor beta receptor signaling pathway|negative regulation of endopeptidase activity|protein deubiquitination|lateral ventricle development|negative regulation of transforming growth factor beta receptor signaling pathway|midbrain d…	ubiquitin-specific protease activity|endopeptidase inhibitor activity|protein binding|omega peptidase activity|poly(A) RNA binding|proteasome binding|	10	-1.3	22.9	10	-1.5	41	-1.5	63.3	1.00E-05	-2	-1.2	1	1
ENSG00000143207	RFWD2	ring finger and WD repeat domain 2, E3 ubiquitin protein ligase	Golgi membrane|nucleus|nucleoplasm|cytoplasm|centrosome|cytosol|focal adhesion|nuclear speck|	DNA damage response, signal transduction by p53 class mediator resulting in cell cycle arrest|protein ubiquitination|	protein binding|zinc ion binding|ligase activity|	10	0.9	18.6	10	1.9	49.5	1.7	63.3	1.00E-05	1.3	2.4	1	1
ENSG00000102069	UBE2NL	ubiquitin-conjugating enzyme E2N-like	None	metabolic process|	acid-amino acid ligase activity|	10	3.6	35.4	10	4.4	29.9	4.3	63	1.00E-05	3.3	6.5	1	1
ENSG00000003096	KLHL13	kelch-like family member 13	Cul3-RING ubiquitin ligase complex|	cytokinesis|mitotic nuclear division|protein ubiquitination|protein ubiquitination|	ubiquitin-protein transferase activity|	10	1	16.1	10	1.6	50.2	1.4	62.9	1.00E-05	1.1	2	1	1
ENSG00000134265	NAPG	N-ethylmaleimide-sensitive factor attachment protein, gamma	mitochondrion|lysosomal membrane|extracellular vesicular exosome|	protein complex assembly|intracellular protein transport|intra-Golgi vesicle-mediated transport|protein stabilization|membrane fusion|	protein binding|	10	1.2	19.6	10	1.6	45.3	1.3	62.8	1.00E-05	1.1	2	1	1
ENSG00000111669	TPI1	triosephosphate isomerase 1	extracellular space|nucleus|cytosol|extracellular vesicular exosome|	carbohydrate metabolic process|glucose metabolic process|gluconeogenesis|gluconeogenesis|glycolytic process|glycolytic process|pentose-phosphate shunt|embryo development|glyceraldehyde-3-phosphate metabolic process|small molecule metabolic process|	triose-phosphate isomerase activity|triose-phosphate isomerase activity|triose-phosphate isomerase activity|protein binding|	10	0.8	23.5	10	2	45	1.4	62.6	1.00E-05	1	2.2	1	1
ENSG00000141030	COPS3	COP9 signalosome subunit 3	cytoplasm|COP9 signalosome|	in utero embryonic development|signal transduction|response to light stimulus|cullin deneddylation|	protein binding|	9	1.8	25.8	10	1.3	37.8	1.4	62.4	1.00E-05	1.2	2.2	1	1
ENSG00000140564	FURIN	furin (paired basic amino acid cleaving enzyme)	Golgi membrane|Golgi lumen|trans-Golgi network|plasma membrane|cell surface|membrane|integral component of membrane|trans-Golgi network transport vesicle|membrane raft|extracellular vesicular exosome|	signal peptide processing|proteolysis|transforming growth factor beta receptor signaling pathway|Notch signaling pathway|cell proliferation|regulation of signal transduction|negative regulation of endopeptidase activity|viral process|protein processing|protein processing|peptide hormone processing|peptidyl-glutamic acid carboxylation|viral life cycle|virion assembly|viral protein processing|extra…	protease binding|endopeptidase activity|serine-type endopeptidase activity|serine-type endopeptidase inhibitor activity|peptidase activity|peptide binding|metal ion binding|nerve growth factor binding|	10	-1.6	31.4	10	-1	33.4	-1.2	62.4	1.00E-05	-1.8	-0.9	1	1
ENSG00000142544	CTU1	cytosolic thiouridylase subunit 1	mitochondrion|cytosol|	tRNA wobble uridine modification|protein urmylation|tRNA thio-modification|	tRNA binding|protein binding|nucleotidyltransferase activity|	10	2.9	39.1	10	1.1	26	1.2	62.4	1.00E-05	0.7	2.4	1	1
ENSG00000142546	NOSIP	nitric oxide synthase interacting protein	Golgi membrane|nucleus|cytoplasm|cytosol|	negative regulation of catalytic activity|small molecule metabolic process|nitric oxide metabolic process|regulation of nitric-oxide synthase activity|negative regulation of nitric-oxide synthase activity|	protein binding|poly(A) RNA binding|	10	1.5	31.4	10	1.2	32.3	1.4	62.4	1.00E-05	1	1.8	1	1
ENSG00000126461	SCAF1	SR-related CTD-associated factor 1	nucleus|	transcription from RNA polymerase II promoter|mRNA processing|RNA splicing|	RNA binding|protein domain specific binding|	10	1.4	29.1	10	1.1	33.9	1.3	62.3	1.00E-05	1	1.8	1	1
ENSG00000179294	C17ORF96	chromosome 17 open reading frame 96	None	None	None	9	1	21	9	1.2	41.9	1.1	62	1.00E-05	0.9	1.5	1	1
ENSG00000132388	UBE2G1	ubiquitin-conjugating enzyme E2G 1	extracellular vesicular exosome|	ubiquitin-dependent protein catabolic process|protein K63-linked ubiquitination|protein K48-linked ubiquitination|	ubiquitin-protein transferase activity|ATP binding|acid-amino acid ligase activity|ubiquitin protein ligase binding|	10	0.9	22.8	10	1.1	39.7	1	61.9	1.00E-05	0.8	1.4	1	1
ENSG00000077147	TM9SF3	transmembrane 9 superfamily member 3	integral component of membrane|	None	None	10	-1.1	23.3	10	-1.1	38.9	-1.1	61.7	1.00E-05	-1.7	-0.9	1	1
ENSG00000183020	AP2A2	adaptor-related protein complex 2, alpha 2 subunit	cytosol|plasma membrane|coated pit|clathrin adaptor complex|endocytic vesicle membrane|clathrin-coated endocytic vesicle membrane|	intracellular protein transport|endocytosis|epidermal growth factor receptor signaling pathway|synaptic transmission|axon guidance|viral process|antigen processing and presentation of exogenous peptide antigen via MHC class II|negative regulation of epidermal growth factor receptor signaling pathway|neurotrophin TRK receptor signaling pathway|regulation of defense response to virus by virus|	molecular_function|protein binding|lipid binding|protein transporter activity|protein kinase binding|	10	1.7	27.5	10	2.2	35.2	2	61.7	1.00E-05	1.2	2.6	1	1
ENSG00000198856	OSTC	oligosaccharyltransferase complex subunit (non-catalytic)	oligosaccharyltransferase complex|integral component of membrane|	protein N-linked glycosylation via asparagine|	dolichyl-diphosphooligosaccharide-protein glycotransferase activity|	10	1.1	25.9	10	1.1	36.2	1.1	61.7	1.00E-05	0.9	1.5	1	1
ENSG00000119402	FBXW2	F-box and WD repeat domain containing 2	None	cellular protein modification process|proteolysis|protein ubiquitination|	ubiquitin-protein transferase activity|protein binding|	10	1.2	20.1	10	1.6	42.9	1.6	61.6	1.00E-05	1.2	2	1	1
ENSG00000064995	TAF11	TAF11 RNA polymerase II, TATA box binding protein (TBP)-associated factor, 28kDa	nucleus|nucleoplasm|transcription factor TFIID complex|Golgi apparatus|	regulation of transcription, DNA-templated|transcription from RNA polymerase II promoter|transcription from RNA polymerase II promoter|transcription initiation from RNA polymerase II promoter|transcription initiation from RNA polymerase II promoter|transcription elongation from RNA polymerase II promoter|gene expression|viral process|positive regulation by host of viral transcription|	DNA binding|transcription coactivator activity|protein binding|vitamin D receptor binding|thyroid hormone receptor binding|protein heterodimerization activity|protein N-terminus binding|	10	-1.3	24.9	10	-2.4	41.8	-1.9	61.6	1.00E-05	-2.8	-1.3	1	1
ENSG00000176108	CHMP6	charged multivesicular body protein 6	cytosol|membrane|late endosome membrane|extracellular vesicular exosome|	protein transport|viral process|endosomal transport|viral life cycle|membrane organization|	protein binding|protein N-terminus binding|	9	1	8.85	10	2.5	57.6	1.8	61.5	1.00E-05	1.1	3	1	1
ENSG00000132589	FLOT2	flotillin 2	acrosomal membrane|endosome|plasma membrane|caveola|membrane|flotillin complex|endocytic vesicle|vesicle|perinuclear region of cytoplasm|extracellular vesicular exosome|	cell adhesion|epidermis development|negative regulation of gene expression|protein stabilization|establishment of protein localization to plasma membrane|negative regulation of amyloid precursor protein catabolic process|	protein binding|ionotropic glutamate receptor binding|	10	1.1	15.1	10	1.7	48.4	1.6	61.4	1.00E-05	1.2	2.1	1	1
ENSG00000108256	NUFIP2	nuclear fragile X mental retardation protein interacting protein 2	nucleus|cytoplasm|membrane|polysomal ribosome|	None	RNA binding|protein binding|poly(A) RNA binding|	10	1.3	20.6	10	2.5	42.9	1.2	61.3	1.00E-05	1	2.6	1	1
ENSG00000106459	NRF1	nuclear respiratory factor 1	nucleoplasm|cytoplasm|extracellular vesicular exosome|	response to hypoxia|generation of precursor metabolites and energy|transcription, DNA-templated|regulation of transcription from RNA polymerase II promoter|mitochondrion organization|organ regeneration|response to estradiol|response to lipopolysaccharide|cellular lipid metabolic process|small molecule metabolic process|positive regulation of transcription from RNA polymerase II promoter|response …	RNA polymerase II core promoter proximal region sequence-specific DNA binding|RNA polymerase II core promoter proximal region sequence-specific DNA binding transcription factor activity involved in positive regulation of transcription|RNA polymerase II core promoter proximal region sequence-specific DNA binding transcription factor activity involved in positive regulation of transcription|	10	3	24.7	9	2.8	37.3	2.9	61.3	1.00E-05	2.2	4.9	1	1
ENSG00000185128	TBC1D3F	TBC1 domain family, member 3F	plasma membrane|	positive regulation of Rab GTPase activity|	Rab GTPase activator activity|	4	2	35.6	4	1.7	26.6	2	61.2	1.00E-05	1.5	3.1	1	1
ENSG00000109270	LAMTOR3	late endosomal/lysosomal adaptor, MAPK and MTOR activator 3	extracellular vesicular exosome|Ragulator complex|	positive regulation of TOR signaling|cellular protein localization|positive regulation of GTPase activity|cellular response to amino acid stimulus|	guanyl-nucleotide exchange factor activity|protein binding|protein complex scaffold|	10	0.7	21.6	10	1.2	41.1	1.1	61.1	1.00E-05	0.8	1.5	1	1
ENSG00000039319	ZFYVE16	zinc finger, FYVE domain containing 16	cytoplasm|early endosome|early endosome membrane|intracellular membrane-bounded organelle|	protein targeting to lysosome|signal transduction|vesicle organization|endosomal transport|regulation of endocytosis|BMP signaling pathway|	protein binding|1-phosphatidylinositol binding|phosphatidylinositol-3,4,5-trisphosphate binding|protein transporter activity|metal ion binding|	9	1.1	23	9	2	42	1.8	61	1.00E-05	1.2	2.4	1	1
ENSG00000140543	DET1	de-etiolated homolog 1 (Arabidopsis)	nucleus|	None	None	10	1	20.6	10	1.6	43.8	1.5	61	1.00E-05	1.1	2	1	1
ENSG00000163930	BAP1	BRCA1 associated protein-1 (ubiquitin carboxy-terminal hydrolase)	nucleus|cytoplasm|PR-DUB complex|	regulation of cell growth|cellular protein modification process|ubiquitin-dependent protein catabolic process|negative regulation of cell proliferation|protein deubiquitination|monoubiquitinated protein deubiquitination|monoubiquitinated histone H2A deubiquitination|regulation of cell cycle|protein K48-linked deubiquitination|	chromatin binding|ubiquitin thiolesterase activity|ubiquitin thiolesterase activity|ubiquitin-specific protease activity|protein binding|peptidase activity|	10	1.1	17.1	10	1.3	44.3	1.2	60.8	1.00E-05	0.9	1.7	1	1
ENSG00000075415	SLC25A3	solute carrier family 25 (mitochondrial carrier; phosphate carrier), member 3	mitochondrion|mitochondrial inner membrane|integral component of plasma membrane|membrane|extracellular vesicular exosome|	generation of precursor metabolites and energy|transport|phosphate ion transmembrane transport|	symporter activity|phosphate ion carrier activity|protein complex binding|	10	1.3	19.9	10	2.5	43.4	1.6	60.5	1.00E-05	1.1	2.7	1	1
ENSG00000269094	AC006449.1	N/A	None	None	None	9	2.5	22.4	9	1.4	40.8	1.4	60.1	1.00E-05	1.1	2.6	1	1
ENSG00000244537	KRTAP4-2	keratin associated protein 4-2	keratin filament|	None	None	9	1.5	22.1	9	1.8	38.6	1.7	59.9	1.00E-05	1.3	2.3	1	1
ENSG00000139168	ZCRB1	zinc finger CCHC-type and RNA binding motif 1	nucleoplasm|U12-type spliceosomal complex|	mRNA processing|RNA splicing|	nucleotide binding|zinc ion binding|poly(A) RNA binding|	10	1.1	24.9	10	1.1	35	1.1	59.6	1.50E-05	0.9	1.5	1	1
ENSG00000120533	ENY2	enhancer of yellow 2 homolog (Drosophila)	SAGA complex|nuclear pore|transcription export complex 2|DUBm complex|	chromatin organization|transcription elongation from RNA polymerase II promoter|mRNA export from nucleus|protein transport|histone deubiquitination|positive regulation of transcription, DNA-templated|	transcription coactivator activity|ligand-dependent nuclear receptor transcription coactivator activity|	9	2.4	32.5	10	2.1	27.7	2.2	59.5	1.50E-05	1.8	3	1	1
ENSG00000213030	CGB8	chorionic gonadotropin, beta polypeptide 8	None	None	None	10	1.3	26.5	10	1.1	33.7	1.2	59.4	1.50E-05	0.9	1.5	1	1
ENSG00000168876	ANKRD49	ankyrin repeat domain 49	nucleus|	positive regulation of transcription, DNA-templated|	None	10	1.9	16	10	2.5	45.1	2.2	59.4	1.50E-05	1.6	3.3	1	1
ENSG00000053501	USE1	unconventional SNARE in the ER 1 homolog (S. cerevisiae)	endoplasmic reticulum|endoplasmic reticulum membrane|integral component of membrane|	lysosomal transport|protein transport|protein catabolic process|secretion by cell|regulation of ER to Golgi vesicle-mediated transport|endoplasmic reticulum tubular network organization|	protein binding|	10	1.1	19.6	10	1.4	41.5	1.3	59.4	1.50E-05	1	1.7	1	1
ENSG00000108292	MLLT6	myeloid/lymphoid or mixed-lineage leukemia (trithorax homolog, Drosophila); translocated to, 6	nucleus|	regulation of transcription, DNA-templated|	protein binding|zinc ion binding|	10	1	36.2	10	1.4	24.5	1.2	59.3	1.50E-05	0.9	1.7	1	1
ENSG00000182824	AC008132.1	N/A	None	None	None	10	-1.1	23.1	10	-1.3	36.5	-1.1	58.8	1.50E-05	-1.8	-0.9	1	1
ENSG00000141720	PIP4K2B	phosphatidylinositol-5-phosphate 4-kinase, type II, beta	nucleus|endoplasmic reticulum membrane|cytosol|plasma membrane|	phospholipid metabolic process|phosphatidylinositol biosynthetic process|cell surface receptor signaling pathway|intracellular signal transduction|small molecule metabolic process|phosphatidylinositol phosphorylation|phosphatidylinositol phosphorylation|	receptor signaling protein activity|ATP binding|1-phosphatidylinositol-4-phosphate 5-kinase activity|1-phosphatidylinositol-5-phosphate 4-kinase activity|	10	1.4	26.8	10	1.8	32.7	1.3	58.8	1.50E-05	0.9	2.1	1	1
ENSG00000121058	COIL	coilin	female germ cell nucleus|nucleus|nucleoplasm|nucleolus|cytoplasm|Cajal body|membrane|	oxidation-reduction process|	protein binding|protein C-terminus binding|disulfide oxidoreductase activity|identical protein binding|	10	0.9	15.4	10	2.6	49.4	1.2	58.6	1.50E-05	0.9	2.8	1	1
ENSG00000119760	SUPT7L	suppressor of Ty 7 (S. cerevisiae)-like	nucleus|nucleus|STAGA complex|	chromatin organization|transcription, DNA-templated|regulation of transcription, DNA-templated|histone H3 acetylation|maintenance of protein location in nucleus|	transcription coactivator activity|histone acetyltransferase activity|protein binding|	10	-3	37.9	10	-1.5	26.2	-2.1	58.3	1.50E-05	-3.3	-1.3	1	1
ENSG00000115275	MOGS	mannosyl-oligosaccharide glucosidase	endoplasmic reticulum|endoplasmic reticulum membrane|membrane|integral component of membrane|extracellular vesicular exosome|	protein folding|protein N-linked glycosylation|oligosaccharide metabolic process|protein N-linked glycosylation via asparagine|post-translational protein modification|cellular protein metabolic process|	mannosyl-oligosaccharide glucosidase activity|glucosidase activity|	10	-1.4	31	10	-1.3	27.9	-1.4	58.3	1.50E-05	-1.8	-1.1	1	1
ENSG00000132142	ACACA	acetyl-CoA carboxylase alpha	mitochondrion|cytosol|cytosol|extracellular vesicular exosome|	tissue homeostasis|acetyl-CoA metabolic process|energy reserve metabolic process|fatty acid biosynthetic process|vitamin metabolic process|water-soluble vitamin metabolic process|biotin metabolic process|carnitine shuttle|triglyceride biosynthetic process|positive regulation of cellular metabolic process|long-chain fatty-acyl-CoA biosynthetic process|cellular lipid metabolic process|multicellular…	acetyl-CoA carboxylase activity|acetyl-CoA carboxylase activity|biotin carboxylase activity|protein binding|ATP binding|metal ion binding|	10	0.9	29.7	10	0.9	28.8	0.9	58.1	1.50E-05	0.7	1.2	1	1
ENSG00000163832	ELP6	elongator acetyltransferase complex subunit 6	Elongator holoenzyme complex|	chromatin organization|transcription, DNA-templated|regulation of transcription, DNA-templated|biological_process|positive regulation of cell migration|	molecular_function|	10	0.9	21	10	1.5	41.2	1.4	57.9	1.50E-05	0.9	1.8	1	1
ENSG00000087087	SRRT	serrate, RNA effector molecule	nucleoplasm|cytoplasm|	transcription, DNA-templated|regulation of transcription, DNA-templated|cell proliferation|primary miRNA processing|response to arsenic-containing substance|neuronal stem cell maintenance|	DNA binding|protein binding|poly(A) RNA binding|	9	2	18.2	10	1.5	40.8	1.8	57.8	1.50E-05	1.1	2.4	1	1
ENSG00000088247	KHSRP	KH-type splicing regulatory protein	nucleus|nucleoplasm|cytosol|cytoplasmic stress granule|membrane|	RNA splicing, via transesterification reactions|transcription, DNA-templated|regulation of transcription, DNA-templated|mRNA processing|RNA splicing|gene expression|RNA metabolic process|mRNA metabolic process|mRNA transport|	DNA binding|poly(A) RNA binding|	10	1	15	10	1.7	45.8	1.5	57.8	1.50E-05	1.1	2.1	1	1
ENSG00000169727	GPS1	G protein pathway suppressor 1	nucleus|cytoplasm|COP9 signalosome|	inactivation of MAPK activity|cell cycle|JNK cascade|cullin deneddylation|	GTPase inhibitor activity|protein binding|	10	1.6	15.1	10	2.2	43.9	1.8	57.7	1.50E-05	1.2	2.6	1	1
ENSG00000160551	TAOK1	TAO kinase 1	cytosol|extracellular vesicular exosome|	MAPK cascade|activation of MAPKK activity|mitotic cell cycle|DNA repair|protein phosphorylation|cellular response to DNA damage stimulus|G2 DNA damage checkpoint|positive regulation of stress-activated MAPK cascade|positive regulation of JNK cascade|regulation of cytoskeleton organization|execution phase of apoptosis|	protein kinase activity|protein serine/threonine kinase activity|protein serine/threonine kinase activity|protein binding|ATP binding|kinase activity|transferase activity|	10	0.8	20.2	10	1.3	39.3	1.1	57.6	2.00E-05	0.8	1.6	1	1
ENSG00000113712	CSNK1A1	casein kinase 1, alpha 1	condensed chromosome kinetochore|centrosome|cytosol|mRNA cleavage and polyadenylation specificity factor complex|membrane|nuclear speck|	protein phosphorylation|mitotic nuclear division|signal transduction|cell surface receptor signaling pathway|Wnt signaling pathway|	protein kinase activity|protein kinase activity|protein serine/threonine kinase activity|protein binding|ATP binding|	10	1	26.7	10	1.5	32.8	1.3	57.6	2.00E-05	0.9	1.8	1	1
ENSG00000239886	KRTAP9-2	keratin associated protein 9-2	keratin filament|	None	None	10	1.1	14.6	10	1.5	44	1.4	57.5	2.00E-05	1.1	1.9	1	1
ENSG00000175906	ARL4D	ADP-ribosylation factor-like 4D	nucleolus|cytoplasm|plasma membrane|	GTP catabolic process|small GTPase mediated signal transduction|protein secretion|	GTPase activity|protein binding|GTP binding|	10	0.9	12.9	10	2.9	47.7	1.1	57.4	2.00E-05	0.8	2.8	1	1
ENSG00000059573	ALDH18A1	aldehyde dehydrogenase 18 family, member A1	cytoplasm|mitochondrion|mitochondrial inner membrane|	glutamate metabolic process|proline biosynthetic process|ornithine biosynthetic process|cellular amino acid biosynthetic process|phosphorylation|citrulline biosynthetic process|cellular nitrogen compound metabolic process|small molecule metabolic process|oxidation-reduction process|L-proline biosynthetic process|	glutamate 5-kinase activity|glutamate-5-semialdehyde dehydrogenase activity|ATP binding|poly(A) RNA binding|	10	-2.1	24.6	10	-1.9	33.4	-2	57.4	2.00E-05	-2.6	-1.5	1	1
ENSG00000141140	MYO19	myosin XIX	cytoplasm|mitochondrial outer membrane|myosin complex|	metabolic process|	motor activity|actin binding|ATP binding|	10	1	27.1	10	1.6	33.1	1.3	57.2	2.00E-05	0.9	1.9	1	1
ENSG00000100084	HIRA	histone cell cycle regulator	nuclear chromatin|nucleus|nucleoplasm|PML body|protein complex|	osteoblast differentiation|DNA replication-independent nucleosome assembly|transcription, DNA-templated|regulation of transcription from RNA polymerase II promoter|gastrulation|anatomical structure morphogenesis|chromatin modification|muscle cell differentiation|	chromatin binding|sequence-specific DNA binding transcription factor activity|transcription corepressor activity|protein binding|	10	-1.4	12.7	10	-1.3	44.9	-1.3	57.1	2.00E-05	-1.8	-1	1	1
ENSG00000188529	SRSF10	serine/arginine-rich splicing factor 10	nucleus|nucleoplasm|cytoplasm|nuclear speck|	spliceosomal tri-snRNP complex assembly|RNA splicing, via transesterification reactions|mRNA splicing, via spliceosome|regulation of transcription, DNA-templated|mRNA splice site selection|mRNA export from nucleus|cytoplasmic transport|negative regulation of mRNA splicing, via spliceosome|	nucleotide binding|RNA binding|protein binding|poly(A) RNA binding|RS domain binding|unfolded protein binding|	9	1.5	25.9	9	1.3	31.6	1.4	56.8	2.00E-05	1	2	1	1
ENSG00000108255	CRYBA1	crystallin, beta A1	nucleus|cytoplasm|	lens development in camera-type eye|visual perception|visual perception|	molecular_function|structural constituent of eye lens|protein binding|protein homodimerization activity|	10	2.3	21	10	1.5	37.1	1.7	56.2	2.00E-05	1.3	2.6	1	1
ENSG00000073578	SDHA	succinate dehydrogenase complex, subunit A, flavoprotein (Fp)	mitochondrion|mitochondrial inner membrane|mitochondrial inner membrane|mitochondrial respiratory chain complex II|mitochondrial respiratory chain complex II|	tricarboxylic acid cycle|tricarboxylic acid cycle|succinate metabolic process|nervous system development|respiratory electron transport chain|respiratory electron transport chain|cellular metabolic process|small molecule metabolic process|oxidation-reduction process|	succinate dehydrogenase activity|protein binding|succinate dehydrogenase (ubiquinone) activity|flavin adenine dinucleotide binding|	10	1	21	10	1.4	37.6	1.3	56.1	2.00E-05	1	1.7	1	1
ENSG00000100387	RBX1	ring-box 1, E3 ubiquitin protein ligase	nucleoplasm|cytosol|cytosol|SCF ubiquitin ligase complex|SCF ubiquitin ligase complex|VCB complex|cullin-RING ubiquitin ligase complex|Cul2-RING ubiquitin ligase complex|Cul3-RING ubiquitin ligase complex|Cul4A-RING E3 ubiquitin ligase complex|Cul4B-RING E3 ubiquitin ligase complex|Cul5-RING ubiquitin ligase complex|Cul7-RING ubiquitin ligase complex|	DNA repair|protein monoubiquitination|Notch signaling pathway|viral process|protein ubiquitination|SCF-dependent proteasomal ubiquitin-dependent protein catabolic process|SCF-dependent proteasomal ubiquitin-dependent protein catabolic process|proteasome-mediated ubiquitin-dependent protein catabolic process|protein neddylation|regulation of transcription from RNA polymerase II promoter in respons…	ubiquitin-protein transferase activity|ubiquitin-protein transferase activity|protein binding|zinc ion binding|NEDD8 ligase activity|ubiquitin protein ligase binding|protein complex binding|	9	0.8	14.6	9	1.7	46.5	1.6	56	2.00E-05	1	2.1	1	1
ENSG00000108384	RAD51C	RAD51 paralog C	nucleus|nucleoplasm|replication fork|cytoplasm|mitochondrion|Rad51B-Rad51C-Rad51D-XRCC2 complex|Rad51C-XRCC3 complex|perinuclear region of cytoplasm|Holliday junction resolvase complex|	double-strand break repair via homologous recombination|DNA catabolic process, endonucleolytic|DNA catabolic process, endonucleolytic|ATP catabolic process|DNA repair|DNA recombination|sister chromatid cohesion|female meiosis sister chromatid cohesion|reciprocal meiotic recombination|male meiosis I|spermatogenesis|blood coagulation|positive regulation of G2/M transition of mitotic cell cycle|	four-way junction DNA binding|DNA binding|protein binding|ATP binding|DNA-dependent ATPase activity|crossover junction endodeoxyribonuclease activity|	10	1.8	18.1	10	2.1	38.9	2	56	2.00E-05	1.5	2.7	1	1
ENSG00000108423	TUBD1	tubulin, delta 1	nucleus|cytoplasm|centriole|microtubule|	GTP catabolic process|microtubule-based process|multicellular organismal development|spermatogenesis|cell differentiation|protein polymerization|	GTPase activity|structural constituent of cytoskeleton|GTP binding|	10	0.7	18.7	10	1.2	40.9	1.1	55.9	2.00E-05	0.8	1.5	1	1
ENSG00000065000	AP3D1	adaptor-related protein complex 3, delta 1 subunit	Golgi membrane|lysosomal membrane|Golgi apparatus|endosome membrane|membrane|membrane coat|terminal bouton|	eye pigment biosynthetic process|intracellular protein transport|anterograde axon cargo transport|melanosome organization|protein localization to organelle|endosome to melanosome transport|antigen processing and presentation, exogenous lipid antigen via MHC class Ib|anterograde synaptic vesicle transport|synaptic vesicle membrane organization|positive regulation of NK T cell differentiation|regul…	transporter activity|protein transporter activity|	10	2.6	15.5	10	1.3	44.9	1.3	55.8	2.00E-05	0.9	2.6	1	1
ENSG00000111237	VPS29	vacuolar protein sorting 29 homolog (S. cerevisiae)	cytoplasm|endosome|cytosol|endosome membrane|intracellular membrane-bounded organelle|extracellular vesicular exosome|	protein transport|dephosphorylation|	phosphoserine phosphatase activity|metal ion binding|	10	-2.5	24	10	-2.3	32.5	-2.3	55.8	2.00E-05	-3.3	-1.8	1	1
ENSG00000111737	RAB35	RAB35, member RAS oncogene family	mitochondrion|plasma membrane|coated pit|endosome membrane|cell projection membrane|melanosome|intercellular bridge|clathrin-coated endocytic vesicle|extracellular vesicular exosome|	cytokinesis|GTP catabolic process|small GTPase mediated signal transduction|protein localization|protein transport|endosomal transport|antigen processing and presentation|neuron projection development|protein localization to endosome|cellular response to nerve growth factor stimulus|	GTPase activity|protein binding|GTP binding|phosphatidylinositol-4,5-bisphosphate binding|GDP binding|	8	1.9	19.3	8	2.1	36.8	2	55.6	2.00E-05	1.3	2.7	1	1
ENSG00000215301	DDX3X	DEAD (Asp-Glu-Ala-Asp) box helicase 3, X-linked	nucleus|cytoplasm|mitochondrial outer membrane|eukaryotic translation initiation factor 3 complex|cytoplasmic stress granule|nuclear speck|cytosolic small ribosomal subunit|extracellular vesicular exosome|	ATP catabolic process|ATP catabolic process|ATP catabolic process|transcription, DNA-templated|chromosome segregation|extrinsic apoptotic signaling pathway via death domain receptors|response to virus|RNA secondary structure unwinding|viral process|negative regulation of translation|positive regulation of cell growth|negative regulation of cell growth|negative regulation of protein complex assemb…	DNA binding|RNA binding|ATP-dependent DNA helicase activity|ATP-dependent RNA helicase activity|protein binding|ATP binding|transcription factor binding|poly(A) binding|eukaryotic initiation factor 4E binding|ATPase activity|translation initiation factor binding|RNA stem-loop binding|ribosomal small subunit binding|poly(A) RNA binding|mRNA 5'-UTR binding|	10	1.9	29.5	10	1.9	26.5	1.9	55.6	2.00E-05	1.5	2.6	1	1
ENSG00000126561	STAT5A	signal transducer and activator of transcription 5A	nucleoplasm|cytosol|	allantoin metabolic process|luteinization|natural killer cell differentiation|citrate metabolic process|2-oxoglutarate metabolic process|succinate metabolic process|oxaloacetate metabolic process|transcription, DNA-templated|regulation of transcription from RNA polymerase II promoter|isoleucine metabolic process|valine metabolic process|creatine metabolic process|fatty acid metabolic process|JAK-…	RNA polymerase II core promoter sequence-specific DNA binding|sequence-specific DNA binding transcription factor activity|signal transducer activity|calcium ion binding|protein binding|	10	0.9	19.8	10	1.1	36.3	1.1	55.6	2.00E-05	0.8	1.5	1	1
ENSG00000140992	PDPK1	3-phosphoinositide dependent protein kinase 1	nucleoplasm|cytoplasm|cytoplasm|cytosol|plasma membrane|plasma membrane|focal adhesion|membrane|cytoplasmic membrane-bounded vesicle|cell projection|	type B pancreatic cell development|transcription, DNA-templated|regulation of transcription, DNA-templated|protein phosphorylation|protein phosphorylation|negative regulation of protein kinase activity|hyperosmotic response|epidermal growth factor receptor signaling pathway|epidermal growth factor receptor signaling pathway|synaptic transmission|blood coagulation|insulin receptor signaling pathwa…	protein serine/threonine kinase activity|protein serine/threonine kinase activity|protein serine/threonine kinase activity|3-phosphoinositide-dependent protein kinase activity|insulin receptor binding|protein binding|ATP binding|phospholipase activator activity|kinase activity|protein kinase binding|phospholipase binding|	10	1.2	22.6	10	1.3	33.6	1.3	55.6	2.00E-05	1	1.8	1	1
ENSG00000128524	ATP6V1F	ATPase, H+ transporting, lysosomal 14kDa, V1 subunit F	cytosol|membrane|proton-transporting two-sector ATPase complex|vacuolar proton-transporting V-type ATPase complex|proton-transporting V-type ATPase, V1 domain|extracellular vesicular exosome|	ATP catabolic process|cellular iron ion homeostasis|insulin receptor signaling pathway|ATP hydrolysis coupled proton transport|proton transport|transferrin transport|interaction with host|transmembrane transport|phagosome maturation|	protein binding|hydrogen ion transmembrane transporter activity|ATPase activity, uncoupled|proton-transporting ATPase activity, rotational mechanism|	7	1.3	15.6	8	2.1	42.6	2	55.5	2.00E-05	1.4	2.8	1	1
ENSG00000159202	UBE2Z	ubiquitin-conjugating enzyme E2Z	nucleus|cytoplasm|	apoptotic process|protein ubiquitination|	protein binding|ATP binding|acid-amino acid ligase activity|	10	1	26.4	10	1.2	29.5	1.1	55	2.00E-05	0.8	1.4	1	1
ENSG00000115216	NRBP1	nuclear receptor binding protein 1	nucleoplasm|cell cortex|endomembrane system|membrane|lamellipodium|perinuclear region of cytoplasm|	transcription initiation from RNA polymerase II promoter|protein phosphorylation|ER to Golgi vesicle-mediated transport|gene expression|	protein kinase activity|protein binding|ATP binding|protein homodimerization activity|	10	1.6	17.5	10	1.9	38.1	1.9	54.8	2.00E-05	1.5	2.6	1	1
ENSG00000141458	NPC1	Niemann-Pick disease, type C1	extracellular region|nuclear envelope|lysosome|lysosomal membrane|endoplasmic reticulum|Golgi apparatus|integral component of plasma membrane|membrane|integral component of membrane|late endosome membrane|membrane raft|perinuclear region of cytoplasm|extracellular vesicular exosome|	protein glycosylation|endocytosis|autophagy|lysosomal transport|signal transduction|signal transduction|adult walking behavior|cholesterol metabolic process|bile acid metabolic process|negative regulation of macroautophagy|cholesterol transport|membrane raft organization|cholesterol efflux|response to drug|cholesterol homeostasis|cholesterol homeostasis|response to cadmium ion|negative regulation…	receptor activity|transmembrane signaling receptor activity|protein binding|hedgehog receptor activity|sterol transporter activity|cholesterol binding|	10	1.7	29.5	10	1.1	28.4	1.5	54.4	2.50E-05	1.1	2.1	1	1
ENSG00000017373	SRCIN1	SRC kinase signaling inhibitor 1	cytoplasm|postsynaptic density|actin cytoskeleton|lamellipodium|filopodium|axon|dendrite|neuronal cell body|synapse|postsynaptic membrane|	exocytosis|negative regulation of cell adhesion|regulation of cell migration|substrate adhesion-dependent cell spreading|negative regulation of protein secretion|regulation of dendritic spine morphogenesis|positive regulation of protein tyrosine kinase activity|negative regulation of protein tyrosine kinase activity|	protein binding|protein kinase binding|protein domain specific binding|	10	0.8	22.4	10	1.2	34.2	1.1	54	2.50E-05	0.8	1.4	1	1
ENSG00000092531	SNAP23	synaptosomal-associated protein, 23kDa	nucleus|plasma membrane|plasma membrane|cell junction|specific granule|azurophil granule|neuron projection|synapse|extracellular vesicular exosome|	exocytosis|post-Golgi vesicle-mediated transport|vesicle targeting|protein transport|membrane organization|membrane fusion|	protein binding|	9	2.8	31.9	9	2.8	22.2	2.8	53.7	3.00E-05	2.3	4.7	1	1
ENSG00000134440	NARS	asparaginyl-tRNA synthetase	cytoplasm|mitochondrion|cytosol|extracellular vesicular exosome|	tRNA aminoacylation for protein translation|asparaginyl-tRNA aminoacylation|gene expression|	nucleic acid binding|asparagine-tRNA ligase activity|ATP binding|	8	2	34.7	5	1.9	19.6	2	53.7	3.00E-05	1.5	2.8	1	1
ENSG00000213077	FAM106A	family with sequence similarity 106, member A	None	None	None	10	1.9	26	10	1.1	29.5	1.7	53.6	3.00E-05	1.1	2.3	1	1
ENSG00000173418	NAA20	N(alpha)-acetyltransferase 20, NatB catalytic subunit	intracellular|nucleus|cytoplasm|	metabolic process|	peptide alpha-N-acetyltransferase activity|	10	1.2	17.5	10	1.9	39.8	1.7	53.4	3.00E-05	1.2	2.4	1	1
ENSG00000130826	DKC1	dyskeratosis congenita 1, dyskerin	nucleus|nucleoplasm|telomerase holoenzyme complex|nucleolus|cytoplasm|Cajal body|	telomere maintenance|pseudouridine synthesis|rRNA processing|RNA processing|telomere maintenance via telomerase|cell proliferation|	telomerase activity|RNA binding|protein binding|pseudouridine synthase activity|poly(A) RNA binding|	9	-2.5	26.6	10	-2.9	28.1	-2.8	53.4	3.00E-05	-4.2	-2.1	1	1
ENSG00000131471	AOC3	amine oxidase, copper containing 3	cytoplasm|plasma membrane|microvillus|cell surface|integral component of membrane|	cation transport|inflammatory response|cell adhesion|amine metabolic process|response to antibiotic|oxidation-reduction process|	cation channel activity|copper ion binding|calcium ion binding|protein binding|primary amine oxidase activity|protein homodimerization activity|protein heterodimerization activity|quinone binding|tryptamine:oxygen oxidoreductase (deaminating) activity|aminoacetone:oxygen oxidoreductase(deaminating) activity|aliphatic-amine oxidase activity|phenethylamine:oxygen oxidoreductase (deaminating) activi…	10	1	13.6	10	2.2	40.1	1	53	3.00E-05	0.7	2.1	1	1
ENSG00000148688	RPP30	ribonuclease P/MRP 30kDa subunit	nucleus|nucleolar ribonuclease P complex|	tRNA processing|RNA phosphodiester bond hydrolysis|RNA phosphodiester bond hydrolysis, endonucleolytic|RNA phosphodiester bond hydrolysis, endonucleolytic|	ribonuclease P activity|poly(A) RNA binding|	10	-2.3	26.2	10	-2.6	27.1	-2.5	52.6	4.00E-05	-3.3	-1.9	1	1
ENSG00000141736	ERBB2	v-erb-b2 avian erythroblastic leukemia viral oncogene homolog 2	nucleus|cytoplasm|plasma membrane|plasma membrane|plasma membrane|endosome membrane|integral component of membrane|basolateral plasma membrane|apical plasma membrane|cytoplasmic vesicle|receptor complex|receptor complex|perinuclear region of cytoplasm|	positive regulation of protein phosphorylation|transcription, DNA-templated|protein phosphorylation|signal transduction|cell surface receptor signaling pathway|enzyme linked receptor protein signaling pathway|transmembrane receptor protein tyrosine kinase signaling pathway|transmembrane receptor protein tyrosine kinase signaling pathway|epidermal growth factor receptor signaling pathway|nervous s…	RNA polymerase I core binding|protein tyrosine kinase activity|protein tyrosine kinase activity|protein tyrosine kinase activity|transmembrane receptor protein tyrosine kinase activity|receptor signaling protein tyrosine kinase activity|transmembrane signaling receptor activity|epidermal growth factor-activated receptor activity|protein binding|ATP binding|protein C-terminus binding|growth factor…	10	0.8	19.7	10	1.2	34.8	1.1	52.5	4.50E-05	0.8	1.5	1	1
ENSG00000173039	RELA	v-rel avian reticuloendotheliosis viral oncogene homolog A	nucleus|nucleoplasm|transcription factor complex|cytoplasm|cytosol|cytosol|	negative regulation of transcription from RNA polymerase II promoter|liver development|hair follicle development|toll-like receptor signaling pathway|MyD88-dependent toll-like receptor signaling pathway|MyD88-independent toll-like receptor signaling pathway|acetaldehyde metabolic process|transcription from RNA polymerase II promoter|transcription from RNA polymerase II promoter|inflammatory respo…	RNA polymerase II core promoter proximal region sequence-specific DNA binding|RNA polymerase II distal enhancer sequence-specific DNA binding|RNA polymerase II core promoter proximal region sequence-specific DNA binding transcription factor activity involved in positive regulation of transcription|RNA polymerase II core promoter proximal region sequence-specific DNA binding transcription factor a…	10	-1	14.5	9	-1.7	38.8	-1.7	52.5	4.50E-05	-2.2	-1	1	1
ENSG00000056661	PCGF2	polycomb group ring finger 2	nuclear chromatin|sex chromatin|nucleus|nuclear body|PcG protein complex|PRC1 complex|	negative regulation of transcription from RNA polymerase II promoter|in utero embryonic development|transcription, DNA-templated|anterior/posterior pattern specification|protein ubiquitination|histone acetylation|embryonic skeletal system morphogenesis|negative regulation of apoptotic signaling pathway|	DNA binding|chromatin binding|sequence-specific DNA binding transcription factor activity|ubiquitin-protein transferase activity|protein binding|zinc ion binding|	10	1	23.3	10	1.3	30.3	1.1	52.5	4.50E-05	0.8	1.6	1	1
ENSG00000168517	HEXIM2	hexamethylene bis-acetamide inducible 2	nucleus|cytoplasm|	negative regulation of transcription from RNA polymerase II promoter|transcription, DNA-templated|negative regulation of cyclin-dependent protein serine/threonine kinase activity|negative regulation of transcription, DNA-templated|	cyclin-dependent protein serine/threonine kinase inhibitor activity|protein binding|snRNA binding|	10	1.1	18.6	10	1.1	34.1	1.1	52.3	4.50E-05	0.9	1.6	1	1
ENSG00000072958	AP1M1	adaptor-related protein complex 1, mu 1 subunit	Golgi membrane|lysosomal membrane|cytosol|membrane|clathrin adaptor complex|cytoplasmic vesicle membrane|clathrin-coated vesicle membrane|trans-Golgi network membrane|extracellular vesicular exosome|	intracellular protein transport|post-Golgi vesicle-mediated transport|viral process|antigen processing and presentation of exogenous peptide antigen via MHC class II|melanosome organization|endosome to melanosome transport|regulation of defense response to virus by virus|membrane organization|	protein binding|	10	1.1	27.5	10	1.4	26.3	1.2	52.3	4.50E-05	0.9	1.6	1	1
ENSG00000161547	SRSF2	serine/arginine-rich splicing factor 2	nucleus|nucleoplasm|nuclear speck|extracellular vesicular exosome|	mRNA splicing, via spliceosome|transcription from RNA polymerase II promoter|termination of RNA polymerase II transcription|mRNA processing|mRNA export from nucleus|RNA splicing|gene expression|mRNA 3'-end processing|regulation of RNA biosynthetic process|	nucleotide binding|transcription corepressor activity|protein binding|poly(A) RNA binding|	10	1.4	20.7	8	2.7	37.2	2.5	52.2	4.50E-05	1.5	3.7	1	1
ENSG00000127337	YEATS4	YEATS domain containing 4	nucleoplasm|nucleoplasm|nuclear matrix|NuA4 histone acetyltransferase complex|	chromatin organization|transcription, DNA-templated|mitotic nuclear division|regulation of growth|histone H4 acetylation|histone H2A acetylation|positive regulation of transcription, DNA-templated|	DNA binding|sequence-specific DNA binding transcription factor activity|structural constituent of cytoskeleton|protein binding|protein C-terminus binding|	10	0.9	14.1	10	1.6	41.3	1.1	52.2	4.50E-05	0.8	1.9	1	1
ENSG00000116698	SMG7	SMG7 nonsense mediated mRNA decay factor	nucleus|cytoplasm|cytosol|intermediate filament cytoskeleton|	nuclear-transcribed mRNA catabolic process, nonsense-mediated decay|mRNA export from nucleus|gene expression|RNA metabolic process|mRNA metabolic process|regulation of dephosphorylation|	protein binding|protein phosphatase 2A binding|	10	1	20.4	10	1.2	32.5	1.1	52.2	4.50E-05	0.9	1.8	1	1
ENSG00000007216	SLC13A2	solute carrier family 13 (sodium-dependent dicarboxylate transporter), member 2	plasma membrane|integral component of plasma membrane|membrane|extracellular vesicular exosome|	transport|sodium ion transport|dicarboxylic acid transport|transmembrane transport|	low affinity sodium:dicarboxylate symporter activity|	10	1.1	28.1	10	1.1	24.4	1.1	52.1	5.00E-05	0.8	1.5	1	1
ENSG00000127580	WDR24	WD repeat domain 24	None	None	None	10	1	23.2	10	1	29.2	1	52	5.00E-05	0.8	1.5	1	1
ENSG00000102125	TAZ	tafazzin	mitochondrion|mitochondrion|mitochondrial inner membrane|integral component of membrane|	phospholipid metabolic process|muscle contraction|heart development|skeletal muscle tissue development|hemopoiesis|cardiolipin biosynthetic process|mitochondrial respiratory chain complex I assembly|cardiolipin acyl-chain remodeling|cristae formation|mitochondrial ATP synthesis coupled electron transport|small molecule metabolic process|glycerophospholipid biosynthetic process|cardiac muscle tiss…	1-acylglycerophosphocholine O-acyltransferase activity|	9	-1.5	16.3	10	-1.6	36	-1.6	51.8	5.00E-05	-2.1	-1.2	1	1
ENSG00000114127	XRN1	5'-3' exoribonuclease 1	cytoplasmic mRNA processing body|cytosol|membrane|	nuclear-transcribed mRNA catabolic process, deadenylation-dependent decay|nuclear-transcribed mRNA catabolic process|gene expression|RNA metabolic process|mRNA metabolic process|rRNA catabolic process|exonucleolytic nuclear-transcribed mRNA catabolic process involved in deadenylation-dependent decay|nuclear mRNA surveillance|histone mRNA catabolic process|nucleic acid phosphodiester bond hydrolys…	DNA binding|protein binding|5'-3' exonuclease activity|poly(A) RNA binding|	10	1.1	18.1	10	1.5	35.4	1.3	51.8	5.00E-05	0.9	1.8	1	1
ENSG00000170298	LGALS9B	lectin, galactoside-binding, soluble, 9B	None	None	carbohydrate binding|	8	1.2	13.4	8	2.4	41.4	1.5	51.6	5.00E-05	1.1	2.9	1	1
ENSG00000113732	ATP6V0E1	ATPase, H+ transporting, lysosomal 9kDa, V0 subunit e1	endosome membrane|membrane|integral component of membrane|phagocytic vesicle membrane|proton-transporting V-type ATPase, V0 domain|	cellular iron ion homeostasis|vacuolar acidification|metabolic process|insulin receptor signaling pathway|ATP hydrolysis coupled proton transport|proton transport|cell growth|transferrin transport|response to amino acid|interaction with host|transmembrane transport|phagosome maturation|	transporter activity|ATPase activity, coupled to transmembrane movement of ions|proton-transporting ATPase activity, rotational mechanism|	10	1.7	23	9	1.8	29	1.8	51.6	5.00E-05	1.3	2.4	1	1
ENSG00000169718	DUS1L	dihydrouridine synthase 1-like (S. cerevisiae)	None	tRNA dihydrouridine synthesis|oxidation-reduction process|	tRNA dihydrouridine synthase activity|flavin adenine dinucleotide binding|	10	2.6	30.8	10	1	21.5	1	51.5	5.50E-05	0.6	2.1	1	1
ENSG00000090273	NUDC	nudC nuclear distribution protein	nucleoplasm|cytoplasm|cytosol|microtubule|	mitotic cell cycle|mitotic nuclear division|multicellular organismal development|cell proliferation|	None	10	2.2	16.1	10	1.5	37.1	1.5	51.5	5.50E-05	1.2	2.4	1	1
ENSG00000129911	KLF16	Kruppel-like factor 16	nucleus|	transcription, DNA-templated|regulation of transcription from RNA polymerase II promoter|dopamine receptor signaling pathway|	DNA binding|sequence-specific DNA binding transcription factor activity|metal ion binding|	10	1	12.2	10	1.9	40	1	51.2	6.00E-05	0.8	2.1	1	1
ENSG00000154710	RABGEF1	RAB guanine nucleotide exchange factor (GEF) 1	early endosome|recycling endosome|	endocytosis|protein transport|positive regulation of Rab GTPase activity|	DNA binding|protein binding|zinc ion binding|Rab guanyl-nucleotide exchange factor activity|	10	1.8	13.1	10	2.8	40.7	2.6	51.1	6.50E-05	1.6	3.7	1	1
ENSG00000161573	CCL16	chemokine (C-C motif) ligand 16	extracellular region|extracellular space|	chemotaxis|inflammatory response|immune response|cell communication|cell-cell signaling|positive chemotaxis|cell chemotaxis|cell chemotaxis|	chemokine activity|chemoattractant activity|	10	1.5	18.9	10	1.7	32.7	1.6	51.1	6.50E-05	1.1	2.2	1	1
ENSG00000167258	CDK12	cyclin-dependent kinase 12	cyclin K-CDK12 complex|nucleus|nucleolus|nuclear speck|nuclear cyclin-dependent protein kinase holoenzyme complex|	mRNA processing|RNA splicing|regulation of MAP kinase activity|protein autophosphorylation|regulation of cell cycle|phosphorylation of RNA polymerase II C-terminal domain|	protein kinase activity|cyclin-dependent protein serine/threonine kinase activity|protein binding|ATP binding|RNA polymerase II carboxy-terminal domain kinase activity|cyclin binding|	10	1.1	20.7	10	1.3	30.9	1.2	50.9	7.00E-05	0.9	1.7	1	1
ENSG00000151779	NBAS	neuroblastoma amplified sequence	cytoplasm|membrane|	nuclear-transcribed mRNA catabolic process|negative regulation of nuclear-transcribed mRNA catabolic process, nonsense-mediated decay|	None	10	1.7	25.5	10	1.9	26	1.7	50.9	7.00E-05	1.3	2.3	1	1
ENSG00000164190	NIPBL	Nipped-B homolog (Drosophila)	nucleus|nucleoplasm|SMC loading complex|extracellular vesicular exosome|	negative regulation of transcription from RNA polymerase II promoter|mitotic cell cycle|metanephros development|heart morphogenesis|outflow tract morphogenesis|cellular response to DNA damage stimulus|mitotic sister chromatid cohesion|brain development|sensory perception of sound|stem cell maintenance|positive regulation of histone deacetylation|maintenance of mitotic sister chromatid cohesion|ce…	chromatin binding|protein binding|protein C-terminus binding|mediator complex binding|histone deacetylase binding|protein N-terminus binding|chromo shadow domain binding|	10	-1	12.7	10	-1.6	40.7	-1.4	50.8	7.50E-05	-2	-1.1	1	1
ENSG00000172653	C17ORF66	N/A	None	None	None	10	0.8	15.2	10	1	36.5	0.9	50.8	7.50E-05	0.7	1.2	1	1
ENSG00000100220	RTCB	RNA 2',3'-cyclic phosphate and 5'-OH ligase	cytoplasm|tRNA-splicing ligase complex|	in utero embryonic development|placenta development|tRNA splicing, via endonucleolytic cleavage and ligation|	RNA ligase (ATP) activity|ATP binding|vinculin binding|poly(A) RNA binding|metal ion binding|	10	2.4	20.5	10	1.9	31.3	2.1	50.6	7.50E-05	1.5	2.9	1	1
ENSG00000205423	CNEP1R1	CTD nuclear envelope phosphatase 1 regulatory subunit 1	cytoplasm|integral component of membrane|nuclear membrane|Nem1-Spo7 phosphatase complex|	lipid metabolic process|positive regulation of triglyceride biosynthetic process|protein localization to nucleus|positive regulation of protein dephosphorylation|	protein binding|	10	1	18.7	10	1.7	35.6	1.5	50.4	9.00E-05	1.1	2.1	1	1
ENSG00000108312	UBTF	upstream binding transcription factor, RNA polymerase I	nucleoplasm|nucleolus|nucleolus|	chromatin silencing at rDNA|regulation of transcription from RNA polymerase I promoter|transcription from RNA polymerase I promoter|transcription initiation from RNA polymerase I promoter|transcription elongation from RNA polymerase I promoter|termination of RNA polymerase I transcription|gene expression|positive regulation of transcription from RNA polymerase I promoter|	DNA binding|protein binding|poly(A) RNA binding|	7	2.4	20.5	9	1.9	31.1	2.1	50.4	9.00E-05	1.2	2.9	1	1
ENSG00000136997	MYC	v-myc avian myelocytomatosis viral oncogene homolog	nucleus|nucleoplasm|nucleoplasm|nucleolus|spindle|protein complex|	negative regulation of transcription from RNA polymerase II promoter|MAPK cascade|branching involved in ureteric bud morphogenesis|positive regulation of mesenchymal cell proliferation|energy reserve metabolic process|chromatin remodeling|transcription, DNA-templated|transcription initiation from RNA polymerase II promoter|cellular iron ion homeostasis|cellular response to DNA damage stimulus|cel…	RNA polymerase II core promoter proximal region sequence-specific DNA binding|RNA polymerase II core promoter proximal region sequence-specific DNA binding transcription factor activity involved in positive regulation of transcription|DNA binding|DNA binding|sequence-specific DNA binding transcription factor activity|protein binding|transcription factor binding|protein complex binding|protein dim…	10	1.1	20.4	10	1.6	33	1.4	50.3	9.00E-05	1	2	1	1
ENSG00000077721	UBE2A	ubiquitin-conjugating enzyme E2A	chromatin|nuclear chromatin|XY body|cytosol|HULC complex|	protein polyubiquitination|in utero embryonic development|antigen processing and presentation of peptide antigen via MHC class I|DNA repair|postreplication repair|ubiquitin-dependent protein catabolic process|positive regulation of cell proliferation|response to UV|histone H2A ubiquitination|protein autoubiquitination|maternal process involved in female pregnancy|protein K48-linked ubiquitination…	ubiquitin-protein transferase activity|protein binding|ATP binding|acid-amino acid ligase activity|ubiquitin protein ligase binding|	10	1	31.3	10	1.3	20.1	1.2	50.3	9.00E-05	0.9	1.7	1	1
ENSG00000178028	DMAP1	DNA methyltransferase 1 associated protein 1	nucleus|nucleus|nucleoplasm|replication fork|cytoplasm|NuA4 histone acetyltransferase complex|	negative regulation of transcription from RNA polymerase II promoter|DNA repair|DNA methylation|chromatin organization|chromatin remodeling|transcription, DNA-templated|regulation of growth|positive regulation of transcription factor import into nucleus|histone H4 acetylation|histone H2A acetylation|negative regulation of transcription, DNA-templated|	RNA polymerase II repressing transcription factor binding|chromatin binding|transcription corepressor activity|protein binding|	9	1.1	9.77	9	1.7	42.3	1.6	50.3	9.00E-05	1.2	2.2	1	1
ENSG00000268965	AC061992.1	N/A	None	None	None	10	1	28.8	9	1.5	23.5	1.2	50.3	9.00E-05	0.8	1.7	1	1
ENSG00000134153	EMC7	ER membrane protein complex subunit 7	cytoplasm|integral component of membrane|integral component of membrane|ER membrane protein complex|	biological_process|	purine nucleotide binding|carbohydrate binding|	10	2	20.6	10	1.5	31.5	1.7	50.1	9.50E-05	1.3	2.4	1	1
ENSG00000080371	RAB21	RAB21, member RAS oncogene family	Golgi membrane|endosome|endoplasmic reticulum membrane|cytoplasmic vesicle membrane|early endosome membrane|cleavage furrow|extracellular vesicular exosome|	GTP catabolic process|small GTPase mediated signal transduction|protein transport|	GTPase activity|protein binding|GTP binding|GDP binding|	10	1.2	28.4	10	1	22.6	1.1	50.1	9.50E-05	0.9	1.6	1	1
ENSG00000111912	NCOA7	nuclear receptor coactivator 7	intracellular|nucleus|	transcription, DNA-templated|positive regulation of transcription from RNA polymerase II promoter|	protein binding|ligand-dependent nuclear receptor transcription coactivator activity|nuclear hormone receptor binding|	10	-2.3	12.6	10	-1.6	39.5	-1.6	50.1	9.50E-05	-2.6	-1.3	1	1
ENSG00000167291	TBC1D16	TBC1 domain family, member 16	None	positive regulation of Rab GTPase activity|	Rab GTPase activator activity|	9	1.2	18	9	1.2	32.4	1.2	50	9.50E-05	0.9	1.6	1	1
ENSG00000108849	PPY	pancreatic polypeptide	extracellular region|	digestion|protein secretion|	G-protein coupled receptor binding|receptor binding|hormone activity|	10	1.6	22.3	10	1.4	28	1.5	49.8	9.50E-05	1	2.1	1	1
ENSG00000156471	PTDSS1	phosphatidylserine synthase 1	endoplasmic reticulum membrane|endoplasmic reticulum membrane|membrane|membrane|integral component of membrane|	phospholipid metabolic process|phosphatidylserine biosynthetic process|phosphatidylserine biosynthetic process|small molecule metabolic process|glycerophospholipid biosynthetic process|	transferase activity|	10	0.5	6.59	10	2.3	45.9	2.2	49.7	9.50E-05	1.4	3.1	1	1
ENSG00000196655	TRAPPC4	trafficking protein particle complex 4	endoplasmic reticulum|Golgi stack|cis-Golgi network|synaptic vesicle|TRAPP complex|dendrite|synapse|	ER to Golgi vesicle-mediated transport|dendrite development|extracellular matrix organization|	protein binding|	10	-2.8	29.9	10	-2	21.5	-2.2	49.6	9.50E-05	-3.4	-1.8	1	1
ENSG00000164749	HNF4G	hepatocyte nuclear factor 4, gamma	nucleoplasm|	regulation of transcription from RNA polymerase II promoter|transcription initiation from RNA polymerase II promoter|gene expression|intracellular receptor signaling pathway|endocrine pancreas development|steroid hormone mediated signaling pathway|positive regulation of transcription, DNA-templated|	sequence-specific DNA binding transcription factor activity|steroid hormone receptor activity|ligand-activated sequence-specific DNA binding RNA polymerase II transcription factor activity|zinc ion binding|sequence-specific DNA binding|	10	0.9	17.9	10	1.2	33.4	1.1	49.5	0.0001	0.8	1.4	1	1
ENSG00000102710	SUPT20H	suppressor of Ty 20 homolog (S. cerevisiae)	SAGA complex|SAGA-type complex|	chromatin organization|autophagy|gastrulation|regulation of RNA biosynthetic process|	transcription cofactor activity|protein binding|	10	-1.3	16.2	10	-1.2	33.7	-1.2	49.5	0.0001	-1.7	-0.9	1	1
ENSG00000075089	ACTR6	ARP6 actin-related protein 6 homolog (yeast)	nucleus|cytoplasm|cytoskeleton|	None	protein binding|	10	2.7	23.7	10	1.8	29	2.3	49.5	0.0001	0.9	3.2	1	1
ENSG00000100425	BRD1	bromodomain containing 1	nucleus|nucleus|MOZ/MORF histone acetyltransferase complex|	histone H3 acetylation|	zinc ion binding|histone binding|	10	-1	19.7	10	-1.2	30.3	-1.1	49.2	0.0001	-1.5	-0.8	1	1
ENSG00000198271	KRTAP4-5	keratin associated protein 4-5	keratin filament|	aging|hair cycle|	None	10	2.7	31.4	10	2	19.9	2.3	49.2	0.0001	1.3	3.3	1	1
ENSG00000062598	ELMO2	engulfment and cell motility 2	cytosol|cytosol|cytoskeleton|membrane|	apoptotic process|Fc-gamma receptor signaling pathway involved in phagocytosis|innate immune response|cell chemotaxis|	protein binding|SH3 domain binding|receptor tyrosine kinase binding|	10	-1.3	14.5	10	-1.1	35.2	-1.2	49.2	0.0001	-1.6	-0.8	1	1
ENSG00000136451	VEZF1	vascular endothelial zinc finger 1	nucleus|	angiogenesis|endothelial cell development|regulation of transcription from RNA polymerase II promoter|transcription from RNA polymerase II promoter|cellular defense response|	DNA binding|metal ion binding|	10	1.1	20	10	1.4	30.2	1.2	49.2	0.0001	0.9	1.7	1	1
ENSG00000132130	LHX1	LIM homeobox 1	nucleus|protein complex|	urogenital system development|ureteric bud development|branching involved in ureteric bud morphogenesis|gastrulation with mouth forming second|ectoderm formation|endoderm formation|kidney development|transcription from RNA polymerase II promoter|cell-cell signaling|pattern specification process|nervous system development|motor neuron axon guidance|anatomical structure morphogenesis|post-embryonic…	sequence-specific DNA binding transcription factor activity|transcription corepressor activity|zinc ion binding|sequence-specific DNA binding|	10	0.9	21.8	10	2.7	33.8	1.1	49.1	0.0001	0.6	2.6	1	1
ENSG00000145782	ATG12	autophagy related 12	pre-autophagosomal structure membrane|pre-autophagosomal structure membrane|Atg12-Atg5-Atg16 complex|	autophagic vacuole assembly|autophagic vacuole assembly|mitochondrion degradation|C-terminal protein lipidation|cellular response to nitrogen starvation|negative regulation of type I interferon production|nucleophagy|innate immune response|	protein binding|Atg8 ligase activity|	10	1	19.9	10	1.4	30.4	1.3	49	0.0001	0.9	1.8	1	1
ENSG00000088930	XRN2	5'-3' exoribonuclease 2	nucleus|nucleolus|membrane|aggresome|	DNA catabolic process, exonucleolytic|DNA-templated transcription, termination|regulation of transcription, DNA-templated|RNA processing|mRNA processing|RNA catabolic process|spermatogenesis|cell growth|RNA metabolic process|RNA phosphodiester bond hydrolysis, exonucleolytic|RNA phosphodiester bond hydrolysis, exonucleolytic|	nuclease activity|5'-3' exoribonuclease activity|zinc ion binding|5'-3' exonuclease activity|poly(A) RNA binding|	10	-1.6	19.6	10	-1.9	29.9	-1.7	49	0.0001	-2.3	-1.2	1	1
ENSG00000104412	EMC2	ER membrane protein complex subunit 2	nucleus|cytoplasm|mitochondrion|endoplasmic reticulum|ER membrane protein complex|	None	None	10	1.1	16	10	1.6	34.3	1.4	48.9	0.00011	1	1.9	1	1
ENSG00000142507	PSMB6	proteasome (prosome, macropain) subunit, beta type, 6	nucleus|nucleoplasm|cytosol|proteasome core complex|extracellular vesicular exosome|	G1/S transition of mitotic cell cycle|protein polyubiquitination|mitotic cell cycle|antigen processing and presentation of peptide antigen via MHC class I|antigen processing and presentation of exogenous peptide antigen via MHC class I, TAP-dependent|regulation of cellular amino acid metabolic process|apoptotic process|DNA damage response, signal transduction by p53 class mediator resulting in ce…	endopeptidase activity|threonine-type endopeptidase activity|	8	1.5	18.6	9	2.1	32.2	1.7	48.8	0.000125	1.2	2.6	1	1
ENSG00000131738	KRT33B	keratin 33B	extracellular space|intermediate filament|	aging|hair cycle|	structural molecule activity|	10	1.5	12	10	1.1	37.6	1.1	48.8	0.000125	0.8	1.8	1	1
ENSG00000079785	DDX1	DEAD (Asp-Glu-Ala-Asp) box helicase 1	nucleus|cytoplasm|cytoplasmic stress granule|membrane|ribonucleoprotein complex|cleavage body|tRNA-splicing ligase complex|	spliceosomal complex assembly|ATP catabolic process|double-strand break repair|transcription, DNA-templated|regulation of transcription, DNA-templated|regulation of translational initiation|multicellular organismal development|response to virus|DNA duplex unwinding|response to exogenous dsRNA|nucleic acid phosphodiester bond hydrolysis|nucleic acid phosphodiester bond hydrolysis|	DNA binding|chromatin binding|transcription cofactor activity|RNA helicase activity|double-stranded RNA binding|nuclease activity|exonuclease activity|protein binding|ATP binding|ATP-dependent helicase activity|poly(A) binding|DNA/RNA helicase activity|poly(A) RNA binding|	10	1.3	23.2	9	1.4	26.1	1.4	48.7	0.000125	1	1.9	1	1
ENSG00000253896	AC144568.2	N/A	None	None	None	10	1.2	10.9	10	2.3	41.2	2.1	48.7	0.000125	1.3	3.1	1	1
ENSG00000250151	ARPC4-TTLL3	ARPC4-TTLL3 readthrough	None	None	None	10	2	29.9	10	1.8	19.3	1.9	48.7	0.000125	1.3	2.6	1	1
ENSG00000171634	BPTF	bromodomain PHD finger transcription factor	nucleus|nucleolus|cytoplasm|microtubule cytoskeleton|NURF complex|	negative regulation of transcription from RNA polymerase II promoter|embryonic placenta development|ATP catabolic process|chromatin remodeling|transcription, DNA-templated|regulation of transcription, DNA-templated|brain development|endoderm development|anterior/posterior pattern specification|positive regulation of transcription, DNA-templated|	protein binding|DNA-dependent ATPase activity|transcription factor binding|zinc ion binding|sequence-specific DNA binding|sequence-specific DNA binding|	10	1.4	22	10	1.2	27	1.2	48.6	0.000125	0.9	1.8	1	1
ENSG00000184557	SOCS3	suppressor of cytokine signaling 3	cytosol|	negative regulation of protein kinase activity|JAK-STAT cascade|protein ubiquitination|cytokine-mediated signaling pathway|regulation of growth|negative regulation of apoptotic process|positive regulation of cell differentiation|negative regulation of insulin receptor signaling pathway|interferon-gamma-mediated signaling pathway|regulation of interferon-gamma-mediated signaling pathway|type I int…	protein kinase inhibitor activity|protein binding|	10	1	19.4	10	1	29.5	1	48.5	0.000125	0.8	1.4	1	1
ENSG00000141252	VPS53	vacuolar protein sorting 53 homolog (S. cerevisiae)	GARP complex|endosome membrane|	protein transport|	protein binding|	9	1.5	14.6	9	1.2	34.7	1.2	48.4	0.000125	0.9	1.8	1	1
ENSG00000180979	LRRC57	leucine rich repeat containing 57	extracellular vesicular exosome|	None	None	10	1.3	18.2	10	1.9	31.5	1.6	48.3	0.000125	1.2	2.2	1	1
ENSG00000268702	AL049829.1	N/A	None	None	None	8	2.1	34	8	2.2	14.8	2.2	48.3	0.000125	1.4	3.1	1	1
ENSG00000175792	RUVBL1	RuvB-like AAA ATPase 1	Swr1 complex|nucleus|nucleoplasm|cytoplasm|Golgi apparatus|microtubule organizing center|membrane|nuclear matrix|Ino80 complex|NuA4 histone acetyltransferase complex|intracellular membrane-bounded organelle|extracellular vesicular exosome|MLL1 complex|	DNA repair|DNA recombination|chromatin organization|nucleosome assembly|transcription, DNA-templated|regulation of transcription from RNA polymerase II promoter|mitotic nuclear division|spermatogenesis|DNA duplex unwinding|DNA duplex unwinding|centromere-specific nucleosome assembly|regulation of growth|histone H4 acetylation|histone H2A acetylation|	DNA helicase activity|protein binding|ATP binding|	8	1.3	18.5	8	2.1	32.5	1.5	48.2	0.000135	1.1	2.5	1	1
ENSG00000100519	PSMC6	proteasome (prosome, macropain) 26S subunit, ATPase, 6	proteasome complex|nucleus|nucleoplasm|cytosol|membrane|proteasome accessory complex|extracellular vesicular exosome|	G1/S transition of mitotic cell cycle|protein polyubiquitination|mitotic cell cycle|antigen processing and presentation of peptide antigen via MHC class I|antigen processing and presentation of exogenous peptide antigen via MHC class I, TAP-dependent|ATP catabolic process|ubiquitin-dependent protein catabolic process|regulation of cellular amino acid metabolic process|apoptotic process|DNA damage…	protein binding|ATP binding|ATPase activity|protein binding, bridging|	6	2.7	21.1	8	1.8	29.9	2.3	48	0.000135	1.5	3.5	1	1
ENSG00000101444	AHCY	adenosylhomocysteinase	cytoplasm|cytosol|melanosome|extracellular vesicular exosome|	sulfur amino acid metabolic process|one-carbon metabolic process|xenobiotic metabolic process|methylation|cellular nitrogen compound metabolic process|small molecule metabolic process|	adenosylhomocysteinase activity|	10	1.1	18.6	10	1.3	30.3	1.2	47.9	0.000135	0.9	1.6	1	1
ENSG00000108405	P2RX1	purinergic receptor P2X, ligand-gated ion channel, 1	integral component of nuclear inner membrane|plasma membrane|integral component of plasma membrane|external side of cell outer membrane|neuron projection|protein complex|membrane raft|postsynaptic membrane|	serotonin secretion by platelet|regulation of vascular smooth muscle contraction|transport|ion transport|cation transport|activation of cysteine-type endopeptidase activity involved in apoptotic process|signal transduction|insemination|blood coagulation|regulation of blood pressure|neuronal action potential|platelet activation|response to ATP|synaptic transmission, glutamatergic|purinergic nucleo…	purinergic nucleotide receptor activity|extracellular ATP-gated cation channel activity|cation channel activity|calcium channel activity|ATP binding|drug binding|zinc ion binding|	10	0.9	11.4	10	2.3	37.8	0.9	47.9	0.000135	0.7	2.3	1	1
ENSG00000158545	ZC3H18	zinc finger CCCH-type containing 18	nucleus|	None	poly(A) RNA binding|metal ion binding|	10	1.3	24.1	10	3.2	27.6	1.1	47.6	0.00014	1	3.2	1	1
ENSG00000197681	TBC1D3	TBC1 domain family, member 3	plasma membrane|	positive regulation of Rab GTPase activity|	Rab GTPase activator activity|	7	1.3	21.2	7	1.9	28.8	1.7	47.6	0.00014	1.2	2.5	1	1
ENSG00000159210	SNF8	SNF8, ESCRT-II complex subunit	nucleus|transcription factor complex|cytosol|late endosome membrane|extracellular vesicular exosome|	transcription, DNA-templated|regulation of transcription from RNA polymerase II promoter|protein transport|endosomal transport|membrane organization|	protein binding|transcription factor binding|protein homodimerization activity|	10	1.6	28.3	10	1	22.6	1.3	47.5	0.00015	0.9	1.8	1	1
ENSG00000117308	GALE	UDP-galactose-4-epimerase	cytosol|extracellular vesicular exosome|	carbohydrate metabolic process|galactose catabolic process|galactose catabolic process|cellular metabolic process|small molecule metabolic process|	UDP-glucose 4-epimerase activity|UDP-glucose 4-epimerase activity|protein homodimerization activity|coenzyme binding|	10	-2.7	16.7	10	-1.1	32.9	-1.1	47.4	0.000155	-1.9	-0.7	1	1
ENSG00000205629	LCMT1	leucine carboxyl methyltransferase 1	None	cellular protein modification process|protein methylation|C-terminal protein methylation|negative regulation of protein complex assembly|regulation of apoptotic process|regulation of mitotic cell cycle spindle assembly checkpoint|	protein C-terminal carboxyl O-methyltransferase activity|protein binding|S-adenosylmethionine-dependent methyltransferase activity|	10	1.7	20.7	10	1.2	27.4	1.2	47.3	0.000155	0.9	2	1	1
ENSG00000258472	RP11-192H23.4	N/A	None	None	None	10	1	21.5	10	1.1	26.5	1.1	47.3	0.000155	0.8	1.5	1	1
ENSG00000171314	PGAM1	phosphoglycerate mutase 1 (brain)	cytoplasm|cytosol|cytosol|membrane|extracellular vesicular exosome|	carbohydrate metabolic process|glucose metabolic process|gluconeogenesis|glycolytic process|glycolytic process|regulation of glycolytic process|dephosphorylation|regulation of pentose-phosphate shunt|small molecule metabolic process|respiratory burst|	bisphosphoglycerate mutase activity|bisphosphoglycerate 2-phosphatase activity|phosphoglycerate mutase activity|phosphoglycerate mutase activity|phosphoglycerate mutase activity|protein binding|protein kinase binding|	8	1.2	13.6	10	1.4	34.4	1.2	47.3	0.000155	1	2	1	1
ENSG00000127774	EMC6	ER membrane protein complex subunit 6	integral component of membrane|ER membrane protein complex|	None	None	10	0.8	20.8	10	0.9	26.8	0.9	47.1	0.000155	0.7	1.3	1	1
ENSG00000180198	RCC1	regulator of chromosome condensation 1	nuclear chromatin|condensed nuclear chromosome|nucleus|nucleoplasm|cytoplasm|nuclear membrane|	G1/S transition of mitotic cell cycle|mitotic spindle organization|chromosome segregation|mitotic nuclear division|regulation of mitosis|viral process|positive regulation of Ran GTPase activity|positive regulation of Ran GTPase activity|spindle assembly|	chromatin binding|Ran guanyl-nucleotide exchange factor activity|protein binding|nucleosomal DNA binding|histone binding|	9	1.1	18.3	10	1.7	32.2	1.6	47	0.000155	1.1	2.1	1	1
ENSG00000177302	TOP3A	topoisomerase (DNA) III alpha	nucleus|chromosome|PML body|	DNA topological change|meiotic nuclear division|	DNA binding|DNA topoisomerase type I activity|protein binding|zinc ion binding|	10	2.3	17.4	10	1.8	30.3	2	46.8	0.00017	1.5	2.8	1	0
ENSG00000238083	LRRC37A2	leucine rich repeat containing 37, member A2	integral component of membrane|	None	None	10	1.3	18.9	10	2.2	29.3	0.9	46.7	0.000175	0.7	2.3	1	0
ENSG00000135452	TSPAN31	tetraspanin 31	integral component of plasma membrane|membrane|	positive regulation of cell proliferation|	None	10	0.9	16.5	10	1.1	31	1	46.7	0.000175	0.7	1.5	1	0
ENSG00000132661	NXT1	nuclear transport factor 2-like export factor 1	nuclear pore|cytoplasm|nuclear speck|	RNA export from nucleus|protein export from nucleus|	protein binding|Ran GTPase binding|	9	-2.3	13.6	10	2.3	40.2	2.2	46.7	0.000175	1.5	3.3	1	0
ENSG00000205544	TMEM256	transmembrane protein 256	integral component of membrane|extracellular vesicular exosome|	biological_process|	molecular_function|	10	2.5	14.8	10	2.9	32.9	2.6	46.6	0.000175	0.8	3.7	1	0
ENSG00000250644	RP11-295K3.1	N/A	None	None	None	10	-0.9	19.8	10	-1.2	27.7	-1	46.6	0.000175	-1.6	-0.8	1	0
ENSG00000086758	HUWE1	HECT, UBA and WWE domain containing 1, E3 ubiquitin protein ligase	nucleus|nucleus|cytoplasm|membrane|extracellular vesicular exosome|	protein polyubiquitination|base-excision repair|protein monoubiquitination|histone ubiquitination|cell differentiation|protein ubiquitination involved in ubiquitin-dependent protein catabolic process|	DNA binding|ubiquitin-protein transferase activity|protein binding|ligase activity|poly(A) RNA binding|	10	-0.8	21.4	10	-1.4	27.4	-1.2	46.6	0.000175	-1.7	-0.8	1	0
ENSG00000105698	USF2	upstream transcription factor 2, c-fos interacting	nucleus|	regulation of transcription from RNA polymerase II promoter by glucose|positive regulation of transcription from RNA polymerase II promoter by glucose|positive regulation of transcription from RNA polymerase II promoter by glucose|transcription, DNA-templated|transcription from RNA polymerase II promoter|lactation|late viral transcription|positive regulation of transcription from RNA polymerase I…	RNA polymerase II core promoter proximal region sequence-specific DNA binding|double-stranded DNA binding|sequence-specific DNA binding transcription factor activity|RNA polymerase II distal enhancer sequence-specific DNA binding transcription factor activity|protein binding|protein homodimerization activity|bHLH transcription factor binding|sequence-specific DNA binding|protein heterodimerizatio…	10	1.1	21.8	10	1	24.8	1.1	46.2	0.000185	0.7	1.6	1	0
ENSG00000204752	AC025278.1	N/A	None	None	None	10	0.7	3.08	10	2.4	47	2.2	46.2	0.000185	1.1	3.5	1	0
ENSG00000102786	INTS6	integrator complex subunit 6	nucleus|actin cytoskeleton|integrator complex|	signal transduction|snRNA processing|	transmembrane signaling receptor activity|protein binding|	10	1	7.84	10	3.2	44.4	3	46.2	0.000185	1.3	4.3	1	0
ENSG00000103035	PSMD7	proteasome (prosome, macropain) 26S subunit, non-ATPase, 7	proteasome complex|nucleus|nucleoplasm|cytosol|proteasome regulatory particle|membrane|extracellular vesicular exosome|	G1/S transition of mitotic cell cycle|protein polyubiquitination|mitotic cell cycle|antigen processing and presentation of peptide antigen via MHC class I|antigen processing and presentation of exogenous peptide antigen via MHC class I, TAP-dependent|regulation of cellular amino acid metabolic process|apoptotic process|DNA damage response, signal transduction by p53 class mediator resulting in ce…	protein binding|	10	0.7	1.12	10	1.8	47.1	1.8	46	0.000195	1.3	2.7	1	0
ENSG00000125954	CHURC1-FNTB	CHURC1-FNTB readthrough	None	None	None	10	2	16.2	10	3.1	32.9	3	45.9	0.0002	1.5	4.2	1	0
ENSG00000182872	RBM10	RNA binding motif protein 10	nucleus|	negative regulation of transcription from RNA polymerase II promoter|mRNA processing|biological_process|negative regulation of cell proliferation|RNA splicing|positive regulation of smooth muscle cell apoptotic process|3'-UTR-mediated mRNA stabilization|	nucleotide binding|protein binding|zinc ion binding|protein complex binding|identical protein binding|poly(A) RNA binding|	10	0.8	20.1	10	0.9	26.3	0.9	45.8	0.0002	0.7	1.3	1	0
ENSG00000033030	ZCCHC8	zinc finger, CCHC domain containing 8	nucleus|nucleoplasm|catalytic step 2 spliceosome|	mRNA splicing, via spliceosome|	protein binding|zinc ion binding|poly(A) RNA binding|	10	0.9	22.3	10	1	23.8	0.9	45.6	0.000205	0.7	1.4	1	0
ENSG00000172869	DMXL1	Dmx-like 1	None	None	None	10	0.8	9.95	10	1.6	39.9	1.4	45.5	0.00021	0.9	2	1	0
ENSG00000205138	SDHAF1	succinate dehydrogenase complex assembly factor 1	mitochondrion|mitochondrial matrix|	iron-sulfur cluster assembly|mitochondrial respiratory chain complex II assembly|	None	10	1.1	15.9	10	1.1	30	1.1	45.5	0.00021	0.8	1.5	1	0
ENSG00000123091	RNF11	ring finger protein 11	ubiquitin ligase complex|nucleus|early endosome|recycling endosome|extracellular vesicular exosome|	protein ubiquitination involved in ubiquitin-dependent protein catabolic process|protein autoubiquitination|	DNA binding|ubiquitin-protein transferase activity|protein binding|zinc ion binding|	10	0.6	11.5	10	1.7	35.9	1.2	45.5	0.00021	0.8	2	1	0
ENSG00000100104	SRRD	SRR1 domain containing	None	rhythmic process|	None	10	1.8	16.1	10	1.4	30.4	1.5	45.5	0.00021	1	2.1	1	0
ENSG00000181666	HKR1	HKR1, GLI-Kruppel zinc finger family member	nucleus|	transcription, DNA-templated|regulation of transcription, DNA-templated|multicellular organismal development|	DNA binding|metal ion binding|	10	1.2	20.1	10	1	25.8	1	45.5	0.00021	0.7	1.5	1	0
ENSG00000214556	C17ORF98	chromosome 17 open reading frame 98	None	None	None	10	1.1	15.5	10	1.1	30.2	1.1	45.3	0.000215	0.8	1.5	1	0
ENSG00000159352	PSMD4	proteasome (prosome, macropain) 26S subunit, non-ATPase, 4	proteasome complex|nucleus|nucleoplasm|cytoplasm|cytosol|proteasome regulatory particle, base subcomplex|proteasome accessory complex|	G1/S transition of mitotic cell cycle|protein polyubiquitination|mitotic cell cycle|antigen processing and presentation of peptide antigen via MHC class I|antigen processing and presentation of exogenous peptide antigen via MHC class I, TAP-dependent|regulation of cellular amino acid metabolic process|apoptotic process|DNA damage response, signal transduction by p53 class mediator resulting in ce…	protein binding|identical protein binding|poly(A) RNA binding|	9	2.2	26	9	1.8	20.3	1.9	45.3	0.000215	1.5	2.8	1	0
ENSG00000131095	GFAP	glial fibrillary acidic protein	cytoplasm|cytosol|intermediate filament|membrane|cell body|astrocyte projection|	response to wounding|positive regulation of Schwann cell proliferation|negative regulation of neuron projection development|astrocyte development|extracellular matrix organization|neuron projection regeneration|intermediate filament organization|regulation of neurotransmitter uptake|Bergmann glial cell differentiation|long-term synaptic potentiation|	integrin binding|structural constituent of cytoskeleton|kinase binding|	10	1.5	29.8	10	1.2	16.2	1.4	45.3	0.000215	0.9	1.9	1	0
ENSG00000120158	RCL1	RNA terminal phosphate cyclase-like 1	nucleolus|	RNA processing|biological_process|ribosome biogenesis|	catalytic activity|	10	-1.7	31.9	10	-1.4	14.1	-1.5	45.3	0.000215	-2.2	-1.1	1	0
ENSG00000108296	CWC25	CWC25 spliceosome-associated protein homolog (S. cerevisiae)	None	None	None	10	1	23.4	10	0.8	22.8	0.9	45.2	0.00022	0.7	1.3	1	0
ENSG00000152684	PELO	pelota homolog (Drosophila)	nucleus|cytoplasm|	cell cycle|cell proliferation|chromosome organization|cell division|nuclear-transcribed mRNA catabolic process, non-stop decay|nuclear-transcribed mRNA catabolic process, no-go decay|RNA surveillance|nucleic acid phosphodiester bond hydrolysis|	endonuclease activity|metal ion binding|	10	-1.6	18.6	10	-1.4	27.1	-1.5	45.1	0.000225	-2	-1.1	1	0
ENSG00000108799	EZH1	enhancer of zeste 1 polycomb repressive complex 2 subunit	nucleus|ESC/E(Z) complex|	negative regulation of transcription from RNA polymerase II promoter|transcription, DNA-templated|anatomical structure morphogenesis|histone H3-K27 methylation|	chromatin binding|histone methyltransferase activity (H3-K27 specific)|	10	0.6	8.86	10	1.2	39.1	1.1	45	0.000225	0.8	1.6	1	0
ENSG00000223510	CDRT15	CMT1A duplicated region transcript 15	None	None	None	10	1.1	15.7	10	1.1	29.6	1.1	44.9	0.000235	0.9	1.6	1	0
ENSG00000151414	NEK7	NIMA-related kinase 7	spindle pole|nucleus|cytoplasm|microtubule organizing center|microtubule|	cytokinesis|protein phosphorylation|regulation of mitotic cell cycle|spindle assembly|	protein serine/threonine kinase activity|ATP binding|metal ion binding|	10	0.8	19.4	10	1	25.9	0.9	44.8	0.00024	0.7	1.3	1	0
ENSG00000198563	DDX39B	DEAD (Asp-Glu-Ala-Asp) box polypeptide 39B	transcription export complex|nucleus|spliceosomal complex|U4 snRNP|U6 snRNP|cytoplasm|nuclear speck|	spliceosomal complex assembly|mRNA splicing, via spliceosome|ATP catabolic process|ATP catabolic process|mRNA export from nucleus|mRNA export from nucleus|RNA splicing|RNA secondary structure unwinding|positive regulation of DNA-templated transcription, elongation|viral mRNA export from host cell nucleus|negative regulation of DNA damage checkpoint|	ATP-dependent RNA helicase activity|protein binding|ATP binding|RNA-dependent ATPase activity|U6 snRNA binding|U4 snRNA binding|ATP-dependent protein binding|poly(A) RNA binding|	10	-2.4	5.8	10	-1.7	41.4	-1.8	44.7	0.000245	-2.8	-1.4	1	0
ENSG00000185262	UBALD2	UBA-like domain containing 2	None	None	None	10	2.5	31.1	10	2.1	14.2	2.2	44.6	0.000245	1.4	3.2	1	0
ENSG00000065361	ERBB3	v-erb-b2 avian erythroblastic leukemia viral oncogene homolog 3	extracellular space|plasma membrane|integral component of plasma membrane|basolateral plasma membrane|apical plasma membrane|lateral plasma membrane|receptor complex|receptor complex|	endocardial cushion development|protein phosphorylation|negative regulation of cell adhesion|signal transduction|transmembrane receptor protein tyrosine kinase signaling pathway|epidermal growth factor receptor signaling pathway|peripheral nervous system development|heart development|fibroblast growth factor receptor signaling pathway|negative regulation of signal transduction|Schwann cell differ…	transmembrane signaling receptor activity|protein binding|ATP binding|growth factor binding|growth factor binding|protein tyrosine kinase activator activity|protein homodimerization activity|protein heterodimerization activity|protein heterodimerization activity|	10	0.9	17.6	10	1	27.4	0.9	44.5	0.000245	0.7	1.3	1	0
ENSG00000066117	SMARCD1	SWI/SNF related, matrix associated, actin dependent regulator of chromatin, subfamily d, member 1	SWI/SNF complex|npBAF complex|nBAF complex|	nucleosome disassembly|chromatin remodeling|chromatin remodeling|regulation of transcription from RNA polymerase II promoter|nervous system development|chromatin-mediated maintenance of transcription|	transcription coactivator activity|protein binding|protein complex scaffold|	10	0.9	18.8	10	1.5	28.8	1.1	44.3	0.00026	0.8	1.8	1	0
ENSG00000156508	EEF1A1	eukaryotic translation elongation factor 1 alpha 1	extracellular space|nucleus|nucleolus|cytoplasm|cytoplasm|cytoplasm|cytosol|eukaryotic translation elongation factor 1 complex|plasma membrane|membrane|extracellular vesicular exosome|	GTP catabolic process|transcription, DNA-templated|regulation of transcription, DNA-templated|translation|translational elongation|gene expression|cellular protein metabolic process|cellular response to epidermal growth factor stimulus|	translation elongation factor activity|GTPase activity|protein binding|GTP binding|protein kinase binding|poly(A) RNA binding|	9	2.3	32.8	8	1.5	14.1	2.2	44.2	0.00026	1.6	3.2	1	0
ENSG00000135801	TAF5L	TAF5-like RNA polymerase II, p300/CBP-associated factor (PCAF)-associated factor, 65kDa	STAGA complex|transcription factor TFTC complex|	chromatin organization|regulation of transcription, DNA-templated|transcription from RNA polymerase II promoter|histone H3 acetylation|	sequence-specific DNA binding transcription factor activity|transcription coactivator activity|histone acetyltransferase activity|	10	-1	20.8	10	-2.1	29	-1.6	44.1	0.00026	-2.3	-0.8	1	0
ENSG00000138448	ITGAV	integrin, alpha V	plasma membrane|plasma membrane|integral component of plasma membrane|integrin complex|integrin complex|external side of plasma membrane|cell surface|cell surface|membrane|alphav-beta3 integrin-IGF-1-IGF1R complex|phagocytic vesicle|extracellular vesicular exosome|	angiogenesis|antigen processing and presentation of peptide antigen via MHC class I|antigen processing and presentation of exogenous peptide antigen via MHC class I, TAP-dependent|cell adhesion|cell-matrix adhesion|integrin-mediated signaling pathway|axon guidance|blood coagulation|positive regulation of cell proliferation|response to virus|negative regulation of macrophage derived foam cell diff…	virus receptor activity|opsonin binding|protein kinase C binding|voltage-gated calcium channel activity|protein binding|insulin-like growth factor I binding|metal ion binding|transforming growth factor beta binding|	10	-1.1	18.3	10	-2.5	32.8	-1.9	43.9	0.000265	-2.9	-1	1	0
ENSG00000108774	RAB5C	RAB5C, member RAS oncogene family	lysosomal membrane|lipid particle|plasma membrane|endocytic vesicle|early endosome membrane|melanosome|intracellular membrane-bounded organelle|extracellular vesicular exosome|	GTP catabolic process|endosome organization|small GTPase mediated signal transduction|protein transport|regulation of endocytosis|	GTPase activity|GTP binding|GDP binding|	3	2.5	13.5	3	2.9	31.3	2.8	43.9	0.000265	2.2	4.7	1	0
ENSG00000187595	ZNF385C	zinc finger protein 385C	nucleus|	None	nucleic acid binding|zinc ion binding|	10	1.3	16.6	10	2.2	28.9	1.5	43.9	0.000265	0.8	2.4	1	0
ENSG00000230055	CISD3	CDGSH iron sulfur domain 3	mitochondrion|	None	metal ion binding|2 iron, 2 sulfur cluster binding|	10	0.8	21.6	10	1.4	27.3	1.2	43.9	0.000265	0.8	1.7	1	0
ENSG00000186393	KRT26	keratin 26	intermediate filament|	None	structural molecule activity|	10	1.5	21.4	10	1.7	23.5	1.6	43.9	0.000265	1.2	2.2	1	0
ENSG00000172660	TAF15	TAF15 RNA polymerase II, TATA box binding protein (TBP)-associated factor, 68kDa	nucleus|cytoplasm|	positive regulation of transcription, DNA-templated|	nucleotide binding|DNA binding|protein binding|zinc ion binding|poly(A) RNA binding|	10	0.9	19.6	10	1.5	28.2	1.4	43.8	0.00027	0.9	1.8	1	0
ENSG00000115761	NOL10	nucleolar protein 10	nucleolus|	None	poly(A) RNA binding|	10	-1.8	25.6	10	-1.2	21.1	-1.6	43.7	0.00027	-2.2	-1.1	1	0
ENSG00000091483	FH	fumarate hydratase	cytoplasm|mitochondrion|mitochondrial matrix|tricarboxylic acid cycle enzyme complex|extracellular vesicular exosome|	tricarboxylic acid cycle|tricarboxylic acid cycle|fumarate metabolic process|cellular metabolic process|small molecule metabolic process|homeostasis of number of cells within a tissue|	fumarate hydratase activity|	10	2	25.6	10	1.3	20.6	1.7	43.7	0.00027	1.2	2.4	1	0
ENSG00000144524	COPS7B	COP9 signalosome subunit 7B	nucleus|cytoplasm|COP9 signalosome|	cullin deneddylation|	None	10	1	26.5	10	1.3	18.5	1.2	43.7	0.00027	0.8	1.6	1	0
ENSG00000185829	ARL17A	ADP-ribosylation factor-like 17A	None	None	None	10	0.9	16.3	10	1.6	30.6	1.3	43.6	0.000275	0.9	1.9	1	0
ENSG00000003756	RBM5	RNA binding motif protein 5	nucleus|nucleoplasm|spliceosomal complex|	spliceosomal complex assembly|regulation of alternative mRNA splicing, via spliceosome|mRNA splicing, via spliceosome|RNA processing|apoptotic process|negative regulation of cell proliferation|RNA splicing|gene expression|positive regulation of apoptotic process|positive regulation of apoptotic process|	nucleotide binding|DNA binding|RNA binding|mRNA binding|protein binding|zinc ion binding|poly(A) RNA binding|	10	1	20	10	1.1	23.9	1.1	43.5	0.000275	0.8	1.5	1	0
ENSG00000169750	RAC3	ras-related C3 botulinum toxin substrate 3 (rho family, small GTP binding protein Rac3)	cytosol|plasma membrane|endomembrane system|lamellipodium|growth cone|filamentous actin|neuron projection|neuronal cell body|perinuclear region of cytoplasm|cell periphery|	GTP catabolic process|small GTPase mediated signal transduction|cell projection assembly|actin cytoskeleton organization|neuron projection development|positive regulation of cell adhesion mediated by integrin|intracellular signal transduction|neuromuscular process controlling balance|regulation of small GTPase mediated signal transduction|positive regulation of substrate adhesion-dependent cell s…	GTPase activity|protein binding|GTP binding|calcium-dependent protein binding|	10	0.8	14.6	10	1.1	30.2	0.9	43.5	0.000275	0.7	1.4	1	0
ENSG00000198242	RPL23A	ribosomal protein L23a	nucleus|cytosol|cytosolic large ribosomal subunit|cytosolic large ribosomal subunit|TORC2 complex|extracellular vesicular exosome|	nuclear-transcribed mRNA catabolic process, nonsense-mediated decay|translation|translation|translational initiation|translational elongation|translational termination|SRP-dependent cotranslational protein targeting to membrane|cell proliferation|gene expression|viral process|RNA metabolic process|mRNA metabolic process|viral life cycle|viral transcription|cellular protein metabolic process|	nucleotide binding|structural constituent of ribosome|protein binding|rRNA binding|poly(A) RNA binding|	10	0.7	15.6	10	1	29.4	0.9	43.4	0.00028	0.7	1.3	1	0
ENSG00000254901	MEF2BNB	MEF2B neighbor	None	heart development|	protein binding|	10	1.9	28.2	10	1	21.7	1.8	43.4	0.00028	0.9	2.3	1	0
ENSG00000174953	DHX36	DEAH (Asp-Glu-Ala-His) box polypeptide 36	chromosome, telomeric region|nucleus|cytosol|	ossification|ATP catabolic process|ATP catabolic process|transcription, DNA-templated|response to virus|RNA secondary structure unwinding|positive regulation of telomere maintenance|positive regulation of type I interferon production|response to exogenous dsRNA|innate immune response|positive regulation of transcription from RNA polymerase II promoter|	core promoter binding|G-quadruplex RNA binding|double-stranded RNA binding|protein binding|ATP binding|ATP-dependent helicase activity|DNA-dependent ATPase activity|histone deacetylase binding|transcription regulatory region DNA binding|poly(A) RNA binding|G-quadruplex DNA binding|	10	1.3	18.1	10	1.3	25.7	1.3	43.4	0.00028	1	1.9	1	0
ENSG00000167548	KMT2D	lysine (K)-specific methyltransferase 2D	nucleus|histone methyltransferase complex|	oocyte growth|in utero embryonic development|chromatin silencing|transcription, DNA-templated|regulation of transcription, DNA-templated|positive regulation of cell proliferation|positive regulation of intracellular estrogen receptor signaling pathway|response to estrogen|positive regulation of transcription from RNA polymerase II promoter|oogenesis|histone H3-K4 methylation|	DNA binding|protein binding|zinc ion binding|histone-lysine N-methyltransferase activity|transcription regulatory region DNA binding|	10	0.9	18.3	10	0.9	25.3	0.9	43.3	0.00028	0.7	1.4	1	0
ENSG00000167889	MGAT5B	mannosyl (alpha-1,6-)-glycoprotein beta-1,6-N-acetyl-glucosaminyltransferase, isozyme B	Golgi membrane|integral component of membrane|	protein N-linked glycosylation|	protein binding|alpha-1,6-mannosylglycoprotein 6-beta-N-acetylglucosaminyltransferase activity|metal ion binding|	10	0.9	21.3	10	1	22.5	1	43.3	0.00028	0.7	1.4	1	0
ENSG00000064932	SBNO2	strawberry notch homolog 2 (Drosophila)	cellular_component|	macrophage activation involved in immune response|transcription, DNA-templated|negative regulation of transcription, DNA-templated|regulation of inflammatory response|	None	10	0.9	21.5	10	1	22.4	1	43.3	0.00028	0.7	1.4	1	0
ENSG00000167522	ANKRD11	ankyrin repeat domain 11	nucleus|cytoplasm|plasma membrane|	in utero embryonic development|tissue homeostasis|multicellular organism growth|odontogenesis of dentin-containing tooth|skeletal system morphogenesis|face morphogenesis|bone development|	None	9	1.3	13	10	1.3	30.6	1.3	43.2	0.00028	0.9	1.9	1	0
ENSG00000196535	MYO18A	myosin XVIIIA	Golgi membrane|endoplasmic reticulum-Golgi intermediate compartment|trans-Golgi network|membrane|myosin complex|actomyosin|	DNA metabolic process|Golgi organization|cell migration|actomyosin structure organization|negative regulation of apoptotic process|Golgi vesicle budding|positive regulation of protein secretion|	DNA binding|motor activity|protein binding|ATP binding|ADP binding|poly(A) RNA binding|actin filament binding|	10	0.9	14.8	10	1.5	29.9	1.1	43.2	0.00028	0.8	1.8	1	0
ENSG00000125445	MRPS7	mitochondrial ribosomal protein S7	mitochondrion|cytosolic small ribosomal subunit|	translation|	RNA binding|structural constituent of ribosome|poly(A) RNA binding|	10	0.8	16.5	10	0.8	27	0.8	43.1	0.00028	0.6	1.2	1	0
ENSG00000080603	SRCAP	Snf2-related CREBBP activator protein	nucleus|Golgi apparatus|protein complex|	transcription, DNA-templated|regulation of transcription from RNA polymerase II promoter|viral process|histone acetylation|	DNA binding|transcription coactivator activity|helicase activity|histone acetyltransferase activity|ATP binding|	10	2.3	15.1	10	1.9	28.7	2.1	43	0.00028	1.4	2.8	1	0
ENSG00000166847	DCTN5	dynactin 5 (p25)	condensed chromosome kinetochore|centrosome|cytosol|	antigen processing and presentation of exogenous peptide antigen via MHC class II|	None	8	1.4	20.9	7	2	24.2	1.4	42.9	0.000285	1.1	2.5	1	0
ENSG00000138092	CENPO	centromere protein O	condensed chromosome kinetochore|nucleus|nucleoplasm|cytosol|	mitotic cell cycle|nucleosome assembly|centromere-specific nucleosome assembly|	None	9	-0.8	5.67	9	3	42.7	3	42.9	0.000285	1.3	4.5	1	0
ENSG00000166329	CCDC182	coiled-coil domain containing 182	cellular_component|	female gonad development|	molecular_function|	10	3.1	25.9	10	0.9	22.1	0.8	42.9	0.000285	0.6	2.5	1	0
ENSG00000176809	LRRC37A3	leucine rich repeat containing 37, member A3	integral component of membrane|	None	None	10	0.7	12.4	10	1.1	33.4	1	42.9	0.000285	0.7	1.5	1	0
ENSG00000173838	10-Mar	membrane-associated ring finger (C3HC4) 10, E3 ubiquitin protein ligase	None	protein ubiquitination|	zinc ion binding|ligase activity|	10	1.2	29.7	10	0.9	15.3	1.1	42.9	0.000285	0.8	1.5	1	0
ENSG00000141738	GRB7	growth factor receptor-bound protein 7	cytosol|cytosol|plasma membrane|focal adhesion|cytoplasmic stress granule|cell projection|	epidermal growth factor receptor signaling pathway|blood coagulation|positive regulation of signal transduction|negative regulation of translation|positive regulation of cell migration|stress granule assembly|leukocyte migration|	RNA binding|SH3/SH2 adaptor activity|protein binding|protein kinase binding|phosphatidylinositol binding|identical protein binding|	10	0.8	14.6	10	1.3	30.6	1.1	42.8	0.000285	0.8	1.7	1	0
ENSG00000073670	ADAM11	ADAM metallopeptidase domain 11	plasma membrane|integral component of membrane|extracellular matrix|	proteolysis|integrin-mediated signaling pathway|	metalloendopeptidase activity|integrin binding|metallopeptidase activity|zinc ion binding|	10	1	14.2	10	1	28.9	1	42.7	0.000285	0.7	1.5	1	0
ENSG00000109107	ALDOC	aldolase C, fructose-bisphosphate	mitochondrion|cytosol|cytoskeleton|axon|extracellular vesicular exosome|	response to hypoxia|carbohydrate metabolic process|fructose metabolic process|glucose metabolic process|gluconeogenesis|glycolytic process|glycolytic process|apoptotic process|aging|response to organonitrogen compound|response to organic cyclic compound|fructose 1,6-bisphosphate metabolic process|epithelial cell differentiation|organ regeneration|small molecule metabolic process|protein homotetra…	fructose-bisphosphate aldolase activity|protein binding|cytoskeletal protein binding|	10	1.3	18.9	10	1.1	24.6	1.2	42.7	0.000285	0.9	1.7	1	0
ENSG00000091009	RBM27	RNA binding motif protein 27	nucleus|cytoplasm|nuclear speck|	mRNA processing|	nucleotide binding|poly(A) RNA binding|metal ion binding|	10	1.5	15.9	10	1.1	28.1	1.2	42.6	0.00029	0.8	1.8	1	0
ENSG00000213066	FGFR1OP	FGFR1 oncogene partner	nucleus|centrosome|cytosol|perinuclear region of cytoplasm|	G2/M transition of mitotic cell cycle|mitotic cell cycle|negative regulation of protein kinase activity|positive regulation of cell proliferation|peptidyl-tyrosine phosphorylation|positive regulation of cell growth|positive regulation of cell migration|microtubule anchoring|negative regulation of protein tyrosine kinase activity|	protein tyrosine kinase activity|protein binding|protein kinase binding|protein tyrosine kinase inhibitor activity|protein homodimerization activity|	10	2.2	18.2	10	1.8	25.9	2.1	42.6	0.00029	1.6	2.9	1	0
ENSG00000182674	KCNB2	potassium voltage-gated channel, Shab-related subfamily, member 2	plasma membrane|voltage-gated potassium channel complex|	potassium ion transport|regulation of smooth muscle contraction|synaptic transmission|regulation of ion transmembrane transport|protein homooligomerization|potassium ion transmembrane transport|	delayed rectifier potassium channel activity|	10	1.2	19.1	10	1.7	25.2	1.4	42.5	0.000295	1.1	2.1	1	0
ENSG00000152558	TMEM123	transmembrane protein 123	external side of plasma membrane|integral component of membrane|	oncosis|	receptor activity|	10	-1	18	10	-1.3	25.5	-1.2	42.5	0.000295	-1.7	-0.8	1	0
ENSG00000164032	H2AFZ	H2A histone family, member Z	nucleosome|nucleus|nuclear euchromatin|nuclear heterochromatin|	nucleosome assembly|positive regulation of transcription from RNA polymerase II promoter|cellular response to estradiol stimulus|	RNA polymerase II core promoter proximal region sequence-specific DNA binding|RNA polymerase II core promoter sequence-specific DNA binding|RNA polymerase II distal enhancer sequence-specific DNA binding|protein binding|chromatin DNA binding|nucleosomal DNA binding|protein heterodimerization activity|	10	1	17.7	10	1	25.1	1	42.5	0.000295	0.7	1.4	1	0
ENSG00000125457	MIF4GD	MIF4G domain containing	nucleolus|cytoplasm|	regulation of translation|	RNA binding|protein binding|protein C-terminus binding|	10	0.9	19.3	10	0.9	23.5	0.9	42.4	0.000295	0.7	1.2	1	0
ENSG00000134014	ELP3	elongator acetyltransferase complex subunit 3	nucleolus|cytoplasm|transcription elongation factor complex|DNA-directed RNA polymerase II, holoenzyme|Elongator holoenzyme complex|	chromatin organization|regulation of transcription from RNA polymerase II promoter|regulation of transcription from RNA polymerase II promoter|transcription elongation from RNA polymerase II promoter|histone acetylation|positive regulation of cell migration|regulation of protein kinase activity|	DNA binding|histone acetyltransferase activity|protein binding|phosphorylase kinase regulator activity|metal ion binding|iron-sulfur cluster binding|	10	2.5	32.6	10	0.7	15.6	1.9	42.3	0.000305	1.2	2.9	1	0
ENSG00000167525	PROCA1	protein interacting with cyclin A1	None	lipid catabolic process|	phospholipase A2 activity|calcium ion binding|	10	0.6	8.5	10	2.2	39.2	1.2	42.3	0.000305	0.7	2.5	1	0
ENSG00000004142	POLDIP2	polymerase (DNA-directed), delta interacting protein 2	nucleus|mitochondrion|mitochondrial nucleoid|	None	DNA binding|	10	1.4	29	10	0.7	15.7	1	42.2	0.000305	0.7	1.7	1	0
ENSG00000183318	SPDYE4	speedy/RINGO cell cycle regulator family member E4	None	None	None	10	2.3	25.6	10	1.7	18.5	2.1	42.2	0.000305	1.5	2.9	1	0
ENSG00000125450	NUP85	nucleoporin 85kDa	kinetochore|condensed chromosome kinetochore|nuclear envelope|spindle|cytosol|membrane|nuclear pore outer ring|nuclear pore outer ring|nuclear membrane|	mitotic cell cycle|carbohydrate metabolic process|mitotic nuclear envelope disassembly|hexose transport|regulation of glucose transport|protein transport|glucose transport|viral process|cytokine-mediated signaling pathway|lamellipodium assembly|small molecule metabolic process|macrophage chemotaxis|mRNA transport|transmembrane transport|	protein binding|	10	1.2	17	9	1.4	25.7	1.2	42.2	0.000305	0.7	1.7	1	0
ENSG00000003056	M6PR	mannose-6-phosphate receptor (cation dependent)	lysosomal membrane|endosome|late endosome|integral component of plasma membrane|membrane|	receptor-mediated endocytosis|signal transduction|endosome to lysosome transport|mannose transport|	transmembrane signaling receptor activity|mannose binding|mannose transmembrane transporter activity|	10	1	16.5	10	1.4	27.5	1.1	42	0.00031	0.8	1.7	1	0
ENSG00000173805	HAP1	huntingtin-associated protein 1	cytoskeleton|actin cytoskeleton|cytoplasmic membrane-bounded vesicle|	synaptic transmission|brain development|protein localization|vesicle transport along microtubule|	protein binding|	10	1	17.1	10	1.1	25.4	1	42	0.00031	0.8	1.5	1	0
ENSG00000168461	RAB31	RAB31, member RAS oncogene family	early endosome|phagocytic vesicle membrane|trans-Golgi network membrane|phagocytic vesicle|	GTP catabolic process|small GTPase mediated signal transduction|receptor internalization|cellular response to insulin stimulus|Golgi to plasma membrane protein transport|regulated secretory pathway|phagosome maturation|	GTPase activity|GTP binding|GDP binding|	10	2.8	21.4	10	3.4	21.5	3.4	42	0.00031	2.8	5.8	1	0
ENSG00000161513	FDXR	ferredoxin reductase	mitochondrion|mitochondrial inner membrane|mitochondrial matrix|	generation of precursor metabolites and energy|steroid biosynthetic process|cholesterol metabolic process|small molecule metabolic process|oxidation-reduction process|NADPH oxidation|	ferredoxin-NADP+ reductase activity|protein binding|NADPH-adrenodoxin reductase activity|NADPH binding|	10	0.9	16.2	10	1.4	26.8	1	42	0.00031	0.8	1.7	1	0
ENSG00000181885	CLDN7	claudin 7	tight junction|integral component of membrane|lateral plasma membrane|	calcium-independent cell-cell adhesion|	structural molecule activity|protein binding|identical protein binding|	10	1.7	19.2	10	0.9	23.4	0.9	41.9	0.00031	0.6	1.6	1	0
ENSG00000141519	CCDC40	coiled-coil domain containing 40	cytoplasm|cilium|	heart looping|epithelial cilium movement|regulation of cilium beat frequency|lung development|determination of pancreatic left/right asymmetry|epithelial cilium movement involved in determination of left/right asymmetry|axonemal dynein complex assembly|determination of digestive tract left/right asymmetry|determination of liver left/right asymmetry|	molecular_function|	10	0.6	9.11	10	1.2	36.3	1.1	41.9	0.00031	0.8	1.5	1	0
ENSG00000141027	NCOR1	nuclear receptor corepressor 1	histone deacetylase complex|nuclear chromatin|nucleus|nucleus|nucleoplasm|transcription factor complex|cytoplasm|spindle microtubule|membrane|Sin3 complex|transcriptional repressor complex|	negative regulation of transcription from RNA polymerase II promoter|negative regulation of transcription from RNA polymerase II promoter|CD4-positive, CD25-positive, alpha-beta regulatory T cell differentiation|transcription, DNA-templated|transcription from RNA polymerase II promoter|transcription initiation from RNA polymerase II promoter|transforming growth factor beta receptor signaling path…	RNA polymerase II activating transcription factor binding|chromatin binding|sequence-specific DNA binding transcription factor activity|transcription corepressor activity|transcription corepressor activity|protein binding|histone deacetylase regulator activity|nuclear hormone receptor binding|histone deacetylase binding|sequence-specific DNA binding|transcription regulatory region DNA binding|ret…	10	0.8	15.3	10	0.9	26.9	0.9	41.7	0.00031	0.6	1.2	1	0
ENSG00000076351	SLC46A1	solute carrier family 46 (folate transporter), member 1	cytoplasm|plasma membrane|integral component of membrane|apical plasma membrane|brush border membrane|	vitamin metabolic process|water-soluble vitamin metabolic process|cellular iron ion homeostasis|folic acid transport|heme transport|small molecule metabolic process|folic acid metabolic process|methotrexate transport|transmembrane transport|	folic acid binding|folic acid transporter activity|heme transporter activity|methotrexate transporter activity|	10	1.3	15.4	10	1.6	26.9	1.4	41.7	0.00031	0.9	2.1	1	0
ENSG00000128908	INO80	INO80 complex subunit	nucleus|microtubule|Ino80 complex|	mitotic sister chromatid segregation|double-strand break repair via homologous recombination|ATP catabolic process|double-strand break repair|chromatin remodeling|positive regulation of nuclear cell cycle DNA replication|positive regulation of cell growth|DNA duplex unwinding|cellular response to UV|positive regulation of transcription from RNA polymerase II promoter|spindle assembly|UV-damage ex…	DNA binding|DNA helicase activity|actin binding|protein binding|ATP binding|ATPase activity|alpha-tubulin binding|	10	-2	15.6	10	-1.3	26.8	-1.3	41.7	0.00031	-2.1	-0.9	1	0
ENSG00000260027	HOXB7	homeobox B7	nucleus|nucleus|cytoplasm|	transcription, DNA-templated|regulation of transcription, DNA-templated|multicellular organismal development|anterior/posterior pattern specification|myeloid cell differentiation|embryonic skeletal system morphogenesis|positive regulation of branching involved in ureteric bud morphogenesis|	sequence-specific DNA binding transcription factor activity|protein binding|sequence-specific DNA binding|	10	1.1	19.2	10	1	23.1	1	41.7	0.00031	0.7	1.4	1	0
ENSG00000159079	C21ORF59	chromosome 21 open reading frame 59	nucleus|cytosol|	None	None	10	3	26.7	10	1.8	18.9	2.7	41.7	0.00031	1.1	4	1	0
ENSG00000120094	HOXB1	homeobox B1	nucleus|	transcription, DNA-templated|regulation of transcription, DNA-templated|multicellular organismal development|pattern specification process|anterior/posterior pattern specification|rhombomere 4 development|rhombomere 5 development|facial nerve structural organization|facial nucleus development|positive regulation of transcription from RNA polymerase II promoter|anatomical structure formation invol…	DNA binding|sequence-specific DNA binding transcription factor activity|protein domain specific binding|sequence-specific DNA binding|	10	0.9	19.9	10	1	22.3	1	41.5	0.00031	0.7	1.3	1	0
ENSG00000063015	SEZ6	seizure related 6 homolog (mouse)	extracellular space|endoplasmic reticulum|plasma membrane|integral component of membrane|neuronal cell body|dendritic spine|dendritic shaft|	adult locomotory behavior|cerebellar Purkinje cell layer development|synapse maturation|regulation of excitatory postsynaptic membrane potential|regulation of protein kinase C signaling|positive regulation of dendrite development|negative regulation of dendrite development|	None	10	1.3	27.2	10	1.5	15.2	1.4	41.5	0.00031	1	1.9	1	0
ENSG00000241553	ARPC4	actin related protein 2/3 complex, subunit 4, 20kDa	cytosol|Arp2/3 protein complex|cell projection|extracellular vesicular exosome|	actin filament polymerization|Arp2/3 complex-mediated actin nucleation|Fc-gamma receptor signaling pathway involved in phagocytosis|actin nucleation|innate immune response|	protein binding|enzyme binding|protein binding, bridging|actin filament binding|	4	1.7	16.3	4	2	25.9	1.9	41.4	0.00031	1.5	3.3	1	0
ENSG00000087191	PSMC5	proteasome (prosome, macropain) 26S subunit, ATPase, 5	proteasome complex|nucleus|nucleoplasm|cytoplasm|cytosol|membrane|inclusion body|proteasome accessory complex|cytoplasmic vesicle|nuclear proteasome complex|cytosolic proteasome complex|extracellular vesicular exosome|blood microparticle|	G1/S transition of mitotic cell cycle|protein polyubiquitination|mitotic cell cycle|antigen processing and presentation of peptide antigen via MHC class I|antigen processing and presentation of exogenous peptide antigen via MHC class I, TAP-dependent|ATP catabolic process|transcription from RNA polymerase II promoter|regulation of cellular amino acid metabolic process|apoptotic process|DNA damage…	transcription cofactor activity|protein binding|ATP binding|transcription factor binding|ATPase activity|ATPase activity|TBP-class protein binding|thyrotropin-releasing hormone receptor binding|	8	2	15.6	9	1.3	29.5	1.7	41.4	0.00031	1.2	2.5	1	0
ENSG00000007314	SCN4A	sodium channel, voltage-gated, type IV, alpha subunit	voltage-gated sodium channel complex|plasma membrane|integral component of plasma membrane|	sodium ion transport|muscle contraction|neuronal action potential|regulation of ion transmembrane transport|sodium ion transmembrane transport|membrane depolarization during action potential|	voltage-gated sodium channel activity|	10	0.8	21	10	0.8	20.7	0.8	41.3	0.00031	0.5	1.1	1	0
ENSG00000159720	ATP6V0D1	ATPase, H+ transporting, lysosomal 38kDa, V0 subunit d1	lysosomal membrane|early endosome|centrosome|synaptic vesicle|endosome membrane|membrane|apical plasma membrane|vacuolar proton-transporting V-type ATPase complex|vacuolar proton-transporting V-type ATPase complex|phagocytic vesicle membrane|proton-transporting V-type ATPase, V0 domain|axon terminus|extracellular vesicular exosome|	cellular iron ion homeostasis|activation of signaling protein activity involved in unfolded protein response|brain development|insulin receptor signaling pathway|ATP hydrolysis coupled proton transport|proton transport|endoplasmic reticulum unfolded protein response|transferrin transport|cilium assembly|cellular protein metabolic process|interaction with host|transmembrane transport|phagosome mat…	protein binding|hydrogen-exporting ATPase activity, phosphorylative mechanism|protein complex binding|	10	2	6.27	10	3.6	38	3.5	41.3	0.00031	1.5	5.3	1	0
ENSG00000197665	AC007952.6	N/A	None	None	None	9	1.2	21.9	9	0.8	21.9	1	41.3	0.00031	0.7	1.5	1	0
ENSG00000116455	WDR77	WD repeat domain 77	nucleus|nucleus|cytoplasm|cytoplasm|Golgi apparatus|cytosol|cytosol|methylosome|	spliceosomal snRNP assembly|regulation of transcription from RNA polymerase II promoter|positive regulation of cell proliferation|gene expression|RNA metabolic process|ncRNA metabolic process|secretory columnal luminar epithelial cell differentiation involved in prostate glandular acinus development|negative regulation of epithelial cell proliferation involved in prostate gland development|	protein binding|ligand-dependent nuclear receptor transcription coactivator activity|	10	1.8	22.3	10	1.2	22	1.5	41.2	0.00031	0.9	2.1	1	0
ENSG00000051596	THOC3	THO complex 3	transcription export complex|THO complex part of transcription export complex|nuclear speck|	mRNA processing|mRNA export from nucleus|RNA splicing|viral mRNA export from host cell nucleus|	RNA binding|	8	2.7	43.7	9	0.5	3.48	2.7	41.2	0.00031	1.9	4.4	1	0
ENSG00000176927	EFCAB5	EF-hand calcium binding domain 5	None	None	calcium ion binding|	10	0.7	11.4	10	2.3	33	0.9	41.1	0.000315	0.6	2.3	1	0
ENSG00000130382	MLLT1	myeloid/lymphoid or mixed-lineage leukemia (trithorax homolog, Drosophila); translocated to, 1	nucleus|nucleolus|cytoplasm|	regulation of transcription, DNA-templated|transcription from RNA polymerase II promoter|negative regulation of protein kinase activity|	DNA binding|protein binding|	10	0.9	13.4	10	0.8	28.2	0.9	41.1	0.000315	0.6	1.2	1	0
ENSG00000083312	TNPO1	transportin 1	nucleus|cytoplasm|cytosol|	protein import into nucleus, translocation|gene expression|viral process|RNA metabolic process|mRNA metabolic process|	protein binding|nuclear localization sequence binding|Ran GTPase binding|poly(A) RNA binding|	10	1	22.4	10	1	19.1	1	41.1	0.000315	0.7	1.5	1	0
ENSG00000165916	PSMC3	proteasome (prosome, macropain) 26S subunit, ATPase, 3	proteasome complex|cytoplasmic mRNA processing body|nucleus|nucleoplasm|cytosol|membrane|proteasome accessory complex|perinuclear region of cytoplasm|	G1/S transition of mitotic cell cycle|protein polyubiquitination|mitotic cell cycle|blastocyst development|antigen processing and presentation of peptide antigen via MHC class I|antigen processing and presentation of exogenous peptide antigen via MHC class I, TAP-dependent|ATP catabolic process|regulation of cellular amino acid metabolic process|apoptotic process|DNA damage response, signal trans…	transcription coactivator activity|transcription corepressor activity|protein binding|ATP binding|ATPase activity|	10	1.2	5.9	9	1.6	36.1	1.5	41.1	0.000315	1.1	2.2	1	0
ENSG00000154768	C17ORF50	chromosome 17 open reading frame 50	None	None	None	10	0.8	17.6	10	1	24	0.9	41	0.000315	0.6	1.3	1	0
ENSG00000197948	FCHSD1	FCH and double SH3 domains 1	None	None	None	10	1.7	19.3	10	1.2	22.8	1.4	40.9	0.00032	1	2.1	1	0
ENSG00000204887	KRTAP1-4	keratin associated protein 1-4	keratin filament|	None	None	10	1.2	21.5	10	1.3	19.8	1.2	40.9	0.00032	0.8	1.8	1	0
ENSG00000138756	BMP2K	BMP2 inducible kinase	nucleus|	protein phosphorylation|regulation of bone mineralization|regulation of catalytic activity|	protein serine/threonine kinase activity|ATP binding|phosphatase regulator activity|	10	1.1	21.6	10	0.9	20.1	1	40.9	0.00032	0.7	1.4	1	0
ENSG00000100632	ERH	enhancer of rudimentary homolog (Drosophila)	midbody|	nucleobase-containing compound metabolic process|pyrimidine nucleoside metabolic process|cell cycle|	poly(A) RNA binding|	6	1.6	16.8	7	3.4	28.9	3.4	40.9	0.00032	1.7	5.3	1	0
ENSG00000113161	HMGCR	3-hydroxy-3-methylglutaryl-CoA reductase	peroxisomal membrane|endoplasmic reticulum|endoplasmic reticulum membrane|integral component of membrane|	cholesterol biosynthetic process|ubiquinone metabolic process|aging|response to nutrient|isoprenoid biosynthetic process|visual learning|embryo development|negative regulation of striated muscle cell apoptotic process|positive regulation of cardiac muscle cell apoptotic process|coenzyme A metabolic process|positive regulation of stress-activated MAPK cascade|negative regulation of MAP kinase acti…	hydroxymethylglutaryl-CoA reductase (NADPH) activity|protein binding|hydroxymethylglutaryl-CoA reductase activity|protein homodimerization activity|coenzyme binding|NADPH binding|	10	2.7	28	10	2.1	15	2.6	40.8	0.00032	2	4.2	1	0
ENSG00000140307	GTF2A2	general transcription factor IIA, 2, 12kDa	nucleus|nucleoplasm|transcription factor TFIIA complex|cell junction|	transcription from RNA polymerase II promoter|transcription from RNA polymerase II promoter|transcription initiation from RNA polymerase II promoter|transcription elongation from RNA polymerase II promoter|gene expression|viral process|positive regulation of transcription from RNA polymerase II promoter|positive regulation of sequence-specific DNA binding transcription factor activity|RNA polymer…	RNA polymerase II repressing transcription factor binding|transcription coactivator activity|protein binding|transcription factor binding|TBP-class protein binding|protein homodimerization activity|protein heterodimerization activity|	10	-1.3	7.97	10	-1.4	33.3	-1.3	40.8	0.00032	-2	-1	1	0
ENSG00000174100	MRPL45	mitochondrial ribosomal protein L45	mitochondrion|ribosome|	None	poly(A) RNA binding|	10	1	18.6	10	1.1	22.7	1	40.8	0.00032	0.7	1.5	1	0
ENSG00000105323	HNRNPUL1	heterogeneous nuclear ribonucleoprotein U-like 1	nucleus|nucleoplasm|ribonucleoprotein complex|	mRNA splicing, via spliceosome|transcription, DNA-templated|regulation of transcription, DNA-templated|RNA processing|RNA splicing|response to virus|gene expression|	RNA binding|protein binding|enzyme binding|poly(A) RNA binding|	10	0.8	9.4	10	1.1	32.5	1	40.6	0.00033	0.7	1.5	1	0
ENSG00000120071	KANSL1	KAT8 regulatory NSL complex subunit 1	histone acetyltransferase complex|nucleus|nucleoplasm|MLL1 complex|	chromatin organization|histone H4-K5 acetylation|histone H4-K8 acetylation|histone H4-K16 acetylation|	protein binding|histone acetyltransferase activity (H4-K5 specific)|histone acetyltransferase activity (H4-K8 specific)|histone acetyltransferase activity (H4-K16 specific)|	10	0.7	11.1	10	1.2	32.6	1.1	40.6	0.00033	0.8	1.6	1	0
ENSG00000167105	TMEM92	transmembrane protein 92	integral component of membrane|	None	None	10	1	16.8	10	1.2	24.3	1.1	40.6	0.00033	0.8	1.6	1	0
ENSG00000141956	PRDM15	PR domain containing 15	nucleus|	transcription, DNA-templated|regulation of transcription, DNA-templated|methylation|	DNA binding|methyltransferase activity|metal ion binding|	10	0.6	8.54	10	1.3	36.3	1.2	40.5	0.000335	0.8	1.8	1	0
ENSG00000197110	IFNL3	interferon, lambda 3	extracellular space|	JAK-STAT cascade|negative regulation of viral genome replication|positive regulation of immune response|defense response to virus|	cytokine activity|	9	0.9	18.8	9	1	22.1	0.9	40.5	0.000335	0.6	1.4	1	0
ENSG00000129932	DOHH	deoxyhypusine hydroxylase/monooxygenase	cellular_component|cytosol|	peptidyl-lysine modification to peptidyl-hypusine|peptidyl-lysine modification to peptidyl-hypusine|post-translational protein modification|cellular protein metabolic process|oxidation-reduction process|	protein binding|deoxyhypusine monooxygenase activity|deoxyhypusine monooxygenase activity|metal ion binding|	10	-0.6	4.56	10	-2.1	36.9	-1.7	40.5	0.000335	-2.6	-0.8	1	0
ENSG00000101166	SLMO2	slowmo homolog 2 (Drosophila)	mitochondrial intermembrane space|	phospholipid transport|	phosphatidic acid transporter activity|	9	1.8	35.2	8	-1.5	18	1.9	40.4	0.000345	1.4	2.9	1	0
ENSG00000067191	CACNB1	calcium channel, voltage-dependent, beta 1 subunit	voltage-gated calcium channel complex|sarcoplasmic reticulum|T-tubule|	protein targeting to membrane|transport|axon guidance|regulation of ion transmembrane transport|calcium ion transmembrane transport|	voltage-gated calcium channel activity|high voltage-gated calcium channel activity|	10	0.7	13.6	10	1.6	29.9	1	40.4	0.000345	0.7	1.8	1	0
ENSG00000104756	KCTD9	potassium channel tetramerization domain containing 9	None	protein homooligomerization|	None	10	0.9	9.86	10	1.1	30.8	1	40.2	0.00035	0.7	1.4	1	0
ENSG00000117859	OSBPL9	oxysterol binding protein-like 9	cytoplasm|Golgi apparatus|late endosome membrane|	lipid transport|	lipid binding|	10	0.9	15.1	10	1.4	28.1	1.2	40.1	0.000365	0.8	1.7	1	0
ENSG00000179115	FARSA	phenylalanyl-tRNA synthetase, alpha subunit	cytoplasm|cytosol|membrane|	tRNA aminoacylation for protein translation|phenylalanyl-tRNA aminoacylation|gene expression|	tRNA binding|phenylalanine-tRNA ligase activity|protein binding|ATP binding|poly(A) RNA binding|	8	1.9	17.5	10	1.9	23	1.9	40.1	0.000365	1.4	2.8	1	0
ENSG00000171282	RP11-1055B8.7	N/A	None	None	None	10	1.7	19	10	0.8	22	0.9	40	0.000365	0.6	1.6	1	0
ENSG00000231637	USP17L29	ubiquitin specific peptidase 17-like family member 29	None	None	None	10	1.6	21.5	10	2	19.1	1.8	39.9	0.00037	1.1	2.5	1	0
ENSG00000133193	FAM104A	family with sequence similarity 104, member A	None	None	None	10	1.7	24.4	10	1	16.5	1.2	39.7	0.000375	0.7	1.9	1	0
ENSG00000108830	RND2	Rho family GTPase 2	acrosomal membrane|early endosome|	GTP catabolic process|signal transduction|small GTPase mediated signal transduction|positive regulation of collateral sprouting|	GTPase activity|protein binding|GTP binding|protein N-terminus binding|	10	0.9	18.5	10	1	21.8	0.9	39.7	0.000375	0.7	1.5	1	0
ENSG00000180098	TRNAU1AP	tRNA selenocysteine 1 associated protein 1	nucleus|cytoplasm|	selenocysteine incorporation|	nucleotide binding|poly(A) RNA binding|	9	0.7	13.2	9	2.4	30.6	0.9	39.6	0.000375	0.6	2.6	1	0
ENSG00000132153	DHX30	DEAH (Asp-Glu-Ala-His) box helicase 30	cytoplasm|mitochondrion|mitochondrial nucleoid|	ATP catabolic process|	chromatin binding|double-stranded RNA binding|protein binding|ATP binding|ATP-dependent helicase activity|poly(A) RNA binding|	10	1	12.5	10	1.5	29	1.4	39.5	0.000375	0.9	1.9	1	0
ENSG00000058272	PPP1R12A	protein phosphatase 1, regulatory subunit 12A	kinetochore|nucleoplasm|cytoplasm|centrosome|actin cytoskeleton|contractile fiber|PTW/PP1 phosphatase complex|	G2/M transition of mitotic cell cycle|mitotic cell cycle|protein dephosphorylation|mitotic nuclear division|signal transduction|regulation of cell adhesion|regulation of myosin-light-chain-phosphatase activity|negative regulation of catalytic activity|positive regulation of transcription from RNA polymerase II promoter|regulation of nucleocytoplasmic transport|centrosome organization|	enzyme inhibitor activity|signal transducer activity|protein binding|phosphatase regulator activity|phosphatase regulator activity|protein kinase binding|14-3-3 protein binding|	10	2	21.3	10	0.9	20	1.5	39.5	0.000375	0.9	2.3	1	0
ENSG00000120942	UBIAD1	UbiA prenyltransferase domain containing 1	nucleus|cytoplasm|endoplasmic reticulum|endoplasmic reticulum membrane|membrane|integral component of Golgi membrane|mitochondrial membrane|	ubiquinone biosynthetic process|ubiquinone biosynthetic process|menaquinone biosynthetic process|menaquinone biosynthetic process|vitamin K biosynthetic process|vitamin K biosynthetic process|	prenyltransferase activity|protein binding|antioxidant activity|	8	0.8	9.06	8	1.7	34.5	1.6	39.4	0.00038	0.9	2.3	1	0
ENSG00000139620	KANSL2	KAT8 regulatory NSL complex subunit 2	histone acetyltransferase complex|nucleoplasm|	chromatin organization|histone H4-K5 acetylation|histone H4-K8 acetylation|histone H4-K16 acetylation|	histone acetyltransferase activity (H4-K5 specific)|histone acetyltransferase activity (H4-K8 specific)|histone acetyltransferase activity (H4-K16 specific)|	10	0.5	7.39	10	2.1	38	1.3	39.4	0.00038	0.8	2.6	1	0
ENSG00000069188	SDK2	sidekick cell adhesion molecule 2	integral component of membrane|	cell adhesion|	None	10	0.9	12.9	10	0.9	26.8	0.9	39.3	0.000385	0.6	1.3	1	0
ENSG00000182173	TSEN54	TSEN54 tRNA splicing endonuclease subunit	nucleolus|	tRNA splicing, via endonucleolytic cleavage and ligation|mRNA processing|	None	10	2.2	20.1	10	1.1	25	1.6	39.3	0.000385	0.9	2.5	1	0
ENSG00000067596	DHX8	DEAH (Asp-Glu-Ala-His) box polypeptide 8	nucleus|spliceosomal complex|catalytic step 2 spliceosome|	mRNA splicing, via spliceosome|ATP catabolic process|ATP catabolic process|RNA processing|RNA splicing|	ATP-dependent RNA helicase activity|protein binding|ATP binding|identical protein binding|poly(A) RNA binding|	8	1.7	26.6	8	1.4	13.5	1.6	39.3	0.000385	1.1	2.3	1	0
ENSG00000167536	DHRS13	dehydrogenase/reductase (SDR family) member 13	extracellular region|membrane|	oxidation-reduction process|	oxidoreductase activity|	10	1.5	19.3	10	1.4	20.5	1.4	39.3	0.000385	1	1.9	1	0
ENSG00000076382	SPAG5	sperm associated antigen 5	kinetochore|condensed chromosome kinetochore|spindle pole|cytoplasm|microtubule organizing center|spindle microtubule|midbody|microtubule plus-end|mitotic spindle|	mitotic sister chromatid segregation|cell cycle|spindle organization|spindle organization|chromosome segregation|phosphatidylinositol-mediated signaling|regulation of attachment of spindle microtubules to kinetochore|	protein binding|	10	1.1	15.8	10	1.1	23.8	1.1	39.2	0.00039	0.7	1.7	1	0
ENSG00000121104	FAM117A	family with sequence similarity 117, member A	None	None	None	10	2.1	15.5	10	1.5	24.9	1.6	39.2	0.00039	0.8	2.3	1	0
ENSG00000212725	KRTAP2-1	keratin associated protein 2-1	keratin filament|	None	None	10	2.1	13.2	10	1.4	27.6	1.4	39.1	0.00039	0.9	2.3	1	0
ENSG00000076604	TRAF4	TNF receptor-associated factor 4	nucleus|cytoplasm|cytoskeleton|plasma membrane|tight junction|perinuclear region of cytoplasm|	apoptotic process|signal transduction|activation of NF-kappaB-inducing kinase activity|respiratory gaseous exchange|protein ubiquitination|respiratory tube development|regulation of apoptotic process|positive regulation of protein kinase activity|positive regulation of JNK cascade|positive regulation of protein homodimerization activity|	DNA binding|ubiquitin-protein transferase activity|tumor necrosis factor receptor binding|protein binding|zinc ion binding|protein kinase binding|ubiquitin protein ligase binding|thioesterase binding|WW domain binding|	10	1.1	20.2	10	1.3	19.3	1.2	39.1	0.00039	0.8	1.8	1	0
ENSG00000119396	RAB14	RAB14, member RAS oncogene family	Golgi membrane|intracellular|lysosome|lysosomal membrane|early endosome|late endosome|rough endoplasmic reticulum|Golgi stack|cytosol|plasma membrane|trans-Golgi network transport vesicle|cytoplasmic vesicle membrane|phagocytic vesicle membrane|early endosome membrane|nuclear outer membrane-endoplasmic reticulum membrane network|intracellular membrane-bounded organelle|phagocytic vesicle|perinucl…	GTP catabolic process|GTP catabolic process|GTP catabolic process|Golgi to endosome transport|Golgi to endosome transport|small GTPase mediated signal transduction|fibroblast growth factor receptor signaling pathway|embryo development|protein transport|vesicle-mediated transport|endocytic recycling|regulation of protein localization|intracellular transport|membrane organization|	GTPase activity|GTPase activity|GTPase activity|protein binding|GTP binding|GDP binding|	10	-1.5	20.6	10	-1.1	19.4	-1.5	39.1	0.00039	-2	-1	1	0
ENSG00000131475	VPS25	vacuolar protein sorting 25 homolog (S. cerevisiae)	nucleus|nucleoplasm|nucleolus|mitochondrion|cytosol|endosome membrane|extracellular vesicular exosome|	transcription, DNA-templated|regulation of transcription, DNA-templated|protein transport|endosomal transport|membrane organization|	protein binding|protein homodimerization activity|	9	1.6	21.5	8	1.1	19.4	1.4	39.1	0.00039	1	2.1	1	0
ENSG00000123219	CENPK	centromere protein K	condensed chromosome kinetochore|nucleoplasm|cytosol|	mitotic cell cycle|nucleosome assembly|centromere-specific nucleosome assembly|positive regulation of transcription from RNA polymerase II promoter|	None	9	2.1	7.25	10	2.1	32.2	2.1	39	0.00039	1.6	3.1	1	0
ENSG00000270033	RP11-51L5.7	N/A	None	None	None	10	1.4	16.7	10	1.1	23.7	1.2	39	0.00039	0.9	1.8	1	0
ENSG00000173692	PSMD1	proteasome (prosome, macropain) 26S subunit, non-ATPase, 1	proteasome complex|nucleoplasm|cytosol|proteasome regulatory particle|membrane|proteasome accessory complex|extracellular vesicular exosome|	G1/S transition of mitotic cell cycle|protein polyubiquitination|mitotic cell cycle|antigen processing and presentation of peptide antigen via MHC class I|antigen processing and presentation of exogenous peptide antigen via MHC class I, TAP-dependent|regulation of cellular amino acid metabolic process|apoptotic process|DNA damage response, signal transduction by p53 class mediator resulting in ce…	enzyme regulator activity|	7	1	13.7	8	1.6	27.4	1.4	39	0.00039	1	2.2	1	0
ENSG00000101442	ACTR5	ARP5 actin-related protein 5 homolog (yeast)	nucleus|cytoplasm|Ino80 complex|	double-strand break repair|DNA recombination|transcription, DNA-templated|regulation of transcription, DNA-templated|UV-damage excision repair|	protein binding|	10	-1.2	8.66	10	-1.2	30.8	-1.2	39	0.00039	-1.7	-0.9	1	0
ENSG00000108294	PSMB3	proteasome (prosome, macropain) subunit, beta type, 3	proteasome complex|nucleus|nucleoplasm|cytoplasm|mitochondrion|Golgi apparatus|cytosol|proteasome core complex|actin cytoskeleton|extracellular vesicular exosome|	G1/S transition of mitotic cell cycle|protein polyubiquitination|mitotic cell cycle|antigen processing and presentation of peptide antigen via MHC class I|antigen processing and presentation of exogenous peptide antigen via MHC class I, TAP-dependent|regulation of cellular amino acid metabolic process|apoptotic process|DNA damage response, signal transduction by p53 class mediator resulting in ce…	threonine-type endopeptidase activity|protein binding|	7	2.6	26.9	9	1.4	15.8	2.3	38.9	0.000395	1.1	3.3	1	0
ENSG00000132792	CTNNBL1	catenin, beta like 1	Prp19 complex|nucleus|spliceosomal complex|cytoplasm|membrane|	mRNA processing|apoptotic process|RNA splicing|somatic diversification of immunoglobulins|positive regulation of apoptotic process|	protein binding|enzyme binding|	9	1.1	12.4	10	1.1	26.9	1.1	38.9	0.000395	0.8	1.6	1	0
ENSG00000108272	DHRS11	dehydrogenase/reductase (SDR family) member 11	extracellular region|	oxidation-reduction process|	oxidoreductase activity|	10	0.8	19.2	10	0.8	20	0.8	38.8	0.000395	0.6	1.3	1	0
ENSG00000006059	KRT33A	keratin 33A	extracellular space|intermediate filament|	None	structural molecule activity|	10	0.8	16.2	10	1.3	24.7	1	38.8	0.000395	0.7	1.5	1	0
ENSG00000115446	UNC50	unc-50 homolog (C. elegans)	Golgi membrane|nuclear inner membrane|integral component of membrane|	cell surface receptor signaling pathway|protein transport|	RNA binding|	9	1.3	1.15	9	-2.3	41.1	-2.3	38.7	0.000395	-3.4	-1.2	1	0
ENSG00000141699	FAM134C	family with sequence similarity 134, member C	integral component of membrane|	None	None	10	1	13.3	10	1.3	26.3	1.2	38.7	0.000395	0.9	1.7	1	0
ENSG00000141750	STAC2	SH3 and cysteine rich domain 2	None	intracellular signal transduction|	metal ion binding|	10	0.9	13.4	10	1.1	25.7	1	38.6	0.000395	0.7	1.5	1	0
ENSG00000184967	NOC4L	nucleolar complex associated 4 homolog (S. cerevisiae)	nucleus|nucleolus|nucleolus|integral component of membrane|nuclear membrane|	rRNA processing|	protein binding|poly(A) RNA binding|	10	-2.2	13.3	10	-2.5	25.9	-2.4	38.6	0.000395	-3.8	-1.5	1	0
ENSG00000132604	TERF2	telomeric repeat binding factor 2	chromosome, telomeric region|nuclear telomere cap complex|male germ cell nucleus|nucleus|nucleoplasm|cytoplasm|Golgi apparatus|Mre11 complex|	telomere maintenance|telomere maintenance|age-dependent telomere shortening|in utero embryonic development|telomere maintenance via telomerase|cell cycle|telomere maintenance via telomere shortening|telomere capping|telomeric loop formation|protection from non-homologous end joining at telomere|negative regulation of telomere maintenance|positive regulation of telomere maintenance|negative regula…	chromatin binding|double-stranded telomeric DNA binding|protein binding|protein C-terminus binding|telomeric DNA binding|protein homodimerization activity|	8	1.2	14.2	9	2.6	29.6	2.5	38.6	0.000395	1.2	3.9	1	0
ENSG00000108582	CPD	carboxypeptidase D	membrane|integral component of membrane|extracellular vesicular exosome|	proteolysis|	metallocarboxypeptidase activity|serine-type carboxypeptidase activity|zinc ion binding|	10	0.7	12.1	10	0.8	26.7	0.8	38.4	0.0004	0.6	1.2	1	0
ENSG00000037042	TUBG2	tubulin, gamma 2	pericentriolar material|gamma-tubulin complex|cytosol|microtubule|spindle microtubule|cytoplasmic microtubule|microtubule cytoskeleton|	G2/M transition of mitotic cell cycle|mitotic cell cycle|GTP catabolic process|microtubule nucleation|cytoplasmic microtubule organization|protein polymerization|	GTPase activity|structural molecule activity|GTP binding|	9	0.9	14.8	10	1	24.2	0.9	38.4	0.0004	0.6	1.3	1	0
ENSG00000188888	GPR179	G protein-coupled receptor 179	plasma membrane|integral component of membrane|dendrite terminus|	G-protein coupled receptor signaling pathway|visual perception|protein localization to plasma membrane|	G-protein coupled receptor activity|	10	0.8	16.9	10	1.7	23.3	1	38.3	0.0004	0.6	1.7	1	0
ENSG00000060237	WNK1	WNK lysine deficient protein kinase 1	cytoplasm|	positive regulation of systemic arterial blood pressure|protein phosphorylation|negative regulation of protein kinase activity|ion transport|negative regulation of phosphatase activity|peptidyl-threonine phosphorylation|intracellular signal transduction|intracellular signal transduction|neuron development|regulation of cellular process|negative regulation of pancreatic juice secretion|	protein serine/threonine kinase activity|protein serine/threonine kinase activity|protein kinase inhibitor activity|protein binding|ATP binding|chloride channel inhibitor activity|phosphatase binding|	10	0.7	17.4	10	1.4	25.3	1.1	38.3	0.0004	0.7	1.6	1	0
ENSG00000149925	ALDOA	aldolase A, fructose-bisphosphate	extracellular region|extracellular space|nucleus|cytosol|actin cytoskeleton|membrane|platelet alpha granule lumen|M band|I band|extracellular vesicular exosome|	platelet degranulation|carbohydrate metabolic process|fructose metabolic process|glucose metabolic process|gluconeogenesis|glycolytic process|glycolytic process|glycolytic process|ATP biosynthetic process|striated muscle contraction|actin filament organization|blood coagulation|regulation of cell shape|platelet activation|fructose 1,6-bisphosphate metabolic process|small molecule metabolic proces…	actin binding|fructose-bisphosphate aldolase activity|protein binding|cytoskeletal protein binding|tubulin binding|identical protein binding|poly(A) RNA binding|fructose binding|	9	1	25	9	2	19.4	1.8	38.3	0.0004	1	2.5	1	0
ENSG00000137814	HAUS2	HAUS augmin-like complex, subunit 2	nucleus|cytoplasm|Golgi apparatus|centrosome|spindle|cytosol|microtubule|HAUS complex|	G2/M transition of mitotic cell cycle|mitotic cell cycle|mitotic nuclear division|spindle assembly|centrosome organization|	molecular_function|	10	1.1	9.94	10	2.5	33.6	2.3	38.2	0.00041	1.1	3.6	1	0
ENSG00000168701	TMEM208	transmembrane protein 208	endoplasmic reticulum membrane|integral component of membrane|	autophagy|	None	10	1.1	13.8	10	1.3	24.8	1.2	37.9	0.00042	0.9	1.7	1	0
ENSG00000136100	VPS36	vacuolar protein sorting 36 homolog (S. cerevisiae)	nucleus|lysosome|endosome|late endosome|cytosol|membrane|extracellular vesicular exosome|	transcription, DNA-templated|regulation of transcription, DNA-templated|protein transport|endosomal transport|membrane organization|	protein binding|phosphatidylinositol-3-phosphate binding|ubiquitin binding|	10	0.7	10.8	10	1.1	28.8	1	37.9	0.00042	0.7	1.4	1	0
ENSG00000175166	PSMD2	proteasome (prosome, macropain) 26S subunit, non-ATPase, 2	proteasome complex|nucleoplasm|cytosol|proteasome regulatory particle|membrane|proteasome accessory complex|extracellular vesicular exosome|	G1/S transition of mitotic cell cycle|protein polyubiquitination|mitotic cell cycle|antigen processing and presentation of peptide antigen via MHC class I|antigen processing and presentation of exogenous peptide antigen via MHC class I, TAP-dependent|regulation of cellular amino acid metabolic process|apoptotic process|DNA damage response, signal transduction by p53 class mediator resulting in ce…	protein binding|enzyme regulator activity|	9	2.1	7.43	9	1.3	32.6	1.7	37.9	0.00042	1	2.5	1	0
ENSG00000175832	ETV4	ets variant 4	nucleolus|	regulation of transcription from RNA polymerase II promoter|transcription from RNA polymerase II promoter|motor neuron axon guidance|cell differentiation|negative regulation of mammary gland epithelial cell proliferation|positive regulation of transcription from RNA polymerase II promoter|stem cell differentiation|branching involved in mammary gland duct morphogenesis|regulation of branching invo…	RNA polymerase II core promoter proximal region sequence-specific DNA binding|sequence-specific DNA binding RNA polymerase II transcription factor activity|RNA polymerase II core promoter proximal region sequence-specific DNA binding transcription factor activity involved in positive regulation of transcription|	10	0.6	12.2	10	1.2	29.1	1	37.8	0.00043	0.7	1.5	1	0
ENSG00000113597	TRAPPC13	trafficking protein particle complex 13	None	None	protein binding|	10	-0.9	17.5	10	-1.1	21.2	-1	37.7	0.000435	-1.4	-0.7	1	0
ENSG00000164754	RAD21	RAD21 homolog (S. pombe)	chromosome, centromeric region|nucleus|nucleoplasm|chromosome|cytosol|cohesin complex|membrane|nuclear meiotic cohesin complex|	mitotic cell cycle|double-strand break repair|DNA recombination|regulation of transcription from RNA polymerase II promoter|apoptotic process|chromosome segregation|mitotic nuclear division|reciprocal meiotic recombination|protein localization to chromatin|	protein binding|	10	-0.8	11.4	10	-2	31.9	-1.9	37.7	0.000435	-2.6	-1.2	1	0
ENSG00000004139	SARM1	sterile alpha and TIR motif containing 1	cytoplasm|mitochondrion|cytosol|microtubule|cell junction|axon|dendrite|synapse|	toll-like receptor signaling pathway|MyD88-independent toll-like receptor signaling pathway|toll-like receptor 3 signaling pathway|toll-like receptor 4 signaling pathway|innate immune response|regulation of dendrite morphogenesis|regulation of neuron death|	None	10	0.8	14.9	10	0.9	23.5	0.9	37.7	0.000435	0.6	1.3	1	0
ENSG00000189152	GRAPL	GRB2-related adaptor protein-like	None	None	None	10	0.6	11.1	10	0.9	27.9	0.7	37.7	0.000435	0.6	1.2	1	0
ENSG00000243678	NME1-NME2	NME1-NME2 readthrough	None	None	None	6	1.4	23.7	6	1.4	14.4	1.4	37.7	0.000435	1.1	2.2	1	0
ENSG00000168646	AXIN2	axin 2	nucleus|cytoplasm|centrosome|cytoplasmic microtubule|plasma membrane|cell cortex|postsynaptic density|cytoplasmic membrane-bounded vesicle|beta-catenin destruction complex|	positive regulation of protein phosphorylation|intramembranous ossification|chondrocyte differentiation involved in endochondral bone morphogenesis|cell proliferation|negative regulation of cell proliferation|dorsal/ventral axis specification|positive regulation of epithelial to mesenchymal transition|positive regulation of cell death|bone mineralization|regulation of mismatch repair|cellular pro…	signal transducer activity|GTPase activator activity|protein binding|beta-catenin binding|beta-catenin binding|enzyme binding|protein kinase binding|ubiquitin protein ligase binding|armadillo repeat domain binding|I-SMAD binding|	10	1	18	10	0.9	20.2	1	37.6	0.000445	0.7	1.3	1	0
ENSG00000173714	WFIKKN2	WAP, follistatin/kazal, immunoglobulin, kunitz and netrin domain containing 2	extracellular region|	transforming growth factor beta receptor signaling pathway|negative regulation of endopeptidase activity|	serine-type endopeptidase inhibitor activity|metalloendopeptidase inhibitor activity|	10	1.1	19.9	10	0.9	18.7	1	37.6	0.000445	0.7	1.5	1	0
ENSG00000185813	PCYT2	phosphate cytidylyltransferase 2, ethanolamine	cellular_component|endoplasmic reticulum membrane|	phospholipid metabolic process|phosphatidylethanolamine biosynthetic process|phosphatidylethanolamine biosynthetic process|phospholipid biosynthetic process|small molecule metabolic process|glycerophospholipid biosynthetic process|	ethanolamine-phosphate cytidylyltransferase activity|	10	0.8	13	10	0.9	25.1	0.9	37.6	0.000445	0.7	1.3	1	0
ENSG00000078687	TNRC6C	trinucleotide repeat containing 6C	cytosol|	epidermal growth factor receptor signaling pathway|Notch signaling pathway|fibroblast growth factor receptor signaling pathway|gene expression|negative regulation of translation involved in gene silencing by miRNA|Fc-epsilon receptor signaling pathway|innate immune response|neurotrophin TRK receptor signaling pathway|phosphatidylinositol-mediated signaling|positive regulation of nuclear-transcrib…	nucleotide binding|RNA binding|protein binding|	10	1	18.6	10	1	19.3	1	37.5	0.000445	0.7	1.4	1	0
ENSG00000152620	NADK2	NAD kinase 2, mitochondrial	mitochondrion|	NADP biosynthetic process|phosphorylation|NAD metabolic process|	NAD+ kinase activity|ATP binding|protein homodimerization activity|	10	-1.1	15.8	10	-1.4	22.6	-1.2	37.5	0.000445	-1.7	-0.9	1	0
ENSG00000255940	REXO1L10P	REX1, RNA exonuclease 1 homolog (S. cerevisiae)-like 10, pseudogene	None	None	None	9	1.1	14.2	9	1.8	26.1	1.2	37.5	0.000445	0.9	2.2	1	0
ENSG00000086200	IPO11	importin 11	nucleus|cytoplasm|	ribosomal protein import into nucleus|	Ran GTPase binding|protein transporter activity|	10	0.9	13.7	10	1.4	26.1	1.2	37.4	0.000455	0.9	1.7	1	0
ENSG00000135486	HNRNPA1	heterogeneous nuclear ribonucleoprotein A1	nucleus|nucleoplasm|nucleoplasm|spliceosomal complex|cytoplasm|membrane|ribonucleoprotein complex|intermediate filament cytoskeleton|extracellular vesicular exosome|catalytic step 2 spliceosome|	alternative mRNA splicing, via spliceosome|mRNA splicing, via spliceosome|mRNA splicing, via spliceosome|mRNA processing|RNA export from nucleus|cell death|RNA splicing|gene expression|viral process|mRNA transport|nuclear export|nuclear import|	nucleotide binding|single-stranded DNA binding|RNA binding|single-stranded RNA binding|protein binding|poly(A) RNA binding|	10	3.6	40	10	0.4	1.98	3.6	37.4	0.000455	1.8	6.3	1	0
ENSG00000182315	MBD3L3	methyl-CpG binding domain protein 3-like 3	None	transcription, DNA-templated|regulation of transcription, DNA-templated|	None	10	1	15.7	10	0.9	22.3	0.9	37.3	0.000465	0.6	1.3	1	0
ENSG00000131482	G6PC	glucose-6-phosphatase, catalytic subunit	endoplasmic reticulum membrane|integral component of membrane|integral component of endoplasmic reticulum membrane|	carbohydrate metabolic process|glycogen metabolic process|glycogen catabolic process|gluconeogenesis|gluconeogenesis|triglyceride metabolic process|steroid metabolic process|hexose transport|regulation of gene expression|glucose transport|glucose-6-phosphate transport|dephosphorylation|dephosphorylation|multicellular organism growth|glucose homeostasis|cholesterol homeostasis|small molecule metab…	glucose-6-phosphatase activity|phosphotransferase activity, alcohol group as acceptor|phosphate ion binding|	10	0.6	10.9	10	1	29.4	0.8	37.3	0.000465	0.6	1.3	1	0
ENSG00000171446	KRT27	keratin 27	cellular_component|cytoplasm|intermediate filament|	biological_process|hair follicle morphogenesis|	molecular_function|structural molecule activity|	10	1	19.3	10	1.1	18.4	1.1	37.2	0.000465	0.7	1.5	1	0
ENSG00000132842	AP3B1	adaptor-related protein complex 3, beta 1 subunit	lysosomal membrane|Golgi apparatus|membrane|AP-3 adaptor complex|clathrin-coated vesicle membrane|	protein targeting to lysosome|intracellular protein transport|blood coagulation|anterograde axon cargo transport|melanosome organization|antigen processing and presentation, exogenous lipid antigen via MHC class Ib|anterograde synaptic vesicle transport|positive regulation of NK T cell differentiation|	protein phosphatase binding|GTP-dependent protein binding|	10	0.7	13	10	0.9	24.9	0.8	37.2	0.000465	0.6	1.2	1	0
ENSG00000011143	MKS1	Meckel syndrome, type 1	cytoplasm|centrosome|membrane|TCTN-B9D complex|ciliary basal body|	cilium assembly|branching morphogenesis of an epithelial tube|cilium morphogenesis|	protein binding|	10	1.1	18.2	10	1.6	20.2	1.5	37.1	0.00048	0.9	2	1	0
ENSG00000160633	SAFB	scaffold attachment factor B	nucleus|	chromatin organization|transcription, DNA-templated|intracellular estrogen receptor signaling pathway|growth|hormone metabolic process|positive regulation of transcription from RNA polymerase II promoter|	nucleotide binding|core promoter binding|chromatin binding|double-stranded DNA binding|protein binding|poly(A) RNA binding|	10	0.7	6.12	10	1	32.3	0.9	37.1	0.00048	0.7	1.4	1	0
ENSG00000116670	MAD2L2	MAD2 mitotic arrest deficient-like 2 (yeast)	nucleus|nucleoplasm|anaphase-promoting complex|cytoplasm|spindle|zeta DNA polymerase complex|	negative regulation of transcription from RNA polymerase II promoter|regulation of cell growth|DNA repair|double-strand break repair|transcription, DNA-templated|actin filament organization|mitotic nuclear division|mitotic spindle assembly checkpoint|negative regulation of epithelial to mesenchymal transition|negative regulation of transcription by competitive promoter binding|positive regulation…	RNA polymerase II activating transcription factor binding|protein binding|JUN kinase binding|	10	1.2	3.45	10	2.4	36.5	2.3	37.1	0.00048	0.8	3.4	1	0
ENSG00000086598	TMED2	transmembrane emp24 domain trafficking protein 2	endoplasmic reticulum|endoplasmic reticulum membrane|endoplasmic reticulum-Golgi intermediate compartment|Golgi apparatus|integral component of membrane|COPI-coated vesicle|COPI-coated vesicle membrane|Golgi cisterna membrane|endoplasmic reticulum-Golgi intermediate compartment membrane|zymogen granule membrane|intracellular membrane-bounded organelle|	maternal placenta development|intracellular protein transport|ER to Golgi vesicle-mediated transport|Golgi organization|negative regulation of GTPase activity|cargo loading into vesicle|COPI coating of Golgi vesicle|COPII vesicle coating|embryonic morphogenesis|protein targeting to plasma membrane|	protein binding|	9	-2.5	19.1	9	-1.4	20.5	-1.6	37	0.000495	-2.9	-1.2	1	0
ENSG00000106636	YKT6	YKT6 v-SNARE homolog (S. cerevisiae)	Golgi membrane|cytoplasm|mitochondrion|endosome|endoplasmic reticulum|Golgi apparatus|cytosol|integral component of plasma membrane|cytoplasmic vesicle membrane|SNARE complex|SNARE complex|extracellular vesicular exosome|	ER to Golgi vesicle-mediated transport|vesicle targeting|vesicle docking involved in exocytosis|metabolic process|metabolic process|protein transport|retrograde transport, endosome to Golgi|	SNAP receptor activity|protein-cysteine S-palmitoyltransferase activity|	8	1.5	5.28	8	2.7	34.3	2.6	37	0.000495	1	4	1	0
ENSG00000212721	KRTAP4-11	keratin associated protein 4-11	keratin filament|	None	None	10	1.3	18.4	10	1.8	20	1.6	37	0.000495	1.1	2.2	1	0
ENSG00000130520	LSM4	LSM4 homolog, U6 small nuclear RNA associated (S. cerevisiae)	spliceosomal complex|U6 snRNP|cytosol|small nuclear ribonucleoprotein complex|	nuclear-transcribed mRNA catabolic process, deadenylation-dependent decay|mRNA processing|RNA splicing|gene expression|RNA metabolic process|mRNA metabolic process|exonucleolytic nuclear-transcribed mRNA catabolic process involved in deadenylation-dependent decay|	protein binding|poly(A) RNA binding|	8	1.5	6.5	9	1.4	30.9	1.4	37	0.000495	1	2.1	1	0
ENSG00000143106	PSMA5	proteasome (prosome, macropain) subunit, alpha type, 5	proteasome complex|nucleus|nucleoplasm|cytoplasm|cytosol|proteasome core complex|proteasome core complex, alpha-subunit complex|extracellular vesicular exosome|	G1/S transition of mitotic cell cycle|protein polyubiquitination|mitotic cell cycle|antigen processing and presentation of peptide antigen via MHC class I|antigen processing and presentation of exogenous peptide antigen via MHC class I, TAP-dependent|regulation of cellular amino acid metabolic process|apoptotic process|DNA damage response, signal transduction by p53 class mediator resulting in ce…	threonine-type endopeptidase activity|protein binding|	9	1.5	19.7	9	2.2	19.4	1.5	36.9	0.000495	1.1	2.7	1	0
ENSG00000185359	HGS	hepatocyte growth factor-regulated tyrosine kinase substrate	cytoplasm|endosome|early endosome|cytosol|secretory granule|early endosome membrane|multivesicular body membrane|intracellular membrane-bounded organelle|extracellular vesicular exosome|	intracellular protein transport|signal transduction|epidermal growth factor receptor signaling pathway|negative regulation of cell proliferation|endosome to lysosome transport|endosomal transport|endosomal transport|negative regulation of epidermal growth factor receptor signaling pathway|regulation of protein catabolic process|negative regulation of JAK-STAT cascade|membrane organization|	protein binding|protein domain specific binding|metal ion binding|	9	2.4	7.84	10	1.7	31.3	2	36.9	0.000495	1.2	3	1	0
ENSG00000172943	PHF8	PHD finger protein 8	nucleus|nucleus|nucleoplasm|nucleolus|microtubule cytoskeleton|	G1/S transition of mitotic cell cycle|mitotic cell cycle|transcription, DNA-templated|brain development|histone H3-K9 demethylation|histone H4-K20 demethylation|positive regulation of transcription, DNA-templated|positive regulation of transcription, DNA-templated|positive regulation of transcription from RNA polymerase I promoter|oxidation-reduction process|negative regulation of chromatin silen…	chromatin binding|iron ion binding|protein binding|zinc ion binding|oxidoreductase activity, acting on paired donors, with incorporation or reduction of molecular oxygen, 2-oxoglutarate as one donor, and incorporation of one atom each of oxygen into both donors|histone demethylase activity|histone demethylase activity (H3-K9 specific)|methylated histone binding|histone demethylase activity (H4-K2…	10	0.8	9.75	10	1	28.3	0.9	36.9	0.000495	0.7	1.4	1	0
ENSG00000107937	GTPBP4	GTP binding protein 4	nucleus|nucleolus|cytoplasm|Golgi apparatus|membrane|nuclear membrane|perinuclear region of cytoplasm|	regulation of cyclin-dependent protein serine/threonine kinase activity|osteoblast differentiation|GTP catabolic process|negative regulation of DNA replication|negative regulation of cell proliferation|negative regulation of cell-cell adhesion|negative regulation of cell migration|negative regulation of protein ubiquitination|negative regulation of collagen binding|ribosome biogenesis|protein sta…	GTPase activity|protein binding|GTP binding|poly(A) RNA binding|	9	-1.9	11.9	9	-2.5	26.8	-2.4	36.8	0.0005	-3.6	-1.7	1	0
ENSG00000225663	FAM195B	family with sequence similarity 195, member B	None	None	None	9	1	18.1	9	1	19	1	36.7	0.000505	0.7	1.5	1	0
ENSG00000163931	TKT	transketolase	nucleus|peroxisome|cytosol|extracellular vesicular exosome|	carbohydrate metabolic process|xylulose biosynthetic process|pentose-phosphate shunt|energy reserve metabolic process|pentose-phosphate shunt, non-oxidative branch|regulation of growth|small molecule metabolic process|glyceraldehyde-3-phosphate biosynthetic process|	transketolase activity|transketolase activity|protein homodimerization activity|metal ion binding|cofactor binding|	10	1.1	8.41	10	2.7	31.2	1.1	36.7	0.000505	0.6	3.2	1	0
ENSG00000108591	DRG2	developmentally regulated GTP binding protein 2	cytoplasm|mitochondrion|membrane|	signal transduction|	GTP binding|	10	0.8	15.6	10	0.8	21.6	0.8	36.7	0.000505	0.6	1.2	1	0
ENSG00000115091	ACTR3	ARP3 actin-related protein 3 homolog (yeast)	Golgi membrane|podosome|cytosol|Arp2/3 protein complex|actin cytoskeleton|membrane|lamellipodium|hemidesmosome|excitatory synapse|extracellular vesicular exosome|	cellular component movement|establishment or maintenance of cell polarity|asymmetric cell division|response to carbohydrate|positive regulation of lamellipodium assembly|positive regulation of actin filament polymerization|meiotic cytokinesis|Fc-gamma receptor signaling pathway involved in phagocytosis|regulation of myosin II filament organization|innate immune response|positive regulation of neu…	actin binding|protein binding|ATP binding|	10	2.1	8.12	10	2.2	28.9	2.2	36.7	0.000505	1.7	3.3	1	0
ENSG00000034152	MAP2K3	mitogen-activated protein kinase kinase 3	nucleoplasm|cytosol|membrane|	activation of MAPK activity|toll-like receptor signaling pathway|MyD88-dependent toll-like receptor signaling pathway|MyD88-independent toll-like receptor signaling pathway|inflammatory response|signal transduction|peptidyl-tyrosine phosphorylation|toll-like receptor 2 signaling pathway|toll-like receptor 3 signaling pathway|toll-like receptor 4 signaling pathway|toll-like receptor 5 signaling pa…	protein serine/threonine kinase activity|MAP kinase kinase activity|protein tyrosine kinase activity|protein binding|ATP binding|protein kinase binding|	10	0.6	11.2	10	1	27.7	0.9	36.6	0.00051	0.6	1.3	1	0
ENSG00000028203	VEZT	vezatin, adherens junctions transmembrane protein	acrosomal vesicle|stereocilia ankle link complex|nucleus|cytoplasm|plasma membrane|adherens junction|integral component of membrane|	single organismal cell-cell adhesion|chordate embryonic development|	myosin binding|	10	0.9	12	10	1.4	26	1.2	36.6	0.00051	0.9	1.8	1	0
ENSG00000087302	C14ORF166	chromosome 14 open reading frame 166	nucleus|cytoplasm|microtubule organizing center|actin cytoskeleton|perinuclear region of cytoplasm|tRNA-splicing ligase complex|	transcription, DNA-templated|viral process|positive regulation of transcription from RNA polymerase II promoter|	RNA polymerase II core binding|protein binding|identical protein binding|poly(A) RNA binding|	9	0.9	18.4	9	1.7	20.5	1.1	36.6	0.00051	0.8	2	1	0
ENSG00000176695	OR4F17	olfactory receptor, family 4, subfamily F, member 17	plasma membrane|integral component of membrane|	G-protein coupled receptor signaling pathway|detection of chemical stimulus involved in sensory perception of smell|	G-protein coupled receptor activity|olfactory receptor activity|	10	1.2	17.8	10	1.5	19.6	1.4	36.6	0.00051	0.8	1.9	1	0
ENSG00000166260	COX11	cytochrome c oxidase assembly homolog 11 (yeast)	mitochondrion|mitochondrial inner membrane|integral component of membrane|	respiratory gaseous exchange|respiratory chain complex IV assembly|negative regulation of glucokinase activity|hydrogen ion transmembrane transport|	cytochrome-c oxidase activity|copper ion binding|electron carrier activity|	10	0.9	20.2	10	1	16.7	0.9	36.5	0.00052	0.6	1.6	1	0
ENSG00000110395	CBL	Cbl proto-oncogene, E3 ubiquitin protein ligase	nucleus|cytoplasm|cytosol|plasma membrane|plasma membrane|flotillin complex|	regulation of transcription, DNA-templated|cell surface receptor signaling pathway|epidermal growth factor receptor signaling pathway|transforming growth factor beta receptor signaling pathway|fibroblast growth factor receptor signaling pathway|positive regulation of phosphatidylinositol 3-kinase signaling|protein ubiquitination|protein ubiquitination|negative regulation of epidermal growth facto…	phosphotyrosine binding|sequence-specific DNA binding transcription factor activity|ubiquitin-protein transferase activity|signal transducer activity|calcium ion binding|protein binding|zinc ion binding|ligase activity|SH3 domain binding|ephrin receptor binding|	10	-0.9	11.9	10	-1.4	25.6	-1.4	36.5	0.00052	-2.1	-0.9	1	0
ENSG00000181513	ACBD4	acyl-CoA binding domain containing 4	None	None	fatty-acyl-CoA binding|lipid binding|	10	0.9	22.7	10	1.2	14.9	1	36.5	0.00052	0.7	1.5	1	0
ENSG00000100697	DICER1	dicer 1, ribonuclease type III	endoplasmic reticulum-Golgi intermediate compartment|cytosol|RISC complex|axon|dendrite|growth cone|	negative regulation of transcription from RNA polymerase II promoter|angiogenesis|post-embryonic development|zygote asymmetric cell division|gene expression|negative regulation of Schwann cell proliferation|positive regulation of Schwann cell differentiation|stem cell maintenance|spinal cord motor neuron differentiation|nerve development|olfactory bulb interneuron differentiation|cerebral cortex …	double-stranded RNA binding|helicase activity|ribonuclease III activity|protein binding|ATP binding|miRNA binding|metal ion binding|	10	-1	10.2	10	-1.6	27.6	-1.5	36.5	0.00052	-2.1	-1	1	0
ENSG00000188581	KRTAP1-1	keratin associated protein 1-1	keratin filament|	biological_process|	None	10	0.8	11.7	10	1.3	28	1.2	36.4	0.00053	0.8	1.8	1	0
ENSG00000109083	IFT20	intraflagellar transport 20	Golgi apparatus|centrosome|centriole|cilium|intraciliary transport particle B|dendrite terminus|extracellular vesicular exosome|	protein localization to Golgi apparatus|cilium assembly|centrosome localization|regulation of cilium assembly|regulation of autophagic vacuole assembly|	protein binding|	10	0.9	14.2	10	1	23.2	1	36.4	0.00053	0.7	1.3	1	0
ENSG00000264187	RP11-45M22.4	N/A	None	None	None	10	0.5	10.7	10	1.1	29.1	0.9	36.4	0.00053	0.6	1.4	1	0
ENSG00000146872	TLK2	tousled-like kinase 2	nucleus|nucleolus|intermediate filament|perinuclear region of cytoplasm|	regulation of chromatin assembly or disassembly|protein phosphorylation|cellular response to DNA damage stimulus|cell cycle|chromosome segregation|negative regulation of autophagy|chromatin modification|peptidyl-serine phosphorylation|negative regulation of proteasomal ubiquitin-dependent protein catabolic process|intracellular signal transduction|cellular response to gamma radiation|	protein serine/threonine kinase activity|protein binding|ATP binding|	10	1	14.3	10	1.1	22.8	1.1	36.4	0.00053	0.7	1.6	1	0
ENSG00000131462	TUBG1	tubulin, gamma 1	pericentriolar material|condensed nuclear chromosome|gamma-tubulin complex|cytoplasm|cytoplasm|centrosome|centriole|polar microtubule|cytosol|cytoplasmic microtubule|cell leading edge|nonmotile primary cilium|ciliary basal body|apical part of cell|	G2/M transition of mitotic cell cycle|meiotic spindle organization|microtubule cytoskeleton organization|mitotic cell cycle|GTP catabolic process|microtubule nucleation|cytoplasmic microtubule organization|protein polymerization|	GTPase activity|structural constituent of cytoskeleton|protein binding|GTP binding|	9	1.4	13.9	9	1.7	23.1	1.6	36.4	0.00053	1.1	2.3	1	0
ENSG00000173868	PHOSPHO1	phosphatase, orphan 1	cytosol|	endochondral ossification|phospholipid metabolic process|phosphatidylethanolamine biosynthetic process|phosphatidylcholine biosynthetic process|dephosphorylation|dephosphorylation|regulation of bone mineralization|bone mineralization involved in bone maturation|small molecule metabolic process|glycerophospholipid biosynthetic process|	pyrophosphatase activity|metal ion binding|phosphocholine phosphatase activity|phosphoethanolamine phosphatase activity|	10	1.3	11.1	10	1	25.9	1	36.4	0.00053	0.7	1.6	1	0
ENSG00000268069	AC004466.1	N/A	None	None	None	10	2.8	21	10	1.3	22.1	2.4	36.4	0.00053	0.9	3.6	1	0
ENSG00000181013	C17ORF47	chromosome 17 open reading frame 47	None	None	None	10	0.7	14.4	10	0.8	22.5	0.8	36.3	0.00054	0.5	1.1	1	0
ENSG00000090372	STRN4	striatin, calmodulin binding protein 4	protein phosphatase type 2A complex|cytoplasm|membrane|dendritic spine|	biological_process|	protein binding|calmodulin binding|protein complex binding|protein phosphatase 2A binding|armadillo repeat domain binding|	10	1.2	18.2	10	1.7	19	1.2	36.3	0.00054	0.8	2	1	0
ENSG00000241973	PI4KA	phosphatidylinositol 4-kinase, catalytic, alpha	cytosol|plasma membrane|membrane|Golgi-associated vesicle membrane|extracellular vesicular exosome|	phospholipid metabolic process|phosphatidylinositol biosynthetic process|signal transduction|small molecule metabolic process|phosphatidylinositol phosphorylation|phosphatidylinositol-mediated signaling|	1-phosphatidylinositol 4-kinase activity|protein binding|ATP binding|	9	1.4	12.9	9	2.7	27.7	2.6	36.3	0.00054	1	3.8	1	0
ENSG00000141279	NPEPPS	aminopeptidase puromycin sensitive	nucleus|cytosol|extracellular vesicular exosome|	protein polyubiquitination|antigen processing and presentation of peptide antigen via MHC class I|proteolysis|cellular response to hypoxia|	aminopeptidase activity|metallopeptidase activity|zinc ion binding|	10	1.5	19.9	10	1.1	17.7	1.3	36.3	0.00054	0.8	1.9	1	0
ENSG00000149716	ORAOV1	oral cancer overexpressed 1	cellular_component|	biological_process|	molecular_function|	8	-1.8	24.5	9	-1.6	12.2	-1.7	36.2	0.000545	-2.4	-1.3	1	0
ENSG00000042429	MED17	mediator complex subunit 17	nucleus|nucleoplasm|transcription factor complex|membrane|mediator complex|	regulation of transcription from RNA polymerase II promoter|transcription initiation from RNA polymerase II promoter|transcription initiation from RNA polymerase II promoter|gene expression|stem cell maintenance|intracellular steroid hormone receptor signaling pathway|androgen receptor signaling pathway|positive regulation of transcription, DNA-templated|positive regulation of transcription from …	RNA polymerase II transcription cofactor activity|transcription cofactor activity|transcription coactivator activity|receptor activity|ligand-dependent nuclear receptor transcription coactivator activity|vitamin D receptor binding|thyroid hormone receptor binding|	9	-1.4	13.5	9	-2.3	25.7	-1.6	36.2	0.000545	-2.9	-1.2	1	0
ENSG00000241322	CDRT1	CMT1A duplicated region transcript 1	cellular_component|	biological_process|	molecular_function|	9	0.9	13.2	9	1	23.4	1	36.1	0.00057	0.7	1.5	1	0
ENSG00000141696	LEPREL4	leprecan-like 4	condensed nuclear chromosome|synaptonemal complex|nucleolus|	synaptonemal complex assembly|	None	9	1.1	14.7	9	1	21.7	1	36	0.00058	0.8	1.5	1	0
ENSG00000183793	NPIPA5	nuclear pore complex interacting protein family, member A5	None	None	None	9	0.9	5.58	8	2.3	35.2	2.3	36	0.00058	1.7	3.7	1	0
ENSG00000109065	NAT9	N-acetyltransferase 9 (GCN5-related, putative)	protein complex|	metabolic process|	N-acetyltransferase activity|	9	1.5	18.9	9	1.9	17.5	1.7	35.9	0.00058	0.9	2.4	1	0
ENSG00000171346	KRT15	keratin 15	nucleus|intermediate filament|extracellular vesicular exosome|	epidermis development|	structural constituent of cytoskeleton|protein binding|scaffold protein binding|	10	1	17.4	10	0.9	19	0.9	35.9	0.00058	0.6	1.3	1	0
ENSG00000168538	TRAPPC11	trafficking protein particle complex 11	Golgi apparatus|	vesicle-mediated transport|	None	8	-1	8	8	-1.6	30.2	-1.5	35.9	0.00058	-2.2	-1	1	0
ENSG00000126524	SBDS	Shwachman-Bodian-Diamond syndrome	spindle pole|nucleus|nucleoplasm|nucleolus|cytoplasm|	inner cell mass cell proliferation|rRNA processing|cell proliferation|bone mineralization|leukocyte chemotaxis|mature ribosome assembly|ribosomal large subunit biogenesis|mitotic spindle stabilization|bone marrow development|	protein binding|microtubule binding|rRNA binding|ribosome binding|poly(A) RNA binding|	10	-1.8	10.8	10	-1.1	26	-1.1	35.9	0.00058	-1.9	-0.8	1	0
ENSG00000138246	DNAJC13	DnaJ (Hsp40) homolog, subfamily C, member 13	lysosomal membrane|membrane|extracellular vesicular exosome|	osteoblast differentiation|	None	10	1.1	22.4	10	1.6	14.4	1.2	35.8	0.00058	0.9	1.9	1	0
ENSG00000100650	SRSF5	serine/arginine-rich splicing factor 5	nucleus|nucleoplasm|nucleolus|cytoplasm|nuclear speck|	mRNA splicing, via spliceosome|transcription from RNA polymerase II promoter|termination of RNA polymerase II transcription|mRNA splice site selection|mRNA processing|mRNA export from nucleus|RNA splicing|response to wounding|gene expression|mRNA 3'-end processing|regulation of cell cycle|	nucleotide binding|protein binding|poly(A) RNA binding|RS domain binding|	10	-0.7	9.36	10	-1	27.4	-1	35.8	0.00058	-1.6	-0.6	1	0
ENSG00000102172	SMS	spermine synthase	cytosol|extracellular vesicular exosome|	methionine metabolic process|polyamine metabolic process|spermine biosynthetic process|cellular nitrogen compound metabolic process|small molecule metabolic process|	spermidine synthase activity|spermine synthase activity|	10	0.9	15.9	10	1	20.8	1	35.8	0.00058	0.7	1.4	1	0
ENSG00000117410	ATP6V0B	ATPase, H+ transporting, lysosomal 21kDa, V0 subunit b	vacuolar membrane|endosome membrane|integral component of membrane|phagocytic vesicle membrane|proton-transporting V-type ATPase, V0 domain|	cellular iron ion homeostasis|insulin receptor signaling pathway|ATP hydrolysis coupled proton transport|proton transport|transferrin transport|interaction with host|transmembrane transport|phagosome maturation|	transporter activity|hydrogen ion transmembrane transporter activity|	9	1.5	15.3	8	2.8	24.7	2.7	35.8	0.00058	1.2	4.1	1	0
ENSG00000184166	OR1D2	olfactory receptor, family 1, subfamily D, member 2	plasma membrane|integral component of plasma membrane|	protein import into nucleus, translocation|cellular component movement|chemotaxis|G-protein coupled receptor signaling pathway|single fertilization|sensory perception of smell|detection of chemical stimulus involved in sensory perception of smell|detection of chemical stimulus involved in sensory perception of smell|	G-protein coupled receptor activity|olfactory receptor activity|	10	1.5	4.56	10	2.9	34	2.9	35.7	0.000585	1.1	4.4	1	0
ENSG00000068079	IFI35	interferon-induced protein 35	nucleus|cytosol|	cytokine-mediated signaling pathway|type I interferon signaling pathway|	protein binding|	10	0.9	10.5	10	1.1	26.1	1	35.7	0.000585	0.8	1.5	1	0
ENSG00000181045	SLC26A11	solute carrier family 26 (anion exchanger), member 11	lysosomal membrane|endoplasmic reticulum|Golgi apparatus|plasma membrane|integral component of membrane|extracellular vesicular exosome|	sulfate transport|sulfate transmembrane transport|	secondary active sulfate transmembrane transporter activity|anion transmembrane transporter activity|anion:anion antiporter activity|	10	1	11.9	10	1	24.1	1	35.7	0.000585	0.7	1.5	1	0
ENSG00000161270	NPHS1	nephrosis 1, congenital, Finnish type (nephrin)	plasma membrane|plasma membrane|plasma membrane|integral component of plasma membrane|slit diaphragm|cell projection|protein complex|membrane raft|extracellular vesicular exosome|	cell adhesion|JNK cascade|skeletal muscle tissue development|myoblast fusion|excretion|positive regulation of actin filament polymerization|glomerular basement membrane development|regulation of excretion|glomerular visceral epithelial cell development|	protein binding|myosin binding|protein domain specific binding|spectrin binding|alpha-actinin binding|	10	1.5	16.4	10	2.4	22	2.2	35.6	0.00059	1.2	3.4	1	0
ENSG00000196704	AMZ2	archaelysin family metallopeptidase 2	None	proteolysis|	metallopeptidase activity|zinc ion binding|	10	0.6	8.6	10	2.3	33.2	0.9	35.6	0.00059	0.5	2.7	1	0
ENSG00000184502	GAST	gastrin	extracellular region|	signal transduction|G-protein coupled receptor signaling pathway|	hormone activity|protein binding|	10	0.7	13.9	10	1	22.9	0.9	35.6	0.00059	0.7	1.4	1	0
ENSG00000063046	EIF4B	eukaryotic translation initiation factor 4B	cytosol|eukaryotic translation initiation factor 4F complex|	nuclear-transcribed mRNA catabolic process, deadenylation-dependent decay|nuclear-transcribed mRNA poly(A) tail shortening|translation|translational initiation|regulation of translational initiation|insulin receptor signaling pathway|gene expression|RNA metabolic process|mRNA metabolic process|cellular protein metabolic process|	nucleotide binding|RNA binding|translation initiation factor activity|protein binding|poly(A) RNA binding|	10	2.9	27.9	10	0.9	12.3	0.8	35.6	0.00059	0.5	3.2	1	0
ENSG00000073712	FERMT2	fermitin family member 2	stress fiber|nucleus|cytoplasm|cytosol|focal adhesion|cell cortex|cell surface|extrinsic component of cytoplasmic side of plasma membrane|lamellipodium membrane|I band|filamentous actin|	cell-matrix adhesion|cell-matrix adhesion|transforming growth factor beta receptor signaling pathway|integrin-mediated signaling pathway|regulation of cell shape|Wnt signaling pathway|integrin activation|cell junction assembly|substrate adhesion-dependent cell spreading|focal adhesion assembly|protein localization to membrane|	protein binding|phosphatidylinositol-3,4,5-trisphosphate binding|	10	-1.6	14.3	9	-1.4	21.9	-1.5	35.5	0.00059	-2.1	-1	1	0
ENSG00000128422	KRT17	keratin 17	cytoplasm|intermediate filament|extracellular vesicular exosome|cell periphery|	morphogenesis of an epithelium|signal transduction|epidermis development|positive regulation of cell growth|keratinization|intermediate filament organization|positive regulation of translation|positive regulation of hair follicle development|	structural constituent of cytoskeleton|protein binding|MHC class II receptor activity|MHC class II protein binding|	10	1	7.4	10	1	28.5	1	35.5	0.00059	0.7	1.5	1	0
ENSG00000108576	SLC6A4	solute carrier family 6 (neurotransmitter transporter), member 4	cytosol|plasma membrane|integral component of plasma membrane|endosome membrane|endomembrane system|neuron projection|membrane raft|	response to hypoxia|serotonin transport|response to nutrient|memory|circadian rhythm|response to toxic substance|positive regulation of gene expression|monoamine transport|thalamus development|negative regulation of cerebellar granule cell precursor proliferation|negative regulation of synaptic transmission, dopaminergic|response to estradiol|social behavior|vasoconstriction|response to drug|sper…	serotonin:sodium symporter activity|serotonin:sodium symporter activity|protein binding|monoamine transmembrane transporter activity|serotonin transmembrane transporter activity|serotonin transmembrane transporter activity|myosin binding|syntaxin-1 binding|Rab GTPase binding|cocaine binding|protein homodimerization activity|nitric-oxide synthase binding|actin filament binding|	10	1.1	12.4	10	1.6	25.6	1.3	35.5	0.00059	0.9	2	1	0
ENSG00000130300	PLVAP	plasmalemma vesicle associated protein	caveola|caveola|cell surface|integral component of membrane|perinuclear region of cytoplasm|	MAPK cascade|positive regulation of cellular extravasation|tumor necrosis factor-mediated signaling pathway|	protein binding|protein homodimerization activity|	10	0.9	14.1	10	1.1	21.9	1	35.4	0.00059	0.7	1.4	1	0
ENSG00000062370	ZNF112	zinc finger protein 112	nucleus|	transcription, DNA-templated|regulation of transcription, DNA-templated|	DNA binding|metal ion binding|	10	1.2	16.2	10	1.3	19.6	1.2	35.3	0.00061	0.8	1.7	1	0
ENSG00000166192	SENP8	SUMO/sentrin specific peptidase family member 8	None	proteolysis|	cysteine-type peptidase activity|	10	1.1	23.1	10	1.1	12.6	1.1	35.3	0.00061	0.7	1.7	1	0
ENSG00000265303	CTD-2510F5.6	N/A	None	None	None	10	0.8	14.5	10	0.9	21.2	0.9	35.3	0.00061	0.6	1.2	1	0
ENSG00000104907	TRMT1	tRNA methyltransferase 1 homolog (S. cerevisiae)	None	tRNA methylation|	tRNA binding|tRNA (guanine-N2-)-methyltransferase activity|poly(A) RNA binding|metal ion binding|	10	0.9	18.3	10	0.7	17.9	0.8	35.3	0.00061	0.6	1.2	1	0
ENSG00000104142	VPS18	vacuolar protein sorting 18 homolog (S. cerevisiae)	lysosomal membrane|early endosome|actin filament|HOPS complex|late endosome membrane|	intracellular protein transport|endosome organization|lysosome organization|vesicle-mediated transport|	actin binding|protein binding|metal ion binding|	10	1.2	17.1	10	1.9	20.4	1.5	35.1	0.00063	1	2.4	1	0
ENSG00000212724	KRTAP2-3	keratin associated protein 2-3	keratin filament|	None	None	7	1.8	23.4	7	1.1	15.4	1.7	35.1	0.00063	1	2.4	1	0
ENSG00000108819	PPP1R9B	protein phosphatase 1, regulatory subunit 9B	protein phosphatase type 1 complex|nucleoplasm|cytoplasm|plasma membrane|adherens junction|lamellipodium|filopodium|cortical actin cytoskeleton|ruffle membrane|dendritic spine|synapse|	regulation of cell growth by extracellular stimulus|regulation of protein phosphorylation|actin filament organization|cell cycle arrest|regulation of exit from mitosis|RNA splicing|dendrite development|cell migration|calcium-mediated signaling|negative regulation of cell growth|regulation of cell proliferation|negative regulation of catalytic activity|filopodium assembly|cellular response to morp…	actin binding|protein phosphatase inhibitor activity|protein binding|protein phosphatase 1 binding|	10	0.7	12.3	10	0.9	23.4	0.8	35.1	0.00063	0.6	1.2	1	0
ENSG00000100764	PSMC1	proteasome (prosome, macropain) 26S subunit, ATPase, 1	proteasome complex|nucleus|nucleoplasm|cytoplasm|cytosol|membrane|proteasome accessory complex|	G1/S transition of mitotic cell cycle|protein polyubiquitination|mitotic cell cycle|antigen processing and presentation of peptide antigen via MHC class I|antigen processing and presentation of exogenous peptide antigen via MHC class I, TAP-dependent|ATP catabolic process|regulation of cellular amino acid metabolic process|apoptotic process|DNA damage response, signal transduction by p53 class me…	protein binding|ATP binding|ATPase activity|TBP-class protein binding|poly(A) RNA binding|	6	2	26.5	7	1	12.3	1.8	35	0.00064	1	2.7	1	0
ENSG00000171298	GAA	glucosidase, alpha; acid	lysosome|lysosomal membrane|membrane|extracellular vesicular exosome|	maltose metabolic process|regulation of the force of heart contraction|diaphragm contraction|heart morphogenesis|glycogen catabolic process|sucrose metabolic process|glucose metabolic process|lysosome organization|locomotory behavior|tissue development|vacuolar sequestering|muscle cell cellular homeostasis|neuromuscular process controlling posture|neuromuscular process controlling balance|cardiac…	alpha-glucosidase activity|carbohydrate binding|maltose alpha-glucosidase activity|	10	0.9	17.1	10	0.7	18.7	0.7	35	0.00064	0.5	1.1	1	0
ENSG00000108557	RAI1	retinoic acid induced 1	nucleus|cytoplasm|	skeletal system development|regulation of transcription from RNA polymerase II promoter|circadian regulation of gene expression|negative regulation of multicellular organism growth|positive regulation of transcription, DNA-templated|	zinc ion binding|enhancer binding|	10	1.1	17.6	10	1.4	17.9	1.3	35	0.00064	0.8	1.8	1	0
ENSG00000125618	PAX8	paired box 8	nucleus|nucleoplasm|	urogenital system development|branching involved in ureteric bud morphogenesis|kidney development|mesonephros development|mesenchymal to epithelial transition involved in metanephros morphogenesis|transcription, DNA-templated|central nervous system development|anatomical structure morphogenesis|thyroid gland development|thyroid gland development|thyroid-stimulating hormone signaling pathway|prone…	RNA polymerase II core promoter sequence-specific DNA binding|DNA binding|DNA binding|sequence-specific DNA binding transcription factor activity|thyroid-stimulating hormone receptor activity|protein binding|transcription regulatory region DNA binding|	10	1.3	15	10	1.2	20.5	1.2	34.9	0.000645	0.9	1.7	1	0
ENSG00000094916	CBX5	chromobox homolog 5	histone deacetylase complex|kinetochore|nucleus|nuclear envelope|nucleoplasm|nuclear heterochromatin|nucleolus|chromocenter|PML body|transcriptional repressor complex|nuclear centromeric heterochromatin|histone methyltransferase complex|	blood coagulation|viral process|negative regulation of transcription, DNA-templated|negative regulation of transcription, DNA-templated|	chromatin binding|protein binding|protein binding, bridging|methylated histone binding|protein homodimerization activity|histone deacetylase binding|repressing transcription factor binding|	10	0.9	19.8	10	0.9	15.5	0.9	34.9	0.000645	0.6	1.4	1	0
ENSG00000141756	FKBP10	FK506 binding protein 10, 65 kDa	endoplasmic reticulum lumen|endoplasmic reticulum membrane|	protein peptidyl-prolyl isomerization|chaperone-mediated protein folding|	peptidyl-prolyl cis-trans isomerase activity|calcium ion binding|FK506 binding|	9	1.5	20.4	9	1	16.9	1.3	34.9	0.000645	0.8	2	1	0
ENSG00000186665	C17ORF58	chromosome 17 open reading frame 58	None	None	None	10	0.7	10.9	10	1	24.7	1	34.9	0.000645	0.6	1.4	1	0
ENSG00000205339	IPO7	importin 7	nuclear pore|cytoplasm|membrane|	protein import into nucleus|signal transduction|viral process|regulation of catalytic activity|	small GTPase regulator activity|transporter activity|protein binding|Ran GTPase binding|histone binding|	9	-1	11.9	9	-2	25.3	-1.6	34.8	0.00065	-2.4	-1.1	1	0
ENSG00000171863	RPS7	ribosomal protein S7	nucleus|nucleolus|cytoplasm|microtubule organizing center|cytosol|ribosome|membrane|cytosolic small ribosomal subunit|cytosolic small ribosomal subunit|ribonucleoprotein complex|90S preribosome|small-subunit processome|extracellular vesicular exosome|	nuclear-transcribed mRNA catabolic process, nonsense-mediated decay|cytoplasmic translation|rRNA processing|translation|translation|translation|translational initiation|translational elongation|translational termination|SRP-dependent cotranslational protein targeting to membrane|gene expression|viral process|RNA metabolic process|mRNA metabolic process|viral life cycle|viral transcription|ribosom…	RNA binding|structural constituent of ribosome|protein binding|poly(A) RNA binding|	8	-1.2	8.02	8	1.8	30	1.8	34.8	0.00065	1	2.5	1	0
ENSG00000070731	ST6GALNAC2	ST6 (alpha-N-acetyl-neuraminyl-2,3-beta-galactosyl-1,3)-N-acetylgalactosaminide alpha-2,6-sialyltransferase 2	Golgi membrane|integral component of Golgi membrane|	O-glycan processing|post-translational protein modification|cellular protein metabolic process|sialylation|	sialyltransferase activity|	10	1	16.8	10	0.9	18.5	1	34.7	0.000665	0.7	1.4	1	0
ENSG00000165632	TAF3	TAF3 RNA polymerase II, TATA box binding protein (TBP)-associated factor, 140kDa	nucleus|transcription factor TFIID complex|	negative regulation of transcription from RNA polymerase II promoter|transcription, DNA-templated|negative regulation of sequence-specific DNA binding transcription factor activity|maintenance of protein location in nucleus|	p53 binding|protein binding|zinc ion binding|	10	-1.7	12.3	9	-2	23	-1.9	34.7	0.000665	-2.6	-1.1	1	0
ENSG00000255098	RP11-481A20.11	N/A	None	None	None	8	1.5	10.2	9	1.7	25.1	1.6	34.7	0.000665	1	2.3	1	0
ENSG00000268310	AC087645.1	N/A	None	None	None	10	0.8	13.6	10	0.9	21.5	0.8	34.7	0.000665	0.6	1.3	1	0
ENSG00000176261	ZBTB8OS	zinc finger and BTB domain containing 8 opposite strand	extracellular vesicular exosome|	None	None	10	1.1	10.4	10	2.7	29.3	2.6	34.7	0.000665	1	3.9	1	0
ENSG00000126368	NR1D1	nuclear receptor subfamily 1, group D, member 1	nuclear chromatin|nucleus|nucleoplasm|cytoplasm|dendrite|dendritic spine|	negative regulation of transcription from RNA polymerase II promoter|negative regulation of transcription from RNA polymerase II promoter|glycogen biosynthetic process|transcription initiation from RNA polymerase II promoter|gene expression|proteasomal protein catabolic process|negative regulation of receptor biosynthetic process|regulation of lipid metabolic process|cell differentiation|intracel…	RNA polymerase II core promoter proximal region sequence-specific DNA binding|core promoter sequence-specific DNA binding|RNA polymerase II core promoter proximal region sequence-specific DNA binding transcription factor activity involved in negative regulation of transcription|transcription corepressor binding|transcription corepressor binding|steroid hormone receptor activity|transcription core…	10	0.9	20	10	1.1	15.1	1	34.6	0.0007	0.7	1.5	1	0
ENSG00000152454	ZNF256	zinc finger protein 256	nucleus|	transcription, DNA-templated|multicellular organismal development|negative regulation of transcription, DNA-templated|	DNA binding|sequence-specific DNA binding transcription factor activity|protein binding|metal ion binding|	10	0.9	15	10	1.2	20.6	1	34.5	0.000705	0.7	1.5	1	0
ENSG00000006114	SYNRG	synergin, gamma	cytoplasm|Golgi apparatus|AP-1 adaptor complex|	intracellular protein transport|endocytosis|	calcium ion binding|	10	1	23.1	10	0.7	12.9	0.9	34.5	0.000705	0.6	1.3	1	0
ENSG00000165119	HNRNPK	heterogeneous nuclear ribonucleoprotein K	nuclear chromatin|podosome|nucleus|nucleoplasm|cytoplasm|membrane|cell junction|cell projection|extracellular vesicular exosome|catalytic step 2 spliceosome|	mRNA splicing, via spliceosome|mRNA splicing, via spliceosome|transcription, DNA-templated|RNA processing|signal transduction|RNA splicing|gene expression|regulation of low-density lipoprotein particle clearance|viral process|positive regulation of low-density lipoprotein particle receptor biosynthetic process|positive regulation of transcription from RNA polymerase II promoter|positive regulatio…	RNA polymerase II core promoter proximal region sequence-specific DNA binding|RNA polymerase II core promoter proximal region sequence-specific DNA binding transcription factor activity involved in positive regulation of transcription|single-stranded DNA binding|RNA binding|protein binding|poly(A) RNA binding|	8	1.3	19.4	8	1.5	16	1.4	34.5	0.000705	1	2.1	1	0
ENSG00000105341	ATP5SL	ATP5S-like	mitochondrion|	None	None	10	0.8	14.1	10	0.9	21	0.9	34.4	0.00071	0.6	1.4	1	0
ENSG00000187555	USP7	ubiquitin specific peptidase 7 (herpes virus-associated)	nucleus|cytosol|PML body|	transcription-coupled nucleotide-excision repair|ubiquitin-dependent protein catabolic process|multicellular organismal development|maintenance of DNA methylation|viral process|protein deubiquitination|protein deubiquitination|negative regulation of NF-kappaB transcription factor activity|regulation of sequence-specific DNA binding transcription factor activity|	p53 binding|cysteine-type endopeptidase activity|ubiquitin thiolesterase activity|ubiquitin thiolesterase activity|ubiquitin-specific protease activity|ubiquitin-specific protease activity|protein binding|protein C-terminus binding|transcription factor binding|ubiquitin protein ligase binding|	10	1.1	13.8	10	0.8	21.4	0.9	34.4	0.00071	0.7	1.4	1	0
ENSG00000161647	MPP3	membrane protein, palmitoylated 3 (MAGUK p55 subfamily member 3)	integral component of plasma membrane|	signal transduction|nucleotide phosphorylation|	guanylate kinase activity|PDZ domain binding|	10	0.8	10.3	10	1.2	25.6	1	34.4	0.00071	0.7	1.6	1	0
ENSG00000109919	MTCH2	mitochondrial carrier 2	nucleus|mitochondrial inner membrane|membrane|integral component of membrane|extracellular vesicular exosome|	transport|protein localization to mitochondrion|	None	10	-2	9.4	9	-1.6	25.9	-1.8	34.4	0.00071	-2.5	-1	1	0
ENSG00000168813	ZNF507	zinc finger protein 507	nucleus|	transcription, DNA-templated|regulation of transcription, DNA-templated|	DNA binding|metal ion binding|	10	1.1	20.5	10	1.6	14.9	1.2	34.3	0.00075	0.8	1.9	1	0
ENSG00000167302	ENTHD2	ENTH domain containing 2	cytosol|cytoplasmic membrane-bounded vesicle|	None	None	10	0.9	9.01	10	1.1	25.8	1.1	34.3	0.00075	0.7	1.6	1	0
ENSG00000172782	FADS6	fatty acid desaturase 6	integral component of membrane|	fatty acid biosynthetic process|oxidation-reduction process|	oxidoreductase activity|	10	2.3	7.85	10	1.3	30	1.2	34.3	0.00075	0.7	2.4	1	0
ENSG00000105576	TNPO2	transportin 2	nucleus|cytoplasm|	intracellular protein transport|	protein binding|nuclear localization sequence binding|Ran GTPase binding|	10	0.8	15.9	10	1.6	18.9	0.9	34.3	0.00075	0.7	1.8	1	0
ENSG00000136738	STAM	signal transducing adaptor molecule (SH3 domain and ITAM motif) 1	cytosol|early endosome membrane|	intracellular protein transport|signal transduction|epidermal growth factor receptor signaling pathway|positive regulation of signal transduction|endosomal transport|negative regulation of epidermal growth factor receptor signaling pathway|membrane organization|	SH3/SH2 adaptor activity|protein binding|	10	-0.5	4.25	10	-2.3	33.2	-1.4	34.3	0.00075	-3	-0.8	1	0
ENSG00000184451	CCR10	chemokine (C-C motif) receptor 10	plasma membrane|integral component of plasma membrane|	chemotaxis|immune response|G-protein coupled receptor signaling pathway|positive regulation of cytosolic calcium ion concentration|chemokine-mediated signaling pathway|	G-protein coupled receptor activity|C-C chemokine receptor activity|	10	0.8	15.6	10	1.2	20	1	34.2	0.000755	0.7	1.5	1	0
ENSG00000146066	HIGD2A	HIG1 hypoxia inducible domain family, member 2A	mitochondrial inner membrane|integral component of membrane|respiratory chain|	negative regulation of apoptotic process|oxidation-reduction process|	None	10	0.9	12.9	10	0.9	21.7	0.9	34.2	0.000755	0.6	1.3	1	0
ENSG00000135655	USP15	ubiquitin specific peptidase 15	nucleus|cytoplasm|	ubiquitin-dependent protein catabolic process|transforming growth factor beta receptor signaling pathway|transforming growth factor beta receptor signaling pathway|transforming growth factor beta receptor signaling pathway|protein deubiquitination|BMP signaling pathway|negative regulation of transforming growth factor beta receptor signaling pathway|monoubiquitinated protein deubiquitination|path…	cysteine-type endopeptidase activity|ubiquitin thiolesterase activity|ubiquitin-specific protease activity|transforming growth factor beta receptor binding|identical protein binding|SMAD binding|	10	0.8	9.05	10	0.9	25.8	0.9	34.2	0.000755	0.7	1.3	1	0
ENSG00000164091	WDR82	WD repeat domain 82	chromatin|histone methyltransferase complex|Set1C/COMPASS complex|PTW/PP1 phosphatase complex|	histone H3-K4 methylation|	chromatin binding|protein binding|histone methyltransferase activity (H3-K4 specific)|	10	2.2	7.64	10	2.3	27	2.3	34.2	0.000755	1.7	3.5	1	0
ENSG00000253350	RP11-127H5.1	N/A	None	None	None	5	1.3	22.6	5	1.5	12.2	1.4	34.2	0.000755	1	2.3	1	0
ENSG00000124782	RREB1	ras responsive element binding protein 1	nucleus|nucleus|nucleolus|cytoplasm|cytoplasm|nuclear body|nuclear speck|extracellular vesicular exosome|	regulation of transcription, DNA-templated|transcription from RNA polymerase II promoter|Ras protein signal transduction|multicellular organismal development|negative regulation of transcription, DNA-templated|positive regulation of transcription, DNA-templated|	DNA binding|sequence-specific DNA binding transcription factor activity|metal ion binding|	10	-0.8	10.1	10	-1.2	25.7	-1.1	34.2	0.000755	-1.6	-0.7	1	0
ENSG00000259243	GOLGA6L19	golgin A6 family-like 19	None	None	None	9	1.3	8.36	10	-2.3	37.4	-2.3	34.2	0.000755	-3.5	-1.2	1	0
ENSG00000183077	AFMID	arylformamidase	nucleus|cytosol|	tryptophan catabolic process|tryptophan catabolic process to kynurenine|'de novo' NAD biosynthetic process from tryptophan|cellular nitrogen compound metabolic process|small molecule metabolic process|	arylformamidase activity|	10	1.3	15.9	10	1	18.8	1	34.1	0.00076	0.7	1.7	1	0
ENSG00000184787	UBE2G2	ubiquitin-conjugating enzyme E2G 2	endoplasmic reticulum|cytosol|	ubiquitin-dependent protein catabolic process|protein N-linked glycosylation via asparagine|ER-associated ubiquitin-dependent protein catabolic process|protein K48-linked ubiquitination|	ubiquitin-protein transferase activity|protein binding|ATP binding|acid-amino acid ligase activity|	10	-1.3	16.4	10	-1.1	18.2	-1.3	34.1	0.00076	-1.8	-0.9	1	0
ENSG00000110047	EHD1	EH-domain containing 1	lipid particle|plasma membrane|endosome membrane|endosome membrane|membrane|endocytic vesicle|platelet dense tubular network membrane|early endosome membrane|perinuclear region of cytoplasm|recycling endosome membrane|extracellular vesicular exosome|	GTP catabolic process|intracellular protein transport|endocytosis|blood coagulation|positive regulation of cholesterol storage|neuron projection development|endocytic recycling|endocytic recycling|low-density lipoprotein particle clearance|cholesterol homeostasis|protein homooligomerization|positive regulation of myoblast fusion|cellular response to nerve growth factor stimulus|positive regulatio…	GTPase activity|calcium ion binding|protein binding|ATP binding|GTP binding|Rab GTPase binding|	10	-0.7	7	10	-2.9	27.8	-0.8	34.1	0.00076	-2.7	-0.6	1	0
ENSG00000162298	SYVN1	synovial apoptosis inhibitor 1, synoviolin	nucleus|endoplasmic reticulum|endoplasmic reticulum membrane|membrane|integral component of membrane|	in utero embryonic development|activation of signaling protein activity involved in unfolded protein response|protein ubiquitination|protein N-linked glycosylation via asparagine|ER-associated ubiquitin-dependent protein catabolic process|ER-associated ubiquitin-dependent protein catabolic process|endoplasmic reticulum unfolded protein response|cellular protein metabolic process|negative regulati…	protein binding|zinc ion binding|acid-amino acid ligase activity|	10	-1.6	26.4	10	-0.9	10.8	-1.3	34.1	0.00076	-2	-0.9	1	0
ENSG00000180336	C17ORF104	chromosome 17 open reading frame 104	None	None	None	10	0.6	11.6	10	1.2	26	1	34	0.000765	0.6	1.5	1	0
ENSG00000176225	RTTN	rotatin	cytoplasm|ciliary basal body|	determination of left/right symmetry|	None	10	1.3	15.2	10	1.5	19.3	1.4	33.9	0.00077	0.9	2	1	0
ENSG00000100813	ACIN1	apoptotic chromatin condensation inducer 1	nucleus|cytoplasm|cytosol|plasma membrane|nuclear speck|exon-exon junction complex|ASAP complex|	ATP catabolic process|mRNA processing|apoptotic process|cellular component disassembly involved in execution phase of apoptosis|RNA splicing|erythrocyte differentiation|apoptotic chromosome condensation|positive regulation of apoptotic process|positive regulation of monocyte differentiation|negative regulation of mRNA splicing, via spliceosome|	nucleotide binding|nucleic acid binding|protein binding|ATPase activity|enzyme binding|poly(A) RNA binding|	10	-1.4	16	10	-1	18.5	-1.3	33.9	0.00077	-1.9	-0.8	1	0
ENSG00000177710	SLC35G5	solute carrier family 35, member G5	integral component of membrane|	None	None	10	0.9	6.86	10	2.4	31.9	2.3	33.8	0.000775	0.8	3.6	1	0
ENSG00000038358	EDC4	enhancer of mRNA decapping 4	cytoplasmic mRNA processing body|nucleus|cytoplasm|cytosol|membrane|intracellular membrane-bounded organelle|	nuclear-transcribed mRNA catabolic process, deadenylation-dependent decay|biological_process|gene expression|RNA metabolic process|mRNA metabolic process|exonucleolytic nuclear-transcribed mRNA catabolic process involved in deadenylation-dependent decay|	protein binding|	9	1.2	14.4	9	1.7	20.8	1.4	33.8	0.000775	1	2.2	1	0
ENSG00000055044	NOP58	NOP58 ribonucleoprotein	nucleus|nucleolus|nucleolus|small nucleolar ribonucleoprotein complex|cytoplasm|Cajal body|membrane|box C/D snoRNP complex|pre-snoRNP complex|	rRNA processing|snRNP protein import into nucleus|cell growth|	protein binding|snoRNA binding|poly(A) RNA binding|	8	-2.1	19	9	-2	15.3	-2.1	33.8	0.000775	-3.1	-1.6	1	0
ENSG00000204375	XAGE1E	X antigen family, member 1E	None	None	None	10	0.9	13.7	10	0.8	20.6	0.9	33.8	0.000775	0.6	1.6	1	0
ENSG00000203691	AC092811.1	N/A	None	None	None	10	2.9	24.7	10	2.3	10.3	2.9	33.7	0.000785	2.1	4.8	1	0
ENSG00000250745	USP17L20	ubiquitin specific peptidase 17-like family member 20	nucleus|endoplasmic reticulum|	ubiquitin-dependent protein catabolic process|	cysteine-type peptidase activity|ubiquitinyl hydrolase activity|	8	0.8	8.88	8	2.8	28.9	0.7	33.7	0.000785	0.6	3.5	1	0
ENSG00000067082	KLF6	Kruppel-like factor 6	nucleus|cytoplasm|	transcription, DNA-templated|cytokine-mediated signaling pathway|B cell differentiation|positive regulation of transcription, DNA-templated|	DNA binding|metal ion binding|	10	-1.2	9.86	10	-0.9	24.5	-1.1	33.7	0.000785	-1.8	-0.7	1	0
ENSG00000262660	SLC25A10	solute carrier family 25 (mitochondrial carrier; dicarboxylate transporter), member 10	nucleus|mitochondrial inner membrane|integral component of membrane|	sulfur amino acid metabolic process|sulfur amino acid catabolic process|carbohydrate metabolic process|glucose metabolic process|gluconeogenesis|ion transport|dicarboxylic acid transport|mitochondrial transport|cellular nitrogen compound metabolic process|small molecule metabolic process|transmembrane transport|sulfide oxidation, using sulfide:quinone oxidoreductase|	dicarboxylic acid transmembrane transporter activity|protein binding|	10	0.6	13.8	10	0.9	20.9	0.8	33.7	0.000785	0.5	1.1	1	0
ENSG00000126861	OMG	oligodendrocyte myelin glycoprotein	plasma membrane|anchored component of membrane|	cell adhesion|neuron projection regeneration|neurotrophin TRK receptor signaling pathway|regulation of collateral sprouting of intact axon in response to injury|regulation of axonogenesis|negative regulation of axonogenesis|	identical protein binding|	10	0.9	7.29	10	1.1	27	1	33.7	0.000785	0.7	1.5	1	0
ENSG00000092094	OSGEP	O-sialoglycoprotein endopeptidase	nucleus|cytoplasm|	threonylcarbamoyladenosine biosynthetic process|	transferase activity, transferring acyl groups other than amino-acyl groups|metal ion binding|	10	1.4	22.6	10	1.7	11.6	1.5	33.6	0.0008	1.1	2.2	1	0
ENSG00000085872	CHERP	calcium homeostasis endoplasmic reticulum protein	cytoplasm|membrane|sarcoplasmic reticulum membrane|perinuclear region of cytoplasm|	RNA processing|cellular calcium ion homeostasis|nervous system development|negative regulation of cell proliferation|release of sequestered calcium ion into cytosol|positive regulation of NFAT protein import into nucleus|	protein binding|ion channel binding|poly(A) RNA binding|	9	0.6	3.7	10	2.8	35.2	2.8	33.6	0.0008	0.7	4	1	0
ENSG00000173113	TRMT112	tRNA methyltransferase 11-2 homolog (S. cerevisiae)	protein complex|extracellular vesicular exosome|	peptidyl-glutamine methylation|	protein binding|protein methyltransferase activity|	8	-1.4	11.1	8	-2.5	26	-2.3	33.5	0.00082	-3.1	-0.7	1	0
ENSG00000167543	TP53I13	tumor protein p53 inducible protein 13	cytoplasm|plasma membrane|integral component of membrane|	None	None	10	2.1	10.7	10	1.1	25.2	1	33.4	0.000835	0.8	2.2	1	0
ENSG00000233828	AC008394.1	N/A	None	None	None	9	-0.5	1.08	9	2.7	36.6	2.7	33.4	0.000835	1.5	4.6	1	0
ENSG00000170222	ADPRM	ADP-ribose/CDP-alcohol diphosphatase, manganese-dependent	None	metabolic process|	metal ion binding|ADP-ribose diphosphatase activity|CDP-glycerol diphosphatase activity|	10	1.7	16.5	10	1.6	17.3	1.6	33.4	0.000835	0.8	2.2	1	0
ENSG00000121289	CEP89	centrosomal protein 89kDa	spindle pole|cytoplasm|mitochondrial intermembrane space|centrosome|centriole|cytosol|plasma membrane|ciliary transition fiber|	cilium assembly|	None	10	0.6	9.82	10	0.8	24.5	0.8	33.4	0.000835	0.6	1.2	1	0
ENSG00000167880	EVPL	envoplakin	cornified envelope|cytoplasm|desmosome|extracellular vesicular exosome|	epidermis development|peptide cross-linking|keratinocyte differentiation|keratinization|	structural molecule activity|protein binding, bridging|	10	1	13.2	10	0.9	20.7	1	33.4	0.000835	0.7	1.4	1	0
ENSG00000267360	CTC-454I21.3	N/A	None	None	None	10	0.5	3.86	10	1.2	32.9	1.1	33.4	0.000835	0.7	1.7	1	0
ENSG00000118873	RAB3GAP2	RAB3 GTPase activating protein subunit 2 (non-catalytic)	cytoplasm|plasma membrane|	intracellular protein transport|positive regulation of catalytic activity|regulation of GTPase activity|positive regulation of GTPase activity|positive regulation of GTPase activity|	GTPase activator activity|enzyme activator activity|enzyme regulator activity|protein heterodimerization activity|	10	1.1	22.7	10	0.9	11.4	1	33.4	0.000835	0.7	1.5	1	0
ENSG00000130726	TRIM28	tripartite motif containing 28	nucleus|nucleus|nucleoplasm|nuclear euchromatin|nuclear heterochromatin|	negative regulation of transcription from RNA polymerase II promoter|epithelial to mesenchymal transition|DNA repair|transcription initiation from RNA polymerase II promoter|gene expression|protein ubiquitination|protein sumoylation|protein sumoylation|positive regulation of transcription factor import into nucleus|innate immune response|positive regulation of DNA repair|negative regulation of tr…	DNA binding|sequence-specific DNA binding transcription factor activity|transcription coactivator activity|transcription corepressor activity|protein kinase activity|ubiquitin-protein transferase activity|protein binding|zinc ion binding|ligase activity|ubiquitin protein ligase binding|Krueppel-associated box domain binding|sequence-specific DNA binding|poly(A) RNA binding|chromo shadow domain bi…	10	0.6	10.6	10	1	24.4	0.9	33.3	0.00086	0.6	1.5	1	0
ENSG00000168256	NKIRAS2	NFKB inhibitor interacting Ras-like 2	cellular_component|cytoplasm|membrane|	GTP catabolic process|I-kappaB kinase/NF-kappaB signaling|small GTPase mediated signal transduction|	GTPase activity|GTP binding|	10	2.1	16.8	10	0.8	18	0.9	33.3	0.00086	0.6	1.9	1	0
ENSG00000214140	PRCD	progressive rod-cone degeneration	cytoplasm|integral component of membrane|	visual perception|response to stimulus|	None	10	0.9	6.87	10	2.5	29.2	0.9	33.3	0.00086	0.5	3.2	1	0
ENSG00000266086	RP11-159D12.5	N/A	None	None	None	10	0.8	16.4	10	0.6	17.6	0.7	33.2	0.000865	0.5	1	1	0
ENSG00000141293	SKAP1	src kinase associated phosphoprotein 1	nucleus|cytoplasm|plasma membrane|	positive regulation of signal transduction|positive regulation of transcription, DNA-templated|positive regulation of transcription from RNA polymerase II promoter|positive regulation of transcription from RNA polymerase II promoter|T cell receptor signaling pathway|	SH3/SH2 adaptor activity|protein binding|SH3 domain binding|protein kinase binding|protein phosphatase binding|protein complex binding|SH2 domain binding|	10	1	7.95	10	1.2	25.9	1.1	33.2	0.000865	0.8	1.8	1	0
ENSG00000099991	CABIN1	calcineurin binding protein 1	nucleus|nucleoplasm|cytoplasm|aggresome|	DNA replication-independent nucleosome assembly|cell surface receptor signaling pathway|chromatin modification|negative regulation of catalytic activity|	protein phosphatase inhibitor activity|	10	-1.6	17.4	10	-0.8	19.1	-1	33.1	0.00089	-1.8	-0.7	1	0
ENSG00000166233	ARIH1	ariadne RBR E3 ubiquitin protein ligase 1	ubiquitin ligase complex|cytoplasm|cytosol|	ubiquitin-dependent protein catabolic process|protein ubiquitination|protein ubiquitination|cytokine-mediated signaling pathway|	ubiquitin-protein transferase activity|protein binding|zinc ion binding|small conjugating protein ligase activity|ubiquitin protein ligase binding|	10	0.8	19.8	8	1.5	14.9	0.9	33	0.00091	0.6	1.6	1	0
ENSG00000170348	TMED10	transmembrane emp24-like trafficking protein 10 (yeast)	Golgi membrane|Golgi membrane|endoplasmic reticulum|endoplasmic reticulum membrane|endoplasmic reticulum-Golgi intermediate compartment|Golgi apparatus|cis-Golgi network|plasma membrane|integral component of membrane|COPI-coated vesicle|trans-Golgi network transport vesicle|transport vesicle membrane|secretory granule membrane|endoplasmic reticulum-Golgi intermediate compartment membrane|melanoso…	response to acid|kidney development|intracellular protein transport|ER to Golgi vesicle-mediated transport|retrograde vesicle-mediated transport, Golgi to ER|Golgi organization|beta-amyloid formation|cargo loading into vesicle|COPI-coated vesicle budding|response to alkaloid|regulated secretory pathway|vesicle targeting, to, from or within Golgi|COPI coating of Golgi vesicle|COPII vesicle coating…	protein binding|syntaxin binding|protein complex binding|	9	-1.5	12	9	-2.5	24.6	-2.4	33	0.00091	-3.4	-1.2	1	0
ENSG00000257088	PNMA6D	paraneoplastic Ma antigen family member 6D (pseudogene)	None	None	None	9	1.4	26.2	8	1.1	7.67	1.3	32.9	0.00093	0.9	2	1	0
ENSG00000132141	CCT6B	chaperonin containing TCP1, subunit 6B (zeta 2)	chaperonin-containing T-complex|	protein folding|spermatogenesis|protein transport|chaperone-mediated protein complex assembly|	ATP binding|protein transporter activity|unfolded protein binding|	10	0.5	5.17	10	0.9	29.9	0.9	32.9	0.00093	0.6	1.4	1	0
ENSG00000086065	CHMP5	charged multivesicular body protein 5	nucleus|cytosol|endosome membrane|extracellular vesicular exosome|	regulation of receptor recycling|lysosome organization|endosome to lysosome transport|protein transport|viral process|endosomal transport|viral life cycle|membrane organization|	protein binding|	9	1.9	15.7	9	1.5	17.9	1.6	32.8	0.00096	1.1	2.5	1	0
ENSG00000013375	PGM3	phosphoglucomutase 3	cellular_component|cytosol|cytosol|	glucosamine metabolic process|UDP-N-acetylglucosamine biosynthetic process|UDP-N-acetylglucosamine biosynthetic process|UDP-N-acetylglucosamine biosynthetic process|dolichol-linked oligosaccharide biosynthetic process|spermatogenesis|embryo development|protein N-linked glycosylation via asparagine|glucose 1-phosphate metabolic process|hemopoiesis|post-translational protein modification|cellular p…	magnesium ion binding|phosphoacetylglucosamine mutase activity|phosphoglucomutase activity|	10	-1	5.19	10	-1.5	29.6	-1.4	32.8	0.00096	-2	-0.9	1	0
ENSG00000139675	HNRNPA1L2	heterogeneous nuclear ribonucleoprotein A1-like 2	spliceosomal complex|cytoplasm|	mRNA processing|RNA splicing|mRNA transport|	nucleotide binding|RNA binding|	10	1.1	19.2	10	1.2	14.1	1.1	32.8	0.00096	0.8	1.6	1	0
ENSG00000228300	C19ORF24	chromosome 19 open reading frame 24	extracellular region|cytoplasm|integral component of membrane|	None	None	10	1.2	8.92	10	1.2	24.3	1.2	32.8	0.00096	0.8	1.8	1	0
ENSG00000136449	MYCBPAP	MYCBP associated protein	cytoplasm|membrane|	synaptic transmission|multicellular organismal development|spermatogenesis|cell differentiation|	protein binding|	10	0.7	10	10	1	23.7	0.9	32.8	0.00096	0.6	1.3	1	0
ENSG00000146909	NOM1	nucleolar protein with MIF4G domain 1	nucleus|nucleolus|	biological_process|	protein binding|poly(A) RNA binding|	10	-1.2	12	10	-2.5	26.1	-1.5	32.8	0.00096	-3.3	-0.9	1	0
ENSG00000125695	RP11-51F16.8	N/A	None	None	None	9	1.2	17.4	9	0.9	16.5	1.1	32.7	0.000975	0.7	1.5	1	0
ENSG00000029364	SLC39A9	solute carrier family 39, member 9	integral component of membrane|	zinc ion transport|transmembrane transport|	metal ion transmembrane transporter activity|	10	-1.1	10.8	10	-1.2	22.4	-1.1	32.7	0.000975	-1.6	-0.7	1	0
ENSG00000132139	GAS2L2	growth arrest-specific 2 like 2	stress fiber|cytoplasm|cytoplasm|cytoskeleton|microtubule|	microtubule bundle formation|negative regulation of microtubule depolymerization|cell cycle arrest|	microtubule binding|cytoskeletal adaptor activity|actin filament binding|	10	1	12	10	0.8	21.2	0.9	32.7	0.000975	0.6	1.3	1	0
ENSG00000223524	REXO1L11P	REX1, RNA exonuclease 1 homolog (S. cerevisiae)-like 11, pseudogene	None	None	None	3	1.8	19.7	3	1.9	13.4	1.8	32.6	0.000985	1.4	2.9	1	0
ENSG00000011052	NME2	NME/NM23 nucleoside diphosphate kinase 2	ruffle|nucleus|cytoplasm|cytosol|lamellipodium|extracellular vesicular exosome|cell periphery|	nucleoside diphosphate phosphorylation|GTP biosynthetic process|UTP biosynthetic process|CTP biosynthetic process|transcription, DNA-templated|regulation of transcription, DNA-templated|cell adhesion|integrin-mediated signaling pathway|nucleoside triphosphate biosynthetic process|nucleobase-containing small molecule interconversion|peptidyl-histidine phosphorylation|negative regulation of apoptot…	DNA binding|sequence-specific DNA binding transcription factor activity|nucleoside diphosphate kinase activity|protein histidine kinase activity|protein binding|ATP binding|metal ion binding|	10	0.7	14.3	10	0.9	19.7	0.8	32.6	0.000985	0.5	1.2	1	0
ENSG00000154727	GABPA	GA binding protein transcription factor, alpha subunit 60kDa	nuclear chromatin|nucleus|	negative regulation of transcription from RNA polymerase II promoter|in utero embryonic development|transcription from RNA polymerase II promoter|cell differentiation|negative regulation of megakaryocyte differentiation|positive regulation of transcription from RNA polymerase II promoter|	RNA polymerase II core promoter proximal region sequence-specific DNA binding|RNA polymerase II core promoter proximal region sequence-specific DNA binding transcription factor activity involved in positive regulation of transcription|RNA polymerase II transcription regulatory region sequence-specific DNA binding transcription factor activity involved in positive regulation of transcription|DNA b…	9	-1.6	20.3	9	-1.9	12.9	-1.8	32.5	0.000995	-2.5	-1	1	0
ENSG00000162433	AK4	adenylate kinase 4	mitochondrion|mitochondrial matrix|extracellular vesicular exosome|	liver development|nucleoside diphosphate phosphorylation|ADP biosynthetic process|brain development|nucleoside triphosphate biosynthetic process|response to drug|AMP metabolic process|ATP metabolic process|GTP metabolic process|	adenylate kinase activity|nucleoside diphosphate kinase activity|ATP binding|GTP binding|nucleoside triphosphate adenylate kinase activity|	10	0.9	13.7	10	1	19.2	0.9	32.5	0.000995	0.6	1.3	1	0
ENSG00000196712	NF1	neurofibromin 1	nucleus|nucleolus|cytoplasm|cytoplasm|membrane|axon|dendrite|intrinsic component of the cytoplasmic side of the plasma membrane|	MAPK cascade|osteoblast differentiation|metanephros development|response to hypoxia|liver development|negative regulation of endothelial cell proliferation|positive regulation of endothelial cell proliferation|regulation of cell-matrix adhesion|negative regulation of cell-matrix adhesion|negative regulation of protein kinase activity|cell communication|Ras protein signal transduction|negative reg…	Ras GTPase activator activity|protein binding|phosphatidylethanolamine binding|phosphatidylcholine binding|	10	0.9	16	10	0.7	16.7	0.8	32.3	0.00104	0.5	1.2	1	0
ENSG00000100150	DEPDC5	DEP domain containing 5	lysosomal membrane|cytosol|perinuclear region of cytoplasm|	intracellular signal transduction|positive regulation of GTPase activity|	GTPase activator activity|	9	-1	11.3	9	-1.2	21.5	-1.1	32.3	0.00104	-1.6	-0.8	1	0
ENSG00000148444	COMMD3	COMM domain containing 3	None	None	protein binding|	3	2	16.9	3	1.3	17.3	1.9	32.3	0.00104	1.1	3.3	1	0
ENSG00000182534	MXRA7	matrix-remodelling associated 7	integral component of membrane|	None	None	10	2.2	14.7	10	1	21.6	1.1	32.3	0.00104	0.7	2.3	1	0
ENSG00000255713	OR4D2	olfactory receptor, family 4, subfamily D, member 2	plasma membrane|integral component of membrane|	G-protein coupled receptor signaling pathway|detection of chemical stimulus involved in sensory perception of smell|	G-protein coupled receptor activity|olfactory receptor activity|	10	1	14.5	10	0.9	18.1	0.9	32.2	0.00106	0.6	1.3	1	0
ENSG00000253251	CTC-534A2.2	N/A	None	None	None	10	0.9	15.7	10	1	17	1	32.2	0.00106	0.7	1.4	1	0
ENSG00000177963	RIC8A	RIC8 guanine nucleotide exchange factor A	cytoplasm|plasma membrane|	in utero embryonic development|vasculature development|adenylate cyclase-inhibiting G-protein coupled receptor signaling pathway|visual learning|cell migration involved in gastrulation|positive regulation of GTPase activity|cell-cell adhesion involved in gastrulation|basement membrane organization|	guanyl-nucleotide exchange factor activity|protein binding|	10	-0.7	8.31	10	-0.9	25.1	-0.9	32.2	0.00106	-1.7	-0.6	1	0
ENSG00000109332	UBE2D3	ubiquitin-conjugating enzyme E2D 3	nucleoplasm|cytosol|plasma membrane|endosome membrane|	negative regulation of transcription from RNA polymerase II promoter|protein polyubiquitination|toll-like receptor signaling pathway|MyD88-independent toll-like receptor signaling pathway|DNA repair|transcription, DNA-templated|transcription initiation from RNA polymerase II promoter|cellular protein modification process|ubiquitin-dependent protein catabolic process|protein monoubiquitination|apo…	ubiquitin-protein transferase activity|protein binding|ATP binding|acid-amino acid ligase activity|	10	2.7	18	10	1.5	18.7	2.5	32.1	0.00109	0.9	3.8	1	0
ENSG00000187531	SIRT7	sirtuin 7	nucleolus|nucleolus organizer region|cytoplasm|	negative regulation of transcription from RNA polymerase II promoter|positive regulation of transcription on exit from mitosis|rRNA transcription|histone H3 deacetylation|histone H4 deacetylation|	chromatin binding|protein binding|metal ion binding|NAD+ binding|NAD-dependent histone deacetylase activity (H3-K18 specific)|	10	0.8	17.8	10	0.8	14.7	0.8	32.1	0.00109	0.5	1.2	1	0
ENSG00000100410	PHF5A	PHD finger protein 5A	nucleoplasm|U2 snRNP|U12-type spliceosomal complex|nuclear matrix|nuclear speck|	mRNA splicing, via spliceosome|mRNA splicing, via spliceosome|transcription, DNA-templated|RNA splicing|gene expression|positive regulation of transcription, DNA-templated|	DNA binding|sequence-specific DNA binding transcription factor activity|poly(A) RNA binding|	8	2.5	23.4	8	1.2	12.7	2.3	32	0.00111	1.8	3.8	1	0
ENSG00000117984	CTSD	cathepsin D	extracellular region|extracellular region|extracellular space|extracellular space|mitochondrion|lysosome|extracellular matrix|melanosome|lysosomal lumen|extracellular vesicular exosome|	autophagic vacuole assembly|proteolysis|cell death|antigen processing and presentation of exogenous peptide antigen via MHC class II|extracellular matrix disassembly|extracellular matrix organization|collagen catabolic process|	aspartic-type endopeptidase activity|protein binding|	9	-0.7	11.3	9	-1	22	-1	32	0.00111	-1.4	-0.6	1	0
ENSG00000181625	SLX1B	SLX1 structure-specific endonuclease subunit homolog B (S. cerevisiae)	None	None	None	10	1.4	10.1	10	2.7	25.8	2.6	32	0.00111	1	4.1	1	0
ENSG00000155304	HSPA13	heat shock protein 70kDa family, member 13	endoplasmic reticulum|intracellular membrane-bounded organelle|extracellular vesicular exosome|	None	ATP binding|	10	1.3	6.33	10	2.5	28.4	2.4	31.9	0.00112	0.8	3.7	1	0
ENSG00000268083	AC104534.3	N/A	None	None	None	9	1.3	3.01	10	2.4	31.4	2.3	31.9	0.00112	1.6	3.8	1	0
ENSG00000108759	KRT32	keratin 32	intermediate filament|	epidermis development|	structural molecule activity|	10	0.7	17.4	10	0.8	15.3	0.8	31.9	0.00112	0.5	1.1	1	0
ENSG00000141759	TXNL4A	thioredoxin-like 4A	nucleoplasm|spliceosomal complex|	spliceosomal complex assembly|RNA splicing, via transesterification reactions|mRNA splicing, via spliceosome|mitotic nuclear division|RNA splicing|gene expression|	protein binding|	8	0.9	9.99	8	1.2	23	1.1	31.9	0.00112	0.7	1.7	1	0
ENSG00000100345	MYH9	myosin, heavy chain 9, non-muscle	stress fiber|ruffle|immunological synapse|uropod|nucleus|cytoplasm|spindle|actomyosin contractile ring|cytosol|plasma membrane|plasma membrane|cell-cell adherens junction|COP9 signalosome|integrin complex|actin cytoskeleton|membrane|myosin II complex|cortical cytoskeleton|cell leading edge|neuromuscular junction|cleavage furrow|actomyosin|protein complex|extracellular vesicular exosome|myosin II …	meiotic spindle organization|cytokinesis|angiogenesis|in utero embryonic development|establishment of T cell polarity|ATP catabolic process|membrane protein ectodomain proteolysis|integrin-mediated signaling pathway|axon guidance|myoblast fusion|regulation of cell shape|protein transport|single organismal cell-cell adhesion|actin filament-based movement|platelet formation|monocyte differentiation…	microfilament motor activity|motor activity|actin binding|protein binding|calmodulin binding|ATP binding|ATPase activity|actin-dependent ATPase activity|actin-dependent ATPase activity|protein homodimerization activity|protein anchor|ADP binding|poly(A) RNA binding|actin filament binding|actin filament binding|actin filament binding|	10	-1	19.8	10	-0.7	13.6	-0.9	31.9	0.00112	-1.3	-0.6	1	0
ENSG00000119953	SMNDC1	survival motor neuron domain containing 1	nucleus|spliceosomal complex|cytoplasm|Cajal body|nuclear speck|intermediate filament cytoskeleton|	RNA splicing, via transesterification reactions|mRNA processing|apoptotic process|RNA splicing|	protein binding|poly(A) RNA binding|	10	-1.2	16.8	10	-1	15.8	-1.1	31.8	0.00114	-1.7	-0.8	1	0
ENSG00000139746	RBM26	RNA binding motif protein 26	None	mRNA processing|negative regulation of phosphatase activity|	nucleotide binding|protein binding|poly(A) RNA binding|metal ion binding|	10	0.5	4.6	10	1.1	31	1	31.8	0.00114	0.6	1.6	1	0
ENSG00000081177	EXD2	exonuclease 3'-5' domain containing 2	None	nucleic acid phosphodiester bond hydrolysis|	nucleic acid binding|3'-5' exonuclease activity|	10	-0.8	7.67	10	-2.4	26.8	-0.9	31.8	0.00114	-2.7	-0.3	1	0
ENSG00000115317	HTRA2	HtrA serine peptidase 2	chromatin|nucleus|mitochondrion|mitochondrion|mitochondrion|mitochondrial intermembrane space|endoplasmic reticulum|endoplasmic reticulum membrane|cytosol|cytoskeleton|cytoplasmic side of plasma membrane|membrane|mitochondrial membrane|CD40 receptor complex|	proteolysis|proteolysis|ceramide metabolic process|mitochondrion organization|adult walking behavior|intrinsic apoptotic signaling pathway in response to DNA damage|response to herbicide|positive regulation of cell death|protein autoprocessing|pentacyclic triterpenoid metabolic process|forebrain development|cellular response to heat|regulation of multicellular organism growth|positive regulation …	serine-type endopeptidase activity|serine-type endopeptidase activity|protein binding|peptidase activity|serine-type peptidase activity|serine-type peptidase activity|unfolded protein binding|	10	-2.6	12.2	10	-2.4	20.1	-2.5	31.8	0.00114	-4.6	-2	1	0
ENSG00000170160	CCDC144A	coiled-coil domain containing 144A	None	None	None	10	1.1	15.1	9	1.7	18.1	1.1	31.8	0.00114	0.8	2	1	0
ENSG00000168488	ATXN2L	ataxin 2-like	cytoplasm|cytoplasmic stress granule|membrane|nuclear speck|	regulation of cytoplasmic mRNA processing body assembly|stress granule assembly|	protein binding|poly(A) RNA binding|	10	0.7	10.8	10	0.9	21.6	0.8	31.8	0.00114	0.6	1.4	1	0
ENSG00000198740	ZNF652	zinc finger protein 652	nucleus|	transcription, DNA-templated|regulation of transcription, DNA-templated|	DNA binding|protein binding|metal ion binding|	10	0.7	7.27	10	1.4	27.2	1.3	31.7	0.00116	0.8	1.9	1	0
ENSG00000131097	HIGD1B	HIG1 hypoxia inducible domain family, member 1B	integral component of membrane|	None	None	10	0.7	16.5	10	1.1	16.7	1	31.7	0.00116	0.6	1.4	1	0
ENSG00000197723	HSPB9	heat shock protein, alpha-crystallin-related, B9	nucleus|cytoplasm|	response to stress|	protein binding|	10	0.8	19.4	10	0.8	12.7	0.8	31.7	0.00116	0.5	1.2	1	0
ENSG00000183207	RUVBL2	RuvB-like AAA ATPase 2	Swr1 complex|intracellular|nucleus|nucleoplasm|nuclear euchromatin|cytoplasm|membrane|nuclear matrix|ribonucleoprotein complex|Ino80 complex|NuA4 histone acetyltransferase complex|extracellular vesicular exosome|MLL1 complex|	ATP catabolic process|DNA repair|DNA recombination|chromatin organization|chromatin remodeling|transcription, DNA-templated|protein folding|DNA duplex unwinding|DNA duplex unwinding|DNA duplex unwinding|cellular response to UV|positive regulation of histone acetylation|regulation of growth|histone H4 acetylation|histone H2A acetylation|positive regulation of transcription from RNA polymerase II p…	RNA polymerase II core promoter sequence-specific DNA binding|RNA polymerase II distal enhancer sequence-specific DNA binding|DNA helicase activity|damaged DNA binding|ATP-dependent DNA helicase activity|protein binding|ATP binding|ATPase activity|chromatin DNA binding|identical protein binding|identical protein binding|ATP-dependent 5'-3' DNA helicase activity|unfolded protein binding|	7	2	23.3	5	1.4	9.67	1.7	31.6	0.00118	1.1	2.8	1	0
ENSG00000173531	MST1	macrophage stimulating 1 (hepatocyte growth factor-like)	extracellular vesicular exosome|	proteolysis|biological_process|	molecular_function|serine-type endopeptidase activity|	9	0.8	13.4	9	1.1	18.7	1.1	31.6	0.00118	0.6	1.6	1	0
ENSG00000104825	NFKBIB	nuclear factor of kappa light polypeptide gene enhancer in B-cells inhibitor, beta	nucleus|cytosol|	toll-like receptor signaling pathway|MyD88-dependent toll-like receptor signaling pathway|MyD88-independent toll-like receptor signaling pathway|transcription, DNA-templated|signal transduction|positive regulation of type I interferon production|toll-like receptor 2 signaling pathway|toll-like receptor 3 signaling pathway|toll-like receptor 4 signaling pathway|toll-like receptor 5 signaling pathw…	transcription coactivator activity|signal transducer activity|protein binding|	10	2.7	30.5	10	0.4	7.07	0.5	31.6	0.00118	0.3	3.5	1	0
ENSG00000104635	SLC39A14	solute carrier family 39 (zinc transporter), member 14	endoplasmic reticulum|Golgi apparatus|plasma membrane|plasma membrane|integral component of plasma membrane|integral component of membrane|lamellipodium|	cellular zinc ion homeostasis|ferrous iron transport|transmembrane transport|zinc ion transmembrane transport|zinc ion transmembrane transport|zinc ion transmembrane import|	zinc ion transmembrane transporter activity|ferrous iron transmembrane transporter activity|	10	0.9	18.2	10	0.7	14.2	0.9	31.6	0.00118	0.6	1.4	1	0
ENSG00000213246	SUPT4H1	suppressor of Ty 4 homolog 1 (S. cerevisiae)	nucleus|nucleoplasm|DSIF complex|	negative regulation of transcription from RNA polymerase II promoter|chromatin remodeling|regulation of transcription, DNA-templated|regulation of transcription from RNA polymerase II promoter|transcription from RNA polymerase II promoter|transcription elongation from RNA polymerase II promoter|transcription elongation from RNA polymerase II promoter|gene expression|viral process|negative regulat…	sequence-specific DNA binding transcription factor activity|protein binding|zinc ion binding|protein heterodimerization activity|	10	-1.8	14.1	10	-1.2	18.2	-1.2	31.5	0.00123	-2.1	-0.9	1	0
ENSG00000182156	ENPP7	ectonucleotide pyrophosphatase/phosphodiesterase 7	Golgi apparatus|plasma membrane|microvillus|membrane|integral component of membrane|	sphingolipid metabolic process|sphingomyelin metabolic process|glycosphingolipid metabolic process|negative regulation of DNA replication|negative regulation of cell proliferation|small molecule metabolic process|	sphingomyelin phosphodiesterase activity|	10	0.8	16.9	10	0.7	15	0.7	31.4	0.00126	0.5	1.1	1	0
ENSG00000161572	LYZL6	lysozyme-like 6	extracellular region|	cell wall macromolecule catabolic process|	lysozyme activity|	10	0.7	11.8	10	0.9	20.1	0.8	31.4	0.00126	0.6	1.2	1	0
ENSG00000205329	OR6C3	olfactory receptor, family 6, subfamily C, member 3	plasma membrane|integral component of membrane|	G-protein coupled receptor signaling pathway|sensory perception of smell|detection of chemical stimulus involved in sensory perception of smell|detection of chemical stimulus involved in sensory perception of smell|	G-protein coupled receptor activity|olfactory receptor activity|	10	1.3	24.1	10	0.8	9.05	1	31.3	0.0013	0.8	1.6	1	0
ENSG00000172301	COPRS	coordinator of PRMT5, differentiation stimulator	nucleus|cytoplasm|plasma membrane|	transcription, DNA-templated|regulation of transcription, DNA-templated|muscle organ development|histone H4-R3 methylation|	protein binding|histone binding|	10	2.5	14.6	10	1.2	20.6	1.3	31.3	0.0013	0.9	2.8	1	0
ENSG00000128191	DGCR8	DGCR8 microprocessor complex subunit	nucleus|nucleoplasm|cytoplasm|microtubule cytoskeleton|	gene expression|primary miRNA processing|	double-stranded RNA binding|protein binding|metal ion binding|	10	-1.5	5.45	10	-2.3	27.4	-1.7	31.3	0.0013	-2.8	-0.7	1	0
ENSG00000110172	CHORDC1	cysteine and histidine-rich domain (CHORD) containing 1	cellular_component|	response to stress|regulation of centrosome duplication|chaperone-mediated protein folding|regulation of cellular response to heat|negative regulation of Rho-dependent protein serine/threonine kinase activity|	protein binding|zinc ion binding|Hsp90 protein binding|	10	-2	18.4	10	-2.1	13.4	-2	31.3	0.0013	-3	-1.4	1	0
ENSG00000171940	ZNF217	zinc finger protein 217	histone deacetylase complex|nucleoplasm|	transcription, DNA-templated|regulation of transcription, DNA-templated|negative regulation of transcription, DNA-templated|	sequence-specific DNA binding transcription factor activity|protein binding|transcription regulatory region DNA binding|metal ion binding|	10	-0.7	12.5	10	-1.3	22.2	-1.1	31.3	0.0013	-1.6	-0.6	1	0
ENSG00000170604	IRF2BP1	interferon regulatory factor 2 binding protein 1	nucleus|	transcription, DNA-templated|regulation of transcription, DNA-templated|	protein binding|ligase activity|metal ion binding|	10	1.1	15.5	10	0.9	16.4	1	31.3	0.0013	0.6	1.6	1	0
ENSG00000121892	PDS5A	PDS5, regulator of cohesion maintenance, homolog A (S. cerevisiae)	chromosome, centromeric region|chromatin|nucleus|nucleoplasm|chromosome|cytosol|plasma membrane|	mitotic cell cycle|mitotic nuclear division|negative regulation of DNA replication|	protein binding|	10	0.9	22.7	10	0.6	10.1	0.7	31.2	0.00133	0.5	1.1	1	0
ENSG00000100567	PSMA3	proteasome (prosome, macropain) subunit, alpha type, 3	proteasome complex|nucleus|nucleus|nucleoplasm|cytoplasm|cytosol|proteasome core complex|proteasome core complex, alpha-subunit complex|extracellular vesicular exosome|	G1/S transition of mitotic cell cycle|protein polyubiquitination|mitotic cell cycle|antigen processing and presentation of peptide antigen via MHC class I|antigen processing and presentation of exogenous peptide antigen via MHC class I, TAP-dependent|regulation of cellular amino acid metabolic process|apoptotic process|DNA damage response, signal transduction by p53 class mediator resulting in ce…	threonine-type endopeptidase activity|protein binding|	7	1.9	6.41	5	3.7	27.7	3.6	31.2	0.00133	2.8	6.7	1	0
ENSG00000196355	AC021860.1	N/A	None	None	None	10	0.6	4.6	10	2.3	27.4	0.7	31.2	0.00133	0.5	2.6	1	0
ENSG00000204775	KM-PA-2	N/A	None	None	None	10	-1.4	12.5	10	-1.5	19.1	-1.4	31.2	0.00133	-2.1	-0.9	1	0
ENSG00000132376	INPP5K	inositol polyphosphate-5-phosphatase K	ruffle|nucleus|cytoplasm|endoplasmic reticulum|trans-Golgi network|cytosol|cytosol|plasma membrane|membrane|ruffle membrane|neuron projection|perinuclear region of cytoplasm|	in utero embryonic development|negative regulation of protein phosphorylation|regulation of glycogen biosynthetic process|negative regulation of protein kinase activity|phospholipid metabolic process|phosphatidylinositol biosynthetic process|G-protein coupled receptor signaling pathway|negative regulation of peptidyl-threonine phosphorylation|negative regulation of glucose transport|dephosphoryla…	inositol-polyphosphate 5-phosphatase activity|vasopressin receptor activity|protein binding|inositol bisphosphate phosphatase activity|phosphatidylinositol-3,4,5-trisphosphate 5-phosphatase activity|phosphatidylinositol trisphosphate phosphatase activity|phosphatidylinositol phosphate 5-phosphatase activity|lipid phosphatase activity|inositol trisphosphate phosphatase activity|inositol-1,4,5-tris…	10	0.7	8.85	10	1.2	24.3	1	31.2	0.00133	0.7	1.6	1	0
ENSG00000132680	KIAA0907	KIAA0907	None	None	RNA binding|	9	1	18.8	9	0.8	13.2	0.9	31.2	0.00133	0.6	1.4	1	0
ENSG00000120088	CRHR1	corticotropin releasing hormone receptor 1	multivesicular body|trans-Golgi network|plasma membrane|integral component of plasma membrane|integral component of membrane|dendrite|intrinsic component of plasma membrane|vesicle|neuronal cell body|apical part of cell|	response to hypoxia|immune response|activation of adenylate cyclase activity|phospholipase C-activating G-protein coupled receptor signaling pathway|positive regulation of cytosolic calcium ion concentration|neuropeptide signaling pathway|female pregnancy|parturition|memory|visual learning|hormone-mediated signaling pathway|regulation of adenylate cyclase activity involved in G-protein coupled re…	G-protein alpha-subunit binding|protein binding|corticotrophin-releasing factor receptor activity|protein complex binding|corticotropin-releasing hormone receptor activity|corticotropin-releasing hormone binding|	10	0.7	13.2	10	0.9	18.9	0.8	31.1	0.00136	0.6	1.2	1	0
ENSG00000221880	KRTAP1-3	keratin associated protein 1-3	keratin filament|	biological_process|	structural constituent of epidermis|	10	0.6	11.6	10	1	21.2	0.8	31.1	0.00136	0.5	1.5	1	0
ENSG00000173991	TCAP	titin-cap	cytosol|Z disc|I band|	somitogenesis|skeletal muscle contraction|cardiac muscle hypertrophy|protein complex assembly|adult heart development|cardiac muscle hypertrophy in response to stress|muscle filament sliding|skeletal muscle thin filament assembly|skeletal muscle myosin thick filament assembly|otic vesicle formation|response to muscle stretch|detection of muscle stretch|sarcomere organization|sarcomere organizatio…	protein binding|structural constituent of muscle|protein binding, bridging|titin binding|ion channel binding|FATZ binding|titin Z domain binding|	10	1	11.7	10	0.8	19.9	0.9	31.1	0.00136	0.6	1.3	1	0
ENSG00000140105	WARS	tryptophanyl-tRNA synthetase	nucleus|cytoplasm|cytoplasm|cytosol|extracellular vesicular exosome|	angiogenesis|translation|tRNA aminoacylation for protein translation|tryptophanyl-tRNA aminoacylation|negative regulation of cell proliferation|gene expression|regulation of angiogenesis|	tryptophan-tRNA ligase activity|tryptophan-tRNA ligase activity|protein binding|ATP binding|	10	2	6.63	10	2.5	25.7	2.4	31.1	0.00136	1.6	4.4	1	0
ENSG00000184009	ACTG1	actin, gamma 1	extracellular space|nucleus|cytosol|cytoskeleton|membrane|myofibril|filamentous actin|extracellular vesicular exosome|blood microparticle|	retina homeostasis|cellular component movement|axon guidance|cell junction assembly|adherens junction organization|Fc-gamma receptor signaling pathway involved in phagocytosis|innate immune response|sarcomere organization|cell-cell junction organization|membrane organization|	structural constituent of cytoskeleton|protein binding|ATP binding|identical protein binding|	9	0.9	13.2	10	1	18.3	1	31	0.00138	0.6	1.4	1	0
ENSG00000108106	UBE2S	ubiquitin-conjugating enzyme E2S	anaphase-promoting complex|	cellular protein modification process|exit from mitosis|exit from mitosis|free ubiquitin chain polymerization|anaphase-promoting complex-dependent proteasomal ubiquitin-dependent protein catabolic process|protein K29-linked ubiquitination|protein K27-linked ubiquitination|activation of anaphase-promoting complex activity|protein K63-linked ubiquitination|protein K11-linked ubiquitination|protein …	ubiquitin-protein transferase activity|ubiquitin-protein transferase activity|ATP binding|acid-amino acid ligase activity|	10	1.2	14.4	10	2.4	20.3	2.1	31	0.00138	0.8	3.2	1	0
ENSG00000010292	NCAPD2	non-SMC condensin I complex, subunit D2	nuclear chromosome|condensed chromosome|condensin complex|condensin core heterodimer|nucleus|nucleus|cytoplasm|cytoplasm|cytoplasm|cytosol|membrane|pronucleus|	mitotic cell cycle|mitotic chromosome condensation|mitotic chromosome condensation|	protein binding|histone binding|histone binding|	10	1.9	9.54	10	1.3	23	1.5	31	0.00138	0.9	2.3	1	0
ENSG00000169689	STRA13	stimulated by retinoic acid 13	condensed chromosome kinetochore|Fanconi anaemia nuclear complex|FANCM-MHF complex|	resolution of meiotic recombination intermediates|DNA repair|mitotic nuclear division|replication fork processing|positive regulation of protein ubiquitination|kinetochore assembly|	DNA binding|double-stranded DNA binding|protein binding|	10	1.2	13	10	0.9	19.1	1.2	31	0.00138	0.7	1.7	1	0
ENSG00000118420	UBE3D	ubiquitin protein ligase E3D	cytoplasm|	protein ubiquitination|	ligase activity|	10	-1.4	21.3	10	-0.8	11.7	-1.2	31	0.00138	-1.9	-0.8	1	0
ENSG00000142168	SOD1	superoxide dismutase 1, soluble	extracellular region|extracellular space|nucleus|cytoplasm|mitochondrion|mitochondrial intermembrane space|mitochondrial matrix|peroxisome|peroxisome|cytosol|cytosol|plasma membrane|extracellular matrix|cytoplasmic vesicle|dendrite cytoplasm|neuronal cell body|protein complex|extracellular vesicular exosome|	activation of MAPK activity|response to superoxide|ovarian follicle development|positive regulation of cytokine production|placenta development|retina homeostasis|response to amphetamine|myeloid cell homeostasis|platelet degranulation|glutathione metabolic process|superoxide metabolic process|superoxide metabolic process|cellular iron ion homeostasis|spermatogenesis|embryo implantation|embryo imp…	superoxide dismutase activity|superoxide dismutase activity|superoxide dismutase activity|copper ion binding|protein binding|zinc ion binding|protein phosphatase 2B binding|identical protein binding|protein homodimerization activity|Rac GTPase binding|chaperone binding|	10	0.9	15.2	10	0.8	16.3	0.9	31	0.00138	0.6	1.4	1	0
ENSG00000184162	NR2C2AP	nuclear receptor 2C2-associated protein	nucleoplasm|extracellular vesicular exosome|	transcription initiation from RNA polymerase II promoter|cell adhesion|gene expression|	protein binding|	10	0.8	15.3	10	1.3	16.5	0.9	31	0.00138	0.6	1.5	1	0
ENSG00000138069	RAB1A	RAB1A, member RAS oncogene family	Golgi membrane|early endosome|endoplasmic reticulum|cytosol|melanosome|extracellular vesicular exosome|	autophagic vacuole assembly|mitotic cell cycle|GTP catabolic process|ER to Golgi vesicle-mediated transport|endocytosis|autophagy|small GTPase mediated signal transduction|vesicle-mediated transport|cell migration|growth hormone secretion|defense response to bacterium|vesicle transport along microtubule|interleukin-8 secretion|	GTPase activity|protein binding|GTP binding|	10	-1.2	18.3	10	-0.7	15.8	-1	30.9	0.00143	-1.4	-0.6	1	0
ENSG00000104312	RIPK2	receptor-interacting serine-threonine kinase 2	cytoplasm|cytosol|cytoskeleton|vesicle|protein complex|	activation of MAPK activity|positive regulation of cytokine-mediated signaling pathway|toll-like receptor signaling pathway|adaptive immune response|MyD88-dependent toll-like receptor signaling pathway|MyD88-independent toll-like receptor signaling pathway|positive regulation of T-helper 1 type immune response|apoptotic process|inflammatory response|signal transduction|I-kappaB kinase/NF-kappaB s…	protein serine/threonine kinase activity|non-membrane spanning protein tyrosine kinase activity|signal transducer activity|protein binding|ATP binding|LIM domain binding|protein homodimerization activity|CARD domain binding|CARD domain binding|	9	1.1	18.2	10	0.7	14.1	0.9	30.9	0.00143	0.6	1.4	1	0
ENSG00000187688	TRPV2	transient receptor potential cation channel, subfamily V, member 2	plasma membrane|plasma membrane|integral component of plasma membrane|cell surface|endomembrane system|growth cone membrane|melanosome|axonal growth cone|cell body|	transport|sensory perception|response to temperature stimulus|response to heat|ion transmembrane transport|positive regulation of axon extension|transmembrane transport|calcium ion transmembrane transport|positive regulation of calcium ion import|	ion channel activity|cation channel activity|calcium channel activity|ion transmembrane transporter activity|	10	0.9	19.4	10	0.8	12	0.9	30.9	0.00143	0.6	1.3	1	0
ENSG00000167281	RBFOX3	RNA binding protein, fox-1 homolog (C. elegans) 3	nucleus|cytoplasm|perikaryon|	regulation of alternative mRNA splicing, via spliceosome|mRNA processing|RNA splicing|	nucleotide binding|DNA binding|RNA binding|	9	1	9.47	10	1.1	22.1	1.1	30.9	0.00143	0.7	1.7	1	0
ENSG00000100815	TRIP11	thyroid hormone receptor interactor 11	nucleus|Golgi apparatus|cytoskeleton|membrane|	protein targeting to Golgi|ventricular septum development|transcription from RNA polymerase II promoter|regulation of RNA biosynthetic process|	transcription coactivator activity|protein binding|	10	-0.7	11.3	10	-1.1	21.1	-1	30.8	0.00146	-1.4	-0.6	1	0
ENSG00000142039	CCDC97	coiled-coil domain containing 97	None	None	None	10	1.1	14.5	10	0.8	17.6	1	30.8	0.00146	0.7	1.4	1	0
ENSG00000166226	CCT2	chaperonin containing TCP1, subunit 2 (beta)	zona pellucida receptor complex|cytosol|cytosol|chaperonin-containing T-complex|microtubule|cell body|extracellular vesicular exosome|	protein folding|protein folding|binding of sperm to zona pellucida|cellular protein metabolic process|'de novo' posttranslational protein folding|chaperone-mediated protein complex assembly|	protein binding|ATP binding|unfolded protein binding|	9	1.9	9.97	10	1.9	21.2	1.9	30.8	0.00146	1.2	2.8	1	0
ENSG00000108511	HOXB6	homeobox B6	nucleus|	transcription, DNA-templated|regulation of transcription, DNA-templated|anterior/posterior pattern specification|erythrocyte homeostasis|embryonic skeletal system morphogenesis|	sequence-specific DNA binding transcription factor activity|sequence-specific DNA binding|poly(A) RNA binding|	10	0.7	13.4	10	0.9	18.5	0.8	30.8	0.00146	0.6	1.2	1	0
ENSG00000171431	KRT20	keratin 20	cytoplasm|intermediate filament|	apoptotic process|cellular response to stress|intermediate filament organization|regulation of protein secretion|	structural constituent of cytoskeleton|protein binding|	10	1.4	9.46	10	1.2	22	1.2	30.8	0.00146	0.7	1.8	1	0
ENSG00000183808	RBM12B	RNA binding motif protein 12B	None	None	nucleotide binding|protein binding|poly(A) RNA binding|	8	2.7	22.3	8	1	14.1	1	30.8	0.00146	0.5	3.7	1	0
ENSG00000108604	SMARCD2	SWI/SNF related, matrix associated, actin dependent regulator of chromatin, subfamily d, member 2	nuclear chromatin|nucleus|SWI/SNF complex|protein complex|	nucleosome disassembly|chromatin remodeling|transcription, DNA-templated|regulation of transcription from RNA polymerase II promoter|ATP-dependent chromatin remodeling|	RNA polymerase II core promoter proximal region sequence-specific DNA binding|RNA polymerase II distal enhancer sequence-specific DNA binding|transcription coactivator activity|protein binding|nucleosomal DNA binding|	10	0.6	5.08	10	1.5	29.1	1.3	30.7	0.00148	0.7	2.1	1	0
ENSG00000141076	CIRH1A	cirrhosis, autosomal recessive 1A (cirhin)	nucleolus|t-UTP complex|	transcription, DNA-templated|regulation of transcription, DNA-templated|maturation of SSU-rRNA|	protein binding|poly(A) RNA binding|	9	-1.6	31.7	9	-0.6	2.69	-1.6	30.7	0.00148	-2.4	-1.1	1	0
ENSG00000205352	PRR13	proline rich 13	nucleus|	transcription, DNA-templated|regulation of transcription, DNA-templated|	None	10	1	7.28	10	1.2	24.1	1.2	30.7	0.00148	0.8	1.7	1	0
ENSG00000215114	UBXN2B	UBX domain protein 2B	nucleus|endoplasmic reticulum|Golgi apparatus|cytosol|	None	None	10	0.9	14.4	10	1.2	17.1	1.1	30.6	0.00149	0.7	1.7	1	0
ENSG00000108468	CBX1	chromobox homolog 1	chromosome, centromeric region|chromatin|female pronucleus|male pronucleus|nucleoplasm|nuclear heterochromatin|centromeric heterochromatin|spindle|chromocenter|	negative regulation of transcription, DNA-templated|	chromatin binding|protein binding|enzyme binding|identical protein binding|histone methyltransferase binding|	10	1.2	14.6	9	1.1	16.5	1.2	30.6	0.00149	0.7	1.7	1	0
ENSG00000166135	HIF1AN	hypoxia inducible factor 1, alpha subunit inhibitor	nucleus|nucleus|cytoplasm|cytosol|perinuclear region of cytoplasm|	transcription, DNA-templated|peptidyl-histidine hydroxylation|peptidyl-aspartic acid hydroxylation|peptidyl-asparagine hydroxylation|peptidyl-asparagine hydroxylation|positive regulation of myoblast differentiation|negative regulation of Notch signaling pathway|oxidation-reduction process|regulation of transcription from RNA polymerase II promoter in response to hypoxia|negative regulation of tra…	Notch binding|iron ion binding|protein binding|zinc ion binding|oxidoreductase activity, acting on paired donors, with incorporation or reduction of molecular oxygen, 2-oxoglutarate as one donor, and incorporation of one atom each of oxygen into both donors|oxygen sensor activity|carboxylic acid binding|peptidyl-histidine dioxygenase activity|peptidyl-asparagine 3-dioxygenase activity|peptidyl-as…	10	0.9	9.22	10	0.8	21.7	0.8	30.5	0.00152	0.6	1.3	1	0
ENSG00000161800	RACGAP1	Rac GTPase activating protein 1	acrosomal vesicle|nucleus|cytosol|microtubule|midbody|extrinsic component of cytoplasmic side of plasma membrane|cleavage furrow|spindle midzone|extracellular vesicular exosome|mitotic spindle|mitotic spindle|centralspindlin complex|	mitotic cytokinesis|mitotic cytokinesis|actomyosin contractile ring assembly|microtubule-based movement|cytokinesis, initiation of separation|small GTPase mediated signal transduction|spermatogenesis|neuroblast proliferation|blood coagulation|sulfate transport|embryo development|antigen processing and presentation of exogenous peptide antigen via MHC class II|positive regulation of cytokinesis|po…	GTPase activator activity|GTPase activator activity|protein binding|phosphatidylinositol-3,4,5-trisphosphate binding|microtubule binding|protein kinase binding|alpha-tubulin binding|gamma-tubulin binding|metal ion binding|beta-tubulin binding|	10	1	16.3	10	1.2	14.7	1	30.5	0.00152	0.7	1.7	1	0
ENSG00000074266	EED	embryonic ectoderm development	sex chromatin|nucleus|nucleus|nucleoplasm|cytoplasm|ESC/E(Z) complex|pronucleus|	regulation of gene expression by genetic imprinting|transcription, DNA-templated|histone methylation|negative regulation of transcription, DNA-templated|positive regulation of histone H3-K27 methylation|	chromatin binding|protein binding|histone methyltransferase activity|identical protein binding|	10	-0.6	6.9	10	-1.2	25.9	-1.1	30.5	0.00152	-1.5	-0.6	1	0
ENSG00000108395	TRIM37	tripartite motif containing 37	cytoplasm|peroxisome|cytosol|aggresome|perinuclear region of cytoplasm|	negative regulation of NF-kappaB transcription factor activity|negative regulation of centriole replication|positive regulation of sequence-specific DNA binding transcription factor activity|positive regulation of NF-kappaB transcription factor activity|protein autoubiquitination|aggresome assembly|	ubiquitin-protein transferase activity|tumor necrosis factor receptor binding|protein binding|zinc ion binding|ligase activity|ubiquitin protein ligase binding|protein homodimerization activity|	10	1.2	16.5	10	1	14.6	1.1	30.5	0.00152	0.6	1.6	1	0
ENSG00000109084	TMEM97	transmembrane protein 97	lysosome|rough endoplasmic reticulum|plasma membrane|integral component of membrane|nuclear membrane|	regulation of cell growth|cholesterol homeostasis|	protein binding|	10	0.9	14.3	10	0.8	16.5	0.9	30.4	0.00155	0.6	1.4	1	0
ENSG00000132581	SDF2	stromal cell-derived factor 2	extracellular space|membrane|	protein glycosylation|protein O-linked mannosylation|	dolichyl-phosphate-mannose-protein mannosyltransferase activity|	10	0.8	12.2	10	0.7	18.7	0.8	30.4	0.00155	0.5	1.1	1	0
ENSG00000268578	AL354718.1	N/A	None	None	None	8	1.5	9.89	10	1.7	21	1.6	30.4	0.00155	1.1	2.4	1	0
ENSG00000167900	TK1	thymidine kinase 1, soluble	cytosol|	liver development|nucleobase-containing compound metabolic process|pyrimidine nucleobase metabolic process|DNA replication|deoxyribonucleoside monophosphate biosynthetic process|deoxyribonucleoside monophosphate biosynthetic process|nucleotide biosynthetic process|response to toxic substance|skeletal muscle cell proliferation|phosphorylation|response to nutrient levels|pyrimidine nucleoside salva…	thymidine kinase activity|ATP binding|zinc ion binding|nucleoside kinase activity|identical protein binding|	10	0.8	10.9	10	0.8	19.9	0.8	30.4	0.00155	0.6	1.2	1	0
ENSG00000127481	UBR4	ubiquitin protein ligase E3 component n-recognin 4	nucleus|cytoplasm|centrosome|membrane|integral component of membrane|	viral process|protein ubiquitination involved in ubiquitin-dependent protein catabolic process|	ubiquitin-protein transferase activity|protein binding|calmodulin binding|zinc ion binding|ligase activity|	10	1.2	10.1	10	1	20.9	1.2	30.4	0.00155	0.8	1.8	1	0
ENSG00000197446	CYP2F1	cytochrome P450, family 2, subfamily F, polypeptide 1	endoplasmic reticulum membrane|intracellular membrane-bounded organelle|	xenobiotic metabolic process|response to toxic substance|naphthalene metabolic process|trichloroethylene metabolic process|small molecule metabolic process|oxidation-reduction process|	monooxygenase activity|iron ion binding|oxidoreductase activity, acting on paired donors, with incorporation or reduction of molecular oxygen, reduced flavin or flavoprotein as one donor, and incorporation of one atom of oxygen|oxygen binding|heme binding|aromatase activity|	10	0.9	12.4	10	0.9	18.4	0.9	30.4	0.00155	0.6	1.4	1	0
ENSG00000091436	MLTK	N/A	None	None	None	9	0.8	14.4	9	0.8	16.3	0.8	30.3	0.00157	0.5	1.2	1	0
ENSG00000120647	CCDC77	coiled-coil domain containing 77	centrosome|membrane|	None	None	10	1.8	21.9	10	1.4	9.3	1.4	30.3	0.00157	0.9	2.4	1	0
ENSG00000198783	ZNF830	zinc finger protein 830	nucleus|cytoplasm|nuclear speck|	blastocyst growth|mitotic nuclear division|nuclear cell cycle DNA replication|	protein binding|metal ion binding|	10	1.2	13.1	10	0.9	18.5	1	30.2	0.0016	0.7	1.6	1	0
ENSG00000159314	ARHGAP27	Rho GTPase activating protein 27	intracellular|cytoplasm|membrane|	receptor-mediated endocytosis|signal transduction|positive regulation of Rac GTPase activity|positive regulation of Cdc42 GTPase activity|	SH3 domain binding|Rac GTPase activator activity|	9	0.9	12.3	9	1	18.4	1	30.2	0.0016	0.7	1.4	1	0
ENSG00000108854	SMURF2	SMAD specific E3 ubiquitin protein ligase 2	ubiquitin ligase complex|nucleus|nucleus|nucleoplasm|cytoplasm|cytosol|plasma membrane|membrane raft|	negative regulation of transcription from RNA polymerase II promoter|transcription, DNA-templated|transcription initiation from RNA polymerase II promoter|ubiquitin-dependent protein catabolic process|transforming growth factor beta receptor signaling pathway|transforming growth factor beta receptor signaling pathway|gene expression|regulation of transforming growth factor beta receptor signaling…	ubiquitin-protein transferase activity|ubiquitin-protein transferase activity|transforming growth factor beta receptor binding|protein binding|ligase activity|identical protein binding|SMAD binding|	10	0.8	4.67	10	0.9	25.9	0.9	30.2	0.0016	0.7	1.5	1	0
ENSG00000231500	RPS18	ribosomal protein S18	nucleus|cytosol|cytosol|ribosome|small ribosomal subunit|small ribosomal subunit|membrane|cytosolic small ribosomal subunit|extracellular vesicular exosome|	nuclear-transcribed mRNA catabolic process, nonsense-mediated decay|translation|translation|translation|translational initiation|translational elongation|translational termination|SRP-dependent cotranslational protein targeting to membrane|gene expression|viral process|RNA metabolic process|mRNA metabolic process|viral life cycle|viral transcription|ribosome biogenesis|cellular protein metabolic …	structural constituent of ribosome|protein binding|rRNA binding|poly(A) RNA binding|	6	1.7	14.8	6	0.9	18.9	1.4	30.2	0.0016	0.8	2.3	1	0
ENSG00000011454	RABGAP1	RAB GTPase activating protein 1	centrosome|cytosol|microtubule associated complex|	cell cycle|positive regulation of Rab GTPase activity|positive regulation of GTPase activity|	DNA binding|GTPase activator activity|Rab GTPase activator activity|protein binding|tubulin binding|	10	-0.6	3.92	10	-2.8	28.8	-1.3	30.2	0.0016	-3.5	-0.7	1	0
ENSG00000139629	GALNT6	polypeptide N-acetylgalactosaminyltransferase 6	Golgi membrane|Golgi apparatus|integral component of membrane|perinuclear region of cytoplasm|	protein O-linked glycosylation|O-glycan processing|post-translational protein modification|cellular protein metabolic process|	polypeptide N-acetylgalactosaminyltransferase activity|metal ion binding|	10	0.6	8.14	10	1.6	24.3	1	30.1	0.00163	0.6	1.9	1	0
ENSG00000186074	CD300LF	CD300 molecule-like family member f	plasma membrane|integral component of membrane|	immune system process|	None	10	0.8	11.8	10	1	19.1	0.8	30.1	0.00163	0.6	1.5	1	0
ENSG00000165006	UBAP1	ubiquitin associated protein 1	ESCRT I complex|cytoplasm|cytosol|	protein transport|ubiquitin-dependent protein catabolic process via the multivesicular body sorting pathway|	ubiquitin binding|	10	3	21.4	10	1.4	14.6	2.9	30.1	0.00163	1.2	4.9	1	0
ENSG00000073584	SMARCE1	SWI/SNF related, matrix associated, actin dependent regulator of chromatin, subfamily e, member 1	nuclear chromosome|nuclear chromatin|nucleus|SWI/SNF complex|transcriptional repressor complex|protein complex|npBAF complex|nBAF complex|	nucleosome disassembly|chromatin remodeling|regulation of transcription from RNA polymerase II promoter|nervous system development|metabolic process|ATP-dependent chromatin remodeling|negative regulation of transcription, DNA-templated|	RNA polymerase II core promoter proximal region sequence-specific DNA binding|RNA polymerase II distal enhancer sequence-specific DNA binding|chromatin binding|transcription coactivator activity|RNA binding|protein binding|N-acetyltransferase activity|ligand-dependent nuclear receptor binding|nucleosomal DNA binding|protein N-terminus binding|	10	2.2	17.2	10	1.6	14.3	1.9	30.1	0.00163	1.3	2.9	1	0
ENSG00000204897	KRT25	keratin 25	cellular_component|cytoplasm|intermediate filament|	aging|hair follicle morphogenesis|hair cycle|intermediate filament organization|	molecular_function|structural molecule activity|	9	0.6	3.02	9	1.1	29.2	1	30.1	0.00163	0.7	1.6	1	0
ENSG00000141580	WDR45B	WD repeat domain 45B	None	None	None	10	0.7	7.95	10	1.1	23.5	1	30.1	0.00163	0.6	1.7	1	0
ENSG00000273171	CTB-96E2.2	N/A	None	None	None	9	1.3	12.2	8	0.8	18.4	0.8	30	0.00166	0.6	1.6	1	0
ENSG00000121068	TBX2	T-box 2	nucleus|transcription factor complex|	negative regulation of transcription from RNA polymerase II promoter|outflow tract septum morphogenesis|outflow tract morphogenesis|endocardial cushion morphogenesis|regulation of transcription from RNA polymerase II promoter involved in myocardial precursor cell differentiation|transcription, DNA-templated|muscle cell fate determination|cell aging|positive regulation of cell proliferation|aorta …	DNA binding|sequence-specific DNA binding transcription factor activity|protein binding|sequence-specific DNA binding|	10	0.7	8.73	10	1.1	23.6	1	30	0.00166	0.6	1.4	1	0
ENSG00000177879	AP3S1	adaptor-related protein complex 3, sigma 1 subunit	Golgi apparatus|AP-type membrane coat adaptor complex|AP-3 adaptor complex|transport vesicle|cytoplasmic vesicle membrane|	intracellular protein transport|anterograde axon cargo transport|insulin receptor signaling pathway|anterograde synaptic vesicle transport|	transporter activity|protein binding|protein transporter activity|	10	0.8	8.25	10	1.1	22.8	1	30	0.00166	0.7	1.5	1	0
ENSG00000013275	PSMC4	proteasome (prosome, macropain) 26S subunit, ATPase, 4	proteasome complex|nucleus|nucleoplasm|cytoplasm|cytosol|membrane|inclusion body|proteasome accessory complex|cytosolic proteasome complex|	G1/S transition of mitotic cell cycle|protein polyubiquitination|mitotic cell cycle|blastocyst development|antigen processing and presentation of peptide antigen via MHC class I|antigen processing and presentation of exogenous peptide antigen via MHC class I, TAP-dependent|ATP catabolic process|proteolysis|regulation of cellular amino acid metabolic process|apoptotic process|DNA damage response, …	protein binding|ATP binding|ATPase activity|	9	2.1	14.5	9	1.4	17.1	1.5	30	0.00166	0.8	2.4	1	0
ENSG00000105732	ZNF574	zinc finger protein 574	nucleus|	transcription, DNA-templated|regulation of transcription, DNA-templated|	DNA binding|metal ion binding|	10	1.5	16.4	10	1.1	14.3	1.4	29.9	0.00167	0.9	2	1	0
ENSG00000068654	POLR1A	polymerase (RNA) I polypeptide A, 194kDa	nucleus|nucleoplasm|nucleolus|DNA-directed RNA polymerase I complex|cytoplasm|	transcription from RNA polymerase I promoter|transcription initiation from RNA polymerase I promoter|transcription elongation from RNA polymerase I promoter|termination of RNA polymerase I transcription|gene expression|	RNA polymerase I activity|DNA binding|protein binding|zinc ion binding|	8	-0.7	2.68	9	2.5	33	2.5	29.9	0.00167	1.6	4.7	1	0
ENSG00000141150	RASL10B	RAS-like, family 10, member B	plasma membrane|	regulation of systemic arterial blood pressure by atrial natriuretic peptide|GTP catabolic process|small GTPase mediated signal transduction|positive regulation of peptide hormone secretion|	GTP binding|	10	1.1	17.9	10	0.8	12.8	1	29.9	0.00167	0.6	1.5	1	0
ENSG00000187187	ZNF546	zinc finger protein 546	nucleus|	transcription, DNA-templated|regulation of transcription, DNA-templated|	DNA binding|sequence-specific DNA binding transcription factor activity|metal ion binding|	10	1.1	14.7	10	0.8	16.1	0.9	29.9	0.00167	0.6	1.4	1	0
ENSG00000102974	CTCF	CCCTC-binding factor (zinc finger protein)	chromosome, centromeric region|condensed chromosome|nucleus|nucleoplasm|nucleolus|	negative regulation of transcription from RNA polymerase II promoter|regulation of gene expression by genetic imprinting|transcription, DNA-templated|chromosome segregation|maintenance of DNA methylation|positive regulation of gene expression|chromatin modification|nucleosome positioning|regulation of histone methylation|regulation of histone acetylation|regulation of gene expression, epigenetic|…	RNA polymerase II core promoter proximal region sequence-specific DNA binding|RNA polymerase II core promoter proximal region sequence-specific DNA binding transcription factor activity involved in negative regulation of transcription|sequence-specific DNA binding transcription factor activity|transcription corepressor activity|protein binding|zinc ion binding|chromatin insulator sequence binding…	9	1.6	5.66	9	1.2	25	1.3	29.8	0.00172	0.9	2.1	1	0
ENSG00000196935	SRGAP1	SLIT-ROBO Rho GTPase activating protein 1	cytosol|	small GTPase mediated signal transduction|Rho protein signal transduction|axon guidance|cell migration|positive regulation of Rho GTPase activity|regulation of small GTPase mediated signal transduction|	Rho GTPase activator activity|protein binding|Rho GTPase binding|	10	0.4	3.35	10	0.9	28.4	0.8	29.8	0.00172	0.6	1.4	1	0
ENSG00000169490	TM2D2	TM2 domain containing 2	integral component of membrane|	None	None	10	0.7	10.9	10	1	20.6	0.9	29.8	0.00172	0.5	1.3	1	0
ENSG00000112983	BRD8	bromodomain containing 8	Swr1 complex|nucleus|nucleus|nucleoplasm|mitochondrion|NuA4 histone acetyltransferase complex|	chromatin organization|transcription, DNA-templated|regulation of transcription, DNA-templated|regulation of transcription from RNA polymerase II promoter|signal transduction|cell surface receptor signaling pathway|intracellular receptor signaling pathway|regulation of growth|histone H4 acetylation|histone H2A acetylation|	sequence-specific DNA binding transcription factor activity|thyroid hormone receptor activity|	10	1	21.6	10	0.8	9.05	0.9	29.7	0.00179	0.7	1.4	1	0
ENSG00000108947	EFNB3	ephrin-B3	plasma membrane|integral component of plasma membrane|	cell-cell signaling|nervous system development|axon guidance|adult walking behavior|viral process|axon choice point recognition|ephrin receptor signaling pathway|	transmembrane-ephrin receptor activity|ephrin receptor binding|	9	1	21.1	8	0.8	9.37	0.9	29.7	0.00179	0.6	1.4	1	0
ENSG00000144028	SNRNP200	small nuclear ribonucleoprotein 200kDa (U5)	nucleus|nucleoplasm|spliceosomal complex|U5 snRNP|membrane|catalytic step 2 spliceosome|	cis assembly of pre-catalytic spliceosome|mRNA splicing, via spliceosome|mRNA splicing, via spliceosome|mRNA splicing, via spliceosome|osteoblast differentiation|ATP catabolic process|RNA splicing|gene expression|	ATP-dependent RNA helicase activity|protein binding|ATP binding|ATP-dependent helicase activity|identical protein binding|poly(A) RNA binding|	9	1.5	10.7	10	1.6	19.4	1.6	29.7	0.00179	1	2.3	1	0
ENSG00000047621	C12ORF4	chromosome 12 open reading frame 4	None	None	None	10	1.3	18.6	10	0.8	13.9	1	29.7	0.00179	0.7	1.6	1	0
ENSG00000131242	RAB11FIP4	RAB11 family interacting protein 4 (class II)	extracellular space|endosome|endocytic vesicle|midbody|cleavage furrow|recycling endosome membrane|	cytokinesis|transport|viral process|	calcium ion binding|protein binding|Rab GTPase binding|ADP-ribosylation factor binding|protein homodimerization activity|	10	0.9	12.1	10	0.9	18	0.9	29.7	0.00179	0.6	1.4	1	0
ENSG00000187775	DNAH17	dynein, axonemal, heavy chain 17	axonemal dynein complex|microtubule|	cilium or flagellum-dependent cell motility|ATP catabolic process|microtubule-based movement|metabolic process|	microtubule motor activity|ATP binding|ATPase activity|	10	0.7	13.3	10	0.8	16.9	0.7	29.7	0.00179	0.5	1.1	1	0
ENSG00000133895	MEN1	multiple endocrine neoplasia I	chromatin|nucleus|nucleoplasm|cytoplasm|cytosol|nuclear matrix|cleavage furrow|histone methyltransferase complex|histone methyltransferase complex|protein complex|	negative regulation of transcription from RNA polymerase II promoter|MAPK cascade|leukocyte homeostasis|negative regulation of protein phosphorylation|osteoblast fate commitment|osteoblast development|DNA repair|chromatin remodeling|transcription, DNA-templated|transcription initiation from RNA polymerase II promoter|cellular response to DNA damage stimulus|cell cycle arrest|transforming growth f…	four-way junction DNA binding|Y-form DNA binding|chromatin binding|double-stranded DNA binding|protein binding|histone-lysine N-methyltransferase activity|protein binding, bridging|sequence-specific DNA binding|transcription regulatory region DNA binding|protein N-terminus binding|R-SMAD binding|	10	-0.7	8.95	10	-1.1	21.6	-1	29.7	0.00179	-1.5	-0.6	1	0
ENSG00000126353	CCR7	chemokine (C-C motif) receptor 7	intracellular|plasma membrane|plasma membrane|external side of plasma membrane|integral component of membrane|	establishment of T cell polarity|positive regulation of cell-matrix adhesion|dendritic cell chemotaxis|myeloid dendritic cell chemotaxis|myeloid dendritic cell chemotaxis|positive regulation of dendritic cell antigen processing and presentation|positive regulation of hypersensitivity|positive regulation of humoral immune response|inflammatory response|immune response|G-protein coupled receptor si…	G-protein coupled receptor activity|C-C chemokine receptor activity|chemokine (C-C motif) ligand 19 binding|chemokine (C-C motif) ligand 21 binding|C-C motif chemokine 19 receptor activity|C-C motif chemokine 21 receptor activity|	10	0.7	11.8	10	0.9	18.3	0.8	29.7	0.00179	0.5	1.2	1	0
ENSG00000129646	QRICH2	glutamine rich 2	None	None	None	10	1.1	12.5	10	0.9	17.8	0.9	29.7	0.00179	0.6	1.7	1	0
ENSG00000109103	UNC119	unc-119 homolog (C. elegans)	spindle pole|centrosome|cytosol|intercellular bridge|spindle midzone|	cytokinesis, completion of separation|synaptic transmission|visual perception|phototransduction|lipoprotein transport|positive regulation of protein tyrosine kinase activity|negative regulation of clathrin-mediated endocytosis|negative regulation of caveolin-mediated endocytosis|	protein binding|lipid binding|	10	0.8	9.92	10	1	20.3	0.9	29.6	0.00182	0.6	1.4	1	0
ENSG00000156575	PRG3	proteoglycan 3	None	histamine biosynthetic process|immune response|negative regulation of translation|leukotriene biosynthetic process|neutrophil activation|superoxide anion generation|positive regulation of interleukin-8 biosynthetic process|basophil activation|	carbohydrate binding|	10	-1.8	21	10	-0.8	11.9	-1.1	29.6	0.00182	-2.1	-0.7	1	0
ENSG00000177602	GSG2	germ cell associated 2 (haspin)	nucleus|chromosome|cytoplasm|centrosome|spindle|	protein phosphorylation|mitotic sister chromatid cohesion|intracellular signal transduction|protein localization to chromosome, centromeric region|regulation of spindle checkpoint|negative regulation of G1/S transition of mitotic cell cycle|histone H3-T3 phosphorylation involved in chromosome passenger complex localization to kinetochore|	DNA binding|protein kinase activity|protein binding|ATP binding|histone kinase activity (H3-T3 specific)|	10	0.6	12.9	10	0.8	17.7	0.7	29.6	0.00182	0.5	1.1	1	0
ENSG00000159111	MRPL10	mitochondrial ribosomal protein L10	mitochondrion|mitochondrial large ribosomal subunit|ribonucleoprotein complex|	translation|ribosome biogenesis|	structural constituent of ribosome|poly(A) RNA binding|	9	1	8.77	9	0.9	21.3	1	29.5	0.00186	0.6	1.4	1	0
ENSG00000148843	PDCD11	programmed cell death 11	nucleus|nucleolus|cytosol|	rRNA processing|mRNA processing|	protein binding|transcription factor binding|poly(A) RNA binding|	9	-1.1	16.5	9	-1.4	13.6	-1.1	29.5	0.00186	-1.8	-0.8	1	0
ENSG00000049283	EPN3	epsin 3	nucleus|coated pit|extrinsic component of plasma membrane|clathrin-coated vesicle|perinuclear region of cytoplasm|extracellular vesicular exosome|	None	protein binding|lipid binding|	10	1.1	14.8	10	0.9	15.7	1	29.4	0.00189	0.7	1.5	1	0
ENSG00000237353	PATE4	prostate and testis expressed 4	acrosomal vesicle|extracellular space|	response to wounding|regulation of synaptic transmission|	None	9	-2.2	14.1	9	-1	19.4	-1.2	29.4	0.00189	-2.4	-0.7	1	0
ENSG00000172409	CLP1	cleavage and polyadenylation factor I subunit 1	tRNA-intron endonuclease complex|nucleus|nucleoplasm|mRNA cleavage factor complex|	mRNA splicing, via spliceosome|transcription from RNA polymerase II promoter|termination of RNA polymerase II transcription|tRNA splicing, via endonucleolytic cleavage and ligation|tRNA splicing, via endonucleolytic cleavage and ligation|cell death|RNA splicing|gene expression|phosphorylation|cerebellar cortex development|targeting of mRNA for destruction involved in RNA interference|mRNA 3'-end …	ATP binding|ATP-dependent polydeoxyribonucleotide 5'-hydroxyl-kinase activity|polydeoxyribonucleotide kinase activity|ATP-dependent polyribonucleotide 5'-hydroxyl-kinase activity|ATP-dependent polyribonucleotide 5'-hydroxyl-kinase activity|	9	-2.2	18.8	9	-2.4	11	-2.3	29.4	0.00189	-3.7	-1.9	1	0
ENSG00000120075	HOXB5	homeobox B5	nucleus|	transcription, DNA-templated|anatomical structure morphogenesis|anterior/posterior pattern specification|endothelial cell differentiation|positive regulation of transcription from RNA polymerase II promoter|embryonic skeletal system morphogenesis|	RNA polymerase II distal enhancer sequence-specific DNA binding|RNA polymerase II distal enhancer sequence-specific DNA binding transcription factor activity involved in positive regulation of transcription|	8	1.1	25.2	8	1.1	4.5	1.1	29.4	0.00189	0.7	1.6	1	0
ENSG00000179598	PLD6	phospholipase D family, member 6	mitochondrial outer membrane|integral component of membrane|	phospholipid metabolic process|phosphatidylglycerol biosynthetic process|meiotic nuclear division|spermatid development|mitochondrial fusion|lipid catabolic process|P granule organization|piRNA metabolic process|DNA methylation involved in gamete generation|small molecule metabolic process|glycerophospholipid biosynthetic process|nucleic acid phosphodiester bond hydrolysis|	endonuclease activity|cardiolipin hydrolase activity|protein homodimerization activity|metal ion binding|	9	0.7	7.37	10	1.1	23.9	1	29.4	0.00189	0.6	1.5	1	0
ENSG00000163728	TTC14	tetratricopeptide repeat domain 14	None	None	RNA binding|	9	1.3	7.16	9	0.9	23.3	0.9	29.4	0.00189	0.6	1.5	1	0
ENSG00000151553	FAM160B1	family with sequence similarity 160, member B1	None	None	None	10	-0.9	10.5	10	-2	20.1	-0.8	29.4	0.00189	-2	-0.6	1	0
ENSG00000258366	RTEL1	regulator of telomere elongation helicase 1	nucleus|	telomere maintenance|telomere maintenance|ATP catabolic process|DNA repair|regulation of double-strand break repair via homologous recombination|DNA duplex unwinding|DNA duplex unwinding|small molecule metabolic process|	DNA binding|ATP-dependent DNA helicase activity|protein binding|ATP binding|metal ion binding|4 iron, 4 sulfur cluster binding|	10	-0.8	13.3	10	-0.9	16.5	-0.9	29.3	0.00193	-1.7	-0.6	1	0
ENSG00000127526	SLC35E1	solute carrier family 35, member E1	integral component of membrane|	transport|	None	9	0.8	16	9	0.9	13.9	0.8	29.3	0.00193	0.6	1.3	1	0
ENSG00000113649	TCERG1	transcription elongation regulator 1	nucleus|	negative regulation of transcription from RNA polymerase II promoter|transcription from RNA polymerase II promoter|	RNA polymerase II repressing transcription factor binding|RNA polymerase II transcription corepressor activity|transcription coactivator activity|protein binding|poly(A) RNA binding|proline-rich region binding|	10	0.7	10.3	10	1.9	25.2	1.7	29.3	0.00193	0.8	2.5	1	0
ENSG00000109099	PMP22	peripheral myelin protein 22	plasma membrane|tight junction|integral component of membrane|compact myelin|	synaptic transmission|peripheral nervous system development|cell death|negative regulation of cell proliferation|negative regulation of neuron projection development|myelin assembly|	protein binding|	10	0.9	15.3	10	0.8	14.5	0.8	29.3	0.00193	0.6	1.4	1	0
ENSG00000010322	NISCH	nischarin	early endosome|cytosol|plasma membrane|membrane|recycling endosome|	glucose metabolic process|apoptotic process|G-protein coupled receptor signaling pathway|regulation of blood pressure|Rac protein signal transduction|actin cytoskeleton organization|negative regulation of cell migration|regulation of synaptic transmission, GABAergic|norepinephrine secretion|	integrin binding|protein binding|G-protein coupled amine receptor activity|phosphatidylinositol binding|identical protein binding|	10	0.7	9.67	10	0.8	20.4	0.7	29.3	0.00193	0.5	1.1	1	0
ENSG00000160917	CPSF4	cleavage and polyadenylation specific factor 4, 30kDa	nucleoplasm|mRNA cleavage and polyadenylation specificity factor complex|	mRNA processing|modulation by virus of host morphology or physiology|modulation by virus of host process|viral life cycle|modification by virus of host mRNA processing|	zinc ion binding|poly(A) RNA binding|	10	-0.9	13.4	10	-1.8	17	-1	29.3	0.00193	-2	-0.7	1	0
ENSG00000110921	MVK	mevalonate kinase	cytosol|cytosol|extracellular vesicular exosome|	cholesterol biosynthetic process|cholesterol biosynthetic process|isoprenoid biosynthetic process|phosphorylation|isopentenyl diphosphate biosynthetic process, mevalonate pathway|small molecule metabolic process|negative regulation of inflammatory response|	mevalonate kinase activity|mevalonate kinase activity|mevalonate kinase activity|ATP binding|identical protein binding|	10	1.4	13.3	10	1.6	16.5	1.5	29.3	0.00193	0.9	2.2	1	0
ENSG00000197079	KRT35	keratin 35	extracellular space|intermediate filament|	anatomical structure morphogenesis|	structural molecule activity|	10	0.9	8.39	10	0.9	21.3	0.9	29.3	0.00193	0.6	1.5	1	0
ENSG00000113141	IK	IK cytokine, down-regulator of HLA II	extracellular space|nucleus|	immune response|cell-cell signaling|	protein binding|identical protein binding|	9	1.9	21	9	0.9	13.3	1.7	29.3	0.00193	0.8	2.4	1	0
ENSG00000089558	KCNH4	potassium voltage-gated channel, subfamily H (eag-related), member 4	plasma membrane|voltage-gated potassium channel complex|	phosphorelay signal transduction system|potassium ion transport|synaptic transmission|signal transduction by phosphorylation|regulation of ion transmembrane transport|regulation of membrane potential|potassium ion transmembrane transport|	phosphorelay sensor kinase activity|voltage-gated potassium channel activity|	9	0.9	15	10	0.8	14.9	0.8	29.3	0.00193	0.6	1.3	1	0
ENSG00000141562	NARF	nuclear prelamin A recognition factor	nucleus|lamin filament|nuclear lamina|nuclear lumen|	None	lamin binding|	10	0.8	6.27	10	1	23.4	0.9	29.2	0.00197	0.7	1.4	1	0
ENSG00000158470	B4GALT5	UDP-Gal:betaGlcNAc beta 1,4- galactosyltransferase, polypeptide 5	Golgi membrane|integral component of membrane|Golgi cisterna membrane|extracellular vesicular exosome|	carbohydrate metabolic process|O-glycan processing|keratan sulfate biosynthetic process|protein N-linked glycosylation via asparagine|glycosaminoglycan metabolic process|keratan sulfate metabolic process|post-translational protein modification|cellular protein metabolic process|small molecule metabolic process|	galactosyltransferase activity|metal ion binding|	10	-0.9	11.1	10	-1	18.6	-1	29.2	0.00197	-1.4	-0.7	1	0
ENSG00000008294	SPAG9	sperm associated antigen 9	acrosomal vesicle|cytoplasm|cytosol|integral component of membrane|perinuclear region of cytoplasm|extracellular vesicular exosome|	activation of JUN kinase activity|spermatogenesis|positive regulation of cell migration|retrograde transport, endosome to Golgi|muscle cell differentiation|positive regulation of neuron differentiation|striated muscle cell differentiation|positive regulation of muscle cell differentiation|protein homooligomerization|negative regulation of protein homodimerization activity|	protein binding|JUN kinase binding|kinesin binding|mitogen-activated protein kinase p38 binding|	10	0.9	11.1	10	1.4	18.8	0.9	29.2	0.00197	0.7	1.8	1	0
ENSG00000142657	PGD	phosphogluconate dehydrogenase	nucleus|cytosol|extracellular vesicular exosome|	carbohydrate metabolic process|pentose-phosphate shunt|pentose-phosphate shunt|pentose-phosphate shunt, oxidative branch|pentose biosynthetic process|D-gluconate metabolic process|small molecule metabolic process|oxidation-reduction process|	phosphogluconate dehydrogenase (decarboxylating) activity|phosphogluconate dehydrogenase (decarboxylating) activity|NADP binding|	9	2.1	5.77	9	1.4	26	1.4	29.2	0.00197	1	2.6	1	0
ENSG00000231256	C17ORF105	chromosome 17 open reading frame 105	None	None	None	10	1	20	10	0.7	11.4	0.8	29.2	0.00197	0.6	1.3	1	0
ENSG00000089048	ESF1	ESF1, nucleolar pre-rRNA processing protein, homolog (S. cerevisiae)	extracellular space|nucleoplasm|nucleolus|	transcription, DNA-templated|regulation of transcription, DNA-templated|	poly(A) RNA binding|	10	-2	16.3	10	-1.5	13.9	-1.5	29.2	0.00197	-2.4	-0.8	1	0
ENSG00000188566	NDOR1	NADPH dependent diflavin oxidoreductase 1	nucleus|cytoplasm|cytosol|intermediate filament cytoskeleton|perinuclear region of cytoplasm|	cell death|iron-sulfur cluster assembly|cellular response to menadione|small molecule metabolic process|oxidation-reduction process|	NADPH-hemoprotein reductase activity|iron ion binding|protein binding|FMN binding|oxidoreductase activity|oxidoreductase activity, acting on paired donors, with incorporation or reduction of molecular oxygen, NAD(P)H as one donor, and incorporation of one atom of oxygen|flavin adenine dinucleotide binding|NADP binding|	9	0.7	7.98	9	2.5	28	2.4	29.1	0.002	0.6	4	0	0
ENSG00000083838	ZNF446	zinc finger protein 446	extracellular space|nucleus|	regulation of transcription from RNA polymerase II promoter|transcription from RNA polymerase II promoter|	sequence-specific DNA binding RNA polymerase II transcription factor activity|DNA binding|metal ion binding|	9	0.9	11.1	9	1.2	19.2	1.1	29.1	0.002	0.7	1.7	0	0
ENSG00000185269	NOTUM	notum pectinacetylesterase homolog (Drosophila)	extracellular region|	metabolic process|	hydrolase activity|	10	0.8	16.9	10	0.7	12.8	0.7	29.1	0.002	0.5	1.1	0	0
ENSG00000175911	AC127496.1	N/A	None	None	None	10	0.6	12.4	10	0.8	17.6	0.7	29.1	0.002	0.4	1	0	0
ENSG00000125812	GZF1	GDNF-inducible zinc finger protein 1	nucleoplasm|nucleolus|	negative regulation of transcription from RNA polymerase II promoter|negative regulation of transcription from RNA polymerase II promoter|branching involved in ureteric bud morphogenesis|transcription, DNA-templated|negative regulation of transcription, DNA-templated|	RNA polymerase II core promoter proximal region sequence-specific DNA binding|RNA polymerase II core promoter proximal region sequence-specific DNA binding|RNA polymerase II distal enhancer sequence-specific DNA binding|RNA polymerase II core promoter proximal region sequence-specific DNA binding transcription factor activity involved in negative regulation of transcription|RNA polymerase II core…	10	-1.4	11.3	10	-1.3	18.2	-1.3	29.1	0.002	-1.9	-0.8	0	0
ENSG00000147548	WHSC1L1	Wolf-Hirschhorn syndrome candidate 1-like 1	nucleus|chromosome|	transcription, DNA-templated|regulation of transcription, DNA-templated|histone methylation|histone lysine methylation|histone lysine methylation|	protein binding|zinc ion binding|histone-lysine N-methyltransferase activity|	10	0.8	6.89	10	1	23	1	29.1	0.002	0.6	1.4	0	0
ENSG00000198042	MAK16	MAK16 homolog (S. cerevisiae)	nucleolus|	None	poly(A) RNA binding|	10	0.4	2.05	8	-1.1	28.7	-1.3	29	0.00207	-2.1	-0.8	0	0
ENSG00000130749	ZC3H4	zinc finger CCCH-type containing 4	None	None	poly(A) RNA binding|metal ion binding|	10	1.2	12.3	10	1	17.4	1.1	29	0.00207	0.7	1.7	0	0
ENSG00000169710	FASN	fatty acid synthase	cytoplasm|mitochondrion|Golgi apparatus|cytosol|plasma membrane|membrane|melanosome|glycogen granule|extracellular vesicular exosome|	osteoblast differentiation|acetyl-CoA metabolic process|energy reserve metabolic process|fatty acid metabolic process|fatty acid biosynthetic process|vitamin metabolic process|water-soluble vitamin metabolic process|pantothenate metabolic process|triglyceride biosynthetic process|positive regulation of cellular metabolic process|long-chain fatty-acyl-CoA biosynthetic process|cellular lipid metabo…	fatty acid synthase activity|[acyl-carrier-protein] S-acetyltransferase activity|[acyl-carrier-protein] S-malonyltransferase activity|3-oxoacyl-[acyl-carrier-protein] synthase activity|3-oxoacyl-[acyl-carrier-protein] reductase (NADPH) activity|3-hydroxypalmitoyl-[acyl-carrier-protein] dehydratase activity|enoyl-[acyl-carrier-protein] reductase (NADPH, B-specific) activity|oleoyl-[acyl-carrier-pr…	10	0.6	7.95	10	0.9	21.6	0.9	29	0.00207	0.6	1.5	0	0
ENSG00000167549	CORO6	coronin 6	actin cytoskeleton|	actin cytoskeleton organization|	actin filament binding|	10	0.5	9.72	10	0.9	21.1	0.8	29	0.00207	0.5	1.7	0	0
ENSG00000204414	CSHL1	chorionic somatomammotropin hormone-like 1	cellular_component|extracellular region|	biological_process|	hormone activity|metal ion binding|	10	2.1	4.39	10	2.4	25.5	2.4	29	0.00207	1.5	4.5	0	0
ENSG00000215621	AC174470.1	N/A	None	None	None	10	0.6	6.27	9	1.2	24.6	1	29	0.00207	0.6	1.6	0	0
ENSG00000105672	ETV2	ets variant 2	nucleus|	blastocyst development|placenta development|regulation of transcription from RNA polymerase II promoter|transcription from RNA polymerase II promoter|Notch signaling pathway|Wnt signaling pathway|cell differentiation|erythrocyte differentiation|positive regulation of endothelial cell differentiation|positive regulation of transcription from RNA polymerase II promoter|blood vessel morphogenesis|BM…	sequence-specific DNA binding RNA polymerase II transcription factor activity|sequence-specific DNA binding|	10	0.6	5.68	10	2.8	27.6	0.7	28.9	0.00212	0.6	4	0	0
ENSG00000084092	NOA1	nitric oxide associated 1	mitochondrion|extrinsic component of mitochondrial inner membrane|	GTP catabolic process|apoptotic process|regulation of cell death|mitochondrial translation|ribosome biogenesis|regulation of cellular respiration|	GTPase activity|protein binding|GTP binding|poly(A) RNA binding|	10	0.9	9.3	10	1	20.1	0.9	28.9	0.00212	0.6	1.3	0	0
ENSG00000258713	C20ORF141	chromosome 20 open reading frame 141	integral component of membrane|	None	None	7	-2.1	8.73	7	-2.4	20.9	-2.3	28.9	0.00212	-3.8	-1.7	0	0
ENSG00000221914	PPP2R2A	protein phosphatase 2, regulatory subunit B, alpha	protein phosphatase type 2A complex|nucleoplasm|cytosol|	G2/M transition of mitotic cell cycle|nuclear-transcribed mRNA catabolic process, nonsense-mediated decay|mitotic cell cycle|protein dephosphorylation|mitotic nuclear envelope reassembly|signal transduction|gene expression|RNA metabolic process|mRNA metabolic process|response to morphine|regulation of catalytic activity|regulation of catalytic activity|	protein serine/threonine phosphatase activity|protein serine/threonine phosphatase activity|protein binding|protein phosphatase type 2A regulator activity|	10	0.7	14.1	10	0.8	15.3	0.7	28.9	0.00212	0.5	1.1	0	0
ENSG00000160949	TONSL	tonsoku-like, DNA repair protein	nucleus|DNA replication factor A complex|cytoplasm|FACT complex|MCM complex|nuclear replication fork|	double-strand break repair via homologous recombination|replication fork processing|cytoplasmic sequestering of transcription factor|regulation of RNA biosynthetic process|	transcription corepressor activity|protein binding|histone binding|	8	1.6	19.2	6	2.2	12.1	1.9	28.9	0.00212	1.2	3.1	0	0
ENSG00000161955	TNFSF13	tumor necrosis factor (ligand) superfamily, member 13	extracellular space|nucleoplasm|cytoplasm|cytosol|external side of plasma membrane|extracellular vesicular exosome|	immunoglobulin production in mucosal tissue|positive regulation of germinal center formation|signal transduction|positive regulation of cell proliferation|gene expression|RNA metabolic process|mRNA metabolic process|positive regulation of isotype switching to IgA isotypes|	receptor binding|cytokine activity|tumor necrosis factor receptor binding|	9	1	8.5	9	0.9	20.8	1	28.9	0.00212	0.7	1.5	0	0
ENSG00000011405	PIK3C2A	phosphatidylinositol-4-phosphate 3-kinase, catalytic subunit type 2 alpha	nucleus|cytoplasm|Golgi apparatus|cytosol|plasma membrane|phosphatidylinositol 3-kinase complex|membrane|clathrin-coated vesicle|vesicle|extracellular vesicular exosome|	phospholipid metabolic process|phosphatidylinositol biosynthetic process|exocytosis|endocytosis|epidermal growth factor receptor signaling pathway|insulin receptor signaling pathway|vascular smooth muscle contraction|phosphatidylinositol-3-phosphate biosynthetic process|small molecule metabolic process|phosphatidylinositol phosphorylation|platelet-derived growth factor receptor signaling pathway|…	ATP binding|1-phosphatidylinositol-3-kinase activity|phosphatidylinositol 3-kinase activity|1-phosphatidylinositol-4-phosphate 3-kinase activity|phosphatidylinositol binding|	10	0.5	4.97	10	1.4	26	1.3	28.9	0.00212	0.8	2	0	0
ENSG00000217128	FNIP1	folliculin interacting protein 1	cytoplasm|	negative regulation of transcription from RNA polymerase II promoter|regulation of protein phosphorylation|positive regulation of protein phosphorylation|immature B cell differentiation|positive regulation of B cell apoptotic process|cellular response to starvation|TOR signaling|negative regulation of TOR signaling|positive regulation of peptidyl-serine phosphorylation|negative regulation of cyst…	guanyl-nucleotide exchange factor activity|protein binding|	10	0.5	3.96	10	1.3	27.7	0.9	28.8	0.00219	0.7	1.9	0	0
ENSG00000138592	USP8	ubiquitin specific peptidase 8	acrosomal vesicle|nucleus|cytoplasm|early endosome|cytosol|cytosol|endosome membrane|extrinsic component of plasma membrane|midbody|	mitotic cytokinesis|ubiquitin-dependent protein catabolic process|endosome organization|Ras protein signal transduction|cell proliferation|protein deubiquitination|protein K63-linked deubiquitination|protein K48-linked deubiquitination|	cysteine-type endopeptidase activity|ubiquitin-specific protease activity|protein binding|SH3 domain binding|	10	1.7	8.46	10	1.5	20.8	1.6	28.8	0.00219	1	2.3	0	0
ENSG00000171532	NEUROD2	neuronal differentiation 2	nucleus|	behavioral fear response|transcription, DNA-templated|regulation of transcription from RNA polymerase II promoter|nervous system development|associative learning|protein ubiquitination|cerebellar cortex development|positive regulation of synaptic plasticity|positive regulation of neuron differentiation|neuron development|positive regulation of calcium-mediated signaling|positive regulation of seq…	sequence-specific DNA binding transcription factor activity|transcription corepressor activity|protein heterodimerization activity|E-box binding|	10	0.5	5.99	10	0.9	24.8	0.8	28.8	0.00219	0.6	1.3	0	0
ENSG00000137054	POLR1E	polymerase (RNA) I polypeptide E, 53kDa	nucleolus|DNA-directed RNA polymerase I complex|	transcription from RNA polymerase I promoter|rRNA transcription|	RNA polymerase I activity|DNA binding|	10	-1.6	24.1	10	-0.6	6.38	-1.4	28.8	0.00219	-2.3	-0.8	0	0
ENSG00000138231	DBR1	debranching RNA lariats 1	nucleus|	RNA splicing, via transesterification reactions|mRNA splicing, via spliceosome|RNA phosphodiester bond hydrolysis, endonucleolytic|	RNA lariat debranching enzyme activity|poly(A) RNA binding|metal ion binding|	8	2.1	18.8	9	1	14	1.8	28.7	0.00224	1.1	2.8	0	0
ENSG00000108587	GOSR1	golgi SNAP receptor complex member 1	Golgi membrane|Golgi apparatus|cis-Golgi network|membrane|integral component of membrane|SNARE complex|	ER to Golgi vesicle-mediated transport|intra-Golgi vesicle-mediated transport|protein transport|retrograde transport, endosome to Golgi|	SNAP receptor activity|	10	0.9	8.62	10	0.9	20.4	0.9	28.7	0.00224	0.6	1.7	0	0
ENSG00000182446	NPLOC4	nuclear protein localization 4 homolog (S. cerevisiae)	nucleus|endoplasmic reticulum|cytosol|nuclear outer membrane-endoplasmic reticulum membrane network|	Golgi organization|ER-associated ubiquitin-dependent protein catabolic process|membrane fusion|	protein binding|zinc ion binding|	9	0.6	3.61	10	1.8	28.8	1.3	28.7	0.00224	0.6	2.4	0	0
ENSG00000167555	ZNF528	zinc finger protein 528	nucleus|	transcription, DNA-templated|regulation of transcription, DNA-templated|	DNA binding|sequence-specific DNA binding transcription factor activity|metal ion binding|	10	1	18.1	10	0.8	11.5	0.9	28.7	0.00224	0.6	1.3	0	0
ENSG00000182287	AP1S2	adaptor-related protein complex 1, sigma 2 subunit	Golgi membrane|lysosomal membrane|cytosol|coated pit|AP-type membrane coat adaptor complex|cytoplasmic vesicle membrane|trans-Golgi network membrane|	intracellular protein transport|post-Golgi vesicle-mediated transport|viral process|antigen processing and presentation of exogenous peptide antigen via MHC class II|regulation of defense response to virus by virus|membrane organization|	protein transporter activity|	10	1.5	12.7	10	1.1	17.7	1.3	28.7	0.00224	0.8	1.9	0	0
ENSG00000108829	LRRC59	leucine rich repeat containing 59	nuclear envelope|endoplasmic reticulum|endoplasmic reticulum membrane|membrane|integral component of membrane|mitochondrial nucleoid|	None	poly(A) RNA binding|	9	0.7	9.22	9	1.2	22	1	28.7	0.00224	0.7	1.6	0	0
ENSG00000172795	DCP2	decapping mRNA 2	cytoplasmic mRNA processing body|nucleus|cytosol|RISC complex|	nuclear-transcribed mRNA catabolic process, nonsense-mediated decay|nuclear-transcribed mRNA catabolic process, deadenylation-dependent decay|mRNA catabolic process|gene expression|RNA metabolic process|mRNA metabolic process|exonucleolytic nuclear-transcribed mRNA catabolic process involved in deadenylation-dependent decay|histone mRNA catabolic process|RNA phosphodiester bond hydrolysis, exonuc…	RNA binding|protein binding|exoribonuclease activity, producing 5'-phosphomonoesters|manganese ion binding|m7G(5')pppN diphosphatase activity|	8	1.1	14	9	1.9	17.8	1.2	28.7	0.00224	0.8	2.3	0	0
ENSG00000072310	SREBF1	sterol regulatory element binding transcription factor 1	Golgi membrane|nucleus|nuclear envelope|nucleoplasm|cytoplasm|endoplasmic reticulum|endoplasmic reticulum membrane|cytosol|ER to Golgi transport vesicle membrane|integral component of membrane|protein complex|	negative regulation of transcription from RNA polymerase II promoter|regulation of heart rate by chemical signal|transcription, DNA-templated|regulation of transcription from RNA polymerase II promoter|lipid metabolic process|aging|cholesterol metabolic process|insulin receptor signaling pathway|lipid biosynthetic process|cellular response to starvation|response to glucose|positive regulation of …	DNA binding|chromatin binding|sequence-specific DNA binding transcription factor activity|protein binding|protein kinase binding|protein complex binding|sterol response element binding|sequence-specific DNA binding|protein dimerization activity|	10	0.5	10.5	10	1	19.3	0.9	28.6	0.00229	0.5	1.4	0	0
ENSG00000131351	HAUS8	HAUS augmin-like complex, subunit 8	spindle pole|cytoplasm|centrosome|microtubule|HAUS complex|	mitotic nuclear division|spindle assembly|centrosome organization|	molecular_function|	10	0.7	8.31	10	2.4	24.7	0.8	28.6	0.00229	0.3	2.9	0	0
ENSG00000101182	PSMA7	proteasome (prosome, macropain) subunit, alpha type, 7	proteasome complex|nucleus|nucleoplasm|cytosol|proteasome core complex|proteasome core complex, alpha-subunit complex|extracellular vesicular exosome|	G1/S transition of mitotic cell cycle|protein polyubiquitination|mitotic cell cycle|antigen processing and presentation of peptide antigen via MHC class I|antigen processing and presentation of exogenous peptide antigen via MHC class I, TAP-dependent|regulation of cellular amino acid metabolic process|apoptotic process|DNA damage response, signal transduction by p53 class mediator resulting in ce…	threonine-type endopeptidase activity|protein binding|identical protein binding|	9	1	11.2	9	2.2	20.6	1.1	28.6	0.00229	0.6	2.5	0	0
ENSG00000241945	PWP2	PWP2 periodic tryptophan protein homolog (yeast)	nucleolus|cytoplasm|	signal transduction|	signal transducer activity|poly(A) RNA binding|	9	-0.9	8.39	10	-1.4	22.3	-1.2	28.6	0.00229	-1.8	-0.8	0	0
ENSG00000273003	RP11-399J13.3	N/A	None	None	None	8	-1.7	10.2	9	1.7	24.3	1.5	28.6	0.00229	1	2.4	0	0
ENSG00000105697	HAMP	hepcidin antimicrobial peptide	extracellular region|apical cortex|	cellular iron ion homeostasis|immune response|killing of cells of other organism|defense response to bacterium|defense response to fungus|	hormone activity|	10	1.1	0.851	10	1.5	28.7	1.4	28.6	0.00229	1	2.4	0	0
ENSG00000178591	DEFB125	defensin, beta 125	extracellular region|	defense response to bacterium|	None	10	-1.2	11.4	10	-1	17.8	-1	28.6	0.00229	-1.5	-0.7	0	0
ENSG00000161326	DUSP14	dual specificity phosphatase 14	None	inactivation of MAPK activity|peptidyl-tyrosine dephosphorylation|	protein tyrosine phosphatase activity|protein tyrosine/serine/threonine phosphatase activity|MAP kinase tyrosine/serine/threonine phosphatase activity|poly(A) RNA binding|	10	0.7	13.7	10	0.8	15.5	0.7	28.6	0.00229	0.5	1	0	0
ENSG00000166866	MYO1A	myosin IA	cytoplasm|microvillus|brush border|basal plasma membrane|basolateral plasma membrane|apical plasma membrane|lateral plasma membrane|myosin complex|cortical actin cytoskeleton|filamentous actin|	sensory perception of sound|metabolic process|microvillus assembly|vesicle localization|	motor activity|actin binding|calmodulin binding|ATP binding|	10	3	22.4	10	1.8	9.35	2.9	28.6	0.00229	1.6	5.5	0	0
ENSG00000170423	KRT78	keratin 78	extracellular space|keratin filament|extracellular vesicular exosome|	None	structural molecule activity|	10	1.4	22.7	10	1.8	6.89	1.6	28.5	0.00235	1	2.3	0	0
ENSG00000099326	MZF1	myeloid zinc finger 1	nucleus|	negative regulation of transcription from RNA polymerase II promoter|transcription, DNA-templated|regulation of transcription, DNA-templated|positive regulation of transcription from RNA polymerase II promoter|	RNA polymerase II core promoter proximal region sequence-specific DNA binding|RNA polymerase II core promoter proximal region sequence-specific DNA binding transcription factor activity involved in positive regulation of transcription|RNA polymerase II core promoter proximal region sequence-specific DNA binding transcription factor activity involved in negative regulation of transcription|sequenc…	10	1.5	12.1	10	1.2	17.2	1.4	28.5	0.00235	0.9	2	0	0
ENSG00000185527	PDE6G	phosphodiesterase 6G, cGMP-specific, rod, gamma	plasma membrane|photoreceptor disc membrane|	activation of MAPK activity|visual perception|phototransduction, visible light|metabolic process|rhodopsin mediated signaling pathway|regulation of rhodopsin mediated signaling pathway|negative regulation of catalytic activity|positive regulation of epidermal growth factor receptor signaling pathway|positive regulation of G-protein coupled receptor protein signaling pathway|	enzyme inhibitor activity|protein binding|cGMP binding|3',5'-cyclic-GMP phosphodiesterase activity|	10	0.4	8.31	10	0.9	23.6	0.7	28.4	0.0024	0.5	1.2	0	0
ENSG00000154945	ANKRD40	ankyrin repeat domain 40	cellular_component|	biological_process|	molecular_function|	10	1.3	20.3	10	0.7	11.5	1.1	28.4	0.0024	0.7	1.7	0	0
ENSG00000006695	COX10	cytochrome c oxidase assembly homolog 10 (yeast)	mitochondrion|mitochondrial inner membrane|integral component of membrane|	mitochondrial fission|mitochondrial electron transport, cytochrome c to oxygen|porphyrin-containing compound metabolic process|heme biosynthetic process|heme a biosynthetic process|respiratory chain complex IV assembly|aerobic respiration|small molecule metabolic process|cellular respiration|heme O biosynthetic process|hydrogen ion transmembrane transport|	cytochrome-c oxidase activity|farnesyltranstransferase activity|protoheme IX farnesyltransferase activity|	10	0.6	11.6	10	1	18.7	0.7	28.4	0.0024	0.5	1.3	0	0
ENSG00000153930	ANKFN1	ankyrin-repeat and fibronectin type III domain containing 1	None	None	None	10	0.7	8.05	10	0.9	21.2	0.9	28.4	0.0024	0.6	1.6	0	0
ENSG00000091583	APOH	apolipoprotein H (beta-2-glycoprotein I)	extracellular space|cell surface|extracellular matrix|very-low-density lipoprotein particle|high-density lipoprotein particle|chylomicron|extracellular vesicular exosome|	negative regulation of endothelial cell proliferation|triglyceride metabolic process|blood coagulation, intrinsic pathway|negative regulation of endothelial cell migration|negative regulation of angiogenesis|positive regulation of blood coagulation|negative regulation of blood coagulation|plasminogen activation|negative regulation of myeloid cell apoptotic process|triglyceride transport|negative …	glycoprotein binding|protein binding|phospholipid binding|heparin binding|lipid binding|identical protein binding|lipoprotein lipase activator activity|	10	0.7	16.7	10	0.7	12.1	0.7	28.4	0.0024	0.5	1	0	0
ENSG00000119596	YLPM1	YLP motif containing 1	nucleus|nuclear speck|	negative regulation of transcription from RNA polymerase II promoter|transcription, DNA-templated|biological_process|regulation of telomere maintenance|	RNA polymerase II core promoter proximal region sequence-specific DNA binding transcription factor activity involved in negative regulation of transcription|protein binding|poly(A) RNA binding|	10	1.5	4.33	10	1	25.3	1.2	28.4	0.0024	0.7	1.8	0	0
ENSG00000153443	UBALD1	UBA-like domain containing 1	None	None	None	10	0.7	7.5	10	1	21.9	0.9	28.4	0.0024	0.6	1.8	0	0
ENSG00000167920	TMEM99	transmembrane protein 99	integral component of membrane|	None	None	10	1.2	8.11	10	1.5	21	1.3	28.4	0.0024	0.9	2.1	0	0
ENSG00000065427	KARS	lysyl-tRNA synthetase	extracellular region|nucleus|cytoplasm|mitochondrion|mitochondrial matrix|cytosol|plasma membrane|microtubule cytoskeleton|aminoacyl-tRNA synthetase multienzyme complex|	tRNA aminoacylation for protein translation|lysyl-tRNA aminoacylation|tRNA processing|cell death|gene expression|diadenosine tetraphosphate biosynthetic process|viral process|	tRNA binding|lysine-tRNA ligase activity|lysine-tRNA ligase activity|protein binding|ATP binding|amino acid binding|metal ion binding|	9	1.3	4.17	10	1.3	24.6	1.3	28.4	0.0024	0.9	1.8	0	0
ENSG00000181610	MRPS23	mitochondrial ribosomal protein S23	mitochondrion|ribosome|nuclear membrane|intermediate filament cytoskeleton|	translation|	structural constituent of ribosome|poly(A) RNA binding|	9	0.6	6.84	9	1	23.2	0.9	28.4	0.0024	0.6	1.4	0	0
ENSG00000204370	SDHD	succinate dehydrogenase complex, subunit D, integral membrane protein	mitochondrion|mitochondrial envelope|mitochondrial inner membrane|mitochondrial inner membrane|mitochondrial inner membrane|mitochondrial respiratory chain complex II|integral component of membrane|	tricarboxylic acid cycle|tricarboxylic acid cycle|tricarboxylic acid cycle|respiratory electron transport chain|cellular metabolic process|small molecule metabolic process|	succinate dehydrogenase activity|electron carrier activity|heme binding|metal ion binding|ubiquinone binding|	10	0.9	7.67	10	1.6	24.1	1.5	28.4	0.0024	0.8	2.1	0	0
ENSG00000110911	SLC11A2	solute carrier family 11 (proton-coupled divalent metal ion transporter), member 2	nucleus|cytoplasm|lysosome|lysosomal membrane|early endosome|late endosome|vacuole|trans-Golgi network|plasma membrane|plasma membrane|plasma membrane|integral component of plasma membrane|brush border|cell surface|cell surface|membrane|apical plasma membrane|cytoplasmic vesicle|late endosome membrane|apical part of cell|basal part of cell|perinuclear region of cytoplasm|recycling endosome|parafe…	response to hypoxia|detection of oxygen|heme biosynthetic process|cobalt ion transport|cobalt ion transport|copper ion transport|manganese ion transport|cellular iron ion homeostasis|activation of cysteine-type endopeptidase activity involved in apoptotic process|learning or memory|response to iron ion|response to manganese ion|response to lead ion|nickel cation transport|vanadium ion transport|f…	copper ion transmembrane transporter activity|manganese ion transmembrane transporter activity|zinc ion transmembrane transporter activity|iron ion binding|copper ion binding|protein binding|zinc ion binding|hydrogen ion transmembrane transporter activity|cadmium ion transmembrane transporter activity|cobalt ion transmembrane transporter activity|cobalt ion transmembrane transporter activity|ferr…	10	1.1	1.31	10	2	28.4	1.2	28.3	0.00243	0.8	2.7	0	0
ENSG00000136490	LIMD2	LIM domain containing 2	None	None	zinc ion binding|	10	0.6	7.94	10	1	22.4	0.8	28.3	0.00243	0.5	1.3	0	0
ENSG00000188803	SHISA6	shisa family member 6	alpha-amino-3-hydroxy-5-methyl-4-isoxazolepropionic acid selective glutamate receptor complex|	None	None	10	0.8	8.98	10	0.9	19.9	0.8	28.3	0.00243	0.6	1.3	0	0
ENSG00000129657	SEC14L1	SEC14-like 1 (S. cerevisiae)	Golgi apparatus|membrane|integral component of membrane|	transport|	None	10	1.7	17.9	10	1.1	11.8	1.2	28.3	0.00243	0.7	2.1	0	0
ENSG00000213024	NUP62	nucleoporin 62kDa	spindle pole|nuclear envelope|nuclear envelope|nuclear pore|nuclear pore|cytoplasm|ribonucleoprotein complex|nucleocytoplasmic shuttling complex|nuclear membrane|intracellular membrane-bounded organelle|pore complex|	mitotic cell cycle|carbohydrate metabolic process|transcription, DNA-templated|transcription, DNA-templated|nucleocytoplasmic transport|mitotic nuclear envelope disassembly|cell surface receptor signaling pathway|cell surface receptor signaling pathway|cell surface receptor signaling pathway|cell aging|cell death|cell death|negative regulation of cell proliferation|negative regulation of cell pro…	chromatin binding|nucleocytoplasmic transporter activity|protein binding|structural constituent of nuclear pore|receptor signaling complex scaffold activity|receptor signaling complex scaffold activity|SH2 domain binding|SH2 domain binding|ubiquitin binding|ubiquitin binding|thyroid hormone receptor binding|thyroid hormone receptor binding|PTB domain binding|	10	0.8	16.9	9	0.8	11.8	0.8	28.3	0.00243	0.5	1.1	0	0
ENSG00000108465	CDK5RAP3	CDK5 regulatory subunit associated protein 3	cellular_component|membrane|	regulation of cyclin-dependent protein serine/threonine kinase activity|brain development|regulation of neuron differentiation|positive regulation of transcription from RNA polymerase II promoter|protein ufmylation|	protein binding|protein kinase binding|	10	0.9	12.6	10	1	16.2	1	28.3	0.00243	0.6	1.3	0	0
ENSG00000132591	ERAL1	Era-like 12S mitochondrial rRNA chaperone 1	cytoplasm|mitochondrion|mitochondrial inner membrane|mitochondrial matrix|actin cytoskeleton|intermediate filament cytoskeleton|	ribosomal small subunit assembly|	GTP binding|rRNA binding|ribosomal small subunit binding|poly(A) RNA binding|	10	0.6	6.64	10	1.4	22.7	1.2	28.3	0.00243	0.6	1.9	0	0
ENSG00000005884	ITGA3	integrin, alpha 3 (antigen CD49C, alpha 3 subunit of VLA-3 receptor)	plasma membrane|plasma membrane|integrin complex|cell surface|basolateral plasma membrane|growth cone|integrin alpha3-beta1 complex|receptor complex|synapse|perinuclear region of cytoplasm|extracellular vesicular exosome|	neuron migration|cell-matrix adhesion|integrin-mediated signaling pathway|heart development|blood coagulation|memory|positive regulation of gene expression|positive regulation of epithelial cell migration|positive regulation of cell-substrate adhesion|positive regulation of neuron projection development|extracellular matrix organization|negative regulation of cell projection organization|response…	fibronectin binding|integrin binding|protein binding|collagen binding|protein domain specific binding|laminin binding|metal ion binding|protein heterodimerization activity|	10	0.9	11.4	10	0.6	17.7	0.7	28.2	0.0025	0.5	1.1	0	0
ENSG00000105221	AKT2	v-akt murine thymoma viral oncogene homolog 2	nucleus|nucleus|cytosol|plasma membrane|plasma membrane|cell cortex|ruffle membrane|	positive regulation of protein phosphorylation|glycogen biosynthetic process|glucose metabolic process|regulation of translation|cellular protein modification process|protein phosphorylation|apoptotic process|signal transduction|insulin receptor signaling pathway|insulin receptor signaling pathway|carbohydrate transport|negative regulation of plasma membrane long-chain fatty acid transport|positi…	protein serine/threonine kinase activity|protein serine/threonine kinase activity|protein binding|ATP binding|kinase activity|	10	0.5	6.74	10	0.8	22.7	0.7	28.2	0.0025	0.5	1.6	0	0
ENSG00000138674	SEC31A	SEC31 homolog A (S. cerevisiae)	Golgi membrane|cytoplasm|endoplasmic reticulum|endoplasmic reticulum membrane|cytosol|ER to Golgi transport vesicle membrane|vesicle coat|COPII vesicle coat|ER to Golgi transport vesicle|intracellular membrane-bounded organelle|perinuclear region of cytoplasm|	antigen processing and presentation of peptide antigen via MHC class I|ER to Golgi vesicle-mediated transport|ER to Golgi vesicle-mediated transport|activation of signaling protein activity involved in unfolded protein response|protein transport|protein N-linked glycosylation via asparagine|antigen processing and presentation of exogenous peptide antigen via MHC class II|endoplasmic reticulum unf…	protein binding|calcium-dependent protein binding|	10	-1.1	12.4	10	-1.6	16.2	-1.1	28.2	0.0025	-1.8	-0.6	0	0
ENSG00000104853	CLPTM1	cleft lip and palate associated transmembrane protein 1	integral component of plasma membrane|external side of plasma membrane|membrane|	multicellular organismal development|cell differentiation|regulation of T cell differentiation in thymus|	protein binding|	9	0.8	15.2	9	0.9	13.4	0.8	28.2	0.0025	0.6	1.3	0	0
ENSG00000040275	SPDL1	spindle apparatus coiled-coil protein 1	spindle pole|condensed chromosome outer kinetochore|nucleus|microtubule organizing center|cytosol|	establishment of mitotic spindle orientation|mitotic cell cycle|mitotic metaphase plate congression|spindle checkpoint|protein localization to kinetochore|	protein binding|enzyme binding|kinetochore binding|	9	0.6	1.87	10	2.4	29.9	2.4	28.2	0.0025	0.7	4.2	0	0
ENSG00000268790	CTC-429P9.4	N/A	None	None	None	10	0.7	15.2	10	0.6	13.6	0.6	28.2	0.0025	0.4	0.9	0	0
ENSG00000111605	CPSF6	cleavage and polyadenylation specific factor 6, 68kDa	nucleus|mRNA cleavage factor complex|membrane|ribonucleoprotein complex|paraspeckles|	mRNA polyadenylation|mRNA processing|protein tetramerization|	nucleotide binding|RNA binding|mRNA binding|protein binding|poly(A) RNA binding|	10	0.3	0.847	10	1.5	30.4	1.5	28.2	0.0025	0.8	2.2	0	0
ENSG00000099940	SNAP29	synaptosomal-associated protein, 29kDa	cytoplasm|centrosome|plasma membrane|cell junction|SNARE complex|neuron projection|synapse|	autophagic vacuole fusion|exocytosis|vesicle targeting|protein transport|membrane fusion|	SNAP receptor activity|	10	1.2	8.13	10	1.6	20.7	1.4	28.1	0.00252	0.9	2.2	0	0
ENSG00000198431	TXNRD1	thioredoxin reductase 1	nucleus|nucleolus|mitochondrion|cytosol|	mesoderm formation|signal transduction|cell proliferation|nucleobase-containing small molecule interconversion|cellular lipid metabolic process|small molecule metabolic process|cell redox homeostasis|nucleobase-containing small molecule metabolic process|oxidation-reduction process|	thioredoxin-disulfide reductase activity|protein binding|electron carrier activity|protein disulfide oxidoreductase activity|flavin adenine dinucleotide binding|NADP binding|	10	0.6	4.66	10	0.9	24.8	0.8	28.1	0.00252	0.6	1.3	0	0
ENSG00000197780	TAF13	TAF13 RNA polymerase II, TATA box binding protein (TBP)-associated factor, 18kDa	nucleus|nucleoplasm|transcription factor TFIID complex|transcription factor TFIID complex|nucleolus|	DNA-templated transcription, initiation|regulation of transcription, DNA-templated|transcription from RNA polymerase II promoter|transcription from RNA polymerase II promoter|transcription initiation from RNA polymerase II promoter|transcription initiation from RNA polymerase II promoter|transcription elongation from RNA polymerase II promoter|gene expression|viral process|	DNA binding|sequence-specific DNA binding transcription factor activity|protein binding|protein C-terminus binding|protein heterodimerization activity|	10	-1.5	1.39	10	-1.7	27.2	-1.6	28.1	0.00252	-2.5	-1.2	0	0
ENSG00000092148	HECTD1	HECT domain containing E3 ubiquitin protein ligase 1	nucleus|cytoplasm|	neural tube closure|protein ubiquitination involved in ubiquitin-dependent protein catabolic process|	ubiquitin-protein transferase activity|protein binding|ligase activity|metal ion binding|	10	0.4	6.41	10	0.9	25	0.8	28.1	0.00252	0.5	1.3	0	0
ENSG00000197111	PCBP2	poly(rC) binding protein 2	nucleus|nucleoplasm|cytoplasm|cytosol|membrane|ribonucleoprotein complex|extracellular vesicular exosome|	mRNA splicing, via spliceosome|RNA splicing|gene expression|mRNA metabolic process|negative regulation of type I interferon production|proteasome-mediated ubiquitin-dependent protein catabolic process|innate immune response|negative regulation of defense response to virus|defense response to virus|	DNA binding|RNA binding|protein binding|enzyme binding|ubiquitin protein ligase binding|poly(A) RNA binding|	10	3.1	24.3	10	1.9	6.36	3	28.1	0.00252	1.7	5.7	0	0
ENSG00000123329	ARHGAP9	Rho GTPase activating protein 9	cytosol|	small GTPase mediated signal transduction|positive regulation of GTPase activity|positive regulation of GTPase activity|regulation of small GTPase mediated signal transduction|	GTPase activator activity|phosphatidylinositol-3,4,5-trisphosphate binding|	10	0.8	8.78	10	1.5	21	1	28.1	0.00252	0.6	1.9	0	0
ENSG00000099942	CRKL	v-crk avian sarcoma virus CT10 oncogene homolog-like	endosome|cytosol|extracellular vesicular exosome|	activation of MAPKK activity|blood vessel development|JNK cascade|Ras protein signal transduction|heart development|organ morphogenesis|anterior/posterior pattern specification|positive regulation of signal transduction|intracellular signal transduction|neurotrophin TRK receptor signaling pathway|thymus development|parathyroid gland development|	signal transducer activity|SH3/SH2 adaptor activity|protein binding|poly(A) RNA binding|	10	-0.6	3.13	10	-1.6	27.2	-1.4	28	0.00256	-2.2	-0.8	0	0
ENSG00000001497	LAS1L	LAS1-like (S. cerevisiae)	nucleus|cytoplasm|microtubule organizing center|membrane|MLL1 complex|	rRNA processing|	poly(A) RNA binding|	9	1.3	5.32	9	-1.9	27	-1.9	28	0.00256	-2.9	-1.1	0	0
ENSG00000144909	OSBPL11	oxysterol binding protein-like 11	Golgi apparatus|late endosome membrane|	lipid transport|positive regulation of sequestering of triglyceride|fat cell differentiation|	lipid binding|	10	0.8	11.6	10	1.1	17.8	1.1	28	0.00256	0.7	1.5	0	0
ENSG00000214946	TBC1D26	TBC1 domain family, member 26	None	positive regulation of Rab GTPase activity|	Rab GTPase activator activity|	10	0.7	9.95	10	1.1	19.2	0.9	28	0.00256	0.6	1.4	0	0
ENSG00000124787	RPP40	ribonuclease P/MRP 40kDa subunit	nucleus|nucleolar ribonuclease P complex|	tRNA processing|RNA phosphodiester bond hydrolysis|RNA phosphodiester bond hydrolysis, endonucleolytic|RNA phosphodiester bond hydrolysis, endonucleolytic|	ribonuclease P activity|	9	-0.7	7.31	10	-1.6	25.1	-1.5	28	0.00256	-2.2	-0.8	0	0
ENSG00000167508	MVD	mevalonate (diphospho) decarboxylase	cytosol|cytosol|	dolichol-linked oligosaccharide biosynthetic process|dolichyl diphosphate biosynthetic process|cholesterol biosynthetic process|cholesterol biosynthetic process|cholesterol biosynthetic process|positive regulation of cell proliferation|isoprenoid biosynthetic process|protein N-linked glycosylation via asparagine|post-translational protein modification|cellular protein metabolic process|small mole…	diphosphomevalonate decarboxylase activity|diphosphomevalonate decarboxylase activity|ATP binding|Hsp70 protein binding|protein homodimerization activity|	9	2	16.9	9	1.2	13	1.7	28	0.00256	1	2.6	0	0
ENSG00000108798	ABI3	ABI family, member 3	intracellular|cytoplasm|cytoplasm|membrane|lamellipodium|	cellular component movement|regulation of cell migration|	protein binding|	9	1.3	17.4	9	0.7	13.3	1	28	0.00256	0.6	1.6	0	0
ENSG00000147679	UTP23	UTP23, small subunit (SSU) processome component, homolog (yeast)	nucleolus|small-subunit processome|	rRNA processing|	poly(A) RNA binding|	10	-2.2	14	10	-1.5	16.3	-1.8	28	0.00256	-2.9	-1.1	0	0
ENSG00000197363	ZNF517	zinc finger protein 517	nucleus|	transcription, DNA-templated|regulation of transcription, DNA-templated|	DNA binding|metal ion binding|	10	0.8	10.1	10	0.7	18.3	0.7	28	0.00256	0.5	1.1	0	0
ENSG00000172053	QARS	glutaminyl-tRNA synthetase	cytoplasm|mitochondrial matrix|cytosol|	tRNA aminoacylation for protein translation|glutaminyl-tRNA aminoacylation|gene expression|	glutamine-tRNA ligase activity|ATP binding|	10	0.6	7.27	10	1.1	22.9	0.9	28	0.00256	0.6	1.5	0	0
ENSG00000129282	MRM1	mitochondrial rRNA methyltransferase 1 homolog (S. cerevisiae)	mitochondrion|	RNA methylation|RNA processing|	RNA methyltransferase activity|poly(A) RNA binding|	10	1.4	14.4	10	0.9	14.4	1	27.9	0.00264	0.6	1.7	0	0
ENSG00000136982	DSCC1	DNA replication and sister chromatid cohesion 1	chromosome, centromeric region|chromatin|nucleoplasm|	DNA replication|regulation of DNA replication|maintenance of mitotic sister chromatid cohesion|post-translational protein acetylation|	DNA binding|protein binding|	10	1.9	4.26	10	1.7	24.1	1.8	27.9	0.00264	1.1	2.8	0	0
ENSG00000164902	PHAX	phosphorylated adaptor for RNA export	nucleus|nucleoplasm|nucleolus|cytosol|Cajal body|neuronal cell body|intracellular membrane-bounded organelle|	spliceosomal snRNP assembly|snRNA export from nucleus|gene expression|protein transport|RNA metabolic process|ncRNA metabolic process|	RNA binding|toxic substance binding|	8	1.5	14.3	8	1.4	14	1.5	27.9	0.00264	1.1	2.3	0	0
ENSG00000163466	ARPC2	actin related protein 2/3 complex, subunit 2, 34kDa	cytoplasm|endosome|Golgi apparatus|cytosol|Arp2/3 protein complex|plasma membrane|focal adhesion|actin cytoskeleton|cell leading edge|neuron projection|synapse|extracellular vesicular exosome|	cellular component movement|positive regulation of lamellipodium assembly|positive regulation of actin filament polymerization|Fc-gamma receptor signaling pathway involved in phagocytosis|innate immune response|positive regulation of substrate adhesion-dependent cell spreading|	actin binding|structural constituent of cytoskeleton|protein binding|kinesin binding|AP-1 adaptor complex binding|Arp2/3 complex binding|	10	1	7.57	10	1.9	22.2	1.2	27.9	0.00264	0.8	2.3	0	0
ENSG00000132002	DNAJB1	DnaJ (Hsp40) homolog, subfamily B, member 1	nucleus|nucleolus|cytosol|extracellular vesicular exosome|	response to unfolded protein|positive regulation of ATPase activity|chaperone mediated protein folding requiring cofactor|chaperone cofactor-dependent protein refolding|negative regulation of inclusion body assembly|	ATPase activator activity|protein binding|Hsp70 protein binding|unfolded protein binding|chaperone binding|ATPase binding|	10	0.8	10.3	10	1.5	21	1	27.9	0.00264	0.7	1.9	0	0
ENSG00000160199	PKNOX1	PBX/knotted 1 homeobox 1	nucleus|transcription factor complex|cytoplasm|	angiogenesis|transcription from RNA polymerase II promoter|T cell differentiation|erythrocyte differentiation|camera-type eye development|positive regulation of transcription from RNA polymerase II promoter|	sequence-specific DNA binding transcription factor activity|RNA polymerase II distal enhancer sequence-specific DNA binding transcription factor activity|sequence-specific DNA binding|protein heterodimerization activity|	9	0.9	10.6	9	1	18.1	0.9	27.9	0.00264	0.7	1.5	0	0
ENSG00000185551	NR2F2	nuclear receptor subfamily 2, group F, member 2	nucleus|	negative regulation of transcription from RNA polymerase II promoter|neuron migration|maternal placenta development|negative regulation of endothelial cell proliferation|transcription, DNA-templated|regulation of transcription from RNA polymerase II promoter|lipid metabolic process|signal transduction|skeletal muscle tissue development|fertilization|anterior/posterior pattern specification|radial…	retinoic acid binding|sequence-specific DNA binding transcription factor activity|sequence-specific DNA binding transcription factor activity|steroid hormone receptor activity|transcription corepressor activity|ligand-activated sequence-specific DNA binding RNA polymerase II transcription factor activity|protein binding|zinc ion binding|protein homodimerization activity|sequence-specific DNA bind…	10	0.6	6.4	10	1.2	25.4	1.1	27.8	0.00271	0.7	1.7	0	0
ENSG00000113734	BNIP1	BCL2/adenovirus E1B 19kDa interacting protein 1	nuclear envelope|cytoplasm|mitochondrion|endoplasmic reticulum|integral component of endoplasmic reticulum membrane|SNARE complex|intracellular membrane-bounded organelle|	autophagy|apoptotic process|endoplasmic reticulum organization|vesicle-mediated transport|endoplasmic reticulum membrane fusion|negative regulation of apoptotic process|execution phase of apoptosis|	SNAP receptor activity|protein binding|	9	0.8	13.3	9	1.1	15.3	0.9	27.8	0.00271	0.6	1.5	0	0
ENSG00000214941	ZSWIM7	zinc finger, SWIM-type containing 7	nucleus|Shu complex|	double-strand break repair via homologous recombination|protein stabilization|	protein binding|zinc ion binding|	10	0.7	14.3	10	0.8	13.9	0.7	27.8	0.00271	0.5	1.1	0	0
ENSG00000141576	RNF157	ring finger protein 157	None	None	zinc ion binding|	10	0.7	10.1	10	1.5	21.7	1	27.8	0.00271	0.6	1.8	0	0
ENSG00000051180	RAD51	RAD51 recombinase	nuclear chromosome|condensed chromosome|condensed nuclear chromosome|lateral element|nucleus|nucleus|nucleoplasm|nucleolus|cytoplasm|mitochondrion|mitochondrial matrix|microtubule organizing center|PML body|perinuclear region of cytoplasm|	double-strand break repair via homologous recombination|double-strand break repair via homologous recombination|double-strand break repair via homologous recombination|DNA recombinase assembly|ATP catabolic process|ATP catabolic process|DNA unwinding involved in DNA replication|DNA repair|double-strand break repair|DNA recombination|mitotic recombination|cellular response to DNA damage stimulus|m…	damaged DNA binding|double-stranded DNA binding|single-stranded DNA binding|protein binding|ATP binding|protein C-terminus binding|identical protein binding|single-stranded DNA-dependent ATPase activity|DNA polymerase binding|	10	0.8	5.77	10	2	26.5	1.9	27.8	0.00271	1.3	3.1	0	0
ENSG00000182742	HOXB4	homeobox B4	nucleus|	negative regulation of transcription from RNA polymerase II promoter|morphogenesis of an epithelial sheet|transcription, DNA-templated|cell proliferation|anterior/posterior pattern specification|positive regulation of transcription from RNA polymerase II promoter|somatic stem cell division|spleen development|bone marrow development|embryonic skeletal system morphogenesis|definitive hemopoiesis|he…	sequence-specific DNA binding transcription factor activity|sequence-specific DNA binding|	10	0.7	9.09	10	0.9	19.2	0.8	27.8	0.00271	0.5	1.2	0	0
ENSG00000266173	STRADA	STE20-related kinase adaptor alpha	nucleus|cytoplasm|cytosol|	protein phosphorylation|protein export from nucleus|cell cycle arrest|insulin receptor signaling pathway|activation of protein kinase activity|	protein serine/threonine kinase activity|protein binding|ATP binding|kinase binding|protein kinase activator activity|	10	0.8	14.7	10	1.9	14.8	0.8	27.8	0.00271	0.5	1.8	0	0
ENSG00000004478	FKBP4	FK506 binding protein 4, 59kDa	nucleus|cytoplasm|mitochondrion|endoplasmic reticulum membrane|cytosol|microtubule|neuronal cell body|axonal growth cone|perinuclear region of cytoplasm|extracellular vesicular exosome|	protein peptidyl-prolyl isomerization|protein peptidyl-prolyl isomerization|protein folding|steroid hormone receptor complex assembly|copper ion transport|embryo implantation|negative regulation of neuron projection development|androgen receptor signaling pathway|prostate gland development|negative regulation of microtubule polymerization or depolymerization|negative regulation of microtubule pol…	peptidyl-prolyl cis-trans isomerase activity|protein binding|ATP binding|GTP binding|FK506 binding|FK506 binding|protein binding, bridging|heat shock protein binding|copper-dependent protein binding|glucocorticoid receptor binding|poly(A) RNA binding|tau protein binding|phosphoprotein binding|	10	1.6	3.95	10	1.3	24.6	1.4	27.8	0.00271	1	2.2	0	0
ENSG00000258674	CTC-260F20.3	N/A	None	None	None	10	0.9	6	10	0.8	22.1	0.8	27.7	0.00277	0.5	1.2	0	0
ENSG00000143624	INTS3	integrator complex subunit 3	nucleus|integrator complex|SOSS complex|	DNA repair|cellular response to DNA damage stimulus|mitotic cell cycle checkpoint|response to ionizing radiation|snRNA processing|	protein binding|	9	1.5	17.2	9	1.4	11	1.4	27.7	0.00277	0.8	2.1	0	0
ENSG00000147533	GOLGA7	golgin A7	palmitoyltransferase complex|Golgi stack|intrinsic component of Golgi membrane|extracellular vesicular exosome|	peptidyl-L-cysteine S-palmitoylation|Golgi to plasma membrane protein transport|protein stabilization|	protein binding|	10	0.6	14.5	10	0.7	13.7	0.7	27.7	0.00277	0.4	1	0	0
ENSG00000111371	SLC38A1	solute carrier family 38, member 1	plasma membrane|integral component of membrane|axon|extracellular vesicular exosome|	neurotransmitter uptake|amino acid transmembrane transport|ion transport|sodium ion transport|amino acid transport|glutamine transport|synaptic transmission|neutral amino acid transport|transmembrane transport|	sodium:amino acid symporter activity|neutral amino acid transmembrane transporter activity|L-glutamine transmembrane transporter activity|	10	-0.9	3.96	10	1.3	27.4	1.1	27.7	0.00277	0.7	2	0	0
ENSG00000143498	TAF1A	TATA box binding protein (TBP)-associated factor, RNA polymerase I, A, 48kDa	RNA polymerase I transcription factor complex|nucleus|nucleoplasm|microtubule cytoskeleton|intracellular membrane-bounded organelle|	regulation of transcription, DNA-templated|transcription from RNA polymerase I promoter|transcription initiation from RNA polymerase I promoter|transcription elongation from RNA polymerase I promoter|termination of RNA polymerase I transcription|transcription from RNA polymerase II promoter|gene expression|	DNA binding|protein binding|	10	2.9	23.9	10	1	10.3	2.8	27.7	0.00277	0.6	4.3	0	0
ENSG00000141294	LRRC46	leucine rich repeat containing 46	None	None	None	10	0.6	4.51	10	0.8	23.9	0.8	27.7	0.00277	0.5	1.1	0	0
ENSG00000159259	CHAF1B	chromatin assembly factor 1, subunit B (p60)	nuclear chromatin|nucleus|nucleus|nucleoplasm|cytoplasm|cytosol|CAF-1 complex|protein complex|	DNA replication|DNA repair|DNA replication-dependent nucleosome assembly|transcription, DNA-templated|regulation of transcription, DNA-templated|protein complex assembly|cell cycle|chromatin assembly|	chromatin binding|histone binding|unfolded protein binding|	9	1.5	6.28	10	1.6	21.8	1.6	27.6	0.00285	1.1	2.3	0	0
ENSG00000142273	CBLC	Cbl proto-oncogene C, E3 ubiquitin protein ligase	nucleus|extracellular vesicular exosome|	cell surface receptor signaling pathway|negative regulation of epidermal growth factor-activated receptor activity|negative regulation of epidermal growth factor receptor signaling pathway|protein ubiquitination involved in ubiquitin-dependent protein catabolic process|negative regulation of MAP kinase activity|	phosphotyrosine binding|ubiquitin-protein transferase activity|signal transducer activity|epidermal growth factor receptor binding|calcium ion binding|zinc ion binding|ligase activity|SH3 domain binding|	10	0.7	9.54	10	1.1	20.1	1	27.6	0.00285	0.6	1.4	0	0
ENSG00000108861	DUSP3	dual specificity phosphatase 3	immunological synapse|nucleus|nucleoplasm|cytosol|extracellular vesicular exosome|	inactivation of MAPK activity|in utero embryonic development|toll-like receptor signaling pathway|MyD88-dependent toll-like receptor signaling pathway|MyD88-independent toll-like receptor signaling pathway|toll-like receptor 2 signaling pathway|toll-like receptor 3 signaling pathway|toll-like receptor 4 signaling pathway|toll-like receptor 5 signaling pathway|toll-like receptor 9 signaling pathwa…	protein tyrosine phosphatase activity|protein tyrosine/serine/threonine phosphatase activity|protein tyrosine/serine/threonine phosphatase activity|MAP kinase phosphatase activity|	10	0.7	13.5	10	0.7	14.5	0.7	27.6	0.00285	0.5	1.2	0	0
ENSG00000196544	C17ORF59	chromosome 17 open reading frame 59	None	None	None	10	0.7	12.5	10	0.6	15.6	0.7	27.6	0.00285	0.4	1.1	0	0
ENSG00000084733	RAB10	RAB10, member RAS oncogene family	exocyst|endosome|endoplasmic reticulum membrane|Golgi apparatus|trans-Golgi network|plasma membrane|cytoplasmic vesicle membrane|phagocytic vesicle membrane|insulin-responsive compartment|recycling endosome|recycling endosome membrane|extracellular vesicular exosome|endoplasmic reticulum tubular network|primary cilium|	GTP catabolic process|Golgi to plasma membrane transport|small GTPase mediated signal transduction|axonogenesis|vesicle-mediated transport|endosomal transport|antigen processing and presentation|polarized epithelial cell differentiation|cellular response to insulin stimulus|Golgi to plasma membrane protein transport|establishment of neuroblast polarity|membrane organization|basolateral protein lo…	GTPase activity|GTP binding|GDP binding|myosin V binding|	9	0.8	5.6	9	2.5	26.5	0.9	27.6	0.00285	0.4	3.8	0	0
ENSG00000162961	DPY30	dpy-30 homolog (C. elegans)	nucleus|Golgi apparatus|trans-Golgi network|histone methyltransferase complex|Set1C/COMPASS complex|	transcription, DNA-templated|regulation of transcription, DNA-templated|endosomal transport|histone H3-K4 methylation|	protein binding|identical protein binding|protein homodimerization activity|	10	1.2	15.8	10	1.8	12.7	1.5	27.5	0.00296	0.9	2.2	0	0
ENSG00000000419	DPM1	dolichyl-phosphate mannosyltransferase polypeptide 1, catalytic subunit	nucleus|endoplasmic reticulum|endoplasmic reticulum membrane|endoplasmic reticulum membrane|membrane|dolichol-phosphate-mannose synthase complex|	dolichol-linked oligosaccharide biosynthetic process|C-terminal protein lipidation|GPI anchor biosynthetic process|protein N-linked glycosylation via asparagine|dolichol metabolic process|GDP-mannose metabolic process|protein mannosylation|protein O-linked mannosylation|post-translational protein modification|cellular protein metabolic process|	dolichyl-phosphate-mannose-protein mannosyltransferase activity|dolichyl-phosphate beta-D-mannosyltransferase activity|protein binding|mannose binding|alcohol binding|	10	-0.7	8.62	10	-1.1	20.6	-0.9	27.5	0.00296	-1.4	-0.6	0	0
ENSG00000105186	ANKRD27	ankyrin repeat domain 27 (VPS9 domain)	cytoplasm|lysosome|early endosome|membrane|	positive regulation of GTPase activity|positive regulation of GTPase activity|early endosome to late endosome transport|	guanyl-nucleotide exchange factor activity|GTPase activator activity|protein binding|	10	0.6	8.26	10	1	21.1	0.9	27.5	0.00296	0.6	1.3	0	0
ENSG00000171862	PTEN	phosphatase and tensin homolog	nucleus|cytoplasm|cytoplasm|mitochondrion|cytosol|plasma membrane|cytoplasmic side of plasma membrane|PML body|myelin sheath adaxonal region|cell projection|neuron projection|dendritic spine|Schmidt-Lanterman incisure|postsynaptic membrane|	regulation of cyclin-dependent protein serine/threonine kinase activity|angiogenesis|negative regulation of protein phosphorylation|regulation of B cell apoptotic process|protein dephosphorylation|protein dephosphorylation|phospholipid metabolic process|phosphatidylinositol biosynthetic process|apoptotic process|activation of mitotic anaphase-promoting complex activity|epidermal growth factor rec…	magnesium ion binding|phosphatidylinositol-3-phosphatase activity|phosphoprotein phosphatase activity|protein serine/threonine phosphatase activity|protein tyrosine phosphatase activity|platelet-derived growth factor receptor binding|protein binding|protein tyrosine/serine/threonine phosphatase activity|lipid binding|anaphase-promoting complex binding|phosphatidylinositol-3,4,5-trisphosphate 3-ph…	10	-1.3	22.2	10	-0.6	9.68	-1	27.5	0.00296	-1.9	-0.6	0	0
ENSG00000141753	IGFBP4	insulin-like growth factor binding protein 4	extracellular region|extracellular space|	skeletal system development|regulation of cell growth|DNA metabolic process|inflammatory response|signal transduction|cell proliferation|regulation of glucose metabolic process|positive regulation of MAPK cascade|positive regulation of insulin-like growth factor receptor signaling pathway|cellular protein metabolic process|type B pancreatic cell proliferation|	insulin-like growth factor binding|	10	0.8	6.88	10	1	21.2	0.9	27.5	0.00296	0.6	1.4	0	0
ENSG00000257008	GPR142	G protein-coupled receptor 142	cytoplasm|plasma membrane|integral component of membrane|cell junction|	G-protein coupled receptor signaling pathway|	G-protein coupled receptor activity|	10	0.7	11.4	10	1	17.4	0.9	27.5	0.00296	0.6	1.3	0	0
ENSG00000250506	CDK3	cyclin-dependent kinase 3	None	G1/S transition of mitotic cell cycle|protein phosphorylation|mitotic nuclear division|cell proliferation|G0 to G1 transition|regulation of cell cycle|regulation of cell cycle|	cyclin-dependent protein serine/threonine kinase activity|ATP binding|	10	1.4	6.9	10	1.2	21.1	1.2	27.5	0.00296	0.7	1.8	0	0
[truncated: 19,594 more rows]
