# Supplementary material for: Elucidating the cellular determinants of targeted membrane protein degradation by lysosome-targeting chimeras
Source: Science. Author manuscript; Available in PMC 2024 Jan 4. (PMC10766146; doi:10.1126/science.adf6249)
Supplement: Data [file NIHMS1952705-supplement-Data.zip › science.adf6249_data_s4.csv]

#GeneID	Symbol	GeneInfo	Localization	Process	Function	# elements 1	casTLE Effect 1	casTLE Score 1	# elements 2	casTLE Effect 2	casTLE Score 2	Combo casTLE Effect	Combo casTLE Score	casTLE p-value	Minimum Effect Estimate	Maximum Effect Estimate	5% FDR (1=yes, 0=no)	1% FDR (1=yes, 0=no)
ENSG00000161203	AP2M1	adaptor-related protein complex 2, mu 1 subunit	mitochondrion|lysosomal membrane|cytosol|plasma membrane|coated pit|clathrin adaptor complex|endocytic vesicle membrane|clathrin-coated endocytic vesicle membrane|extracellular vesicular exosome|	intracellular protein transport|endocytosis|epidermal growth factor receptor signaling pathway|synaptic transmission|axon guidance|viral process|antigen processing and presentation of exogenous peptide antigen via MHC class II|negative regulation of epidermal growth factor receptor signaling pathway|neurotrophin TRK receptor signaling pathway|regulation of defense response to virus by virus|membr…	transporter activity|protein binding|lipid binding|	10	1.7	60.2	10	2.3	89.2	2.1	147	1.00E-05	1.7	2.7	1	1
ENSG00000197081	IGF2R	insulin-like growth factor 2 receptor	extracellular space|nuclear envelope lumen|lysosomal membrane|endosome|late endosome|integral component of plasma membrane|cell surface|membrane|clathrin coat|endocytic vesicle|trans-Golgi network transport vesicle|perinuclear region of cytoplasm|extracellular vesicular exosome|	liver development|receptor-mediated endocytosis|signal transduction|G-protein coupled receptor signaling pathway|spermatogenesis|post-embryonic development|organ regeneration|response to retinoic acid|positive regulation of apoptotic process|insulin-like growth factor receptor signaling pathway|	glycoprotein binding|G-protein alpha-subunit binding|retinoic acid binding|receptor activity|G-protein coupled receptor activity|insulin-like growth factor-activated receptor activity|transporter activity|protein binding|mannose binding|enzyme binding|insulin-like growth factor II binding|identical protein binding|phosphoprotein binding|	10	1.6	56.9	10	1.7	82.5	1.6	139	1.00E-05	1.4	2	1	1
ENSG00000267261	CTD-2132N18.3	N/A	None	None	None	10	1.5	56.3	10	1.7	66.3	1.6	122	1.00E-05	1.4	2.1	1	1
ENSG00000171720	HDAC3	histone deacetylase 3	histone deacetylase complex|nucleus|nucleus|nucleoplasm|cytoplasm|spindle microtubule|transcriptional repressor complex|	negative regulation of transcription from RNA polymerase II promoter|negative regulation of transcription from RNA polymerase II promoter|transcription, DNA-templated|protein deacetylation|Notch signaling pathway|regulation of mitotic cell cycle|chromatin modification|circadian regulation of gene expression|regulation of multicellular organism growth|negative regulation of apoptotic process|cellu…	chromatin binding|transcription corepressor activity|transcription corepressor activity|histone deacetylase activity|histone deacetylase activity|protein binding|transcription factor binding|transcription factor binding|enzyme binding|cyclin binding|chromatin DNA binding|NAD-dependent histone deacetylase activity (H3-K14 specific)|protein deacetylase activity|histone deacetylase binding|NAD-depen…	10	2.1	56.7	10	1.7	66.3	1.9	121	1.00E-05	1.6	2.5	1	1
ENSG00000157107	FCHO2	FCH domain only 2	plasma membrane|coated pit|clathrin-coated vesicle|	membrane invagination|clathrin coat assembly|clathrin-mediated endocytosis|protein localization to plasma membrane|	phosphatidylserine binding|protein binding|phosphatidylinositol-4,5-bisphosphate binding|phosphatidylinositol binding|	10	1.4	40.9	10	1.7	74.2	1.6	114	1.00E-05	1.3	2	1	1
ENSG00000069329	VPS35	vacuolar protein sorting 35 homolog (S. cerevisiae)	lysosomal membrane|endosome|cytosol|cytosol|retromer complex|extracellular vesicular exosome|	cell death|protein transport|retrograde transport, endosome to Golgi|	protein binding|	10	-2.1	47.6	10	-2.8	68.2	-2.4	113	1.00E-05	-3.2	-2	1	1
ENSG00000136631	VPS45	vacuolar protein sorting 45 homolog (S. cerevisiae)	Golgi membrane|cellular_component|Golgi apparatus|endosome membrane|integral component of membrane|	intracellular protein transport|vesicle docking involved in exocytosis|blood coagulation|	molecular_function|	10	0.9	27.5	10	2.1	82.6	1.6	104	1.00E-05	1.4	2.3	1	1
ENSG00000006125	AP2B1	adaptor-related protein complex 2, beta 1 subunit	trans-Golgi network|cytosol|plasma membrane|coated pit|membrane|clathrin adaptor complex|endocytic vesicle membrane|clathrin-coated endocytic vesicle membrane|intracellular membrane-bounded organelle|	intracellular protein transport|endocytosis|epidermal growth factor receptor signaling pathway|synaptic transmission|axon guidance|viral process|antigen processing and presentation of exogenous peptide antigen via MHC class II|negative regulation of epidermal growth factor receptor signaling pathway|neurotrophin TRK receptor signaling pathway|clathrin coat assembly|regulation of defense response …	protein binding|protein transporter activity|clathrin binding|protein complex binding|	10	1.7	44.6	10	1.5	55.3	1.5	99.3	1.00E-05	1.2	2	1	1
ENSG00000130725	UBE2M	ubiquitin-conjugating enzyme E2M	cytosol|extracellular vesicular exosome|	cellular protein modification process|cellular protein modification process|transforming growth factor beta receptor signaling pathway|protein ubiquitination|protein ubiquitination|positive regulation of neuron apoptotic process|protein neddylation|protein neddylation|	ubiquitin-protein transferase activity|ubiquitin-protein transferase activity|protein binding|ATP binding|ribosomal S6-glutamic acid ligase activity|NEDD8 ligase activity|	10	2.2	43.4	10	2.2	52.9	2.2	95.9	1.00E-05	1.8	2.8	1	1
ENSG00000128891	C15ORF57	chromosome 15 open reading frame 57	None	None	None	10	1.2	33	10	1.4	61.5	1.4	93.8	1.00E-05	1.1	1.7	1	1
ENSG00000111530	CAND1	cullin-associated and neddylation-dissociated 1	ubiquitin ligase complex|nucleus|cytoplasm|membrane|cullin-RING ubiquitin ligase complex|intracellular membrane-bounded organelle|extracellular vesicular exosome|	SCF complex assembly|protein ubiquitination|cell differentiation|negative regulation of catalytic activity|positive regulation of RNA polymerase II transcriptional preinitiation complex assembly|	protein binding|TBP-class protein binding|	10	1.2	31.5	10	1.7	64.4	1.6	93.4	1.00E-05	1.3	2	1	1
ENSG00000011304	PTBP1	polypyrimidine tract binding protein 1	nucleoplasm|nucleolus|membrane|extracellular vesicular exosome|	alternative mRNA splicing, via spliceosome|regulation of alternative mRNA splicing, via spliceosome|mRNA splicing, via spliceosome|mRNA processing|RNA splicing|gene expression|negative regulation of RNA splicing|negative regulation of mRNA splicing, via spliceosome|negative regulation of muscle cell differentiation|	nucleotide binding|RNA binding|protein binding|poly-pyrimidine tract binding|pre-mRNA binding|poly(A) RNA binding|	10	1.2	38.6	10	1.4	56.3	1.4	93.4	1.00E-05	1.1	1.8	1	1
ENSG00000079805	DNM2	dynamin 2	Golgi membrane|cytoplasm|Golgi apparatus|cytosol|microtubule|plasma membrane|postsynaptic density|cell junction|midbody|endocytic vesicle membrane|postsynaptic membrane|extracellular vesicular exosome|	G2/M transition of mitotic cell cycle|GTP catabolic process|GTP catabolic process|GTP catabolic process|regulation of transcription, DNA-templated|post-Golgi vesicle-mediated transport|endocytosis|signal transduction|cell death|antigen processing and presentation of exogenous peptide antigen via MHC class II|receptor internalization|transferrin transport|positive regulation of apoptotic process|s…	GTPase activity|GTPase activity|protein binding|GTP binding|microtubule binding|enzyme binding|	10	1.8	31.1	10	3.1	63.1	1.7	91.7	1.00E-05	1.3	3.3	1	1
ENSG00000178950	GAK	cyclin G associated kinase	Golgi apparatus|focal adhesion|membrane|intracellular membrane-bounded organelle|perinuclear region of cytoplasm|	protein phosphorylation|cell cycle|	protein serine/threonine kinase activity|protein binding|ATP binding|	10	1.6	34.2	10	1.9	57.4	1.7	90.3	1.00E-05	1.5	2.2	1	1
ENSG00000103591	AAGAB	alpha- and gamma-adaptin binding protein	nucleus|cytoplasm|cytosol|	protein transport|	None	9	1.8	34.7	9	1.9	53.9	1.9	88.2	1.00E-05	1.6	2.5	1	1
ENSG00000042753	AP2S1	adaptor-related protein complex 2, sigma 1 subunit	cytosol|plasma membrane|AP-2 adaptor complex|endocytic vesicle membrane|clathrin-coated endocytic vesicle membrane|	intracellular protein transport|endocytosis|epidermal growth factor receptor signaling pathway|synaptic transmission|axon guidance|viral process|antigen processing and presentation of exogenous peptide antigen via MHC class II|regulation of endocytosis|negative regulation of epidermal growth factor receptor signaling pathway|neurotrophin TRK receptor signaling pathway|clathrin coat assembly|regul…	transporter activity|protein transporter activity|	10	1.5	34.9	10	1.7	53.2	1.7	87.5	1.00E-05	1.4	2.2	1	1
ENSG00000144744	UBA3	ubiquitin-like modifier activating enzyme 3	nucleus|cytosol|	cellular protein modification process|proteolysis|endomitotic cell cycle|protein neddylation|protein neddylation|regulation of cell cycle|	protein binding|ATP binding|acid-amino acid ligase activity|NEDD8 activating enzyme activity|protein heterodimerization activity|	10	1.9	36.4	10	1.9	51.5	1.9	87.5	1.00E-05	1.7	2.5	1	1
ENSG00000135966	TGFBRAP1	transforming growth factor, beta receptor associated protein 1	cytoplasm|membrane|	regulation of transcription, DNA-templated|intracellular protein transport|signal transduction|transforming growth factor beta receptor signaling pathway|vesicle-mediated transport|regulation of catalytic activity|	small GTPase regulator activity|transforming growth factor beta receptor binding|protein binding|SMAD binding|	10	1.3	40.3	10	1.8	48.7	1.6	87.2	1.00E-05	1.3	2.1	1	1
ENSG00000036257	CUL3	cullin 3	Golgi membrane|nucleus|polar microtubule|membrane|Cul3-RING ubiquitin ligase complex|extracellular vesicular exosome|	G1/S transition of mitotic cell cycle|mitotic anaphase|protein polyubiquitination|cytokinesis|trophectodermal cellular morphogenesis|protein monoubiquitination|ER to Golgi vesicle-mediated transport|cell cycle arrest|integrin-mediated signaling pathway|gastrulation|cyclin catabolic process|positive regulation of cell proliferation|Wnt signaling pathway|cell migration|protein ubiquitination|stem c…	ubiquitin-protein transferase activity|protein binding|cyclin binding|POZ domain binding|ubiquitin protein ligase binding|	10	1.7	34.1	10	1.7	52.7	1.7	86.4	1.00E-05	1.3	2.2	1	1
ENSG00000168096	ANKS3	ankyrin repeat and sterile alpha motif domain containing 3	None	None	None	10	1.4	36.3	10	1.8	48.3	1.7	83.3	1.00E-05	1.3	2.1	1	1
ENSG00000130311	DDA1	DET1 and DDB1 associated 1	None	None	None	10	1.5	37.4	10	1.3	46.7	1.4	83.1	1.00E-05	1.1	1.8	1	1
ENSG00000122958	VPS26A	vacuolar protein sorting 26 homolog A (S. pombe)	endosome|cytosol|cytosol|endosome membrane|vesicle|intracellular membrane-bounded organelle|extracellular vesicular exosome|	protein transport|retrograde transport, endosome to Golgi|	protein binding|protein transporter activity|	10	-1.7	26	10	-3.3	60.8	-1.9	82.6	1.00E-05	-3.4	-1.5	1	1
ENSG00000136710	CCDC115	coiled-coil domain containing 115	lysosome|endosome|membrane|	None	None	10	1.9	37.2	10	1.8	45	1.9	81.7	1.00E-05	1.3	2.4	1	1
ENSG00000112062	MAPK14	mitogen-activated protein kinase 14	spindle pole|nucleus|nucleoplasm|cytoplasm|mitochondrion|cytosol|extracellular vesicular exosome|	DNA damage checkpoint|activation of MAPK activity|cell morphogenesis|cartilage condensation|angiogenesis|chondrocyte differentiation|toll-like receptor signaling pathway|MyD88-dependent toll-like receptor signaling pathway|MyD88-independent toll-like receptor signaling pathway|glucose metabolic process|transcription, DNA-templated|regulation of transcription from RNA polymerase II promoter|apopto…	protein serine/threonine kinase activity|MAP kinase activity|MAP kinase kinase activity|protein binding|ATP binding|NFAT protein binding|	10	1.6	23.7	10	1.4	58.2	1.4	81.4	1.00E-05	1.1	1.9	1	1
ENSG00000166200	COPS2	COP9 signalosome subunit 2	cytoplasm|COP9 signalosome|	negative regulation of transcription from RNA polymerase II promoter|transcription from RNA polymerase II promoter|signal transduction|cell proliferation|cullin deneddylation|neuron differentiation|skeletal muscle cell differentiation|	transcription corepressor activity|signal transducer activity|protein binding|	10	1.4	15.6	9	2.9	67.9	2.2	78.7	1.00E-05	1.4	3.3	1	1
ENSG00000163939	PBRM1	polybromo 1	nuclear chromosome|kinetochore|	placenta development|chromatin remodeling|transcription, DNA-templated|regulation of transcription, DNA-templated|mitotic nuclear division|heart development|negative regulation of cell proliferation|	DNA binding|chromatin binding|protein binding|	10	1.3	31.8	10	1.1	47	1.2	77.6	1.00E-05	1	1.6	1	1
ENSG00000171365	CLCN5	chloride channel, voltage-sensitive 5	Golgi membrane|lysosomal membrane|integral component of plasma membrane|endosome membrane|membrane|apical part of cell|	transport|endocytosis|excretion|ion transmembrane transport|regulation of anion transport|transmembrane transport|chloride transmembrane transport|	voltage-gated chloride channel activity|chloride channel activity|ATP binding|antiporter activity|	10	1.2	23.3	10	2.7	53.9	1.2	76.3	1.00E-05	0.9	2.2	1	1
ENSG00000112335	SNX3	sorting nexin 3	cytoplasm|early endosome|cytosol|endosome membrane|intracellular membrane-bounded organelle|extracellular vesicular exosome|	intracellular protein transport|endocytosis|hemoglobin biosynthetic process|	protein binding|protein phosphatase binding|phosphatidylinositol-3-phosphate binding|	9	-1.3	28.1	9	-1.3	48.3	-1.3	75.9	1.00E-05	-1.7	-1	1	1
ENSG00000111640	GAPDH	glyceraldehyde-3-phosphate dehydrogenase	nucleus|nucleus|cytoplasm|cytoplasm|lipid particle|cytosol|cytosol|plasma membrane|microtubule cytoskeleton|membrane|ribonucleoprotein complex|perinuclear region of cytoplasm|extracellular vesicular exosome|GAIT complex|	microtubule cytoskeleton organization|carbohydrate metabolic process|glucose metabolic process|gluconeogenesis|glycolytic process|glycolytic process|negative regulation of translation|negative regulation of translation|peptidyl-cysteine S-trans-nitrosylation|small molecule metabolic process|protein stabilization|neuron apoptotic process|oxidation-reduction process|cellular response to interferon-…	glyceraldehyde-3-phosphate dehydrogenase (NAD+) (phosphorylating) activity|glyceraldehyde-3-phosphate dehydrogenase (NAD+) (phosphorylating) activity|protein binding|microtubule binding|peptidyl-cysteine S-nitrosylase activity|identical protein binding|NADP binding|NAD binding|	9	1.3	19.7	9	2.5	59.4	2.2	74.9	1.00E-05	1.4	3	1	1
ENSG00000138663	COPS4	COP9 signalosome subunit 4	nucleus|synaptic vesicle|COP9 signalosome|cell junction|extracellular vesicular exosome|	protein deneddylation|cullin deneddylation|	protein binding|	10	1.8	33.9	10	2.5	42.4	2.1	74.7	1.00E-05	1.6	2.9	1	1
ENSG00000091157	WDR7	WD repeat domain 7	None	None	None	10	1.5	22.7	10	1.3	50.1	1.4	71.9	1.00E-05	1	1.9	1	1
ENSG00000182858	ALG12	ALG12, alpha-1,6-mannosyltransferase	endoplasmic reticulum|endoplasmic reticulum membrane|membrane|integral component of membrane|	protein folding|protein N-linked glycosylation|dolichol-linked oligosaccharide biosynthetic process|dolichol-linked oligosaccharide biosynthetic process|protein N-linked glycosylation via asparagine|post-translational protein modification|cellular protein metabolic process|mannosylation|mannosylation|	alpha-1,6-mannosyltransferase activity|dol-P-Man:Man(7)GlcNAc(2)-PP-Dol alpha-1,6-mannosyltransferase activity|	10	-1.3	25.7	10	-1.6	45.4	-1.4	69.9	1.00E-05	-2	-1.1	1	1
ENSG00000163636	PSMD6	proteasome (prosome, macropain) 26S subunit, non-ATPase, 6	proteasome complex|nucleoplasm|cytosol|proteasome accessory complex|extracellular vesicular exosome|	G1/S transition of mitotic cell cycle|protein polyubiquitination|mitotic cell cycle|antigen processing and presentation of peptide antigen via MHC class I|antigen processing and presentation of exogenous peptide antigen via MHC class I, TAP-dependent|ATP catabolic process|proteolysis|regulation of cellular amino acid metabolic process|apoptotic process|DNA damage response, signal transduction by …	ATPase activity|	10	2.6	22.4	10	2.1	47.1	2.3	68.7	1.00E-05	1.5	3	1	1
ENSG00000162613	FUBP1	far upstream element (FUSE) binding protein 1	nucleus|	regulation of transcription, DNA-templated|transcription from RNA polymerase II promoter|positive regulation of gene expression|	single-stranded DNA binding|sequence-specific DNA binding transcription factor activity|protein binding|poly(A) RNA binding|	10	1.5	27	10	1.8	41.5	1.8	67.7	1.00E-05	1.2	2.3	1	1
ENSG00000198793	MTOR	mechanistic target of rapamycin (serine/threonine kinase)	Golgi membrane|cytoplasm|mitochondrial outer membrane|lysosome|lysosomal membrane|endoplasmic reticulum membrane|cytosol|phosphatidylinositol 3-kinase complex|endomembrane system|membrane|PML body|TORC1 complex|TORC1 complex|TORC2 complex|mTOR-FKBP12-rapamycin complex|	positive regulation of protein phosphorylation|positive regulation of endothelial cell proliferation|regulation of glycogen biosynthetic process|protein phosphorylation|protein phosphorylation|response to stress|signal transduction|epidermal growth factor receptor signaling pathway|germ cell development|response to nutrient|insulin receptor signaling pathway|fibroblast growth factor receptor sign…	RNA polymerase III type 1 promoter DNA binding|RNA polymerase III type 2 promoter DNA binding|RNA polymerase III type 3 promoter DNA binding|TFIIIC-class transcription factor binding|protein serine/threonine kinase activity|protein serine/threonine kinase activity|protein binding|ATP binding|drug binding|kinase activity|kinase activity|protein domain specific binding|ribosome binding|phosphoprote…	10	0.9	17.8	10	1.2	51.2	1.1	67.4	1.00E-05	0.9	1.7	1	1
ENSG00000185838	GNB1L	guanine nucleotide binding protein (G protein), beta polypeptide 1-like	cytoplasm|cytoplasmic side of plasma membrane|	G-protein coupled receptor signaling pathway|social behavior|intracellular signal transduction|	molecular_function|	10	1.1	21.8	10	2.1	48.9	1.3	67.2	1.00E-05	1	2.2	1	1
ENSG00000185722	ANKFY1	ankyrin repeat and FYVE domain containing 1	lysosomal membrane|endosome membrane|membrane|extracellular vesicular exosome|	biological_process|	protein binding|metal ion binding|	10	1	24.1	10	1.2	43.2	1.2	66.1	1.00E-05	0.9	1.5	1	1
ENSG00000167716	WDR81	WD repeat domain 81	None	metabolic process|negative regulation of phosphatase activity|	transferase activity, transferring phosphorus-containing groups|	10	1.6	31.4	10	1.2	35.8	1.4	66	1.00E-05	1.1	1.9	1	1
ENSG00000101997	CCDC22	coiled-coil domain containing 22	cellular_component|	biological_process|	molecular_function|	10	0.9	13	10	1.5	54.9	1.3	64.5	1.00E-05	1	1.8	1	1
ENSG00000127804	METTL16	methyltransferase like 16	None	methylation|	methyltransferase activity|poly(A) RNA binding|	10	1.4	28	10	1.5	36.9	1.5	64.5	1.00E-05	1.1	1.9	1	1
ENSG00000103174	NAGPA	N-acetylglucosamine-1-phosphodiester alpha-N-acetylglucosaminidase	integral component of membrane|Golgi cisterna membrane|	carbohydrate metabolic process|cellular protein modification process|protein glycosylation|protein targeting to lysosome|lysosome organization|	N-acetylglucosamine-1-phosphodiester alpha-N-acetylglucosaminidase activity|	10	-1.3	14.7	10	-1.7	51.5	-1.5	64.5	1.00E-05	-2	-1.1	1	1
ENSG00000100554	ATP6V1D	ATPase, H+ transporting, lysosomal 34kDa, V1 subunit D	lysosomal membrane|centrosome|cytosol|cilium|membrane|vacuolar proton-transporting V-type ATPase complex|extracellular vesicular exosome|	cellular iron ion homeostasis|insulin receptor signaling pathway|proton transport|transferrin transport|cilium assembly|interaction with host|transmembrane transport|protein localization to cilium|phagosome maturation|	protein binding|ATPase activity, coupled to transmembrane movement of substances|	7	1.3	18.8	9	2	46.9	1.8	63.8	1.00E-05	1.4	2.5	1	1
ENSG00000114573	ATP6V1A	ATPase, H+ transporting, lysosomal 70kDa, V1 subunit A	mitochondrion|lysosomal membrane|cytosol|cytosol|plasma membrane|integral component of plasma membrane|microvillus|apical plasma membrane|proton-transporting two-sector ATPase complex|proton-transporting V-type ATPase, V1 domain|extracellular vesicular exosome|	transport|cellular iron ion homeostasis|insulin receptor signaling pathway|ATP hydrolysis coupled proton transport|transferrin transport|ATP metabolic process|interaction with host|transmembrane transport|phagosome maturation|	ATP binding|proton-transporting ATPase activity, rotational mechanism|	8	1	19.1	9	2.4	49.4	1.8	62.3	1.00E-05	1.2	2.8	1	1
ENSG00000114209	PDCD10	programmed cell death 10	Golgi membrane|cytosol|plasma membrane|extracellular vesicular exosome|	angiogenesis|apoptotic process|positive regulation of cell proliferation|negative regulation of apoptotic process|positive regulation of MAP kinase activity|	protein binding|protein homodimerization activity|protein N-terminus binding|	10	0.9	22.1	10	1.3	41.4	1.2	61.5	1.00E-05	0.9	1.6	1	1
ENSG00000170619	COMMD5	COMM domain containing 5	nucleus|	None	protein binding|	10	0.9	20.4	10	1.2	44	1.1	61.5	1.00E-05	0.9	1.5	1	1
ENSG00000141367	CLTC	clathrin, heavy chain (Hc)	mitochondrion|spindle|cytosol|plasma membrane|membrane|clathrin coat|clathrin coat of trans-Golgi network vesicle|clathrin coat of coated pit|clathrin-coated vesicle|clathrin-coated endocytic vesicle membrane|trans-Golgi network membrane|melanosome|protein complex|extracellular vesicular exosome|clathrin complex|	osteoblast differentiation|intracellular protein transport|post-Golgi vesicle-mediated transport|receptor-mediated endocytosis|mitotic nuclear division|antigen processing and presentation of exogenous peptide antigen via MHC class II|receptor internalization|transferrin transport|membrane organization|negative regulation of hyaluronan biosynthetic process|negative regulation of hyaluronan biosynt…	double-stranded RNA binding|structural molecule activity|protein binding|protein kinase binding|clathrin light chain binding|poly(A) RNA binding|	10	2	24.4	10	2	37.1	2	61.1	1.00E-05	1.6	2.7	1	1
ENSG00000234972	TBC1D3C	TBC1 domain family, member 3C	plasma membrane|	positive regulation of Rab GTPase activity|	Rab GTPase activator activity|	10	1	18.5	10	1.5	44.5	1.4	60.4	1.00E-05	1	1.8	1	1
ENSG00000164024	METAP1	methionyl aminopeptidase 1	cytoplasm|cytosol|cytosolic ribosome|	regulation of translation|proteolysis|phototransduction, visible light|rhodopsin mediated signaling pathway|peptidyl-methionine modification|regulation of rhodopsin mediated signaling pathway|N-terminal protein amino acid modification|protein initiator methionine removal|	aminopeptidase activity|metalloexopeptidase activity|metal ion binding|metalloaminopeptidase activity|	10	0.9	17.3	10	2.2	44.6	1.1	60.1	1.00E-05	0.7	2.2	1	1
ENSG00000160695	VPS11	vacuolar protein sorting 11 homolog (S. cerevisiae)	lysosomal membrane|endosome|endocytic vesicle|HOPS complex|late endosome membrane|	intracellular protein transport|vesicle-mediated transport|	nucleotide binding|protein binding|zinc ion binding|	8	2.2	20.6	10	1.7	40.3	1.8	59.7	1.00E-05	1.4	2.5	1	1
ENSG00000111300	NAA25	N(alpha)-acetyltransferase 25, NatB auxiliary subunit	cytoplasm|	None	None	10	1.5	18.4	10	1.9	41.4	1.7	59.1	1.00E-05	1.3	2.4	1	1
ENSG00000166164	BRD7	bromodomain containing 7	nucleus|cytoplasm|	transcription, DNA-templated|regulation of transcription from RNA polymerase II promoter|cell cycle|negative regulation of cell proliferation|Wnt signaling pathway|positive regulation of histone acetylation|negative regulation of transcription, DNA-templated|positive regulation of transcription, DNA-templated|negative regulation of G1/S transition of mitotic cell cycle|	p53 binding|transcription coactivator activity|transcription corepressor activity|transcription corepressor activity|protein binding|transcription factor binding|histone binding|transcription regulatory region DNA binding|lysine-acetylated histone binding|	10	0.6	12.9	10	0.9	47	0.9	58.4	1.00E-05	0.6	1.7	1	1
ENSG00000139977	NAA30	N(alpha)-acetyltransferase 30, NatC catalytic subunit	cytoplasm|polysome|NatC complex|	metabolic process|metabolic process|	peptide alpha-N-acetyltransferase activity|protein binding|	10	1.2	16.7	10	0.9	42.7	0.9	58.1	1.00E-05	0.8	2.4	1	1
ENSG00000132604	TERF2	telomeric repeat binding factor 2	chromosome, telomeric region|nuclear telomere cap complex|male germ cell nucleus|nucleus|nucleoplasm|cytoplasm|Golgi apparatus|Mre11 complex|	telomere maintenance|telomere maintenance|age-dependent telomere shortening|in utero embryonic development|telomere maintenance via telomerase|cell cycle|telomere maintenance via telomere shortening|telomere capping|telomeric loop formation|protection from non-homologous end joining at telomere|negative regulation of telomere maintenance|positive regulation of telomere maintenance|negative regula…	chromatin binding|double-stranded telomeric DNA binding|protein binding|protein C-terminus binding|telomeric DNA binding|protein homodimerization activity|	8	1.4	28.3	9	3.3	34.9	1.3	58	1.00E-05	1.2	3.9	1	1
ENSG00000077721	UBE2A	ubiquitin-conjugating enzyme E2A	chromatin|nuclear chromatin|XY body|cytosol|HULC complex|	protein polyubiquitination|in utero embryonic development|antigen processing and presentation of peptide antigen via MHC class I|DNA repair|postreplication repair|ubiquitin-dependent protein catabolic process|positive regulation of cell proliferation|response to UV|histone H2A ubiquitination|protein autoubiquitination|maternal process involved in female pregnancy|protein K48-linked ubiquitination…	ubiquitin-protein transferase activity|protein binding|ATP binding|acid-amino acid ligase activity|ubiquitin protein ligase binding|	10	1	20.3	10	1.2	38.1	1.1	57.8	1.00E-05	0.8	1.5	1	1
ENSG00000100393	EP300	E1A binding protein p300	histone acetyltransferase complex|chromatin|nucleus|nucleoplasm|transcription factor complex|cytoplasm|protein-DNA complex|	G2/M transition of mitotic cell cycle|negative regulation of transcription from RNA polymerase II promoter|mitotic cell cycle|response to hypoxia|somitogenesis|liver development|positive regulation of protein phosphorylation|chromatin organization|transcription, DNA-templated|regulation of transcription, DNA-templated|internal protein amino acid acetylation|apoptotic process|Notch signaling pathw…	RNA polymerase II core promoter proximal region sequence-specific DNA binding|core promoter binding|RNA polymerase II activating transcription factor binding|p53 binding|DNA binding|chromatin binding|transcription coactivator activity|transcription coactivator activity|antigen binding|histone acetyltransferase activity|lysine N-acetyltransferase activity|protein binding|beta-catenin binding|trans…	10	-0.9	13.8	10	-1.5	46	-1.4	57.8	1.00E-05	-1.8	-1	1	1
ENSG00000168286	THAP11	THAP domain containing 11	nucleus|cytoplasm|intercellular bridge|	transcription, DNA-templated|regulation of transcription, DNA-templated|	DNA binding|protein binding|zinc ion binding|	10	1.1	19.8	10	1.3	38.8	1.1	57.7	1.00E-05	0.9	1.7	1	1
ENSG00000123144	C19ORF43	chromosome 19 open reading frame 43	None	None	None	10	1	16.8	10	1.2	41.4	1.1	57.5	1.00E-05	0.8	1.5	1	1
ENSG00000119559	C19ORF25	chromosome 19 open reading frame 25	None	None	protein binding|	10	1.4	31.3	10	1.1	25.8	1.4	56.5	1.00E-05	1	1.8	1	1
ENSG00000124193	SRSF6	serine/arginine-rich splicing factor 6	nucleus|nucleoplasm|nuclear speck|	alternative mRNA splicing, via spliceosome|regulation of alternative mRNA splicing, via spliceosome|regulation of alternative mRNA splicing, via spliceosome|mRNA splicing, via spliceosome|transcription from RNA polymerase II promoter|termination of RNA polymerase II transcription|mRNA splice site selection|mRNA export from nucleus|RNA splicing|gene expression|regulation of keratinocyte proliferat…	nucleotide binding|RNA binding|pre-mRNA binding|poly(A) RNA binding|	10	-1.3	29.9	10	-1.6	26.9	-1.3	56.3	1.00E-05	-1.9	-1.1	1	1
ENSG00000108753	HNF1B	HNF1 homeobox B	nucleus|transcription factor complex|	negative regulation of transcription from RNA polymerase II promoter|endodermal cell fate specification|kidney development|kidney development|inner cell mass cell differentiation|transcription from RNA polymerase II promoter|response to glucose|anterior/posterior pattern specification|insulin secretion|regulation of Wnt signaling pathway|hindbrain development|endocrine pancreas development|endocr…	DNA binding|sequence-specific DNA binding transcription factor activity|RNA polymerase II distal enhancer sequence-specific DNA binding transcription factor activity|protein binding|protein homodimerization activity|protein homodimerization activity|sequence-specific DNA binding|transcription regulatory region DNA binding|protein heterodimerization activity|	8	2.1	20	9	1.5	38.2	1.8	56.3	1.00E-05	1.4	2.5	1	1
ENSG00000244045	TMEM199	transmembrane protein 199	integral component of membrane|	None	None	10	1.7	22	10	1.4	34.2	1.4	55.3	1.00E-05	1.1	2.1	1	1
ENSG00000047249	ATP6V1H	ATPase, H+ transporting, lysosomal 50/57kDa, V1 subunit H	vacuolar proton-transporting V-type ATPase, V1 domain|lysosomal membrane|cytosol|plasma membrane|extracellular vesicular exosome|	ATP catabolic process|cellular iron ion homeostasis|endocytosis|vacuolar acidification|insulin receptor signaling pathway|ATP hydrolysis coupled proton transport|viral process|transferrin transport|regulation of defense response to virus by virus|regulation of catalytic activity|interaction with host|transmembrane transport|phagosome maturation|	protein binding|ATPase activity|enzyme regulator activity|proton-transporting ATPase activity, rotational mechanism|	9	0.9	20.3	9	1.2	35.7	1.1	55	1.00E-05	0.8	1.5	1	1
ENSG00000170322	NFRKB	nuclear factor related to kappaB binding protein	nucleus|Ino80 complex|Ino80 complex|	DNA repair|DNA recombination|regulation of transcription, DNA-templated|transcription from RNA polymerase II promoter|inflammatory response|	protease binding|DNA binding|protein binding|	10	-1.6	25.4	10	-1.1	31.9	-1.3	54.6	1.00E-05	-1.9	-1	1	1
ENSG00000161654	LSM12	LSM12 homolog (S. cerevisiae)	None	None	None	10	1.4	23	10	1.6	32	1.4	54.5	1.00E-05	1	2.1	1	1
ENSG00000101752	MIB1	mindbomb E3 ubiquitin protein ligase 1	centrosome|cytosol|plasma membrane|postsynaptic density|cytoplasmic vesicle|	blood vessel development|in utero embryonic development|somitogenesis|neural tube formation|heart looping|Notch signaling pathway|protein ubiquitination|negative regulation of neuron differentiation|positive regulation of endocytosis|	ubiquitin-protein transferase activity|protein binding|zinc ion binding|ligase activity|	10	1	17.9	10	2.5	37.2	1.1	54.3	1.00E-05	0.9	2.3	1	1
ENSG00000109079	TNFAIP1	tumor necrosis factor, alpha-induced protein 1 (endothelial)	nucleolus|cytoplasm|endosome|Cul3-RING ubiquitin ligase complex|	DNA replication|apoptotic process|immune response|embryo development|cell migration|protein ubiquitination|protein ubiquitination|negative regulation of Rho protein signal transduction|stress fiber assembly|proteasome-mediated ubiquitin-dependent protein catabolic process|positive regulation of DNA replication|protein homooligomerization|	ubiquitin-protein transferase activity|protein binding|GTP-Rho binding|protein domain specific binding|	10	1.3	25.8	10	2	29.6	1.4	54.1	1.00E-05	1	2.2	1	1
ENSG00000262526	CTD-2545G14.7	N/A	None	None	None	8	1	21.5	8	1.3	33.9	1.1	53.9	1.00E-05	0.9	1.6	1	1
ENSG00000015676	NUDCD3	NudC domain containing 3	None	None	None	10	1	18.5	10	1.5	37.4	1.4	53.9	1.00E-05	1	1.9	1	1
ENSG00000174903	RAB1B	RAB1B, member RAS oncogene family	mitochondrion|Golgi apparatus|membrane|extracellular vesicular exosome|	small GTPase mediated signal transduction|protein transport|	protein binding|GTP binding|	10	-1.5	16.9	10	-1.5	37.2	-1.5	53.7	1.00E-05	-2	-1.1	1	1
ENSG00000174842	GLMN	glomulin, FKBP associated protein	intracellular|cullin-RING ubiquitin ligase complex|Cul2-RING ubiquitin ligase complex|Cul3-RING ubiquitin ligase complex|Cul4A-RING E3 ubiquitin ligase complex|	vasculogenesis|neural tube closure|negative regulation of protein ubiquitination|regulation of proteasomal ubiquitin-dependent protein catabolic process|regulation of gene expression, epigenetic|negative regulation of T cell proliferation|positive regulation of phosphorylation|muscle cell differentiation|positive regulation of interleukin-2 biosynthetic process|positive regulation of cytokine sec…	hepatocyte growth factor receptor binding|protein binding|ubiquitin protein ligase binding|ubiquitin-protein transferase inhibitor activity|	10	1	17	10	1.5	38.2	1.3	53.7	1.00E-05	0.9	1.8	1	1
ENSG00000156931	VPS8	vacuolar protein sorting 8 homolog (S. cerevisiae)	None	None	zinc ion binding|	10	1.5	17.1	10	1.5	36.9	1.5	53.6	1.00E-05	1.1	2.1	1	1
ENSG00000061936	SFSWAP	splicing factor, suppressor of white-apricot family	nucleus|	transcription, DNA-templated|regulation of transcription, DNA-templated|mRNA splice site selection|mRNA processing|negative regulation of mRNA splicing, via spliceosome|	RNA binding|	9	1	15	9	1.6	39.8	1.5	53.4	1.00E-05	1	2	1	1
ENSG00000086848	ALG9	ALG9, alpha-1,2-mannosyltransferase	endoplasmic reticulum membrane|membrane|integral component of membrane|	dolichol-linked oligosaccharide biosynthetic process|protein N-linked glycosylation via asparagine|post-translational protein modification|cellular protein metabolic process|mannosylation|	dol-P-Man:Man(8)GlcNAc(2)-PP-Dol alpha-1,2-mannosyltransferase activity|dol-P-Man:Man(6)GlcNAc(2)-PP-Dol alpha-1,2-mannosyltransferase activity|	10	-1.1	20.3	10	-3.6	35.8	-1.3	52.9	1.00E-05	-2.7	-0.9	1	1
ENSG00000116586	LAMTOR2	late endosomal/lysosomal adaptor, MAPK and MTOR activator 2	lysosomal membrane|late endosome|extracellular vesicular exosome|Ragulator complex|	activation of MAPKK activity|cell growth|positive regulation of TOR signaling|cellular protein localization|positive regulation of GTPase activity|cellular response to amino acid stimulus|	guanyl-nucleotide exchange factor activity|protein binding|protein complex scaffold|	10	0.8	15.5	10	0.9	37.3	0.9	52.2	1.00E-05	0.7	1.2	1	1
ENSG00000119414	PPP6C	protein phosphatase 6, catalytic subunit	cytosol|	G1/S transition of mitotic cell cycle|protein dephosphorylation|	protein serine/threonine phosphatase activity|protein binding|metal ion binding|	9	1	16.7	10	1.4	38	1.3	52	1.00E-05	1	1.8	1	1
ENSG00000059573	ALDH18A1	aldehyde dehydrogenase 18 family, member A1	cytoplasm|mitochondrion|mitochondrial inner membrane|	glutamate metabolic process|proline biosynthetic process|ornithine biosynthetic process|cellular amino acid biosynthetic process|phosphorylation|citrulline biosynthetic process|cellular nitrogen compound metabolic process|small molecule metabolic process|oxidation-reduction process|L-proline biosynthetic process|	glutamate 5-kinase activity|glutamate-5-semialdehyde dehydrogenase activity|ATP binding|poly(A) RNA binding|	10	-2.1	12.2	10	-2	40.2	-2	51.9	1.00E-05	-2.7	-1.5	1	1
ENSG00000157212	PAXIP1	PAX interacting (with transcription-activation domain) protein 1	nucleus|nuclear matrix|histone methyltransferase complex|	positive regulation of histone H3-K36 methylation|vasculogenesis|DNA repair|DNA recombination|transcription, DNA-templated|response to ionizing radiation|DNA damage response, signal transduction by p53 class mediator|positive regulation of protein ubiquitination|positive regulation of histone acetylation|endothelial cell migration|positive regulation of isotype switching|histone H3-K4 methylation…	protein binding|	10	-1.3	19.5	10	-2	35.1	-1.9	51.5	1.00E-05	-2.5	-1.4	1	1
ENSG00000169019	COMMD8	COMM domain containing 8	None	None	protein binding|	8	1	23.3	8	1	28.5	1	51.4	1.00E-05	0.8	1.4	1	1
ENSG00000070495	JMJD6	jumonji domain containing 6	nucleus|nucleoplasm|nucleolus|plasma membrane|	kidney development|sprouting angiogenesis|transcription, DNA-templated|regulation of transcription, DNA-templated|mRNA processing|cell surface receptor signaling pathway|heart development|RNA splicing|peptidyl-lysine hydroxylation to 5-hydroxy-L-lysine|lung development|T cell differentiation in thymus|macrophage activation|recognition of apoptotic cell|regulation of mRNA splicing, via spliceosome…	RNA binding|single-stranded RNA binding|receptor activity|iron ion binding|protein binding|histone demethylase activity (H3-R2 specific)|histone demethylase activity (H4-R3 specific)|identical protein binding|identical protein binding|peptidyl-lysine 5-dioxygenase activity|	10	0.9	15.1	10	1.1	36.7	1	51.4	1.00E-05	0.8	1.4	1	1
ENSG00000079999	KEAP1	kelch-like ECH-associated protein 1	nucleus|cytoplasm|endoplasmic reticulum|microtubule organizing center|midbody|Cul3-RING ubiquitin ligase complex|	in utero embryonic development|transcription, DNA-templated|regulation of transcription, DNA-templated|proteasomal ubiquitin-independent protein catabolic process|protein ubiquitination|protein ubiquitination|regulation of epidermal cell differentiation|cellular response to interleukin-4|	protein binding|	10	0.8	15.4	10	1.6	40.1	1.3	51.4	1.00E-05	0.8	1.9	1	1
ENSG00000089597	GANAB	glucosidase, alpha; neutral AB	endoplasmic reticulum lumen|Golgi apparatus|membrane|glucosidase II complex|melanosome|extracellular vesicular exosome|	protein folding|protein N-linked glycosylation via asparagine|post-translational protein modification|cellular protein metabolic process|	carbohydrate binding|glucan 1,3-alpha-glucosidase activity|poly(A) RNA binding|	10	-1.2	16.5	10	-1.6	35.7	-1.5	50.8	1.00E-05	-2	-1	1	1
ENSG00000163125	RPRD2	regulation of nuclear pre-mRNA domain containing 2	DNA-directed RNA polymerase II, holoenzyme|	None	None	10	0.8	9.75	10	1.6	44.9	1.5	50.3	1.00E-05	1.1	2.1	1	1
ENSG00000108671	PSMD11	proteasome (prosome, macropain) 26S subunit, non-ATPase, 11	proteasome complex|nucleus|nucleoplasm|cytosol|membrane|proteasome accessory complex|extracellular vesicular exosome|	G1/S transition of mitotic cell cycle|protein polyubiquitination|mitotic cell cycle|antigen processing and presentation of peptide antigen via MHC class I|antigen processing and presentation of exogenous peptide antigen via MHC class I, TAP-dependent|ubiquitin-dependent protein catabolic process|regulation of cellular amino acid metabolic process|apoptotic process|DNA damage response, signal tran…	protein binding|	10	1.7	21.2	8	2.2	29.7	1.9	49.7	1.00E-05	1.4	2.8	1	1
ENSG00000116670	MAD2L2	MAD2 mitotic arrest deficient-like 2 (yeast)	nucleus|nucleoplasm|anaphase-promoting complex|cytoplasm|spindle|zeta DNA polymerase complex|	negative regulation of transcription from RNA polymerase II promoter|regulation of cell growth|DNA repair|double-strand break repair|transcription, DNA-templated|actin filament organization|mitotic nuclear division|mitotic spindle assembly checkpoint|negative regulation of epithelial to mesenchymal transition|negative regulation of transcription by competitive promoter binding|positive regulation…	RNA polymerase II activating transcription factor binding|protein binding|JUN kinase binding|	10	2.7	9.9	10	2.4	40.5	2.5	49.6	1.00E-05	1.8	3.6	1	1
ENSG00000114744	COMMD2	COMM domain containing 2	None	None	protein binding|	10	1.1	15.5	10	1.9	34.5	1.3	49	1.00E-05	0.9	2.1	1	1
ENSG00000186815	TPCN1	two pore segment channel 1	lysosomal membrane|lysosomal membrane|plasma membrane|endosome membrane|integral component of membrane|	calcium ion transport|ion transmembrane transport|ion transmembrane transport|regulation of ion transmembrane transport|transmembrane transport|calcium ion transmembrane transport|membrane depolarization during action potential|	voltage-gated calcium channel activity|protein binding|identical protein binding|NAADP-sensitive calcium-release channel activity|	10	2.6	18.7	10	1	31.7	1	48.7	1.00E-05	0.7	1.9	1	1
ENSG00000182220	ATP6AP2	ATPase, H+ transporting, lysosomal accessory protein 2	plasma membrane|external side of plasma membrane|integral component of membrane|neuron projection|cell body|extracellular vesicular exosome|	angiotensin maturation|angiotensin maturation|proteolysis|cell death|rostrocaudal neural tube patterning|positive regulation of Wnt signaling pathway|positive regulation of transforming growth factor beta1 production|regulation of MAPK cascade|cellular protein metabolic process|eye pigmentation|head morphogenesis|	aspartic-type endopeptidase activity|receptor activity|protein binding|enzyme binding|	10	1	11.1	10	1.8	40.1	1.7	48.6	1.00E-05	1.2	2.4	1	1
ENSG00000111670	GNPTAB	N-acetylglucosamine-1-phosphate transferase, alpha and beta subunits	Golgi membrane|nucleus|Golgi apparatus|integral component of membrane|	lysosome organization|protein secretion|cell differentiation|carbohydrate phosphorylation|	UDP-N-acetylglucosamine-lysosomal-enzyme N-acetylglucosaminephosphotransferase activity|calcium ion binding|transcription factor binding|	10	-1.2	16.1	10	-1.7	33.1	-1.4	48.5	1.00E-05	-2.1	-1	1	1
ENSG00000113643	RARS	arginyl-tRNA synthetase	nucleus|cytoplasm|mitochondrion|cytosol|membrane|aminoacyl-tRNA synthetase multienzyme complex|extracellular vesicular exosome|	tRNA aminoacylation for protein translation|arginyl-tRNA aminoacylation|gene expression|	tRNA binding|arginine-tRNA ligase activity|protein binding|ATP binding|arginine binding|	10	1.7	16.5	10	1.5	32.4	1.6	48.3	1.00E-05	1.1	2.2	1	1
ENSG00000107651	SEC23IP	SEC23 interacting protein	cytoplasm|endoplasmic reticulum|endoplasmic reticulum-Golgi intermediate compartment|ER to Golgi transport vesicle membrane|intracellular membrane-bounded organelle|	intracellular protein transport|Golgi organization|	poly(A) RNA binding|metal ion binding|	10	-1	10.1	10	-1.5	40.7	-1.4	48	1.00E-05	-1.9	-1	1	1
ENSG00000164961	KIAA0196	KIAA0196	endosome|endoplasmic reticulum|cytosol|WASH complex|	cell death|endosomal transport|	None	10	0.6	7.7	10	1.2	41.8	1.1	47.7	1.00E-05	0.8	1.6	1	1
ENSG00000141564	RPTOR	regulatory associated protein of MTOR, complex 1	cytoplasm|lysosome|lysosomal membrane|cytosol|TORC1 complex|	positive regulation of endothelial cell proliferation|cell cycle arrest|insulin receptor signaling pathway|regulation of cell size|cell growth|cellular response to nutrient levels|TOR signaling|positive regulation of TOR signaling|positive regulation of transcription from RNA polymerase III promoter|cellular response to amino acid stimulus|positive regulation of protein serine/threonine kinase ac…	RNA polymerase III type 1 promoter DNA binding|RNA polymerase III type 2 promoter DNA binding|RNA polymerase III type 3 promoter DNA binding|TFIIIC-class transcription factor binding|protein binding|protein kinase binding|protein complex binding|14-3-3 protein binding|	10	1.6	7	10	2	40.8	1.7	47.2	1.00E-05	1	2.4	1	1
ENSG00000147416	ATP6V1B2	ATPase, H+ transporting, lysosomal 56/58kDa, V1 subunit B2	lysosomal membrane|cytosol|cytosol|plasma membrane|microvillus|endomembrane system|integral component of membrane|proton-transporting V-type ATPase, V1 domain|melanosome|intracellular membrane-bounded organelle|extracellular vesicular exosome|	cellular iron ion homeostasis|insulin receptor signaling pathway|ATP hydrolysis coupled proton transport|proton transport|transferrin transport|ATP metabolic process|interaction with host|transmembrane transport|phagosome maturation|	ATP binding|hydrogen ion transmembrane transporter activity|proton-transporting ATPase activity, rotational mechanism|	10	1	18.4	9	1.6	31.3	1.4	47	1.00E-05	1	2	1	1
ENSG00000114738	MAPKAPK3	mitogen-activated protein kinase-activated protein kinase 3	nucleus|nucleoplasm|cytoplasm|cytosol|nuclear membrane|	activation of MAPK activity|toll-like receptor signaling pathway|toll-like receptor signaling pathway|MyD88-dependent toll-like receptor signaling pathway|MyD88-independent toll-like receptor signaling pathway|response to stress|signal transduction|Ras protein signal transduction|peptidyl-serine phosphorylation|response to lipopolysaccharide|response to cytokine|toll-like receptor 2 signaling pat…	protein serine/threonine kinase activity|MAP kinase kinase activity|protein binding|ATP binding|	10	0.8	19.3	10	0.8	27.9	0.8	46.8	1.00E-05	0.6	1.2	1	1
ENSG00000256861	RP11-512M8.5	N/A	None	None	None	10	1.6	11.5	10	1.8	35.7	1.8	46.8	1.00E-05	1.3	2.4	1	1
ENSG00000138071	ACTR2	ARP2 actin-related protein 2 homolog (yeast)	cytosol|Arp2/3 protein complex|Arp2/3 protein complex|actin cytoskeleton|membrane|actin cap|cell projection|extracellular vesicular exosome|	cellular component movement|establishment or maintenance of cell polarity|asymmetric cell division|cytoplasmic transport|actin cytoskeleton organization|meiotic cytokinesis|Fc-gamma receptor signaling pathway involved in phagocytosis|innate immune response|spindle localization|	actin binding|ATP binding|	10	1.2	13.5	10	1	33.6	1	46.6	1.00E-05	0.8	1.5	1	1
ENSG00000146648	EGFR	epidermal growth factor receptor	Golgi membrane|extracellular space|nucleus|cytoplasm|endosome|endoplasmic reticulum membrane|plasma membrane|plasma membrane|cell surface|endosome membrane|membrane|integral component of membrane|basolateral plasma membrane|apical plasma membrane|AP-2 adaptor complex|nuclear membrane|receptor complex|membrane raft|perinuclear region of cytoplasm|Shc-EGFR complex|	MAPK cascade|activation of MAPKK activity|ossification|liver development|embryonic placenta development|positive regulation of protein phosphorylation|hair follicle development|polysaccharide metabolic process|translation|response to stress|response to osmotic stress|response to oxidative stress|signal transduction|signal transduction|cell surface receptor signaling pathway|epidermal growth facto…	glycoprotein binding|chromatin binding|double-stranded DNA binding|MAP kinase kinase kinase activity|protein tyrosine kinase activity|protein tyrosine kinase activity|protein tyrosine kinase activity|transmembrane receptor protein tyrosine kinase activity|receptor signaling protein tyrosine kinase activity|transmembrane signaling receptor activity|epidermal growth factor-activated receptor activi…	10	1	27.9	10	2.4	23.5	1.9	46.6	1.00E-05	0.8	2.8	1	1
ENSG00000113141	IK	IK cytokine, down-regulator of HLA II	extracellular space|nucleus|	immune response|cell-cell signaling|	protein binding|identical protein binding|	9	2.3	15.5	9	2.3	31.3	2.3	46.4	1.00E-05	1.8	3.5	1	1
ENSG00000183011	LSMD1	N/A	None	None	None	10	0.8	14.2	10	1.5	35.1	1.1	46.3	1.00E-05	0.7	1.8	1	1
ENSG00000175826	CTDNEP1	CTD nuclear envelope phosphatase 1	nuclear envelope|cytoplasm|endoplasmic reticulum membrane|integral component of membrane|nuclear membrane|Nem1-Spo7 phosphatase complex|	protein dephosphorylation|nuclear envelope organization|positive regulation of triglyceride biosynthetic process|protein localization to nucleus|	protein serine/threonine phosphatase activity|protein binding|	10	1.1	15.5	10	0.9	30.9	0.9	45.9	1.00E-05	0.7	1.3	1	1
ENSG00000174093	RP11-1407O15.2	N/A	None	None	None	10	1.5	19	10	2	28	1.6	45.7	1.00E-05	1.1	2.4	1	1
ENSG00000162227	TAF6L	TAF6-like RNA polymerase II, p300/CBP-associated factor (PCAF)-associated factor, 65kDa	histone deacetylase complex|STAGA complex|	chromatin organization|chromatin remodeling|DNA-templated transcription, initiation|regulation of transcription from RNA polymerase II promoter|histone H3 acetylation|regulation of sequence-specific DNA binding transcription factor activity|	DNA binding|transcription coactivator activity|histone acetyltransferase activity|protein binding|protein heterodimerization activity|	10	-1.5	11.7	10	-1.2	34.4	-1.3	45.2	1.00E-05	-1.8	-0.9	1	1
ENSG00000188846	RPL14	ribosomal protein L14	cytoplasm|cytosol|membrane|cytosolic large ribosomal subunit|extracellular vesicular exosome|	nuclear-transcribed mRNA catabolic process, nonsense-mediated decay|rRNA processing|translation|translation|translational initiation|translational elongation|translational termination|SRP-dependent cotranslational protein targeting to membrane|gene expression|viral process|RNA metabolic process|mRNA metabolic process|viral life cycle|viral transcription|ribosomal large subunit biogenesis|cellular…	RNA binding|structural constituent of ribosome|protein binding|poly(A) RNA binding|	10	2.4	21.1	10	1.4	26.6	1.5	45.1	1.00E-05	1.1	2.6	1	1
ENSG00000138107	ACTR1A	ARP1 actin-related protein 1 homolog A, centractin alpha (yeast)	cytoplasm|centrosome|cytosol|dynactin complex|microtubule associated complex|extracellular vesicular exosome|	G2/M transition of mitotic cell cycle|mitotic cell cycle|vesicle-mediated transport|antigen processing and presentation of exogenous peptide antigen via MHC class II|	ATP binding|	10	1.8	19.3	10	1.3	26.9	1.6	45	1.00E-05	1.1	2.3	1	1
ENSG00000100410	PHF5A	PHD finger protein 5A	nucleoplasm|U2 snRNP|U12-type spliceosomal complex|nuclear matrix|nuclear speck|	mRNA splicing, via spliceosome|mRNA splicing, via spliceosome|transcription, DNA-templated|RNA splicing|gene expression|positive regulation of transcription, DNA-templated|	DNA binding|sequence-specific DNA binding transcription factor activity|poly(A) RNA binding|	8	2.4	29.9	5	1.6	17.5	2.3	45	1.00E-05	1.7	3.4	1	1
ENSG00000077147	TM9SF3	transmembrane 9 superfamily member 3	integral component of membrane|	None	None	10	-1.1	15.4	10	-1.2	30	-1.1	44.9	1.00E-05	-1.5	-0.8	1	1
ENSG00000088247	KHSRP	KH-type splicing regulatory protein	nucleus|nucleoplasm|cytosol|cytoplasmic stress granule|membrane|	RNA splicing, via transesterification reactions|transcription, DNA-templated|regulation of transcription, DNA-templated|mRNA processing|RNA splicing|gene expression|RNA metabolic process|mRNA metabolic process|mRNA transport|	DNA binding|poly(A) RNA binding|	10	0.6	13	10	1.3	33.4	1.2	44.8	1.00E-05	0.7	1.6	1	1
ENSG00000250913	USP17L23	ubiquitin specific peptidase 17-like family member 23	nucleus|endoplasmic reticulum|	ubiquitin-dependent protein catabolic process|	ubiquitinyl hydrolase activity|	10	1.4	25	10	1	21	1.2	44.7	1.00E-05	0.9	1.7	1	1
ENSG00000177889	UBE2N	ubiquitin-conjugating enzyme E2N	ubiquitin ligase complex|nucleus|cytoplasm|cytoplasm|cytosol|UBC13-MMS2 complex|UBC13-UEV1A complex|protein complex|extracellular vesicular exosome|	double-strand break repair via homologous recombination|DNA double-strand break processing|toll-like receptor signaling pathway|MyD88-dependent toll-like receptor signaling pathway|regulation of DNA repair|postreplication repair|cellular protein modification process|proteolysis|ubiquitin-dependent protein catabolic process|protein ubiquitination|protein ubiquitination|histone ubiquitination|cytok…	ubiquitin-protein transferase activity|protein binding|ATP binding|acid-amino acid ligase activity|ubiquitin binding|poly(A) RNA binding|	10	0.8	13.7	10	1.6	34.8	1.5	44.4	1.00E-05	1.1	2	1	1
ENSG00000269897	COMMD3-BMI1	COMMD3-BMI1 readthrough	None	None	None	10	1.3	19.4	10	0.9	26.2	1.1	44.4	1.00E-05	0.8	1.6	1	1
ENSG00000068120	COASY	CoA synthase	nucleus|cytoplasm|mitochondrial outer membrane|mitochondrial matrix|extracellular vesicular exosome|	vitamin metabolic process|water-soluble vitamin metabolic process|cell death|coenzyme biosynthetic process|coenzyme A biosynthetic process|coenzyme A biosynthetic process|coenzyme A biosynthetic process|pantothenate metabolic process|phosphorylation|small molecule metabolic process|	dephospho-CoA kinase activity|pantetheine-phosphate adenylyltransferase activity|protein binding|ATP binding|	10	1.2	20.9	10	1.1	23.9	1.2	44.3	1.00E-05	0.9	1.7	1	1
ENSG00000108848	LUC7L3	LUC7-like 3 (S. cerevisiae)	nucleus|U1 snRNP|plasma membrane|focal adhesion|nuclear speck|	mRNA splice site selection|RNA splicing|	DNA binding|mRNA binding|protein binding|poly(A) RNA binding|	9	1.1	12.8	9	1.8	34.8	1.6	44.2	1.00E-05	1.1	2.3	1	1
ENSG00000159593	NAE1	NEDD8 activating enzyme E1 subunit 1	nucleus|cytoplasm|cytosol|plasma membrane|	signal transduction|mitotic DNA replication checkpoint|regulation of apoptotic process|regulation of neuron apoptotic process|protein neddylation|protein neddylation|neuron apoptotic process|	protein binding|NEDD8 activating enzyme activity|ubiquitin protein ligase binding|protein heterodimerization activity|	10	3.5	24.5	10	1	26.6	0.8	43.8	1.00E-05	0.6	3.6	1	1
ENSG00000149716	ORAOV1	oral cancer overexpressed 1	cellular_component|	biological_process|	molecular_function|	9	-2	20.5	10	-1.1	28.4	-1.6	43.6	2.00E-05	-2.3	-1.1	1	1
ENSG00000224226	TBC1D3B	TBC1 domain family, member 3B	plasma membrane|	positive regulation of Rab GTPase activity|	Rab GTPase activator activity|	6	1.4	13.9	6	1	30.7	1.1	43.5	2.00E-05	0.8	1.9	1	1
ENSG00000129696	TTI2	TELO2 interacting protein 2	None	None	None	10	1.1	22.9	10	1.7	21.4	1.1	43.5	2.00E-05	0.8	1.9	1	1
ENSG00000196961	AP2A1	adaptor-related protein complex 2, alpha 1 subunit	cytosol|plasma membrane|membrane|basolateral plasma membrane|apical plasma membrane|AP-2 adaptor complex|clathrin coat of trans-Golgi network vesicle|endocytic vesicle membrane|clathrin-coated endocytic vesicle membrane|	intracellular protein transport|Golgi to endosome transport|endocytosis|epidermal growth factor receptor signaling pathway|synaptic transmission|axon guidance|viral process|antigen processing and presentation of exogenous peptide antigen via MHC class II|negative regulation of epidermal growth factor receptor signaling pathway|neurotrophin TRK receptor signaling pathway|regulation of defense resp…	protein binding|protein C-terminus binding|protein transporter activity|protein kinase binding|	9	1.1	18.6	9	1.1	24.6	1.1	42.7	2.00E-05	0.8	1.6	1	1
ENSG00000099783	HNRNPM	heterogeneous nuclear ribonucleoprotein M	nucleus|nucleoplasm|nucleoplasm|spliceosomal complex|integral component of plasma membrane|membrane|nuclear matrix|paraspeckles|catalytic step 2 spliceosome|	alternative mRNA splicing, via spliceosome|mRNA splicing, via spliceosome|mRNA splicing, via spliceosome|RNA splicing|gene expression|	nucleotide binding|RNA binding|protein binding|protein domain specific binding|poly(A) RNA binding|	10	1.5	19.8	10	1.5	23.1	1.5	42.6	2.00E-05	1	2	1	1
ENSG00000100345	MYH9	myosin, heavy chain 9, non-muscle	stress fiber|ruffle|immunological synapse|uropod|nucleus|cytoplasm|spindle|actomyosin contractile ring|cytosol|plasma membrane|plasma membrane|cell-cell adherens junction|COP9 signalosome|integrin complex|actin cytoskeleton|membrane|myosin II complex|cortical cytoskeleton|cell leading edge|neuromuscular junction|cleavage furrow|actomyosin|protein complex|extracellular vesicular exosome|myosin II …	meiotic spindle organization|cytokinesis|angiogenesis|in utero embryonic development|establishment of T cell polarity|ATP catabolic process|membrane protein ectodomain proteolysis|integrin-mediated signaling pathway|axon guidance|myoblast fusion|regulation of cell shape|protein transport|single organismal cell-cell adhesion|actin filament-based movement|platelet formation|monocyte differentiation…	microfilament motor activity|motor activity|actin binding|protein binding|calmodulin binding|ATP binding|ATPase activity|actin-dependent ATPase activity|actin-dependent ATPase activity|protein homodimerization activity|protein anchor|ADP binding|poly(A) RNA binding|actin filament binding|actin filament binding|actin filament binding|	10	-1.1	23.9	10	-0.8	20.2	-0.9	42.6	2.00E-05	-1.4	-0.7	1	1
ENSG00000227450	CTB-58E17.5	N/A	None	None	None	10	1	20	10	1.2	23.4	1.1	42.4	2.00E-05	0.8	1.6	1	1
ENSG00000140543	DET1	de-etiolated homolog 1 (Arabidopsis)	nucleus|	None	None	10	0.8	10.6	10	1.7	34.4	1.2	42.4	2.00E-05	0.8	1.9	1	1
ENSG00000043093	DCUN1D1	DCN1, defective in cullin neddylation 1, domain containing 1	ubiquitin ligase complex|	biological_process|	protein binding|	10	0.8	16	10	1.1	27.4	1	42.3	2.00E-05	0.7	1.4	1	1
ENSG00000108344	PSMD3	proteasome (prosome, macropain) 26S subunit, non-ATPase, 3	proteasome complex|nucleus|nucleoplasm|cytoplasm|cytosol|membrane|proteasome accessory complex|extracellular vesicular exosome|	G1/S transition of mitotic cell cycle|protein polyubiquitination|mitotic cell cycle|antigen processing and presentation of peptide antigen via MHC class I|antigen processing and presentation of exogenous peptide antigen via MHC class I, TAP-dependent|regulation of cellular amino acid metabolic process|apoptotic process|DNA damage response, signal transduction by p53 class mediator resulting in ce…	enzyme regulator activity|	10	1.1	13.8	10	1.5	29.9	1.4	42	2.00E-05	1	1.9	1	1
ENSG00000205629	LCMT1	leucine carboxyl methyltransferase 1	None	cellular protein modification process|protein methylation|C-terminal protein methylation|negative regulation of protein complex assembly|regulation of apoptotic process|regulation of mitotic cell cycle spindle assembly checkpoint|	protein C-terminal carboxyl O-methyltransferase activity|protein binding|S-adenosylmethionine-dependent methyltransferase activity|	10	1.1	16.8	10	0.9	25.8	0.9	41.8	2.00E-05	0.7	1.5	1	1
ENSG00000063244	U2AF2	U2 small nuclear RNA auxiliary factor 2	nucleus|nucleoplasm|spliceosomal complex|nuclear speck|	mRNA splicing, via spliceosome|mRNA splicing, via spliceosome|transcription from RNA polymerase II promoter|termination of RNA polymerase II transcription|mRNA processing|mRNA export from nucleus|RNA splicing|gene expression|mRNA 3'-end processing|negative regulation of mRNA splicing, via spliceosome|	nucleotide binding|protein binding|enzyme binding|poly(A) RNA binding|C2H2 zinc finger domain binding|	9	1.6	29.3	9	1.1	14.1	1.2	41.8	2.00E-05	0.9	2	1	1
ENSG00000105875	WDR91	WD repeat domain 91	None	None	None	10	0.9	12.1	10	2	31.2	1.1	41.7	2.00E-05	0.8	2.1	1	1
ENSG00000204435	CSNK2B	casein kinase 2, beta polypeptide	nucleus|cytoplasm|cytosol|plasma membrane|protein kinase CK2 complex|PcG protein complex|extracellular vesicular exosome|	mitotic cell cycle|protein phosphorylation|signal transduction|axon guidance|negative regulation of cell proliferation|positive regulation of pathway-restricted SMAD protein phosphorylation|Wnt signaling pathway|positive regulation of activin receptor signaling pathway|adiponectin-activated signaling pathway|negative regulation of blood vessel endothelial cell migration|cellular protein complex a…	protein serine/threonine kinase activity|receptor binding|protein binding|transcription factor binding|protein kinase regulator activity|protein domain specific binding|identical protein binding|metal ion binding|	10	1.1	11.6	10	1.1	30.1	1.1	41.3	2.00E-05	0.8	1.6	1	1
ENSG00000075539	FRYL	FRY-like	None	transcription, DNA-templated|regulation of transcription, DNA-templated|	None	10	0.8	9.41	10	1.1	33.2	1	41.2	2.00E-05	0.7	1.4	1	1
ENSG00000160606	TLCD1	TLC domain containing 1	plasma membrane|integral component of membrane|	None	None	10	1.2	21.8	10	0.9	20	1	41.1	2.00E-05	0.7	1.5	1	1
ENSG00000109919	MTCH2	mitochondrial carrier 2	nucleus|mitochondrial inner membrane|membrane|integral component of membrane|extracellular vesicular exosome|	transport|protein localization to mitochondrion|	None	10	-1.4	18	9	-2	24.3	-1.5	41	2.00E-05	-2.3	-1.1	1	1
ENSG00000110906	KCTD10	potassium channel tetramerization domain containing 10	nucleus|cytoplasm|Cul3-RING ubiquitin ligase complex|TCTN-B9D complex|	protein ubiquitination|protein ubiquitination|proteasome-mediated ubiquitin-dependent protein catabolic process|protein homooligomerization|	ubiquitin-protein transferase activity|	10	2	9.67	10	1.5	32.2	1.7	40.9	2.00E-05	1	2.4	1	1
ENSG00000121022	COPS5	COP9 signalosome subunit 5	nucleus|cytoplasm|eukaryotic translation initiation factor 3 complex|synaptic vesicle|COP9 signalosome|cell junction|perinuclear region of cytoplasm|	protein deneddylation|transcription from RNA polymerase II promoter|translation|translational initiation|proteolysis|cullin deneddylation|protein deubiquitination|positive regulation of transcription from RNA polymerase II promoter|regulation of JNK cascade|regulation of cell cycle|exosomal secretion|	transcription coactivator activity|translation initiation factor activity|ubiquitin-specific protease activity|protein binding|metallopeptidase activity|metal ion binding|	10	1.1	19.5	9	1.8	24.4	1.5	40.9	2.00E-05	0.9	2.1	1	1
ENSG00000260027	HOXB7	homeobox B7	nucleus|nucleus|cytoplasm|	transcription, DNA-templated|regulation of transcription, DNA-templated|multicellular organismal development|anterior/posterior pattern specification|myeloid cell differentiation|embryonic skeletal system morphogenesis|positive regulation of branching involved in ureteric bud morphogenesis|	sequence-specific DNA binding transcription factor activity|protein binding|sequence-specific DNA binding|	10	1	11.3	10	1	29.7	1	40.5	2.00E-05	0.7	1.4	1	1
ENSG00000015479	MATR3	matrin 3	nucleus|nuclear inner membrane|membrane|nuclear matrix|	None	nucleotide binding|structural molecule activity|protein binding|zinc ion binding|poly(A) RNA binding|	10	0.9	14.7	10	1.5	26.5	0.9	40.1	2.00E-05	0.6	1.6	1	1
ENSG00000204628	GNB2L1	guanine nucleotide binding protein (G protein), beta polypeptide 2-like 1	phagocytic cup|nucleus|cytoplasm|mitochondrion|cytosol|cytoskeleton|small ribosomal subunit|dendrite|midbody|neuronal cell body|perikaryon|perinuclear region of cytoplasm|extracellular vesicular exosome|	positive regulation of protein phosphorylation|activation of cysteine-type endopeptidase activity involved in apoptotic process|cell cycle|gastrulation|negative regulation of gene expression|viral process|negative regulation of translation|negative regulation of Wnt signaling pathway|negative regulation of cell growth|positive regulation of cell migration|positive regulation of cAMP catabolic pro…	protein kinase C binding|receptor binding|protein binding|ion channel inhibitor activity|cysteine-type endopeptidase activator activity involved in apoptotic process|enzyme binding|protein phosphatase binding|protein tyrosine kinase inhibitor activity|receptor tyrosine kinase binding|protein complex scaffold|SH2 domain binding|protein homodimerization activity|poly(A) RNA binding|	9	0.6	6.58	9	2.2	40.4	2.1	40.1	2.00E-05	1.2	3.1	1	1
ENSG00000113597	TRAPPC13	trafficking protein particle complex 13	None	None	protein binding|	10	-0.8	18.9	10	-1.1	22.7	-1	39.9	2.00E-05	-1.4	-0.7	1	1
ENSG00000114503	NCBP2	nuclear cap binding protein subunit 2, 20kDa	nucleus|nucleus|nucleoplasm|nucleoplasm|cytoplasm|cytosol|mRNA cap binding complex|nuclear cap binding complex|	nuclear-transcribed mRNA catabolic process, nonsense-mediated decay|nuclear-transcribed mRNA catabolic process, nonsense-mediated decay|nuclear-transcribed mRNA catabolic process, nonsense-mediated decay|spliceosomal snRNP assembly|mRNA splicing, via spliceosome|transcription from RNA polymerase II promoter|transcription elongation from RNA polymerase II promoter|termination of RNA polymerase II …	nucleotide binding|RNA cap binding|RNA 7-methylguanosine cap binding|protein binding|poly(A) RNA binding|	9	1.5	20.2	10	1.1	20.9	1.3	39.8	2.00E-05	0.9	1.9	1	1
ENSG00000136888	ATP6V1G1	ATPase, H+ transporting, lysosomal 13kDa, V1 subunit G1	lysosomal membrane|cytosol|cytosol|plasma membrane|plasma membrane|vacuolar proton-transporting V-type ATPase complex|extracellular vesicular exosome|	cellular iron ion homeostasis|insulin receptor signaling pathway|proton transport|transferrin transport|interaction with host|transmembrane transport|phagosome maturation|	hydrolase activity, acting on acid anhydrides, catalyzing transmembrane movement of substances|ATPase binding|	9	1	8.94	9	1.1	31.4	1.1	39.8	2.00E-05	0.8	1.5	1	1
ENSG00000198563	DDX39B	DEAD (Asp-Glu-Ala-Asp) box polypeptide 39B	transcription export complex|nucleus|spliceosomal complex|U4 snRNP|U6 snRNP|cytoplasm|nuclear speck|	spliceosomal complex assembly|mRNA splicing, via spliceosome|ATP catabolic process|ATP catabolic process|mRNA export from nucleus|mRNA export from nucleus|RNA splicing|RNA secondary structure unwinding|positive regulation of DNA-templated transcription, elongation|viral mRNA export from host cell nucleus|negative regulation of DNA damage checkpoint|	ATP-dependent RNA helicase activity|protein binding|ATP binding|RNA-dependent ATPase activity|U6 snRNA binding|U4 snRNA binding|ATP-dependent protein binding|poly(A) RNA binding|	10	-1.3	13.1	10	-1.6	27.3	-1.3	39.6	2.00E-05	-2	-1	1	1
ENSG00000109685	WHSC1	Wolf-Hirschhorn syndrome candidate 1	nucleus|chromosome|nucleolus|cytoplasm|nuclear membrane|	negative regulation of transcription from RNA polymerase II promoter|membranous septum morphogenesis|atrial septum primum morphogenesis|atrial septum secundum morphogenesis|transcription, DNA-templated|anatomical structure morphogenesis|histone lysine methylation|bone development|	DNA binding|chromatin binding|protein binding|zinc ion binding|histone-lysine N-methyltransferase activity|	10	1	20.6	10	1.6	21.8	1.2	39.5	2.00E-05	0.8	1.9	1	1
ENSG00000104827	CGB	chorionic gonadotropin, beta polypeptide	extracellular region|	apoptotic process|signal transduction|cell-cell signaling|female gamete generation|peptide hormone processing|cellular protein metabolic process|	hormone activity|	8	0.6	6.63	8	1.2	36.4	1.1	39.4	2.00E-05	0.8	1.6	1	1
ENSG00000141030	COPS3	COP9 signalosome subunit 3	cytoplasm|COP9 signalosome|	in utero embryonic development|signal transduction|response to light stimulus|cullin deneddylation|	protein binding|	10	1.4	27.9	10	1	13.4	1.2	39.4	2.00E-05	0.9	1.9	1	1
ENSG00000153485	TMEM251	transmembrane protein 251	integral component of membrane|	None	None	10	-1	12.4	9	-1.8	28.8	-1.3	39.3	2.00E-05	-2	-0.9	1	1
ENSG00000102125	TAZ	tafazzin	mitochondrion|mitochondrion|mitochondrial inner membrane|integral component of membrane|	phospholipid metabolic process|muscle contraction|heart development|skeletal muscle tissue development|hemopoiesis|cardiolipin biosynthetic process|mitochondrial respiratory chain complex I assembly|cardiolipin acyl-chain remodeling|cristae formation|mitochondrial ATP synthesis coupled electron transport|small molecule metabolic process|glycerophospholipid biosynthetic process|cardiac muscle tiss…	1-acylglycerophosphocholine O-acyltransferase activity|	9	-1.4	10.3	10	-2.1	30.3	-1.6	39.2	2.00E-05	-2.6	-1.2	1	1
ENSG00000141499	WRAP53	WD repeat containing, antisense to TP53	nucleus|telomerase holoenzyme complex|cytoplasm|Cajal body|	telomere formation via telomerase|positive regulation of telomerase activity|	RNA binding|protein binding|	10	1.5	13.5	10	1.9	26.4	1.8	39.2	2.00E-05	1.2	2.5	1	1
ENSG00000090581	GNPTG	N-acetylglucosamine-1-phosphate transferase, gamma subunit	Golgi membrane|Golgi apparatus|extracellular vesicular exosome|	N-glycan processing to lysosome|carbohydrate phosphorylation|	protein homodimerization activity|	10	-1	19.3	10	-1.3	20.6	-1	39.1	2.00E-05	-1.6	-0.8	1	1
ENSG00000173418	NAA20	N(alpha)-acetyltransferase 20, NatB catalytic subunit	intracellular|nucleus|cytoplasm|	metabolic process|	peptide alpha-N-acetyltransferase activity|	10	1.1	22.2	10	1	17.5	1.1	39	2.00E-05	0.8	1.6	1	1
ENSG00000068308	OTUD5	OTU deubiquitinase 5	cytosol|	proteolysis|negative regulation of type I interferon production|response to lipopolysaccharide|innate immune response|protein K63-linked deubiquitination|protein K48-linked deubiquitination|	ubiquitin-specific protease activity|	10	-1	10.8	10	-2.4	29.9	-1.4	38.9	2.00E-05	-2.5	-0.8	1	1
ENSG00000084733	RAB10	RAB10, member RAS oncogene family	exocyst|endosome|endoplasmic reticulum membrane|Golgi apparatus|trans-Golgi network|plasma membrane|cytoplasmic vesicle membrane|phagocytic vesicle membrane|insulin-responsive compartment|recycling endosome|recycling endosome membrane|extracellular vesicular exosome|endoplasmic reticulum tubular network|primary cilium|	GTP catabolic process|Golgi to plasma membrane transport|small GTPase mediated signal transduction|axonogenesis|vesicle-mediated transport|endosomal transport|antigen processing and presentation|polarized epithelial cell differentiation|cellular response to insulin stimulus|Golgi to plasma membrane protein transport|establishment of neuroblast polarity|membrane organization|basolateral protein lo…	GTPase activity|GTP binding|GDP binding|myosin V binding|	9	0.9	5.31	9	3.2	37.2	1.2	38.8	2.00E-05	1.1	4.4	1	1
ENSG00000075089	ACTR6	ARP6 actin-related protein 6 homolog (yeast)	nucleus|cytoplasm|cytoskeleton|	None	protein binding|	10	1.3	5.11	10	1.3	34	1.3	38.8	2.00E-05	0.9	1.9	1	1
ENSG00000189079	ARID2	AT rich interactive domain 2 (ARID, RFX-like)	nucleus|	nucleosome disassembly|transcription, DNA-templated|regulation of transcription, DNA-templated|chromatin modification|	DNA binding|protein binding|metal ion binding|	10	0.9	17.5	10	1.1	22.4	1	38.7	2.00E-05	0.7	1.4	1	1
ENSG00000105698	USF2	upstream transcription factor 2, c-fos interacting	nucleus|	regulation of transcription from RNA polymerase II promoter by glucose|positive regulation of transcription from RNA polymerase II promoter by glucose|positive regulation of transcription from RNA polymerase II promoter by glucose|transcription, DNA-templated|transcription from RNA polymerase II promoter|lactation|late viral transcription|positive regulation of transcription from RNA polymerase I…	RNA polymerase II core promoter proximal region sequence-specific DNA binding|double-stranded DNA binding|sequence-specific DNA binding transcription factor activity|RNA polymerase II distal enhancer sequence-specific DNA binding transcription factor activity|protein binding|protein homodimerization activity|bHLH transcription factor binding|sequence-specific DNA binding|protein heterodimerizatio…	10	1.1	15.9	10	0.7	24.6	0.8	38.7	2.00E-05	0.6	2.2	1	1
ENSG00000168488	ATXN2L	ataxin 2-like	cytoplasm|cytoplasmic stress granule|membrane|nuclear speck|	regulation of cytoplasmic mRNA processing body assembly|stress granule assembly|	protein binding|poly(A) RNA binding|	10	0.9	15.3	10	1.1	24.2	1	38.7	2.00E-05	0.7	1.4	1	1
ENSG00000071553	ATP6AP1	ATPase, H+ transporting, lysosomal accessory protein 1	vacuolar membrane|integral component of membrane|proton-transporting two-sector ATPase complex|proton-transporting V-type ATPase, V1 domain|extracellular vesicular exosome|	ATP hydrolysis coupled proton transport|proton transport|positive regulation of osteoblast differentiation|positive regulation of bone resorption|pH reduction|positive regulation of exocytosis|establishment of organelle localization|positive regulation of ERK1 and ERK2 cascade|positive regulation of osteoclast development|	transporter activity|ATP binding|Rab GTPase binding|proton-transporting ATP synthase activity, rotational mechanism|proton-transporting ATPase activity, rotational mechanism|	9	2	23.6	9	0.9	21.5	1.7	38.2	2.00E-05	0.9	2.3	1	1
ENSG00000196655	TRAPPC4	trafficking protein particle complex 4	endoplasmic reticulum|Golgi stack|cis-Golgi network|synaptic vesicle|TRAPP complex|dendrite|synapse|	ER to Golgi vesicle-mediated transport|dendrite development|extracellular matrix organization|	protein binding|	10	-2.2	25.4	10	-1.7	13.8	-1.8	38.2	2.00E-05	-2.8	-1.3	1	1
ENSG00000213030	CGB8	chorionic gonadotropin, beta polypeptide 8	None	None	None	10	1.4	30.9	10	1.4	7.72	1.4	38.2	2.00E-05	1	2.1	1	1
ENSG00000171262	FAM98B	family with sequence similarity 98, member B	tRNA-splicing ligase complex|	None	poly(A) RNA binding|	10	1	11.8	10	1.1	27	1.1	38.2	2.00E-05	0.7	1.5	1	1
ENSG00000102710	SUPT20H	suppressor of Ty 20 homolog (S. cerevisiae)	SAGA complex|SAGA-type complex|	chromatin organization|autophagy|gastrulation|regulation of RNA biosynthetic process|	transcription cofactor activity|protein binding|	9	-1.3	8.23	10	-1.2	30.1	-1.2	37.9	2.00E-05	-1.7	-0.8	1	1
ENSG00000180329	CCDC43	coiled-coil domain containing 43	None	None	None	10	0.9	16	10	0.8	22.3	0.8	37.8	2.00E-05	0.6	1.2	1	1
ENSG00000134884	ARGLU1	arginine and glutamate rich 1	nucleus|mitochondrion|	transcription, DNA-templated|regulation of transcription, DNA-templated|	protein binding|	10	1.1	14.5	10	1.6	23.8	1.1	37.7	2.00E-05	0.7	1.8	1	1
ENSG00000136448	NMT1	N-myristoyltransferase 1	cytoplasm|cytosol|plasma membrane|actin cytoskeleton|cell junction|	in utero embryonic development|N-terminal protein myristoylation|apoptotic process|phototransduction, visible light|protein lipoylation|viral process|rhodopsin mediated signaling pathway|regulation of rhodopsin mediated signaling pathway|intrinsic apoptotic signaling pathway|positive regulation of protein insertion into mitochondrial membrane involved in apoptotic signaling pathway|	catalytic activity|glycylpeptide N-tetradecanoyltransferase activity|	10	0.7	10.6	10	0.9	28	0.8	37.7	2.00E-05	0.6	1.2	1	1
ENSG00000144580	RQCD1	RCD1 required for cell differentiation1 homolog (S. pombe)	cytoplasmic mRNA processing body|nucleus|cytosol|membrane|CCR4-NOT complex|	nuclear-transcribed mRNA catabolic process, deadenylation-dependent decay|nuclear-transcribed mRNA poly(A) tail shortening|transcription, DNA-templated|regulation of transcription, DNA-templated|regulation of translation|sex differentiation|gene expression|RNA metabolic process|mRNA metabolic process|cytokine-mediated signaling pathway|gene silencing by RNA|negative regulation of intracellular es…	protein binding|	10	-1.3	7.71	10	1.4	32.2	1.3	37.6	2.00E-05	0.8	1.8	1	1
ENSG00000163930	BAP1	BRCA1 associated protein-1 (ubiquitin carboxy-terminal hydrolase)	nucleus|cytoplasm|PR-DUB complex|	regulation of cell growth|cellular protein modification process|ubiquitin-dependent protein catabolic process|negative regulation of cell proliferation|protein deubiquitination|monoubiquitinated protein deubiquitination|monoubiquitinated histone H2A deubiquitination|regulation of cell cycle|protein K48-linked deubiquitination|	chromatin binding|ubiquitin thiolesterase activity|ubiquitin thiolesterase activity|ubiquitin-specific protease activity|protein binding|peptidase activity|	10	0.9	18.3	10	0.7	20.3	0.8	37.5	2.00E-05	0.6	1.3	1	1
ENSG00000212724	KRTAP2-3	keratin associated protein 2-3	keratin filament|	None	None	7	1.1	22.1	7	1.2	15.6	1.2	37.3	2.00E-05	0.8	1.7	1	1
ENSG00000073712	FERMT2	fermitin family member 2	stress fiber|nucleus|cytoplasm|cytosol|focal adhesion|cell cortex|cell surface|extrinsic component of cytoplasmic side of plasma membrane|lamellipodium membrane|I band|filamentous actin|	cell-matrix adhesion|cell-matrix adhesion|transforming growth factor beta receptor signaling pathway|integrin-mediated signaling pathway|regulation of cell shape|Wnt signaling pathway|integrin activation|cell junction assembly|substrate adhesion-dependent cell spreading|focal adhesion assembly|protein localization to membrane|	protein binding|phosphatidylinositol-3,4,5-trisphosphate binding|	10	-1.1	12.1	10	-2	29.5	-1.8	37.3	2.00E-05	-2.6	-1.2	1	1
ENSG00000117118	SDHB	succinate dehydrogenase complex, subunit B, iron sulfur (Ip)	mitochondrion|mitochondrial inner membrane|mitochondrial inner membrane|mitochondrial respiratory chain complex II|extracellular vesicular exosome|	tricarboxylic acid cycle|tricarboxylic acid cycle|succinate metabolic process|aerobic respiration|respiratory electron transport chain|cellular metabolic process|small molecule metabolic process|	protein binding|succinate dehydrogenase (ubiquinone) activity|electron carrier activity|metal ion binding|ubiquinone binding|2 iron, 2 sulfur cluster binding|3 iron, 4 sulfur cluster binding|4 iron, 4 sulfur cluster binding|	10	2	24.9	10	0.8	14.9	1.1	37.1	2.00E-05	0.6	2	1	1
ENSG00000168802	CHTF8	CTF8, chromosome transmission fidelity factor 8 homolog (S. cerevisiae)	nucleus|	DNA replication|cell cycle|	DNA binding|	9	1.1	17.1	9	2.4	25.2	2.2	37	2.00E-05	0.7	3.2	1	1
ENSG00000213416	KRTAP4-12	keratin associated protein 4-12	keratin filament|	None	protein binding|	10	1.1	9.06	10	1.2	28.3	1.1	36.9	2.00E-05	0.8	1.8	1	1
ENSG00000155975	VPS37A	vacuolar protein sorting 37 homolog A (S. cerevisiae)	ESCRT I complex|nucleus|cytoplasm|centrosome|endosome membrane|late endosome membrane|intracellular membrane-bounded organelle|	cell death|protein transport|viral process|endosomal transport|viral life cycle|virion assembly|viral protein processing|ubiquitin-dependent protein catabolic process via the multivesicular body sorting pathway|ubiquitin-dependent protein catabolic process via the multivesicular body sorting pathway|membrane organization|intracellular transport of virus|	None	10	1.3	18	10	1.2	19.3	1.3	36.9	2.00E-05	0.9	1.9	1	1
ENSG00000086598	TMED2	transmembrane emp24 domain trafficking protein 2	endoplasmic reticulum|endoplasmic reticulum membrane|endoplasmic reticulum-Golgi intermediate compartment|Golgi apparatus|integral component of membrane|COPI-coated vesicle|COPI-coated vesicle membrane|Golgi cisterna membrane|endoplasmic reticulum-Golgi intermediate compartment membrane|zymogen granule membrane|intracellular membrane-bounded organelle|	maternal placenta development|intracellular protein transport|ER to Golgi vesicle-mediated transport|Golgi organization|negative regulation of GTPase activity|cargo loading into vesicle|COPI coating of Golgi vesicle|COPII vesicle coating|embryonic morphogenesis|protein targeting to plasma membrane|	protein binding|	9	-1.2	16.7	9	-1	20.6	-1.2	36.7	2.00E-05	-1.7	-0.8	1	1
ENSG00000178028	DMAP1	DNA methyltransferase 1 associated protein 1	nucleus|nucleus|nucleoplasm|replication fork|cytoplasm|NuA4 histone acetyltransferase complex|	negative regulation of transcription from RNA polymerase II promoter|DNA repair|DNA methylation|chromatin organization|chromatin remodeling|transcription, DNA-templated|regulation of growth|positive regulation of transcription factor import into nucleus|histone H4 acetylation|histone H2A acetylation|negative regulation of transcription, DNA-templated|	RNA polymerase II repressing transcription factor binding|chromatin binding|transcription corepressor activity|protein binding|	9	1.2	11.4	9	1.7	26.1	1.4	36.6	2.00E-05	0.9	2.1	1	1
ENSG00000114982	KANSL3	KAT8 regulatory NSL complex subunit 3	histone acetyltransferase complex|nucleus|nucleoplasm|nucleolus|intracellular membrane-bounded organelle|	chromatin organization|histone H4-K5 acetylation|histone H4-K8 acetylation|histone H4-K16 acetylation|	histone acetyltransferase activity (H4-K5 specific)|histone acetyltransferase activity (H4-K8 specific)|histone acetyltransferase activity (H4-K16 specific)|	8	1.7	21.7	10	1.2	16.6	1.4	36.6	2.00E-05	1	2.1	1	1
ENSG00000127337	YEATS4	YEATS domain containing 4	nucleoplasm|nucleoplasm|nuclear matrix|NuA4 histone acetyltransferase complex|	chromatin organization|transcription, DNA-templated|mitotic nuclear division|regulation of growth|histone H4 acetylation|histone H2A acetylation|positive regulation of transcription, DNA-templated|	DNA binding|sequence-specific DNA binding transcription factor activity|structural constituent of cytoskeleton|protein binding|protein C-terminus binding|	10	0.5	8.78	10	1.2	29.2	1.1	36.5	2.00E-05	0.7	1.8	1	1
ENSG00000131738	KRT33B	keratin 33B	extracellular space|intermediate filament|	aging|hair cycle|	structural molecule activity|	10	1.1	20.2	10	0.8	17.9	0.9	36.4	2.00E-05	0.6	1.4	1	1
ENSG00000132661	NXT1	nuclear transport factor 2-like export factor 1	nuclear pore|cytoplasm|nuclear speck|	RNA export from nucleus|protein export from nucleus|	protein binding|Ran GTPase binding|	9	-2.3	11.1	10	2.1	30	2	36.3	2.00E-05	1.3	3	1	1
ENSG00000114127	XRN1	5'-3' exoribonuclease 1	cytoplasmic mRNA processing body|cytosol|membrane|	nuclear-transcribed mRNA catabolic process, deadenylation-dependent decay|nuclear-transcribed mRNA catabolic process|gene expression|RNA metabolic process|mRNA metabolic process|rRNA catabolic process|exonucleolytic nuclear-transcribed mRNA catabolic process involved in deadenylation-dependent decay|nuclear mRNA surveillance|histone mRNA catabolic process|nucleic acid phosphodiester bond hydrolys…	DNA binding|protein binding|5'-3' exonuclease activity|poly(A) RNA binding|	10	1	22.8	10	1.5	16.1	1.3	36.1	2.00E-05	0.8	1.9	1	1
ENSG00000257365	FNTB	farnesyltransferase, CAAX box, beta	cytosol|microtubule associated complex|protein farnesyltransferase complex|	phototransduction, visible light|negative regulation of cell proliferation|response to inorganic substance|response to organic cyclic compound|rhodopsin mediated signaling pathway|protein farnesylation|regulation of rhodopsin mediated signaling pathway|response to cytokine|wound healing|positive regulation of cell cycle|positive regulation of fibroblast proliferation|positive regulation of nitric…	farnesyltranstransferase activity|protein farnesyltransferase activity|protein farnesyltransferase activity|protein binding|zinc ion binding|	6	1.6	14	6	1.4	22.3	1.4	36	2.00E-05	0.8	2.1	1	1
ENSG00000064932	SBNO2	strawberry notch homolog 2 (Drosophila)	cellular_component|	macrophage activation involved in immune response|transcription, DNA-templated|negative regulation of transcription, DNA-templated|regulation of inflammatory response|	None	10	1	16.8	10	0.8	20.3	0.8	35.9	2.00E-05	0.6	1.3	1	1
ENSG00000111237	VPS29	vacuolar protein sorting 29 homolog (S. cerevisiae)	cytoplasm|endosome|cytosol|endosome membrane|intracellular membrane-bounded organelle|extracellular vesicular exosome|	protein transport|dephosphorylation|	phosphoserine phosphatase activity|metal ion binding|	10	-1.8	16.7	10	-2	19.9	-1.9	35.9	2.00E-05	-2.6	-1.3	1	1
ENSG00000164190	NIPBL	Nipped-B homolog (Drosophila)	nucleus|nucleoplasm|SMC loading complex|extracellular vesicular exosome|	negative regulation of transcription from RNA polymerase II promoter|mitotic cell cycle|metanephros development|heart morphogenesis|outflow tract morphogenesis|cellular response to DNA damage stimulus|mitotic sister chromatid cohesion|brain development|sensory perception of sound|stem cell maintenance|positive regulation of histone deacetylation|maintenance of mitotic sister chromatid cohesion|ce…	chromatin binding|protein binding|protein C-terminus binding|mediator complex binding|histone deacetylase binding|protein N-terminus binding|chromo shadow domain binding|	10	-0.8	9.21	10	-1.1	27.3	-1.1	35.8	2.00E-05	-1.6	-0.8	1	1
ENSG00000100632	ERH	enhancer of rudimentary homolog (Drosophila)	midbody|	nucleobase-containing compound metabolic process|pyrimidine nucleoside metabolic process|cell cycle|	poly(A) RNA binding|	7	1.5	11.6	7	3.2	28.7	3.2	35.8	2.00E-05	1.5	5.6	1	1
ENSG00000111912	NCOA7	nuclear receptor coactivator 7	intracellular|nucleus|	transcription, DNA-templated|positive regulation of transcription from RNA polymerase II promoter|	protein binding|ligand-dependent nuclear receptor transcription coactivator activity|nuclear hormone receptor binding|	10	-2	7.83	10	-1.2	30.8	-1.3	35.8	2.00E-05	-2.2	-0.9	1	1
ENSG00000142731	PLK4	polo-like kinase 4	nucleolus|centrosome|centriole|cytosol|cleavage furrow|deuterosome|	G2/M transition of mitotic cell cycle|mitotic cell cycle|protein phosphorylation|centriole replication|peptidyl-tyrosine phosphorylation|positive regulation of centriole replication|trophoblast giant cell differentiation|de novo centriole assembly|	protein serine/threonine kinase activity|protein serine/threonine kinase activity|protein tyrosine kinase activity|protein binding|ATP binding|identical protein binding|	10	3.1	30.2	10	1	14.1	2.3	35.7	2.00E-05	1.2	3.9	1	1
ENSG00000167182	SP2	Sp2 transcription factor	nucleus|	in utero embryonic development|transcription, DNA-templated|regulation of transcription from RNA polymerase II promoter|immune response|multicellular organism growth|fibroblast proliferation|embryonic organ development|cardiovascular system development|	DNA binding|histone deacetylase binding|metal ion binding|	10	0.7	7.88	10	1.2	30.6	0.8	35.7	2.00E-05	0.6	1.4	1	1
ENSG00000006831	ADIPOR2	adiponectin receptor 2	plasma membrane|integral component of membrane|	heart development|female pregnancy|response to nutrient|hormone-mediated signaling pathway|fatty acid oxidation|negative regulation of cell growth|adiponectin-activated signaling pathway|positive regulation of glucose import|	receptor activity|hormone binding|hormone binding|identical protein binding|protein heterodimerization activity|	10	1.1	9.79	10	1	26.1	1	35.5	2.00E-05	0.7	1.5	1	1
ENSG00000115275	MOGS	mannosyl-oligosaccharide glucosidase	endoplasmic reticulum|endoplasmic reticulum membrane|membrane|integral component of membrane|extracellular vesicular exosome|	protein folding|protein N-linked glycosylation|oligosaccharide metabolic process|protein N-linked glycosylation via asparagine|post-translational protein modification|cellular protein metabolic process|	mannosyl-oligosaccharide glucosidase activity|glucosidase activity|	10	-1.4	11	10	-1.1	25.3	-1.3	35.5	2.00E-05	-1.8	-0.9	1	1
ENSG00000224877	C17ORF89	chromosome 17 open reading frame 89	mitochondrion|	None	None	10	0.8	13.1	10	0.8	22.8	0.8	35.5	2.00E-05	0.6	1.2	1	1
ENSG00000109118	PHF12	PHD finger protein 12	nucleus|nucleolus|Sin3 complex|transcriptional repressor complex|	negative regulation of transcription from RNA polymerase II promoter|transcription, DNA-templated|negative regulation of transcription, DNA-templated|	RNA polymerase II transcription corepressor activity|transcription corepressor binding|protein binding|zinc ion binding|phosphatidylinositol binding|	10	0.7	15	10	1.4	23.7	0.9	35.4	2.00E-05	0.6	1.6	1	1
ENSG00000140365	COMMD4	COMM domain containing 4	cytoplasm|	None	protein binding|	10	0.5	6.76	9	2	31.3	1.1	35.2	2.00E-05	0.7	2.3	1	1
ENSG00000100425	BRD1	bromodomain containing 1	nucleus|nucleus|MOZ/MORF histone acetyltransferase complex|	histone H3 acetylation|	zinc ion binding|histone binding|	10	-1.2	16	10	-1	19.4	-1.1	35	2.00E-05	-1.5	-0.7	1	1
ENSG00000160917	CPSF4	cleavage and polyadenylation specific factor 4, 30kDa	nucleoplasm|mRNA cleavage and polyadenylation specificity factor complex|	mRNA processing|modulation by virus of host morphology or physiology|modulation by virus of host process|viral life cycle|modification by virus of host mRNA processing|	zinc ion binding|poly(A) RNA binding|	10	-1.3	9.03	10	-1.5	26.9	-1.5	35	2.00E-05	-2.1	-1.1	1	1
ENSG00000013275	PSMC4	proteasome (prosome, macropain) 26S subunit, ATPase, 4	proteasome complex|nucleus|nucleoplasm|cytoplasm|cytosol|membrane|inclusion body|proteasome accessory complex|cytosolic proteasome complex|	G1/S transition of mitotic cell cycle|protein polyubiquitination|mitotic cell cycle|blastocyst development|antigen processing and presentation of peptide antigen via MHC class I|antigen processing and presentation of exogenous peptide antigen via MHC class I, TAP-dependent|ATP catabolic process|proteolysis|regulation of cellular amino acid metabolic process|apoptotic process|DNA damage response, …	protein binding|ATP binding|ATPase activity|	9	1.4	18.4	8	1.4	17.1	1.4	35	2.00E-05	1	2.1	1	1
ENSG00000140564	FURIN	furin (paired basic amino acid cleaving enzyme)	Golgi membrane|Golgi lumen|trans-Golgi network|plasma membrane|cell surface|membrane|integral component of membrane|trans-Golgi network transport vesicle|membrane raft|extracellular vesicular exosome|	signal peptide processing|proteolysis|transforming growth factor beta receptor signaling pathway|Notch signaling pathway|cell proliferation|regulation of signal transduction|negative regulation of endopeptidase activity|viral process|protein processing|protein processing|peptide hormone processing|peptidyl-glutamic acid carboxylation|viral life cycle|virion assembly|viral protein processing|extra…	protease binding|endopeptidase activity|serine-type endopeptidase activity|serine-type endopeptidase inhibitor activity|peptidase activity|peptide binding|metal ion binding|nerve growth factor binding|	10	-1.2	19.4	10	-0.9	16.5	-1.1	35	2.00E-05	-1.6	-0.7	1	1
ENSG00000062598	ELMO2	engulfment and cell motility 2	cytosol|cytosol|cytoskeleton|membrane|	apoptotic process|Fc-gamma receptor signaling pathway involved in phagocytosis|innate immune response|cell chemotaxis|	protein binding|SH3 domain binding|receptor tyrosine kinase binding|	10	-0.6	6.3	10	-1.6	32.4	-1.3	34.9	2.00E-05	-2	-0.8	1	1
ENSG00000100519	PSMC6	proteasome (prosome, macropain) 26S subunit, ATPase, 6	proteasome complex|nucleus|nucleoplasm|cytosol|membrane|proteasome accessory complex|extracellular vesicular exosome|	G1/S transition of mitotic cell cycle|protein polyubiquitination|mitotic cell cycle|antigen processing and presentation of peptide antigen via MHC class I|antigen processing and presentation of exogenous peptide antigen via MHC class I, TAP-dependent|ATP catabolic process|ubiquitin-dependent protein catabolic process|regulation of cellular amino acid metabolic process|apoptotic process|DNA damage…	protein binding|ATP binding|ATPase activity|protein binding, bridging|	6	2.3	20.5	7	1.4	17.4	2.1	34.9	2.00E-05	1.4	3.3	1	1
ENSG00000168118	RAB4A	RAB4A, member RAS oncogene family	endosome|membrane|vesicle|perinuclear region of cytoplasm|extracellular vesicular exosome|	GTP catabolic process|GTP catabolic process|small GTPase mediated signal transduction|protein transport|antigen processing and presentation|regulation of endocytosis|membrane organization|	GTPase activity|protein binding|GTP binding|protein transporter activity|GDP binding|	10	0.5	5.23	10	0.9	30.9	0.8	34.9	2.00E-05	0.6	1.2	1	1
ENSG00000100726	TELO2	telomere maintenance 2	chromosome, telomeric region|intracellular|nucleus|cytoplasm|membrane|TORC1 complex|TORC2 complex|	regulation of TOR signaling|	protein binding|protein complex binding|protein complex scaffold|	10	0.8	17.4	10	1.1	18.5	0.9	34.9	2.00E-05	0.6	1.4	1	1
ENSG00000196535	MYO18A	myosin XVIIIA	Golgi membrane|endoplasmic reticulum-Golgi intermediate compartment|trans-Golgi network|membrane|myosin complex|actomyosin|	DNA metabolic process|Golgi organization|cell migration|actomyosin structure organization|negative regulation of apoptotic process|Golgi vesicle budding|positive regulation of protein secretion|	DNA binding|motor activity|protein binding|ATP binding|ADP binding|poly(A) RNA binding|actin filament binding|	9	1	13.5	10	1.7	23.2	1.3	34.9	2.00E-05	0.8	2.1	1	1
ENSG00000119402	FBXW2	F-box and WD repeat domain containing 2	None	cellular protein modification process|proteolysis|protein ubiquitination|	ubiquitin-protein transferase activity|protein binding|	10	0.9	13.5	10	1	21.7	0.9	34.7	2.00E-05	0.7	1.4	1	1
ENSG00000254673	RP11-598P20.5	N/A	None	None	None	10	1	16.7	10	1.3	19.5	1.2	34.7	2.00E-05	0.8	1.7	1	1
ENSG00000163931	TKT	transketolase	nucleus|peroxisome|cytosol|extracellular vesicular exosome|	carbohydrate metabolic process|xylulose biosynthetic process|pentose-phosphate shunt|energy reserve metabolic process|pentose-phosphate shunt, non-oxidative branch|regulation of growth|small molecule metabolic process|glyceraldehyde-3-phosphate biosynthetic process|	transketolase activity|transketolase activity|protein homodimerization activity|metal ion binding|cofactor binding|	10	0.9	11.1	10	1.7	25.4	1.1	34.7	2.00E-05	0.8	1.9	1	1
ENSG00000120158	RCL1	RNA terminal phosphate cyclase-like 1	nucleolus|	RNA processing|biological_process|ribosome biogenesis|	catalytic activity|	9	-2.1	31.3	10	-0.9	8.49	-2	34.7	2.00E-05	-2.8	-1.2	1	1
ENSG00000131381	ZFYVE20	zinc finger, FYVE domain containing 20	endosome|plasma membrane|endosome membrane|early endosome membrane|intracellular membrane-bounded organelle|	blood coagulation|protein transport|endosomal transport|	protein binding|zinc ion binding|Rab GTPase binding|	10	0.7	15.3	10	1.7	20.2	1.1	34.6	2.00E-05	0.6	1.9	1	1
ENSG00000042429	MED17	mediator complex subunit 17	nucleus|nucleoplasm|transcription factor complex|membrane|mediator complex|	regulation of transcription from RNA polymerase II promoter|transcription initiation from RNA polymerase II promoter|transcription initiation from RNA polymerase II promoter|gene expression|stem cell maintenance|intracellular steroid hormone receptor signaling pathway|androgen receptor signaling pathway|positive regulation of transcription, DNA-templated|positive regulation of transcription from …	RNA polymerase II transcription cofactor activity|transcription cofactor activity|transcription coactivator activity|receptor activity|ligand-dependent nuclear receptor transcription coactivator activity|vitamin D receptor binding|thyroid hormone receptor binding|	9	-1.1	14.6	9	-1.6	22.6	-1.5	34.5	2.00E-05	-2.1	-1	1	1
ENSG00000099341	PSMD8	proteasome (prosome, macropain) 26S subunit, non-ATPase, 8	proteasome complex|nucleus|nucleoplasm|cytosol|proteasome regulatory particle|proteasome accessory complex|extracellular vesicular exosome|	G1/S transition of mitotic cell cycle|protein polyubiquitination|mitotic cell cycle|antigen processing and presentation of peptide antigen via MHC class I|antigen processing and presentation of exogenous peptide antigen via MHC class I, TAP-dependent|regulation of cellular amino acid metabolic process|apoptotic process|DNA damage response, signal transduction by p53 class mediator resulting in ce…	None	10	2.2	13.2	10	1.4	22.7	1.4	34.3	2.00E-05	1	2.5	1	1
ENSG00000161513	FDXR	ferredoxin reductase	mitochondrion|mitochondrial inner membrane|mitochondrial matrix|	generation of precursor metabolites and energy|steroid biosynthetic process|cholesterol metabolic process|small molecule metabolic process|oxidation-reduction process|NADPH oxidation|	ferredoxin-NADP+ reductase activity|protein binding|NADPH-adrenodoxin reductase activity|NADPH binding|	10	1.5	22.5	10	1	12.3	1.3	34.2	2.00E-05	0.8	2	1	1
ENSG00000167258	CDK12	cyclin-dependent kinase 12	cyclin K-CDK12 complex|nucleus|nucleolus|nuclear speck|nuclear cyclin-dependent protein kinase holoenzyme complex|	mRNA processing|RNA splicing|regulation of MAP kinase activity|protein autophosphorylation|regulation of cell cycle|phosphorylation of RNA polymerase II C-terminal domain|	protein kinase activity|cyclin-dependent protein serine/threonine kinase activity|protein binding|ATP binding|RNA polymerase II carboxy-terminal domain kinase activity|cyclin binding|	10	0.7	9.44	10	0.9	25.8	0.8	34.2	2.00E-05	0.6	1.2	1	1
ENSG00000086065	CHMP5	charged multivesicular body protein 5	nucleus|cytosol|endosome membrane|extracellular vesicular exosome|	regulation of receptor recycling|lysosome organization|endosome to lysosome transport|protein transport|viral process|endosomal transport|viral life cycle|membrane organization|	protein binding|	9	1	6.47	10	1	28	1	34.1	2.00E-05	0.7	1.4	1	1
ENSG00000075785	RAB7A	RAB7A, member RAS oncogene family	lysosome|lysosome|lysosomal membrane|late endosome|late endosome|Golgi apparatus|phagocytic vesicle membrane|melanosome|intracellular membrane-bounded organelle|phagocytic vesicle|extracellular vesicular exosome|alveolar lamellar body|	GTP catabolic process|GTP catabolic process|protein targeting to lysosome|endocytosis|epidermal growth factor catabolic process|small GTPase mediated signal transduction|cell death|endosome to lysosome transport|protein transport|antigen processing and presentation of exogenous peptide antigen via MHC class II|early endosome to late endosome transport|bone resorption|phagosome maturation|phagosom…	GTPase activity|protein binding|GTP binding|GDP binding|Rac GTPase binding|	10	1.1	14.8	10	0.9	19.8	1	34	2.00E-05	0.7	1.6	1	1
ENSG00000231500	RPS18	ribosomal protein S18	nucleus|cytosol|cytosol|ribosome|small ribosomal subunit|small ribosomal subunit|membrane|cytosolic small ribosomal subunit|extracellular vesicular exosome|	nuclear-transcribed mRNA catabolic process, nonsense-mediated decay|translation|translation|translation|translational initiation|translational elongation|translational termination|SRP-dependent cotranslational protein targeting to membrane|gene expression|viral process|RNA metabolic process|mRNA metabolic process|viral life cycle|viral transcription|ribosome biogenesis|cellular protein metabolic …	structural constituent of ribosome|protein binding|rRNA binding|poly(A) RNA binding|	6	2.7	16.7	6	1.6	20.7	2.4	34	2.00E-05	1.5	3.8	1	1
ENSG00000170604	IRF2BP1	interferon regulatory factor 2 binding protein 1	nucleus|	transcription, DNA-templated|regulation of transcription, DNA-templated|	protein binding|ligase activity|metal ion binding|	10	0.9	13.7	10	1.9	22	1.2	33.7	2.00E-05	0.7	2	1	1
ENSG00000064995	TAF11	TAF11 RNA polymerase II, TATA box binding protein (TBP)-associated factor, 28kDa	nucleus|nucleoplasm|transcription factor TFIID complex|Golgi apparatus|	regulation of transcription, DNA-templated|transcription from RNA polymerase II promoter|transcription from RNA polymerase II promoter|transcription initiation from RNA polymerase II promoter|transcription initiation from RNA polymerase II promoter|transcription elongation from RNA polymerase II promoter|gene expression|viral process|positive regulation by host of viral transcription|	DNA binding|transcription coactivator activity|protein binding|vitamin D receptor binding|thyroid hormone receptor binding|protein heterodimerization activity|protein N-terminus binding|	10	-1.7	14.9	10	-2.2	19.5	-2	33.4	2.00E-05	-2.8	-1.2	1	1
ENSG00000091483	FH	fumarate hydratase	cytoplasm|mitochondrion|mitochondrial matrix|tricarboxylic acid cycle enzyme complex|extracellular vesicular exosome|	tricarboxylic acid cycle|tricarboxylic acid cycle|fumarate metabolic process|cellular metabolic process|small molecule metabolic process|homeostasis of number of cells within a tissue|	fumarate hydratase activity|	10	0.9	13.1	10	1.1	20.8	1	33.4	2.00E-05	0.7	1.5	1	1
ENSG00000105568	PPP2R1A	protein phosphatase 2, regulatory subunit A, alpha	protein phosphatase type 2A complex|protein phosphatase type 2A complex|chromosome, centromeric region|nucleus|mitochondrion|cytosol|microtubule cytoskeleton|membrane|	G2/M transition of mitotic cell cycle|nuclear-transcribed mRNA catabolic process, nonsense-mediated decay|inactivation of MAPK activity|mitotic cell cycle|regulation of DNA replication|regulation of transcription, DNA-templated|protein complex assembly|protein dephosphorylation|ceramide metabolic process|apoptotic process|chromosome segregation|mitotic nuclear envelope reassembly|RNA splicing|fib…	antigen binding|protein serine/threonine phosphatase activity|protein binding|protein phosphatase type 2A regulator activity|protein heterodimerization activity|	8	0.9	10.1	9	1.3	25.5	1.2	33.3	2.00E-05	0.8	1.8	1	1
ENSG00000135801	TAF5L	TAF5-like RNA polymerase II, p300/CBP-associated factor (PCAF)-associated factor, 65kDa	STAGA complex|transcription factor TFTC complex|	chromatin organization|regulation of transcription, DNA-templated|transcription from RNA polymerase II promoter|histone H3 acetylation|	sequence-specific DNA binding transcription factor activity|transcription coactivator activity|histone acetyltransferase activity|	10	-1.3	19.5	10	-2.1	15.5	-1.5	33.2	2.00E-05	-2.3	-0.9	1	1
ENSG00000182824	AC008132.1	N/A	None	None	None	10	-1.2	11	10	-1.5	23.5	-1.3	33.2	2.00E-05	-2	-1	1	1
ENSG00000141720	PIP4K2B	phosphatidylinositol-5-phosphate 4-kinase, type II, beta	nucleus|endoplasmic reticulum membrane|cytosol|plasma membrane|	phospholipid metabolic process|phosphatidylinositol biosynthetic process|cell surface receptor signaling pathway|intracellular signal transduction|small molecule metabolic process|phosphatidylinositol phosphorylation|phosphatidylinositol phosphorylation|	receptor signaling protein activity|ATP binding|1-phosphatidylinositol-4-phosphate 5-kinase activity|1-phosphatidylinositol-5-phosphate 4-kinase activity|	10	0.7	12.2	10	1	21.6	0.9	33.1	2.00E-05	0.6	1.3	1	1
ENSG00000111737	RAB35	RAB35, member RAS oncogene family	mitochondrion|plasma membrane|coated pit|endosome membrane|cell projection membrane|melanosome|intercellular bridge|clathrin-coated endocytic vesicle|extracellular vesicular exosome|	cytokinesis|GTP catabolic process|small GTPase mediated signal transduction|protein localization|protein transport|endosomal transport|antigen processing and presentation|neuron projection development|protein localization to endosome|cellular response to nerve growth factor stimulus|	GTPase activity|protein binding|GTP binding|phosphatidylinositol-4,5-bisphosphate binding|GDP binding|	8	0.6	3.73	8	2.3	33	0.8	33	2.00E-05	0.6	3.3	1	1
ENSG00000111229	ARPC3	actin related protein 2/3 complex, subunit 3, 21kDa	cytosol|Arp2/3 protein complex|actin cytoskeleton|membrane|lamellipodium|extracellular vesicular exosome|	cellular component movement|Arp2/3 complex-mediated actin nucleation|Fc-gamma receptor signaling pathway involved in phagocytosis|innate immune response|	actin binding|structural constituent of cytoskeleton|protein binding|	10	1	11.7	10	1.1	21.7	1.1	32.9	2.00E-05	0.7	1.6	1	1
ENSG00000155097	ATP6V1C1	ATPase, H+ transporting, lysosomal 42kDa, V1 subunit C1	lysosomal membrane|cytosol|plasma membrane|proton-transporting two-sector ATPase complex|cytoplasmic vesicle|proton-transporting V-type ATPase, V1 domain|apical part of cell|extracellular vesicular exosome|	cellular iron ion homeostasis|insulin receptor signaling pathway|ATP hydrolysis coupled proton transport|proton transport|transferrin transport|interaction with host|transmembrane transport|phagosome maturation|	transporter activity|protein binding|hydrogen-exporting ATPase activity, phosphorylative mechanism|proton-transporting ATPase activity, rotational mechanism|	10	2.5	27.1	9	1.9	7.01	2.2	32.9	2.00E-05	1.4	3.6	1	1
ENSG00000164749	HNF4G	hepatocyte nuclear factor 4, gamma	nucleoplasm|	regulation of transcription from RNA polymerase II promoter|transcription initiation from RNA polymerase II promoter|gene expression|intracellular receptor signaling pathway|endocrine pancreas development|steroid hormone mediated signaling pathway|positive regulation of transcription, DNA-templated|	sequence-specific DNA binding transcription factor activity|steroid hormone receptor activity|ligand-activated sequence-specific DNA binding RNA polymerase II transcription factor activity|zinc ion binding|sequence-specific DNA binding|	10	0.9	12.6	10	0.9	20.5	0.9	32.7	3.00E-05	0.6	1.3	1	1
ENSG00000100150	DEPDC5	DEP domain containing 5	lysosomal membrane|cytosol|perinuclear region of cytoplasm|	intracellular signal transduction|positive regulation of GTPase activity|	GTPase activator activity|	9	-1	9.11	9	-1.3	24.3	-1.3	32.7	3.00E-05	-1.9	-0.9	1	1
ENSG00000179168	GGN	gametogenetin	nucleolus|perinuclear region of cytoplasm|	multicellular organismal development|gamete generation|spermatogenesis|protein localization|cell differentiation|	protein dimerization activity|	10	1.3	29.1	10	1	4.3	1.2	32.6	3.00E-05	0.8	1.9	1	1
ENSG00000134265	NAPG	N-ethylmaleimide-sensitive factor attachment protein, gamma	mitochondrion|lysosomal membrane|extracellular vesicular exosome|	protein complex assembly|intracellular protein transport|intra-Golgi vesicle-mediated transport|protein stabilization|membrane fusion|	protein binding|	10	1.2	12.4	10	1	20.8	1.2	32.5	4.00E-05	0.7	1.6	1	1
ENSG00000108423	TUBD1	tubulin, delta 1	nucleus|cytoplasm|centriole|microtubule|	GTP catabolic process|microtubule-based process|multicellular organismal development|spermatogenesis|cell differentiation|protein polymerization|	GTPase activity|structural constituent of cytoskeleton|GTP binding|	10	0.4	5.05	10	1	31.2	0.9	32.4	4.00E-05	0.5	1.3	1	1
ENSG00000133895	MEN1	multiple endocrine neoplasia I	chromatin|nucleus|nucleoplasm|cytoplasm|cytosol|nuclear matrix|cleavage furrow|histone methyltransferase complex|histone methyltransferase complex|protein complex|	negative regulation of transcription from RNA polymerase II promoter|MAPK cascade|leukocyte homeostasis|negative regulation of protein phosphorylation|osteoblast fate commitment|osteoblast development|DNA repair|chromatin remodeling|transcription, DNA-templated|transcription initiation from RNA polymerase II promoter|cellular response to DNA damage stimulus|cell cycle arrest|transforming growth f…	four-way junction DNA binding|Y-form DNA binding|chromatin binding|double-stranded DNA binding|protein binding|histone-lysine N-methyltransferase activity|protein binding, bridging|sequence-specific DNA binding|transcription regulatory region DNA binding|protein N-terminus binding|R-SMAD binding|	10	-1.1	13.1	10	-1.5	20.8	-1.2	32.3	4.00E-05	-1.8	-0.8	1	1
ENSG00000109618	SEPSECS	Sep (O-phosphoserine) tRNA:Sec (selenocysteine) tRNA synthase	nucleus|cytoplasm|	selenocysteine incorporation|selenocysteinyl-tRNA(Sec) biosynthetic process|	tRNA binding|protein binding|transferase activity, transferring selenium-containing groups|pyridoxal phosphate binding|	10	0.6	8.31	10	0.8	25.5	0.8	32.3	4.00E-05	0.6	1.2	1	1
ENSG00000051180	RAD51	RAD51 recombinase	nuclear chromosome|condensed chromosome|condensed nuclear chromosome|lateral element|nucleus|nucleus|nucleoplasm|nucleolus|cytoplasm|mitochondrion|mitochondrial matrix|microtubule organizing center|PML body|perinuclear region of cytoplasm|	double-strand break repair via homologous recombination|double-strand break repair via homologous recombination|double-strand break repair via homologous recombination|DNA recombinase assembly|ATP catabolic process|ATP catabolic process|DNA unwinding involved in DNA replication|DNA repair|double-strand break repair|DNA recombination|mitotic recombination|cellular response to DNA damage stimulus|m…	damaged DNA binding|double-stranded DNA binding|single-stranded DNA binding|protein binding|ATP binding|protein C-terminus binding|identical protein binding|single-stranded DNA-dependent ATPase activity|DNA polymerase binding|	10	1.1	14.8	9	1.5	18.5	1.3	32.3	4.00E-05	0.8	1.9	1	1
ENSG00000080603	SRCAP	Snf2-related CREBBP activator protein	nucleus|Golgi apparatus|protein complex|	transcription, DNA-templated|regulation of transcription from RNA polymerase II promoter|viral process|histone acetylation|	DNA binding|transcription coactivator activity|helicase activity|histone acetyltransferase activity|ATP binding|	10	1.5	16.8	10	2	17.5	1.6	32.3	4.00E-05	1.2	2.6	1	1
ENSG00000152558	TMEM123	transmembrane protein 123	external side of plasma membrane|integral component of membrane|	oncosis|	receptor activity|	10	-1.1	17.6	10	-0.9	15.4	-0.9	32.2	4.00E-05	-1.4	-0.7	1	1
ENSG00000204843	DCTN1	dynactin 1	kinetochore|spindle pole|cytoplasm|centrosome|cytosol|dynactin complex|microtubule|membrane|dynein complex|cell leading edge|	G2/M transition of mitotic cell cycle|mitotic cell cycle|activation of signaling protein activity involved in unfolded protein response|mitotic nuclear division|nervous system development|cell death|microtubule-based transport|antigen processing and presentation of exogenous peptide antigen via MHC class II|endoplasmic reticulum unfolded protein response|cellular protein metabolic process|	motor activity|protein binding|dynein binding|	10	1.4	10.1	10	2.5	25.3	2.4	32.2	4.00E-05	1	3.9	1	1
ENSG00000142273	CBLC	Cbl proto-oncogene C, E3 ubiquitin protein ligase	nucleus|extracellular vesicular exosome|	cell surface receptor signaling pathway|negative regulation of epidermal growth factor-activated receptor activity|negative regulation of epidermal growth factor receptor signaling pathway|protein ubiquitination involved in ubiquitin-dependent protein catabolic process|negative regulation of MAP kinase activity|	phosphotyrosine binding|ubiquitin-protein transferase activity|signal transducer activity|epidermal growth factor receptor binding|calcium ion binding|zinc ion binding|ligase activity|SH3 domain binding|	10	2.4	12.7	10	2.2	20.2	2.2	32.2	4.00E-05	1.3	3.7	1	1
ENSG00000141696	LEPREL4	leprecan-like 4	condensed nuclear chromosome|synaptonemal complex|nucleolus|	synaptonemal complex assembly|	None	9	1	7.98	9	1.1	24.6	1.1	32.1	4.00E-05	0.8	1.7	1	1
ENSG00000065361	ERBB3	v-erb-b2 avian erythroblastic leukemia viral oncogene homolog 3	extracellular space|plasma membrane|integral component of plasma membrane|basolateral plasma membrane|apical plasma membrane|lateral plasma membrane|receptor complex|receptor complex|	endocardial cushion development|protein phosphorylation|negative regulation of cell adhesion|signal transduction|transmembrane receptor protein tyrosine kinase signaling pathway|epidermal growth factor receptor signaling pathway|peripheral nervous system development|heart development|fibroblast growth factor receptor signaling pathway|negative regulation of signal transduction|Schwann cell differ…	transmembrane signaling receptor activity|protein binding|ATP binding|growth factor binding|growth factor binding|protein tyrosine kinase activator activity|protein homodimerization activity|protein heterodimerization activity|protein heterodimerization activity|	10	0.8	10.9	10	0.8	21.5	0.8	32	6.00E-05	0.5	1.2	1	1
ENSG00000008838	MED24	mediator complex subunit 24	nucleus|nucleoplasm|mediator complex|	regulation of transcription from RNA polymerase II promoter|transcription initiation from RNA polymerase II promoter|transcription initiation from RNA polymerase II promoter|gene expression|histone acetylation|stem cell maintenance|intracellular steroid hormone receptor signaling pathway|androgen receptor signaling pathway|positive regulation of transcription, DNA-templated|protein heterooligomer…	RNA polymerase II transcription cofactor activity|transcription cofactor activity|histone acetyltransferase activity|receptor activity|ligand-dependent nuclear receptor transcription coactivator activity|vitamin D receptor binding|thyroid hormone receptor binding|	10	0.7	10	10	2.2	28	0.8	32	6.00E-05	0.6	2.7	1	1
ENSG00000140307	GTF2A2	general transcription factor IIA, 2, 12kDa	nucleus|nucleoplasm|transcription factor TFIIA complex|cell junction|	transcription from RNA polymerase II promoter|transcription from RNA polymerase II promoter|transcription initiation from RNA polymerase II promoter|transcription elongation from RNA polymerase II promoter|gene expression|viral process|positive regulation of transcription from RNA polymerase II promoter|positive regulation of sequence-specific DNA binding transcription factor activity|RNA polymer…	RNA polymerase II repressing transcription factor binding|transcription coactivator activity|protein binding|transcription factor binding|TBP-class protein binding|protein homodimerization activity|protein heterodimerization activity|	10	-1.1	18.8	10	-1	13.5	-1.1	31.9	7.00E-05	-1.5	-0.7	1	1
ENSG00000183318	SPDYE4	speedy/RINGO cell cycle regulator family member E4	None	None	None	10	1.7	18.1	10	1.3	15	1.6	31.9	7.00E-05	1.1	2.4	1	1
ENSG00000136937	NCBP1	nuclear cap binding protein subunit 1, 80kDa	nucleus|nucleoplasm|cytoplasm|mitochondrion|cytosol|mRNA cap binding complex|nuclear cap binding complex|plasma membrane|ribonucleoprotein complex|	nuclear-transcribed mRNA catabolic process, nonsense-mediated decay|nuclear-transcribed mRNA catabolic process, nonsense-mediated decay|nuclear-transcribed mRNA catabolic process, nonsense-mediated decay|spliceosomal snRNP assembly|mRNA splicing, via spliceosome|transcription from RNA polymerase II promoter|transcription elongation from RNA polymerase II promoter|termination of RNA polymerase II …	RNA cap binding|RNA binding|protein binding|poly(A) RNA binding|	10	-0.8	6.41	9	1.5	30	1.3	31.9	7.00E-05	0.9	2.2	1	1
ENSG00000138246	DNAJC13	DnaJ (Hsp40) homolog, subfamily C, member 13	lysosomal membrane|membrane|extracellular vesicular exosome|	osteoblast differentiation|	None	10	1.1	15.8	10	1.9	19.2	1.3	31.9	7.00E-05	0.8	2.2	1	1
ENSG00000087191	PSMC5	proteasome (prosome, macropain) 26S subunit, ATPase, 5	proteasome complex|nucleus|nucleoplasm|cytoplasm|cytosol|membrane|inclusion body|proteasome accessory complex|cytoplasmic vesicle|nuclear proteasome complex|cytosolic proteasome complex|extracellular vesicular exosome|blood microparticle|	G1/S transition of mitotic cell cycle|protein polyubiquitination|mitotic cell cycle|antigen processing and presentation of peptide antigen via MHC class I|antigen processing and presentation of exogenous peptide antigen via MHC class I, TAP-dependent|ATP catabolic process|transcription from RNA polymerase II promoter|regulation of cellular amino acid metabolic process|apoptotic process|DNA damage…	transcription cofactor activity|protein binding|ATP binding|transcription factor binding|ATPase activity|ATPase activity|TBP-class protein binding|thyrotropin-releasing hormone receptor binding|	8	1.1	2.92	9	1.6	29.6	1.2	31.8	8.00E-05	0.9	2.2	1	1
ENSG00000109736	MFSD10	major facilitator superfamily domain containing 10	integral component of membrane|	transport|apoptotic process|tetracycline transport|transmembrane transport|	tetracycline transporter activity|	10	1	12.4	10	1	19.8	1	31.8	8.00E-05	0.7	1.5	1	1
ENSG00000144848	ATG3	autophagy related 3	cytoplasmic ubiquitin ligase complex|cytosol|	autophagic vacuole assembly|autophagic vacuole assembly|mitochondrion degradation|cellular protein modification process|protein targeting to membrane|protein ubiquitination|mitochondrial fragmentation involved in apoptotic process|nucleophagy|regulation of cilium assembly|	protein binding|Atg8 ligase activity|Atg8 ligase activity|Atg12 ligase activity|small conjugating protein ligase activity|enzyme binding|	10	0.6	5.17	10	1	27.8	0.9	31.7	8.00E-05	0.6	1.3	1	1
ENSG00000108518	PFN1	profilin 1	nucleus|cytosol|cytoskeleton|membrane|neuron projection|synapse|extracellular vesicular exosome|blood microparticle|	neural tube closure|platelet degranulation|blood coagulation|cell death|positive regulation of epithelial cell migration|actin cytoskeleton organization|platelet activation|negative regulation of actin filament polymerization|positive regulation of actin filament polymerization|negative regulation of actin filament bundle assembly|positive regulation of ATPase activity|positive regulation of tran…	adenyl-nucleotide exchange factor activity|actin binding|receptor binding|protein binding|phosphatidylinositol-4,5-bisphosphate binding|Rho GTPase binding|poly(A) RNA binding|proline-rich region binding|	10	0.9	12	10	0.8	20.2	0.8	31.7	8.00E-05	0.5	1.2	1	1
ENSG00000160131	VMA21	VMA21 vacuolar H+-ATPase homolog (S. cerevisiae)	lysosome|endoplasmic reticulum membrane|integral component of membrane|COPII vesicle coat|endoplasmic reticulum-Golgi intermediate compartment membrane|	vacuolar proton-transporting V-type ATPase complex assembly|	None	10	0.8	10.2	10	1.4	24.8	1.3	31.6	8.00E-05	0.9	1.9	1	1
ENSG00000109270	LAMTOR3	late endosomal/lysosomal adaptor, MAPK and MTOR activator 3	extracellular vesicular exosome|Ragulator complex|	positive regulation of TOR signaling|cellular protein localization|positive regulation of GTPase activity|cellular response to amino acid stimulus|	guanyl-nucleotide exchange factor activity|protein binding|protein complex scaffold|	10	0.6	10.8	10	0.8	21.4	0.7	31.6	8.00E-05	0.5	1	1	1
ENSG00000130826	DKC1	dyskeratosis congenita 1, dyskerin	nucleus|nucleoplasm|telomerase holoenzyme complex|nucleolus|cytoplasm|Cajal body|	telomere maintenance|pseudouridine synthesis|rRNA processing|RNA processing|telomere maintenance via telomerase|cell proliferation|	telomerase activity|RNA binding|protein binding|pseudouridine synthase activity|poly(A) RNA binding|	8	-2	7.19	7	-2.1	24.9	-2	31.6	8.00E-05	-3.2	-1.5	1	1
ENSG00000111845	PAK1IP1	PAK1 interacting protein 1	nucleus|plasma membrane|	negative regulation of signal transduction|	None	8	1.4	10.2	9	2.3	23.7	2.2	31.6	8.00E-05	1.1	3.5	1	1
ENSG00000126561	STAT5A	signal transducer and activator of transcription 5A	nucleoplasm|cytosol|	allantoin metabolic process|luteinization|natural killer cell differentiation|citrate metabolic process|2-oxoglutarate metabolic process|succinate metabolic process|oxaloacetate metabolic process|transcription, DNA-templated|regulation of transcription from RNA polymerase II promoter|isoleucine metabolic process|valine metabolic process|creatine metabolic process|fatty acid metabolic process|JAK-…	RNA polymerase II core promoter sequence-specific DNA binding|sequence-specific DNA binding transcription factor activity|signal transducer activity|calcium ion binding|protein binding|	10	0.9	12.5	10	0.8	19.6	0.8	31.4	9.00E-05	0.6	1.2	1	1
ENSG00000175792	RUVBL1	RuvB-like AAA ATPase 1	Swr1 complex|nucleus|nucleoplasm|cytoplasm|Golgi apparatus|microtubule organizing center|membrane|nuclear matrix|Ino80 complex|NuA4 histone acetyltransferase complex|intracellular membrane-bounded organelle|extracellular vesicular exosome|MLL1 complex|	DNA repair|DNA recombination|chromatin organization|nucleosome assembly|transcription, DNA-templated|regulation of transcription from RNA polymerase II promoter|mitotic nuclear division|spermatogenesis|DNA duplex unwinding|DNA duplex unwinding|centromere-specific nucleosome assembly|regulation of growth|histone H4 acetylation|histone H2A acetylation|	DNA helicase activity|protein binding|ATP binding|	7	1.5	14.9	8	1.3	17.1	1.3	31.4	9.00E-05	0.9	2.1	1	1
ENSG00000088986	DYNLL1	dynein, light chain, LC8-type 1	kinetochore|nucleus|cytoplasm|mitochondrion|centrosome|cytosol|cytoplasmic dynein complex|microtubule|plasma membrane|COP9 signalosome|membrane|extracellular vesicular exosome|mitotic spindle|	G2/M transition of mitotic cell cycle|mitotic cell cycle|transcription, DNA-templated|regulation of transcription, DNA-templated|transport|apoptotic process|microtubule-based process|female gamete generation|anatomical structure morphogenesis|viral process|antigen processing and presentation of exogenous peptide antigen via MHC class II|substantia nigra development|actin cytoskeleton organization…	motor activity|protein binding|protein C-terminus binding|enzyme binding|protein domain specific binding|nitric-oxide synthase regulator activity|protein homodimerization activity|	10	1.7	3.01	10	2.4	29.7	2.3	31.4	9.00E-05	1.3	3.8	1	1
ENSG00000129911	KLF16	Kruppel-like factor 16	nucleus|	transcription, DNA-templated|regulation of transcription from RNA polymerase II promoter|dopamine receptor signaling pathway|	DNA binding|sequence-specific DNA binding transcription factor activity|metal ion binding|	10	0.7	3.41	10	1.5	30	1.4	31.3	0.0001	0.7	2.1	1	1
ENSG00000167522	ANKRD11	ankyrin repeat domain 11	nucleus|cytoplasm|plasma membrane|	in utero embryonic development|tissue homeostasis|multicellular organism growth|odontogenesis of dentin-containing tooth|skeletal system morphogenesis|face morphogenesis|bone development|	None	9	1.8	14.9	10	1.4	17.6	1.4	31.3	0.0001	1	2.3	1	1
ENSG00000143252	SDHC	succinate dehydrogenase complex, subunit C, integral membrane protein, 15kDa	mitochondrion|mitochondrial inner membrane|mitochondrial inner membrane|mitochondrial respiratory chain complex II|integral component of membrane|respiratory chain complex II|	tricarboxylic acid cycle|tricarboxylic acid cycle|aerobic respiration|respiratory electron transport chain|cellular metabolic process|small molecule metabolic process|oxidation-reduction process|	succinate dehydrogenase activity|electron carrier activity|heme binding|metal ion binding|	10	0.9	17.7	10	1.2	14.4	1.1	31.1	0.0001	0.7	1.5	1	1
ENSG00000102172	SMS	spermine synthase	cytosol|extracellular vesicular exosome|	methionine metabolic process|polyamine metabolic process|spermine biosynthetic process|cellular nitrogen compound metabolic process|small molecule metabolic process|	spermidine synthase activity|spermine synthase activity|	10	1.1	18.1	10	0.7	14.9	0.8	31	0.0001	0.6	1.4	1	1
ENSG00000126461	SCAF1	SR-related CTD-associated factor 1	nucleus|	transcription from RNA polymerase II promoter|mRNA processing|RNA splicing|	RNA binding|protein domain specific binding|	10	1.3	19.4	10	0.7	15.3	1	30.9	0.0001	0.6	1.6	1	1
ENSG00000116750	UCHL5	ubiquitin carboxyl-terminal hydrolase L5	proteasome complex|nucleus|cytosol|Ino80 complex|Ino80 complex|	DNA repair|DNA recombination|transcription, DNA-templated|regulation of transcription, DNA-templated|ubiquitin-dependent protein catabolic process|transforming growth factor beta receptor signaling pathway|negative regulation of endopeptidase activity|protein deubiquitination|lateral ventricle development|negative regulation of transforming growth factor beta receptor signaling pathway|midbrain d…	ubiquitin-specific protease activity|endopeptidase inhibitor activity|protein binding|omega peptidase activity|poly(A) RNA binding|proteasome binding|	10	-0.9	4.95	10	-1.1	26.3	-1.1	30.9	0.0001	-1.6	-0.7	1	1
ENSG00000269337	AL591479.1	N/A	None	None	None	2	2.5	17.3	2	1.6	15.1	2.4	30.8	0.0001	1.6	4.7	1	1
ENSG00000186834	HEXIM1	hexamethylene bis-acetamide inducible 1	nucleus|cytoplasm|	negative regulation of transcription from RNA polymerase II promoter|transcription, DNA-templated|heart development|negative regulation of cyclin-dependent protein serine/threonine kinase activity|negative regulation of transcription, DNA-templated|	cyclin-dependent protein serine/threonine kinase inhibitor activity|protein binding|snRNA binding|	9	0.7	4.78	9	0.9	26.8	0.9	30.8	0.0001	0.6	1.3	1	1
ENSG00000105323	HNRNPUL1	heterogeneous nuclear ribonucleoprotein U-like 1	nucleus|nucleoplasm|ribonucleoprotein complex|	mRNA splicing, via spliceosome|transcription, DNA-templated|regulation of transcription, DNA-templated|RNA processing|RNA splicing|response to virus|gene expression|	RNA binding|protein binding|enzyme binding|poly(A) RNA binding|	10	0.5	4.98	10	0.8	26.7	0.8	30.7	0.00011	0.5	1.2	1	1
ENSG00000099991	CABIN1	calcineurin binding protein 1	nucleus|nucleoplasm|cytoplasm|aggresome|	DNA replication-independent nucleosome assembly|cell surface receptor signaling pathway|chromatin modification|negative regulation of catalytic activity|	protein phosphatase inhibitor activity|	10	-2.5	14.4	10	-0.8	18.6	-0.8	30.7	0.00011	-1.7	-0.6	1	1
ENSG00000255940	REXO1L10P	REX1, RNA exonuclease 1 homolog (S. cerevisiae)-like 10, pseudogene	None	None	None	9	0.7	3.15	9	1.9	31.6	1.7	30.7	0.00011	1.2	2.9	1	1
ENSG00000204880	KRTAP4-8	keratin associated protein 4-8	keratin filament|	aging|hair cycle|	None	10	1.1	21.8	10	1.3	9.43	1.1	30.7	0.00011	0.7	1.7	1	1
ENSG00000181873	IBA57	IBA57, iron-sulfur cluster assembly homolog (S. cerevisiae)	mitochondrion|	glycine catabolic process|heme biosynthetic process|methylation|	aminomethyltransferase activity|poly(A) RNA binding|	10	0.4	1.84	10	0.9	30.8	0.9	30.6	0.00012	0.6	1.3	1	1
ENSG00000129691	ASH2L	ash2 (absent, small, or homeotic)-like (Drosophila)	nucleus|histone methyltransferase complex|histone methyltransferase complex|Set1C/COMPASS complex|	transcription, DNA-templated|regulation of transcription, DNA-templated|transcription from RNA polymerase II promoter|cellular response to DNA damage stimulus|positive regulation of cell proliferation|hemopoiesis|response to estrogen|positive regulation of transcription from RNA polymerase II promoter|histone H3-K4 methylation|	DNA binding|protein binding|histone methyltransferase activity (H3-K4 specific)|transcription regulatory region DNA binding|metal ion binding|	9	1.5	20.8	9	0.8	12.8	1.2	30.5	0.00012	0.7	1.9	1	1
ENSG00000167525	PROCA1	protein interacting with cyclin A1	None	lipid catabolic process|	phospholipase A2 activity|calcium ion binding|	10	1.3	6.26	10	1.3	24.7	1.3	30.5	0.00012	0.7	1.8	1	1
ENSG00000121058	COIL	coilin	female germ cell nucleus|nucleus|nucleoplasm|nucleolus|cytoplasm|Cajal body|membrane|	oxidation-reduction process|	protein binding|protein C-terminus binding|disulfide oxidoreductase activity|identical protein binding|	10	0.7	11	10	0.8	20	0.8	30.5	0.00012	0.6	1.2	1	1
ENSG00000085872	CHERP	calcium homeostasis endoplasmic reticulum protein	cytoplasm|membrane|sarcoplasmic reticulum membrane|perinuclear region of cytoplasm|	RNA processing|cellular calcium ion homeostasis|nervous system development|negative regulation of cell proliferation|release of sequestered calcium ion into cytosol|positive regulation of NFAT protein import into nucleus|	protein binding|ion channel binding|poly(A) RNA binding|	10	0.8	6.83	9	1.6	26.1	1.5	30.5	0.00012	0.9	2.1	1	1
ENSG00000070388	FGF22	fibroblast growth factor 22	extracellular region|extracellular space|nucleolus|Golgi apparatus|cell surface|	epidermal growth factor receptor signaling pathway|insulin receptor signaling pathway|fibroblast growth factor receptor signaling pathway|cell differentiation|Fc-epsilon receptor signaling pathway|innate immune response|neurotrophin TRK receptor signaling pathway|phosphatidylinositol-mediated signaling|	fibroblast growth factor receptor binding|growth factor activity|	10	2.5	18.6	10	1.7	13.7	1.8	30.4	0.00013	0.9	3.3	1	1
ENSG00000053501	USE1	unconventional SNARE in the ER 1 homolog (S. cerevisiae)	endoplasmic reticulum|endoplasmic reticulum membrane|integral component of membrane|	lysosomal transport|protein transport|protein catabolic process|secretion by cell|regulation of ER to Golgi vesicle-mediated transport|endoplasmic reticulum tubular network organization|	protein binding|	10	0.6	5.72	10	1	26.9	0.8	30.4	0.00013	0.6	1.4	1	1
ENSG00000115761	NOL10	nucleolar protein 10	nucleolus|	None	poly(A) RNA binding|	9	-1.4	25.3	9	-1.5	5.39	-1.4	30.3	0.00013	-2.1	-0.9	1	1
ENSG00000117595	IRF6	interferon regulatory factor 6	nucleus|cytoplasm|cytosol|extracellular vesicular exosome|	transcription, DNA-templated|cell cycle arrest|negative regulation of cell proliferation|cytokine-mediated signaling pathway|keratinocyte differentiation|keratinocyte proliferation|positive regulation of transcription, DNA-templated|cell development|interferon-gamma-mediated signaling pathway|type I interferon signaling pathway|mammary gland epithelial cell differentiation|	regulatory region DNA binding|DNA binding|sequence-specific DNA binding transcription factor activity|protein binding|	10	1.1	15.6	10	1.3	15.1	1.2	30.3	0.00013	0.8	1.8	1	1
ENSG00000267673	FDX1L	ferredoxin 1-like	mitochondrial matrix|	small molecule metabolic process|oxidation-reduction process|	electron carrier activity|metal ion binding|2 iron, 2 sulfur cluster binding|	10	1.3	8.04	10	2.5	25.4	2.4	30.3	0.00013	0.9	3.4	1	1
ENSG00000185627	PSMD13	proteasome (prosome, macropain) 26S subunit, non-ATPase, 13	proteasome complex|nucleus|nucleoplasm|cytosol|proteasome regulatory particle|membrane|proteasome accessory complex|extracellular vesicular exosome|	G1/S transition of mitotic cell cycle|protein polyubiquitination|mitotic cell cycle|antigen processing and presentation of peptide antigen via MHC class I|antigen processing and presentation of exogenous peptide antigen via MHC class I, TAP-dependent|regulation of cellular amino acid metabolic process|apoptotic process|DNA damage response, signal transduction by p53 class mediator resulting in ce…	None	9	1.4	15.7	10	1	16.1	1.1	30.2	0.00013	0.8	1.9	1	1
ENSG00000099624	ATP5D	ATP synthase, H+ transporting, mitochondrial F1 complex, delta subunit	mitochondrial proton-transporting ATP synthase complex, catalytic core F(1)|mitochondrion|mitochondrial inner membrane|mitochondrial proton-transporting ATP synthase complex|mitochondrial proton-transporting ATP synthase complex|mitochondrial matrix|	oxidative phosphorylation|ATP catabolic process|ATP biosynthetic process|respiratory electron transport chain|mitochondrial ATP synthesis coupled proton transport|mitochondrial ATP synthesis coupled proton transport|mitochondrial ATP synthesis coupled proton transport|cellular metabolic process|small molecule metabolic process|response to copper ion|	transporter activity|ATP binding|ATPase activity|transmembrane transporter activity|ADP binding|proton-transporting ATP synthase activity, rotational mechanism|proton-transporting ATPase activity, rotational mechanism|	10	-1.2	1.08	10	2.3	32	2.3	30.1	0.00013	0.8	3.6	1	1
ENSG00000174953	DHX36	DEAH (Asp-Glu-Ala-His) box polypeptide 36	chromosome, telomeric region|nucleus|cytosol|	ossification|ATP catabolic process|ATP catabolic process|transcription, DNA-templated|response to virus|RNA secondary structure unwinding|positive regulation of telomere maintenance|positive regulation of type I interferon production|response to exogenous dsRNA|innate immune response|positive regulation of transcription from RNA polymerase II promoter|	core promoter binding|G-quadruplex RNA binding|double-stranded RNA binding|protein binding|ATP binding|ATP-dependent helicase activity|DNA-dependent ATPase activity|histone deacetylase binding|transcription regulatory region DNA binding|poly(A) RNA binding|G-quadruplex DNA binding|	10	0.9	12.2	10	1.5	20.3	1.4	30.1	0.00013	0.8	2	1	1
ENSG00000065183	WDR3	WD repeat domain 3	nucleus|nucleolus|nuclear membrane|	None	poly(A) RNA binding|	8	-1.4	19	8	-1.6	11.6	-1.4	30	0.00013	-2.2	-1	1	1
ENSG00000111667	USP5	ubiquitin specific peptidase 5 (isopeptidase T)	lysosome|	ubiquitin-dependent protein catabolic process|positive regulation of proteasomal ubiquitin-dependent protein catabolic process|protein K48-linked deubiquitination|	cysteine-type endopeptidase activity|ubiquitin thiolesterase activity|protein binding|omega peptidase activity|zinc ion binding|	10	1.4	18.3	10	1.2	12.1	1.4	29.9	0.00013	0.7	1.9	1	1
ENSG00000198933	TBKBP1	TBK1 binding protein 1	None	innate immune response|	protein binding|	9	1.3	4.41	9	2.3	28	2.2	29.9	0.00013	0.7	3.6	1	1
ENSG00000105479	CCDC114	coiled-coil domain containing 114	cilium|outer dynein arm|	outer dynein arm assembly|	None	10	1.1	11.3	10	1	19	1	29.9	0.00013	0.7	1.5	1	1
ENSG00000161547	SRSF2	serine/arginine-rich splicing factor 2	nucleus|nucleoplasm|nuclear speck|extracellular vesicular exosome|	mRNA splicing, via spliceosome|transcription from RNA polymerase II promoter|termination of RNA polymerase II transcription|mRNA processing|mRNA export from nucleus|RNA splicing|gene expression|mRNA 3'-end processing|regulation of RNA biosynthetic process|	nucleotide binding|transcription corepressor activity|protein binding|poly(A) RNA binding|	9	0.9	10.4	8	3.2	27.1	1.1	29.9	0.00013	1	5	1	1
ENSG00000136738	STAM	signal transducing adaptor molecule (SH3 domain and ITAM motif) 1	cytosol|early endosome membrane|	intracellular protein transport|signal transduction|epidermal growth factor receptor signaling pathway|positive regulation of signal transduction|endosomal transport|negative regulation of epidermal growth factor receptor signaling pathway|membrane organization|	SH3/SH2 adaptor activity|protein binding|	10	-0.8	1.66	10	-1.5	30.1	-1.4	29.8	0.00013	-2.3	-1	1	1
ENSG00000125037	EMC3	ER membrane protein complex subunit 3	integral component of membrane|ER membrane protein complex|	biological_process|	molecular_function|	10	0.8	13.8	10	0.9	16.3	0.9	29.7	0.00015	0.5	1.3	1	1
ENSG00000256294	ZNF225	zinc finger protein 225	nucleus|	transcription, DNA-templated|regulation of transcription, DNA-templated|	DNA binding|metal ion binding|	10	0.9	16.7	10	1	13.4	0.9	29.7	0.00015	0.6	1.3	1	1
ENSG00000120533	ENY2	enhancer of yellow 2 homolog (Drosophila)	SAGA complex|nuclear pore|transcription export complex 2|DUBm complex|	chromatin organization|transcription elongation from RNA polymerase II promoter|mRNA export from nucleus|protein transport|histone deubiquitination|positive regulation of transcription, DNA-templated|	transcription coactivator activity|ligand-dependent nuclear receptor transcription coactivator activity|	10	1	10.4	10	1.9	22.6	1.7	29.7	0.00015	1.3	2.8	1	1
ENSG00000164032	H2AFZ	H2A histone family, member Z	nucleosome|nucleus|nuclear euchromatin|nuclear heterochromatin|	nucleosome assembly|positive regulation of transcription from RNA polymerase II promoter|cellular response to estradiol stimulus|	RNA polymerase II core promoter proximal region sequence-specific DNA binding|RNA polymerase II core promoter sequence-specific DNA binding|RNA polymerase II distal enhancer sequence-specific DNA binding|protein binding|chromatin DNA binding|nucleosomal DNA binding|protein heterodimerization activity|	10	1	7.73	10	1	22.4	1	29.7	0.00015	0.7	1.5	1	1
ENSG00000123505	AMD1	adenosylmethionine decarboxylase 1	cytosol|	S-adenosylmethioninamine biosynthetic process|polyamine metabolic process|spermine biosynthetic process|spermidine biosynthetic process|cellular nitrogen compound metabolic process|small molecule metabolic process|	adenosylmethionine decarboxylase activity|	10	1.1	13.8	10	0.7	17.1	1	29.6	0.00015	0.6	1.5	1	1
ENSG00000184162	NR2C2AP	nuclear receptor 2C2-associated protein	nucleoplasm|extracellular vesicular exosome|	transcription initiation from RNA polymerase II promoter|cell adhesion|gene expression|	protein binding|	10	1.2	20.6	10	1.7	10.4	1.4	29.6	0.00015	0.7	2	1	1
ENSG00000180198	RCC1	regulator of chromosome condensation 1	nuclear chromatin|condensed nuclear chromosome|nucleus|nucleoplasm|cytoplasm|nuclear membrane|	G1/S transition of mitotic cell cycle|mitotic spindle organization|chromosome segregation|mitotic nuclear division|regulation of mitosis|viral process|positive regulation of Ran GTPase activity|positive regulation of Ran GTPase activity|spindle assembly|	chromatin binding|Ran guanyl-nucleotide exchange factor activity|protein binding|nucleosomal DNA binding|histone binding|	10	0.7	7.03	10	1.3	24.6	1.2	29.6	0.00015	0.9	1.9	1	1
ENSG00000169727	GPS1	G protein pathway suppressor 1	nucleus|cytoplasm|COP9 signalosome|	inactivation of MAPK activity|cell cycle|JNK cascade|cullin deneddylation|	GTPase inhibitor activity|protein binding|	10	1.6	10.9	10	1.2	19.7	1.2	29.6	0.00015	0.9	2	1	1
ENSG00000128951	DUT	deoxyuridine triphosphatase	nucleus|nucleoplasm|mitochondrion|extracellular vesicular exosome|	nucleobase-containing compound metabolic process|pyrimidine nucleobase metabolic process|dUMP biosynthetic process|DNA replication|small molecule metabolic process|dUTP metabolic process|pyrimidine nucleoside biosynthetic process|nucleobase-containing small molecule metabolic process|	dUTP diphosphatase activity|protein binding|poly(A) RNA binding|	10	1	18.9	10	1.3	11.1	1	29.5	0.00015	0.7	1.6	1	1
ENSG00000119760	SUPT7L	suppressor of Ty 7 (S. cerevisiae)-like	nucleus|nucleus|STAGA complex|	chromatin organization|transcription, DNA-templated|regulation of transcription, DNA-templated|histone H3 acetylation|maintenance of protein location in nucleus|	transcription coactivator activity|histone acetyltransferase activity|protein binding|	10	-2.8	15.6	10	-2.2	14.9	-2.4	29.3	0.00016	-3.8	-1.6	1	1
ENSG00000087302	C14ORF166	chromosome 14 open reading frame 166	nucleus|cytoplasm|microtubule organizing center|actin cytoskeleton|perinuclear region of cytoplasm|tRNA-splicing ligase complex|	transcription, DNA-templated|viral process|positive regulation of transcription from RNA polymerase II promoter|	RNA polymerase II core binding|protein binding|identical protein binding|poly(A) RNA binding|	9	1	19.7	9	0.9	10.1	1	29.3	0.00016	0.6	1.4	1	1
ENSG00000104671	DCTN6	dynactin 6	condensed chromosome kinetochore|centrosome|cytosol|dynactin complex|	antigen processing and presentation of exogenous peptide antigen via MHC class II|	dynein binding|	10	1	11.9	9	1.3	18.4	1.3	29.3	0.00016	0.8	1.8	1	1
ENSG00000082516	GEMIN5	gem (nuclear organelle) associated protein 5	nucleus|nucleoplasm|nucleoplasm|cytoplasm|cytosol|cytosol|membrane|nuclear body|SMN complex|SMN-Sm protein complex|Gemini of coiled bodies|	spliceosomal snRNP assembly|spliceosomal snRNP assembly|mRNA splicing, via spliceosome|protein complex assembly|gene expression|RNA metabolic process|ncRNA metabolic process|	protein binding|snRNA binding|poly(A) RNA binding|	8	1.1	16.3	10	0.9	13.7	1	29.2	0.00016	0.7	1.5	1	1
ENSG00000147677	EIF3H	eukaryotic translation initiation factor 3, subunit H	cytosol|eukaryotic translation initiation factor 3 complex|membrane|eukaryotic 43S preinitiation complex|eukaryotic 48S preinitiation complex|extracellular vesicular exosome|	formation of translation preinitiation complex|translation|translational initiation|translational initiation|translational initiation|regulation of translational initiation|gene expression|cellular protein metabolic process|	translation initiation factor activity|translation initiation factor activity|protein binding|poly(A) RNA binding|	10	0.8	11.2	10	1.2	19.9	0.9	29.2	0.00016	0.6	1.4	1	1
ENSG00000132394	EEFSEC	eukaryotic elongation factor, selenocysteine-tRNA-specific	nucleus|mitochondrion|ribonucleoprotein complex|	selenocysteine incorporation|GTP catabolic process|	tRNA binding|translation elongation factor activity|GTPase activity|GTP binding|selenocysteine insertion sequence binding|ribonucleoprotein complex binding|	10	0.9	8.47	10	1.2	21.5	1.2	29	0.00016	0.8	1.7	1	1
ENSG00000153187	HNRNPU	heterogeneous nuclear ribonucleoprotein U (scaffold attachment factor A)	nucleus|nucleoplasm|cell surface|membrane|ribonucleoprotein complex|cytoplasmic ribonucleoprotein granule|CRD-mediated mRNA stability complex|catalytic step 2 spliceosome|	mRNA splicing, via spliceosome|mRNA splicing, via spliceosome|osteoblast differentiation|RNA processing|RNA splicing|gene expression|CRD-mediated mRNA stabilization|	DNA binding|RNA binding|protein binding|ATP binding|poly(A) RNA binding|	9	-0.1	0.201	10	2	31.2	1.9	28.9	0.00016	1	2.9	1	1
ENSG00000166260	COX11	cytochrome c oxidase assembly homolog 11 (yeast)	mitochondrion|mitochondrial inner membrane|integral component of membrane|	respiratory gaseous exchange|respiratory chain complex IV assembly|negative regulation of glucokinase activity|hydrogen ion transmembrane transport|	cytochrome-c oxidase activity|copper ion binding|electron carrier activity|	10	1.1	17.2	10	0.7	13.8	0.9	28.8	0.00016	0.5	1.4	1	1
ENSG00000131941	RHPN2	rhophilin, Rho GTPase binding protein 2	nucleus|cytoplasm|intracellular membrane-bounded organelle|perinuclear region of cytoplasm|	signal transduction|	None	10	0.7	9.68	10	0.9	19.9	0.9	28.8	0.00016	0.6	1.4	1	1
ENSG00000136051	KIAA1033	KIAA1033	endosome|WASH complex|	endosomal transport|endosomal transport|	None	10	0.6	8.93	10	1.1	22.1	1	28.7	0.00016	0.6	1.4	1	1
ENSG00000119396	RAB14	RAB14, member RAS oncogene family	Golgi membrane|intracellular|lysosome|lysosomal membrane|early endosome|late endosome|rough endoplasmic reticulum|Golgi stack|cytosol|plasma membrane|trans-Golgi network transport vesicle|cytoplasmic vesicle membrane|phagocytic vesicle membrane|early endosome membrane|nuclear outer membrane-endoplasmic reticulum membrane network|intracellular membrane-bounded organelle|phagocytic vesicle|perinucl…	GTP catabolic process|GTP catabolic process|GTP catabolic process|Golgi to endosome transport|Golgi to endosome transport|small GTPase mediated signal transduction|fibroblast growth factor receptor signaling pathway|embryo development|protein transport|vesicle-mediated transport|endocytic recycling|regulation of protein localization|intracellular transport|membrane organization|	GTPase activity|GTPase activity|GTPase activity|protein binding|GTP binding|GDP binding|	10	-1.5	14.6	10	-0.8	17.3	-1	28.7	0.00016	-1.7	-0.6	1	1
ENSG00000173039	RELA	v-rel avian reticuloendotheliosis viral oncogene homolog A	nucleus|nucleoplasm|transcription factor complex|cytoplasm|cytosol|cytosol|	negative regulation of transcription from RNA polymerase II promoter|liver development|hair follicle development|toll-like receptor signaling pathway|MyD88-dependent toll-like receptor signaling pathway|MyD88-independent toll-like receptor signaling pathway|acetaldehyde metabolic process|transcription from RNA polymerase II promoter|transcription from RNA polymerase II promoter|inflammatory respo…	RNA polymerase II core promoter proximal region sequence-specific DNA binding|RNA polymerase II distal enhancer sequence-specific DNA binding|RNA polymerase II core promoter proximal region sequence-specific DNA binding transcription factor activity involved in positive regulation of transcription|RNA polymerase II core promoter proximal region sequence-specific DNA binding transcription factor a…	10	-0.8	6.96	10	-1.9	23.9	-1.6	28.6	0.00016	-2.5	-0.9	1	1
ENSG00000168517	HEXIM2	hexamethylene bis-acetamide inducible 2	nucleus|cytoplasm|	negative regulation of transcription from RNA polymerase II promoter|transcription, DNA-templated|negative regulation of cyclin-dependent protein serine/threonine kinase activity|negative regulation of transcription, DNA-templated|	cyclin-dependent protein serine/threonine kinase inhibitor activity|protein binding|snRNA binding|	10	0.7	9.6	10	1.1	19.9	1	28.6	0.00016	0.6	1.5	1	1
ENSG00000220008	LINGO3	leucine rich repeat and Ig domain containing 3	integral component of membrane|	None	None	10	0.8	5.63	10	0.8	23.4	0.8	28.6	0.00016	0.6	1.3	1	1
ENSG00000125755	SYMPK	symplekin	nucleus|nucleoplasm|cytoplasm|cytoskeleton|plasma membrane|tight junction|	mRNA polyadenylation|cell adhesion|positive regulation of protein dephosphorylation|	protein binding|	10	-1.5	8.9	9	-3.2	24.5	-3.1	28.5	0.00016	-5.4	-1.3	1	1
ENSG00000127774	EMC6	ER membrane protein complex subunit 6	integral component of membrane|ER membrane protein complex|	None	None	10	0.9	14.7	10	0.6	14.9	0.6	28.5	0.00016	0.4	1.1	1	1
ENSG00000167613	LAIR1	leukocyte-associated immunoglobulin-like receptor 1	plasma membrane|integral component of membrane|extracellular vesicular exosome|	immune system process|	protein binding|	10	1.6	12.7	10	1.6	16.2	1.6	28.5	0.00016	1	2.4	1	1
ENSG00000138363	ATIC	5-aminoimidazole-4-carboxamide ribonucleotide formyltransferase/IMP cyclohydrolase	mitochondrion|cytosol|membrane|extracellular vesicular exosome|	brainstem development|nucleobase-containing compound metabolic process|purine nucleobase metabolic process|'de novo' IMP biosynthetic process|nucleoside metabolic process|purine ribonucleoside monophosphate biosynthetic process|response to inorganic substance|cerebellum development|cerebral cortex development|organ regeneration|small molecule metabolic process|dihydrofolate metabolic process|tetr…	IMP cyclohydrolase activity|phosphoribosylaminoimidazolecarboxamide formyltransferase activity|protein homodimerization activity|	10	0.8	9.29	10	0.9	19.7	0.8	28.4	0.00016	0.5	1.3	1	1
ENSG00000067082	KLF6	Kruppel-like factor 6	nucleus|cytoplasm|	transcription, DNA-templated|cytokine-mediated signaling pathway|B cell differentiation|positive regulation of transcription, DNA-templated|	DNA binding|metal ion binding|	10	-0.9	5.26	10	-1.1	23.7	-1	28.3	0.00016	-1.5	-0.7	1	1
ENSG00000198090	KRTAP4-6	keratin associated protein 4-6	keratin filament|	None	None	10	0.6	9.76	10	0.9	19.4	0.9	28.3	0.00016	0.5	1.6	1	1
ENSG00000121350	PYROXD1	pyridine nucleotide-disulphide oxidoreductase domain 1	None	oxidation-reduction process|	oxidoreductase activity|	10	0.7	5.82	10	1.5	25.5	1.3	28.3	0.00016	0.7	1.9	1	1
ENSG00000165632	TAF3	TAF3 RNA polymerase II, TATA box binding protein (TBP)-associated factor, 140kDa	nucleus|transcription factor TFIID complex|	negative regulation of transcription from RNA polymerase II promoter|transcription, DNA-templated|negative regulation of sequence-specific DNA binding transcription factor activity|maintenance of protein location in nucleus|	p53 binding|protein binding|zinc ion binding|	10	-0.7	5.5	10	-2	28.2	-1.6	28.2	0.00016	-2.7	-0.9	1	1
ENSG00000198856	OSTC	oligosaccharyltransferase complex subunit (non-catalytic)	oligosaccharyltransferase complex|integral component of membrane|	protein N-linked glycosylation via asparagine|	dolichyl-diphosphooligosaccharide-protein glycotransferase activity|	10	1.2	14	10	1.2	14.5	1.2	28.1	0.00017	0.7	1.8	1	1
ENSG00000127463	EMC1	ER membrane protein complex subunit 1	integral component of membrane|ER membrane protein complex|	None	None	10	0.6	7.55	10	1	22.2	0.8	28.1	0.00017	0.5	1.3	1	1
ENSG00000151779	NBAS	neuroblastoma amplified sequence	cytoplasm|membrane|	nuclear-transcribed mRNA catabolic process|negative regulation of nuclear-transcribed mRNA catabolic process, nonsense-mediated decay|	None	10	1.3	17.2	10	0.7	14.5	1.1	28.1	0.00017	0.7	1.7	1	1
ENSG00000267022	ZNF223	zinc finger protein 223	nucleus|	transcription, DNA-templated|regulation of transcription, DNA-templated|biological_process|	DNA binding|metal ion binding|	10	1.2	12.3	10	2.5	20.5	2.4	28.1	0.00017	0.8	4	1	1
ENSG00000126453	BCL2L12	BCL2-like 12 (proline rich)	nucleus|membrane|	positive regulation of transcription from RNA polymerase II promoter|inhibition of cysteine-type endopeptidase activity involved in apoptotic process|	protein binding|	10	1.1	13.2	10	0.9	15.5	1	28	0.00017	0.6	1.5	1	1
ENSG00000141756	FKBP10	FK506 binding protein 10, 65 kDa	endoplasmic reticulum lumen|endoplasmic reticulum membrane|	protein peptidyl-prolyl isomerization|chaperone-mediated protein folding|	peptidyl-prolyl cis-trans isomerase activity|calcium ion binding|FK506 binding|	9	1.3	11.6	9	1	17.5	1	28	0.00017	0.7	1.8	1	1
ENSG00000152620	NADK2	NAD kinase 2, mitochondrial	mitochondrion|	NADP biosynthetic process|phosphorylation|NAD metabolic process|	NAD+ kinase activity|ATP binding|protein homodimerization activity|	10	-1	4.46	10	-1.3	24.1	-1.3	28	0.00017	-1.9	-0.9	1	1
ENSG00000154768	C17ORF50	chromosome 17 open reading frame 50	None	None	None	10	1	11.1	10	0.8	17.3	0.8	28	0.00017	0.5	1.5	1	1
ENSG00000197170	PSMD12	proteasome (prosome, macropain) 26S subunit, non-ATPase, 12	nucleoplasm|cytosol|proteasome regulatory particle|membrane|proteasome accessory complex|extracellular vesicular exosome|	G1/S transition of mitotic cell cycle|protein polyubiquitination|mitotic cell cycle|antigen processing and presentation of peptide antigen via MHC class I|antigen processing and presentation of exogenous peptide antigen via MHC class I, TAP-dependent|regulation of cellular amino acid metabolic process|apoptotic process|DNA damage response, signal transduction by p53 class mediator resulting in ce…	None	10	1	7.09	10	2.2	23.3	1	28	0.00017	0.6	2.7	1	1
ENSG00000168538	TRAPPC11	trafficking protein particle complex 11	Golgi apparatus|	vesicle-mediated transport|	None	8	-1	6.92	8	-1	21.3	-1	27.9	0.00017	-1.6	-0.7	1	1
ENSG00000170892	TSEN34	TSEN34 tRNA splicing endonuclease subunit	tRNA-intron endonuclease complex|nucleolus|	tRNA-type intron splice site recognition and cleavage|mRNA processing|RNA phosphodiester bond hydrolysis, endonucleolytic|	tRNA-intron endonuclease activity|nucleic acid binding|lyase activity|	10	0.5	4.14	10	1.1	26.1	1	27.9	0.00017	0.7	1.5	1	1
ENSG00000003056	M6PR	mannose-6-phosphate receptor (cation dependent)	lysosomal membrane|endosome|late endosome|integral component of plasma membrane|membrane|	receptor-mediated endocytosis|signal transduction|endosome to lysosome transport|mannose transport|	transmembrane signaling receptor activity|mannose binding|mannose transmembrane transporter activity|	10	0.7	9.49	10	0.8	18.8	0.7	27.8	0.00017	0.5	1.1	1	1
ENSG00000258472	RP11-192H23.4	N/A	None	None	None	10	1.6	19.8	10	0.6	13.7	1	27.7	0.00017	0.6	1.9	1	1
ENSG00000125812	GZF1	GDNF-inducible zinc finger protein 1	nucleoplasm|nucleolus|	negative regulation of transcription from RNA polymerase II promoter|negative regulation of transcription from RNA polymerase II promoter|branching involved in ureteric bud morphogenesis|transcription, DNA-templated|negative regulation of transcription, DNA-templated|	RNA polymerase II core promoter proximal region sequence-specific DNA binding|RNA polymerase II core promoter proximal region sequence-specific DNA binding|RNA polymerase II distal enhancer sequence-specific DNA binding|RNA polymerase II core promoter proximal region sequence-specific DNA binding transcription factor activity involved in negative regulation of transcription|RNA polymerase II core…	10	-1.6	12.9	10	-0.9	16.4	-1.1	27.7	0.00017	-1.9	-0.7	1	1
ENSG00000108312	UBTF	upstream binding transcription factor, RNA polymerase I	nucleoplasm|nucleolus|nucleolus|	chromatin silencing at rDNA|regulation of transcription from RNA polymerase I promoter|transcription from RNA polymerase I promoter|transcription initiation from RNA polymerase I promoter|transcription elongation from RNA polymerase I promoter|termination of RNA polymerase I transcription|gene expression|positive regulation of transcription from RNA polymerase I promoter|	DNA binding|protein binding|poly(A) RNA binding|	7	2.2	14.6	9	0.9	19.3	1.3	27.7	0.00017	0.7	2.5	1	1
ENSG00000120075	HOXB5	homeobox B5	nucleus|	transcription, DNA-templated|anatomical structure morphogenesis|anterior/posterior pattern specification|endothelial cell differentiation|positive regulation of transcription from RNA polymerase II promoter|embryonic skeletal system morphogenesis|	RNA polymerase II distal enhancer sequence-specific DNA binding|RNA polymerase II distal enhancer sequence-specific DNA binding transcription factor activity involved in positive regulation of transcription|	8	1.4	8.88	8	2.4	21.5	2.2	27.6	0.00017	1.1	3.8	1	1
ENSG00000168701	TMEM208	transmembrane protein 208	endoplasmic reticulum membrane|integral component of membrane|	autophagy|	None	10	0.8	5.26	10	1.6	25	1.5	27.6	0.00017	0.8	2.1	1	1
ENSG00000138231	DBR1	debranching RNA lariats 1	nucleus|	RNA splicing, via transesterification reactions|mRNA splicing, via spliceosome|RNA phosphodiester bond hydrolysis, endonucleolytic|	RNA lariat debranching enzyme activity|poly(A) RNA binding|metal ion binding|	8	1.2	17.9	9	0.7	12.2	1	27.5	0.00017	0.6	1.6	1	1
ENSG00000145782	ATG12	autophagy related 12	pre-autophagosomal structure membrane|pre-autophagosomal structure membrane|Atg12-Atg5-Atg16 complex|	autophagic vacuole assembly|autophagic vacuole assembly|mitochondrion degradation|C-terminal protein lipidation|cellular response to nitrogen starvation|negative regulation of type I interferon production|nucleophagy|innate immune response|	protein binding|Atg8 ligase activity|	10	0.9	13.7	10	1	14.1	0.9	27.4	0.00018	0.6	1.5	1	1
ENSG00000132139	GAS2L2	growth arrest-specific 2 like 2	stress fiber|cytoplasm|cytoplasm|cytoskeleton|microtubule|	microtubule bundle formation|negative regulation of microtubule depolymerization|cell cycle arrest|	microtubule binding|cytoskeletal adaptor activity|actin filament binding|	10	1	10.5	10	0.9	17.3	0.9	27.3	0.00018	0.6	1.6	1	1
ENSG00000176225	RTTN	rotatin	cytoplasm|ciliary basal body|	determination of left/right symmetry|	None	10	2.2	14.6	10	1.9	13.4	1.9	27.3	0.00018	1.2	2.9	1	1
ENSG00000171314	PGAM1	phosphoglycerate mutase 1 (brain)	cytoplasm|cytosol|cytosol|membrane|extracellular vesicular exosome|	carbohydrate metabolic process|glucose metabolic process|gluconeogenesis|glycolytic process|glycolytic process|regulation of glycolytic process|dephosphorylation|regulation of pentose-phosphate shunt|small molecule metabolic process|respiratory burst|	bisphosphoglycerate mutase activity|bisphosphoglycerate 2-phosphatase activity|phosphoglycerate mutase activity|phosphoglycerate mutase activity|phosphoglycerate mutase activity|protein binding|protein kinase binding|	7	1.5	7.68	10	0.9	21.1	0.9	27.3	0.00018	0.6	1.6	1	1
ENSG00000090273	NUDC	nudC nuclear distribution protein	nucleoplasm|cytoplasm|cytosol|microtubule|	mitotic cell cycle|mitotic nuclear division|multicellular organismal development|cell proliferation|	None	10	1.3	11.5	10	0.9	16.6	1.2	27.2	0.00018	0.6	1.7	1	1
ENSG00000197665	AC007952.6	N/A	None	None	None	9	1.1	22.9	9	0.7	5.57	1	27.2	0.00018	0.6	1.6	1	1
ENSG00000163832	ELP6	elongator acetyltransferase complex subunit 6	Elongator holoenzyme complex|	chromatin organization|transcription, DNA-templated|regulation of transcription, DNA-templated|biological_process|positive regulation of cell migration|	molecular_function|	10	0.7	12.5	10	1.7	17.4	1.1	27.2	0.00018	0.6	1.9	1	1
ENSG00000128524	ATP6V1F	ATPase, H+ transporting, lysosomal 14kDa, V1 subunit F	cytosol|membrane|proton-transporting two-sector ATPase complex|vacuolar proton-transporting V-type ATPase complex|proton-transporting V-type ATPase, V1 domain|extracellular vesicular exosome|	ATP catabolic process|cellular iron ion homeostasis|insulin receptor signaling pathway|ATP hydrolysis coupled proton transport|proton transport|transferrin transport|interaction with host|transmembrane transport|phagosome maturation|	protein binding|hydrogen ion transmembrane transporter activity|ATPase activity, uncoupled|proton-transporting ATPase activity, rotational mechanism|	7	0.7	4.6	8	1.7	25.3	1.1	27.1	0.00019	0.7	2.3	1	1
ENSG00000088038	CNOT3	CCR4-NOT transcription complex, subunit 3	cytoplasmic mRNA processing body|nucleus|cytosol|CCR4-NOT complex|	nuclear-transcribed mRNA catabolic process, deadenylation-dependent decay|nuclear-transcribed mRNA poly(A) tail shortening|trophectodermal cell differentiation|transcription, DNA-templated|regulation of transcription, DNA-templated|regulation of translation|gene expression|RNA metabolic process|mRNA metabolic process|gene silencing by RNA|regulation of stem cell maintenance|	protein binding|	10	1.4	3.19	10	2	25.3	1.9	27.1	0.00019	1.5	3.4	1	1
ENSG00000108654	DDX5	DEAD (Asp-Glu-Ala-Asp) box helicase 5	nucleus|nucleus|nucleolus|membrane|ribonucleoprotein complex|extracellular vesicular exosome|catalytic step 2 spliceosome|	negative regulation of transcription from RNA polymerase II promoter|regulation of alternative mRNA splicing, via spliceosome|mRNA splicing, via spliceosome|in utero embryonic development|ATP catabolic process|transcription, DNA-templated|circadian rhythm|cell growth|positive regulation of intracellular estrogen receptor signaling pathway|positive regulation of DNA damage response, signal transdu…	transcription coactivator activity|RNA helicase activity|RNA helicase activity|ATP-dependent RNA helicase activity|protein binding|calmodulin binding|ATP binding|enzyme binding|estrogen receptor binding|pre-mRNA binding|poly(A) RNA binding|calcium-dependent protein binding|androgen receptor binding|	10	0.7	11.3	10	0.7	16.2	0.7	27.1	0.00019	0.5	1.1	1	1
ENSG00000161381	PLXDC1	plexin domain containing 1	extracellular region|extracellular space|intracellular|cytoplasm|plasma membrane|plasma membrane|tight junction|integral component of membrane|dendrite|neuronal cell body|receptor complex|	angiogenesis|spinal cord development|	receptor activity|protein binding|	10	0.9	2.89	10	0.9	24.6	0.9	27.1	0.00019	0.6	1.5	1	1
ENSG00000179294	C17ORF96	chromosome 17 open reading frame 96	None	None	None	9	0.6	10.1	9	0.8	17.6	0.8	27	0.0002	0.5	1.2	1	1
ENSG00000102144	PGK1	phosphoglycerate kinase 1	cytosol|membrane|extracellular vesicular exosome|	carbohydrate metabolic process|glucose metabolic process|gluconeogenesis|glycolytic process|glycolytic process|phosphorylation|epithelial cell differentiation|small molecule metabolic process|	phosphoglycerate kinase activity|phosphoglycerate kinase activity|protein binding|ATP binding|	10	1.2	12.6	10	1	15.2	1.1	27	0.0002	0.7	1.6	1	1
ENSG00000100813	ACIN1	apoptotic chromatin condensation inducer 1	nucleus|cytoplasm|cytosol|plasma membrane|nuclear speck|exon-exon junction complex|ASAP complex|	ATP catabolic process|mRNA processing|apoptotic process|cellular component disassembly involved in execution phase of apoptosis|RNA splicing|erythrocyte differentiation|apoptotic chromosome condensation|positive regulation of apoptotic process|positive regulation of monocyte differentiation|negative regulation of mRNA splicing, via spliceosome|	nucleotide binding|nucleic acid binding|protein binding|ATPase activity|enzyme binding|poly(A) RNA binding|	10	-1.1	12.2	10	-1.1	15.2	-1.1	27	0.0002	-1.5	-0.7	1	1
ENSG00000166847	DCTN5	dynactin 5 (p25)	condensed chromosome kinetochore|centrosome|cytosol|	antigen processing and presentation of exogenous peptide antigen via MHC class II|	None	8	1.1	16.8	7	1.3	10.8	1.2	26.9	0.00021	0.8	2	1	1
ENSG00000168256	NKIRAS2	NFKB inhibitor interacting Ras-like 2	cellular_component|cytoplasm|membrane|	GTP catabolic process|I-kappaB kinase/NF-kappaB signaling|small GTPase mediated signal transduction|	GTPase activity|GTP binding|	10	1.3	16.7	10	1.3	10.7	1.3	26.9	0.00021	0.7	1.9	1	1
ENSG00000087087	SRRT	serrate, RNA effector molecule	nucleoplasm|cytoplasm|	transcription, DNA-templated|regulation of transcription, DNA-templated|cell proliferation|primary miRNA processing|response to arsenic-containing substance|neuronal stem cell maintenance|	DNA binding|protein binding|poly(A) RNA binding|	10	0.8	4.55	10	1.1	23.1	1	26.9	0.00021	0.7	1.6	1	1
ENSG00000141736	ERBB2	v-erb-b2 avian erythroblastic leukemia viral oncogene homolog 2	nucleus|cytoplasm|plasma membrane|plasma membrane|plasma membrane|endosome membrane|integral component of membrane|basolateral plasma membrane|apical plasma membrane|cytoplasmic vesicle|receptor complex|receptor complex|perinuclear region of cytoplasm|	positive regulation of protein phosphorylation|transcription, DNA-templated|protein phosphorylation|signal transduction|cell surface receptor signaling pathway|enzyme linked receptor protein signaling pathway|transmembrane receptor protein tyrosine kinase signaling pathway|transmembrane receptor protein tyrosine kinase signaling pathway|epidermal growth factor receptor signaling pathway|nervous s…	RNA polymerase I core binding|protein tyrosine kinase activity|protein tyrosine kinase activity|protein tyrosine kinase activity|transmembrane receptor protein tyrosine kinase activity|receptor signaling protein tyrosine kinase activity|transmembrane signaling receptor activity|epidermal growth factor-activated receptor activity|protein binding|ATP binding|protein C-terminus binding|growth factor…	10	1	13.4	10	0.7	14.6	0.8	26.9	0.00021	0.5	1.2	1	1
ENSG00000120742	SERP1	stress-associated endoplasmic reticulum protein 1	endoplasmic reticulum|endoplasmic reticulum membrane|ribosome|cytoplasmic microtubule|integral component of membrane|	skeletal system development|glucose metabolic process|cellular protein modification process|protein glycosylation|response to stress|activation of signaling protein activity involved in unfolded protein response|plasma membrane organization|post-embryonic development|multicellular organismal aging|protein transport|endoplasmic reticulum unfolded protein response|positive regulation of insulin sec…	None	10	1.2	12.7	10	1.4	14.6	1.2	26.9	0.00021	0.8	1.9	1	1
ENSG00000036549	ZZZ3	zinc finger, ZZ-type containing 3	Ada2/Gcn5/Ada3 transcription activator complex|	chromatin organization|transcription, DNA-templated|regulation of transcription, DNA-templated|	DNA binding|chromatin binding|protein binding|zinc ion binding|	9	-1.1	8.37	9	-1.3	19	-1.1	26.8	0.00021	-1.8	-0.7	1	1
ENSG00000066422	ZBTB11	zinc finger and BTB domain containing 11	nucleus|	transcription, DNA-templated|regulation of transcription, DNA-templated|biological_process|	molecular_function|DNA binding|metal ion binding|	10	1.9	3.09	10	1.9	24.1	1.9	26.8	0.00021	1	2.8	1	1
ENSG00000163466	ARPC2	actin related protein 2/3 complex, subunit 2, 34kDa	cytoplasm|endosome|Golgi apparatus|cytosol|Arp2/3 protein complex|plasma membrane|focal adhesion|actin cytoskeleton|cell leading edge|neuron projection|synapse|extracellular vesicular exosome|	cellular component movement|positive regulation of lamellipodium assembly|positive regulation of actin filament polymerization|Fc-gamma receptor signaling pathway involved in phagocytosis|innate immune response|positive regulation of substrate adhesion-dependent cell spreading|	actin binding|structural constituent of cytoskeleton|protein binding|kinesin binding|AP-1 adaptor complex binding|Arp2/3 complex binding|	10	0.6	7.11	10	0.9	20	0.9	26.7	0.00022	0.6	1.4	1	1
ENSG00000204392	LSM2	LSM2 homolog, U6 small nuclear RNA associated (S. cerevisiae)	nucleoplasm|cytosol|catalytic step 2 spliceosome|	nuclear-transcribed mRNA catabolic process, deadenylation-dependent decay|mRNA splicing, via spliceosome|mRNA splicing, via spliceosome|RNA splicing|gene expression|RNA metabolic process|mRNA metabolic process|exonucleolytic nuclear-transcribed mRNA catabolic process involved in deadenylation-dependent decay|	protein binding|U6 snRNA binding|protein kinase binding|poly(A) RNA binding|	6	-0.5	2.15	7	-2	28	-2	26.7	0.00022	-3.4	-1.3	1	1
ENSG00000121897	LIAS	lipoic acid synthetase	mitochondrion|	neural tube closure|inflammatory response|response to oxidative stress|lipoate biosynthetic process|protein lipoylation|response to lipopolysaccharide|	lipoate synthase activity|metal ion binding|4 iron, 4 sulfur cluster binding|	10	1.3	21.7	10	0.5	9.97	0.9	26.7	0.00022	0.4	1.4	1	1
ENSG00000181885	CLDN7	claudin 7	tight junction|integral component of membrane|lateral plasma membrane|	calcium-independent cell-cell adhesion|	structural molecule activity|protein binding|identical protein binding|	10	1	15.5	10	0.6	13	0.8	26.7	0.00022	0.5	1.2	1	1
ENSG00000131100	ATP6V1E1	ATPase, H+ transporting, lysosomal 31kDa, V1 subunit E1	mitochondrion|lysosomal membrane|endosome|cytosol|cytosol|microvillus|apical plasma membrane|proton-transporting two-sector ATPase complex|proton-transporting two-sector ATPase complex, catalytic domain|extracellular vesicular exosome|	cellular iron ion homeostasis|metabolic process|insulin receptor signaling pathway|ATP hydrolysis coupled proton transport|proton transport|transferrin transport|interaction with host|transmembrane transport|phagosome maturation|	protein binding|hydrogen-exporting ATPase activity, phosphorylative mechanism|proton-transporting ATPase activity, rotational mechanism|ATPase binding|	9	1.9	6.4	9	2	20.7	2	26.7	0.00022	1.1	2.9	1	1
ENSG00000238083	LRRC37A2	leucine rich repeat containing 37, member A2	integral component of membrane|	None	None	10	1	9.98	10	0.5	19.7	1	26.6	0.00023	0.4	2.7	1	1
ENSG00000143393	PI4KB	phosphatidylinositol 4-kinase, catalytic, beta	Golgi membrane|cytoplasm|mitochondrial outer membrane|endosome|cytosol|plasma membrane|rough endoplasmic reticulum membrane|perinuclear region of cytoplasm|	phospholipid metabolic process|phosphatidylinositol biosynthetic process|receptor-mediated endocytosis|signal transduction|small molecule metabolic process|phosphatidylinositol phosphorylation|phosphatidylinositol-mediated signaling|	1-phosphatidylinositol 4-kinase activity|protein binding|ATP binding|	10	1	12.5	10	1	14.5	1	26.6	0.00023	0.7	1.5	1	1
ENSG00000183597	TANGO2	transport and golgi organization 2 homolog (Drosophila)	mitochondrion|	None	None	10	-0.7	1.1	10	-2.9	29.3	-2.9	26.6	0.00023	-5	-1.7	1	1
ENSG00000138092	CENPO	centromere protein O	condensed chromosome kinetochore|nucleus|nucleoplasm|cytosol|	mitotic cell cycle|nucleosome assembly|centromere-specific nucleosome assembly|	None	9	1.3	4.18	9	1.5	23	1.4	26.6	0.00023	1	2.3	1	1
ENSG00000135040	NAA35	N(alpha)-acetyltransferase 35, NatC auxiliary subunit	cytoplasm|cytoplasm|polysome|NatC complex|	negative regulation of apoptotic process|smooth muscle cell proliferation|	protein binding|	10	0.9	11	10	1.7	16.8	1	26.5	0.00024	0.6	1.9	1	1
ENSG00000224730	AC009892.10	N/A	None	None	None	10	0.7	6.46	10	1.3	23.6	1.2	26.4	0.00027	0.7	1.8	1	1
ENSG00000264187	RP11-45M22.4	N/A	None	None	None	10	0.5	4.5	10	0.8	22.9	0.7	26.3	0.00029	0.5	1.1	1	1
ENSG00000179284	DAND5	DAN domain family member 5, BMP antagonist	extracellular region|	determination of left/right asymmetry in lateral mesoderm|ventricular septum development|atrial septum development|negative regulation of transforming growth factor beta receptor signaling pathway|negative regulation of BMP signaling pathway|sequestering of nodal from receptor via nodal binding|determination of heart left/right asymmetry|negative regulation of nodal signaling pathway|	morphogen activity|	10	0.6	8.9	10	0.8	18.1	0.8	26.3	0.00029	0.5	1.4	1	1
ENSG00000141140	MYO19	myosin XIX	cytoplasm|mitochondrial outer membrane|myosin complex|	metabolic process|	motor activity|actin binding|ATP binding|	10	0.8	5.97	10	1.6	21.1	0.8	26.3	0.00029	0.6	1.9	1	1
ENSG00000175121	WFDC5	WAP four-disulfide core domain 5	extracellular region|	negative regulation of endopeptidase activity|	serine-type endopeptidase inhibitor activity|	10	-1.7	3.14	10	-3.2	26	-3.1	26.3	0.00029	-5.9	-2	1	1
ENSG00000172795	DCP2	decapping mRNA 2	cytoplasmic mRNA processing body|nucleus|cytosol|RISC complex|	nuclear-transcribed mRNA catabolic process, nonsense-mediated decay|nuclear-transcribed mRNA catabolic process, deadenylation-dependent decay|mRNA catabolic process|gene expression|RNA metabolic process|mRNA metabolic process|exonucleolytic nuclear-transcribed mRNA catabolic process involved in deadenylation-dependent decay|histone mRNA catabolic process|RNA phosphodiester bond hydrolysis, exonuc…	RNA binding|protein binding|exoribonuclease activity, producing 5'-phosphomonoesters|manganese ion binding|m7G(5')pppN diphosphatase activity|	8	0.7	11	8	1.4	18.9	1.2	26.3	0.00029	0.7	1.8	1	1
ENSG00000115446	UNC50	unc-50 homolog (C. elegans)	Golgi membrane|nuclear inner membrane|integral component of membrane|	cell surface receptor signaling pathway|protein transport|	RNA binding|	9	-0.2	0.333	9	-1.7	28.6	-1.4	26.2	0.00029	-2.7	-0.9	1	1
ENSG00000173692	PSMD1	proteasome (prosome, macropain) 26S subunit, non-ATPase, 1	proteasome complex|nucleoplasm|cytosol|proteasome regulatory particle|membrane|proteasome accessory complex|extracellular vesicular exosome|	G1/S transition of mitotic cell cycle|protein polyubiquitination|mitotic cell cycle|antigen processing and presentation of peptide antigen via MHC class I|antigen processing and presentation of exogenous peptide antigen via MHC class I, TAP-dependent|regulation of cellular amino acid metabolic process|apoptotic process|DNA damage response, signal transduction by p53 class mediator resulting in ce…	enzyme regulator activity|	7	1.3	3.4	8	1.4	23.2	1.3	26.2	0.00029	0.9	2.2	1	1
ENSG00000101972	STAG2	stromal antigen 2	chromosome, centromeric region|chromatin|nucleus|nucleus|nucleoplasm|chromosome|nucleolus|cytosol|plasma membrane|actin cytoskeleton|membrane|intermediate filament cytoskeleton|	mitotic cell cycle|sister chromatid cohesion|mitotic nuclear division|meiotic nuclear division|stem cell maintenance|negative regulation of DNA endoreduplication|	protein binding|	10	-0.5	3.1	10	-1.1	23.7	-1.1	26.2	0.00029	-1.7	-0.8	1	1
ENSG00000180979	LRRC57	leucine rich repeat containing 57	extracellular vesicular exosome|	None	None	10	1.2	10.8	10	0.9	16.4	0.9	26.2	0.00029	0.6	1.6	1	1
ENSG00000151465	CDC123	cell division cycle 123	cytoplasm|	cell cycle arrest|regulation of mitotic cell cycle|positive regulation of cell proliferation|cell division|	None	8	-1.5	14.6	9	-1.4	12.1	-1.4	26.1	0.0003	-2.2	-1	1	1
ENSG00000131966	ACTR10	actin-related protein 10 homolog (S. cerevisiae)	cytoplasm|dynactin complex|	microtubule-based movement|	None	9	0.6	4.05	10	1.8	24.8	1.2	26.1	0.0003	0.8	2.4	1	1
ENSG00000109065	NAT9	N-acetyltransferase 9 (GCN5-related, putative)	protein complex|	metabolic process|	N-acetyltransferase activity|	9	1.1	12.8	9	1.7	14.5	1.4	26	0.0003	0.6	2.1	1	1
ENSG00000124194	GDAP1L1	ganglioside induced differentiation associated protein 1-like 1	None	None	None	10	-1.5	8.69	10	-3	21.5	-2.9	26	0.0003	-5.4	-1.5	1	1
ENSG00000120948	TARDBP	TAR DNA binding protein	nucleus|	regulation of transcription, DNA-templated|transcription from RNA polymerase II promoter|mRNA processing|cell death|RNA splicing|negative regulation by host of viral transcription|3'-UTR-mediated mRNA stabilization|	nucleotide binding|double-stranded DNA binding|sequence-specific DNA binding transcription factor activity|RNA binding|mRNA 3'-UTR binding|protein binding|identical protein binding|poly(A) RNA binding|	10	0.5	5.36	10	1	23.7	0.9	26	0.0003	0.5	1.4	1	1
ENSG00000156466	GDF6	growth differentiation factor 6	extracellular space|	apoptotic process|positive regulation of pathway-restricted SMAD protein phosphorylation|BMP signaling pathway|activin receptor signaling pathway|growth|positive regulation of neuron differentiation|positive regulation of transcription, DNA-templated|pathway-restricted SMAD protein phosphorylation|retinal cell apoptotic process|	cytokine activity|growth factor activity|protein homodimerization activity|	10	0.9	20.3	10	0.5	8.21	0.7	26	0.0003	0.5	1.2	1	1
ENSG00000099797	TECR	trans-2,3-enoyl-CoA reductase	nucleus|endoplasmic reticulum|endoplasmic reticulum membrane|integral component of endoplasmic reticulum membrane|	triglyceride biosynthetic process|fatty acid elongation|long-chain fatty-acyl-CoA biosynthetic process|very long-chain fatty acid biosynthetic process|cellular lipid metabolic process|small molecule metabolic process|oxidation-reduction process|	oxidoreductase activity, acting on the CH-CH group of donors|	10	0.7	7.3	10	2.5	21.2	0.6	26	0.0003	0.4	2.8	1	1
ENSG00000005884	ITGA3	integrin, alpha 3 (antigen CD49C, alpha 3 subunit of VLA-3 receptor)	plasma membrane|plasma membrane|integrin complex|cell surface|basolateral plasma membrane|growth cone|integrin alpha3-beta1 complex|receptor complex|synapse|perinuclear region of cytoplasm|extracellular vesicular exosome|	neuron migration|cell-matrix adhesion|integrin-mediated signaling pathway|heart development|blood coagulation|memory|positive regulation of gene expression|positive regulation of epithelial cell migration|positive regulation of cell-substrate adhesion|positive regulation of neuron projection development|extracellular matrix organization|negative regulation of cell projection organization|response…	fibronectin binding|integrin binding|protein binding|collagen binding|protein domain specific binding|laminin binding|metal ion binding|protein heterodimerization activity|	10	1	11.7	10	0.7	14.7	0.8	25.9	0.0003	0.5	1.2	1	1
ENSG00000184009	ACTG1	actin, gamma 1	extracellular space|nucleus|cytosol|cytoskeleton|membrane|myofibril|filamentous actin|extracellular vesicular exosome|blood microparticle|	retina homeostasis|cellular component movement|axon guidance|cell junction assembly|adherens junction organization|Fc-gamma receptor signaling pathway involved in phagocytosis|innate immune response|sarcomere organization|cell-cell junction organization|membrane organization|	structural constituent of cytoskeleton|protein binding|ATP binding|identical protein binding|	9	1.3	9.78	9	1.1	16.7	1.2	25.9	0.0003	0.8	1.9	1	1
ENSG00000170291	ELP5	elongator acetyltransferase complex subunit 5	nucleus|cytoplasm|Elongator holoenzyme complex|	chromatin organization|transcription, DNA-templated|regulation of transcription, DNA-templated|positive regulation of cell migration|	protein binding|	9	1	11.4	9	1.4	15.1	1.1	25.9	0.0003	0.7	1.8	1	1
ENSG00000142168	SOD1	superoxide dismutase 1, soluble	extracellular region|extracellular space|nucleus|cytoplasm|mitochondrion|mitochondrial intermembrane space|mitochondrial matrix|peroxisome|peroxisome|cytosol|cytosol|plasma membrane|extracellular matrix|cytoplasmic vesicle|dendrite cytoplasm|neuronal cell body|protein complex|extracellular vesicular exosome|	activation of MAPK activity|response to superoxide|ovarian follicle development|positive regulation of cytokine production|placenta development|retina homeostasis|response to amphetamine|myeloid cell homeostasis|platelet degranulation|glutathione metabolic process|superoxide metabolic process|superoxide metabolic process|cellular iron ion homeostasis|spermatogenesis|embryo implantation|embryo imp…	superoxide dismutase activity|superoxide dismutase activity|superoxide dismutase activity|copper ion binding|protein binding|zinc ion binding|protein phosphatase 2B binding|identical protein binding|protein homodimerization activity|Rac GTPase binding|chaperone binding|	10	0.7	5.95	10	0.6	20.4	0.7	25.9	0.0003	0.4	1	1	1
ENSG00000159210	SNF8	SNF8, ESCRT-II complex subunit	nucleus|transcription factor complex|cytosol|late endosome membrane|extracellular vesicular exosome|	transcription, DNA-templated|regulation of transcription from RNA polymerase II promoter|protein transport|endosomal transport|membrane organization|	protein binding|transcription factor binding|protein homodimerization activity|	10	1.4	20.3	10	0.8	8.28	1.1	25.8	0.00031	0.6	1.8	1	1
ENSG00000156575	PRG3	proteoglycan 3	None	histamine biosynthetic process|immune response|negative regulation of translation|leukotriene biosynthetic process|neutrophil activation|superoxide anion generation|positive regulation of interleukin-8 biosynthetic process|basophil activation|	carbohydrate binding|	10	-1.4	13.2	10	-0.8	14.8	-1.1	25.7	0.00032	-1.7	-0.6	1	1
ENSG00000205021	CCL3L1	chemokine (C-C motif) ligand 3-like 1	None	None	None	10	1.3	16.1	10	1.4	10.1	1.3	25.7	0.00032	0.8	1.9	1	1
ENSG00000167674	HDGFRP2	hepatoma-derived growth factor-related protein 2	nucleus|	transcription, DNA-templated|	DNA binding|chromatin binding|	10	0.8	6.3	10	1.2	21.4	1	25.7	0.00032	0.7	1.6	1	1
ENSG00000116044	NFE2L2	nuclear factor, erythroid 2-like 2	chromatin|nucleus|cytoplasm|centrosome|cytosol|plasma membrane|	transcription from RNA polymerase II promoter|proteasomal ubiquitin-independent protein catabolic process|protein ubiquitination|positive regulation of blood coagulation|endoplasmic reticulum unfolded protein response|positive regulation of transcription from RNA polymerase II promoter in response to stress|proteasome-mediated ubiquitin-dependent protein catabolic process|positive regulation of t…	RNA polymerase II activating transcription factor binding|DNA binding|sequence-specific DNA binding transcription factor activity|protein binding|protein domain specific binding|sequence-specific DNA binding|	10	-2	7.18	10	-2.3	19.3	-2.1	25.7	0.00032	-3	-1	1	1
ENSG00000131473	ACLY	ATP citrate lyase	nucleus|cytoplasm|mitochondrion|cytosol|plasma membrane|citrate lyase complex|membrane|extracellular vesicular exosome|	citrate metabolic process|energy reserve metabolic process|ATP catabolic process|lipid biosynthetic process|coenzyme A metabolic process|triglyceride biosynthetic process|positive regulation of cellular metabolic process|long-chain fatty-acyl-CoA biosynthetic process|cellular lipid metabolic process|cellular carbohydrate metabolic process|small molecule metabolic process|	ATP citrate synthase activity|succinate-CoA ligase (ADP-forming) activity|protein binding|ATP binding|metal ion binding|cofactor binding|	10	1.3	11.7	10	1.1	14.9	1.1	25.6	0.00032	0.8	1.8	1	1
ENSG00000230055	CISD3	CDGSH iron sulfur domain 3	mitochondrion|	None	metal ion binding|2 iron, 2 sulfur cluster binding|	10	0.6	10.2	10	0.9	16.6	0.9	25.6	0.00032	0.5	1.4	1	1
ENSG00000161939	RNASEK-C17ORF49	RNASEK-C17orf49 readthrough	None	None	None	9	0.7	15.7	10	1	10.7	0.8	25.6	0.00032	0.5	1.3	1	1
ENSG00000099338	CATSPERG	catsper channel auxiliary subunit gamma	plasma membrane|CatSper complex|sperm principal piece|	multicellular organismal development|spermatogenesis|single fertilization|cell differentiation|multicellular organism reproduction|sperm-egg recognition|	None	10	1	16.9	10	0.7	9.4	0.8	25.5	0.00032	0.5	1.3	1	1
ENSG00000123219	CENPK	centromere protein K	condensed chromosome kinetochore|nucleoplasm|cytosol|	mitotic cell cycle|nucleosome assembly|centromere-specific nucleosome assembly|positive regulation of transcription from RNA polymerase II promoter|	None	9	0.9	5.33	10	1.9	22.8	1.8	25.5	0.00032	1.1	2.8	1	1
ENSG00000269242	CTD-2192J16.22	N/A	None	None	None	10	0.7	10.3	10	0.9	15.9	0.9	25.5	0.00032	0.5	1.2	1	1
ENSG00000076351	SLC46A1	solute carrier family 46 (folate transporter), member 1	cytoplasm|plasma membrane|integral component of membrane|apical plasma membrane|brush border membrane|	vitamin metabolic process|water-soluble vitamin metabolic process|cellular iron ion homeostasis|folic acid transport|heme transport|small molecule metabolic process|folic acid metabolic process|methotrexate transport|transmembrane transport|	folic acid binding|folic acid transporter activity|heme transporter activity|methotrexate transporter activity|	10	0.6	6.6	10	0.8	19.6	0.7	25.5	0.00032	0.5	1.2	1	1
ENSG00000142039	CCDC97	coiled-coil domain containing 97	None	None	None	10	1	12	10	1.7	14.5	1	25.4	0.00032	0.5	1.9	1	1
ENSG00000143621	ILF2	interleukin enhancer binding factor 2	nucleus|nucleolus|cytoplasm|membrane|ribonucleoprotein complex|	transcription, DNA-templated|immune response|positive regulation of transcription, DNA-templated|	DNA binding|double-stranded RNA binding|protein binding|ATP binding|transferase activity|poly(A) RNA binding|	7	0.9	9.83	7	1.4	16.8	1.2	25.4	0.00032	0.7	2	1	1
ENSG00000000419	DPM1	dolichyl-phosphate mannosyltransferase polypeptide 1, catalytic subunit	nucleus|endoplasmic reticulum|endoplasmic reticulum membrane|endoplasmic reticulum membrane|membrane|dolichol-phosphate-mannose synthase complex|	dolichol-linked oligosaccharide biosynthetic process|C-terminal protein lipidation|GPI anchor biosynthetic process|protein N-linked glycosylation via asparagine|dolichol metabolic process|GDP-mannose metabolic process|protein mannosylation|protein O-linked mannosylation|post-translational protein modification|cellular protein metabolic process|	dolichyl-phosphate-mannose-protein mannosyltransferase activity|dolichyl-phosphate beta-D-mannosyltransferase activity|protein binding|mannose binding|alcohol binding|	10	-0.7	9.7	10	-1.1	16.9	-0.9	25.4	0.00032	-1.4	-0.6	1	1
ENSG00000175166	PSMD2	proteasome (prosome, macropain) 26S subunit, non-ATPase, 2	proteasome complex|nucleoplasm|cytosol|proteasome regulatory particle|membrane|proteasome accessory complex|extracellular vesicular exosome|	G1/S transition of mitotic cell cycle|protein polyubiquitination|mitotic cell cycle|antigen processing and presentation of peptide antigen via MHC class I|antigen processing and presentation of exogenous peptide antigen via MHC class I, TAP-dependent|regulation of cellular amino acid metabolic process|apoptotic process|DNA damage response, signal transduction by p53 class mediator resulting in ce…	protein binding|enzyme regulator activity|	9	1.8	8.26	9	1	18.2	1	25.4	0.00032	0.6	1.9	1	1
ENSG00000088930	XRN2	5'-3' exoribonuclease 2	nucleus|nucleolus|membrane|aggresome|	DNA catabolic process, exonucleolytic|DNA-templated transcription, termination|regulation of transcription, DNA-templated|RNA processing|mRNA processing|RNA catabolic process|spermatogenesis|cell growth|RNA metabolic process|RNA phosphodiester bond hydrolysis, exonucleolytic|RNA phosphodiester bond hydrolysis, exonucleolytic|	nuclease activity|5'-3' exoribonuclease activity|zinc ion binding|5'-3' exonuclease activity|poly(A) RNA binding|	10	-1.4	11.9	10	-1	14.9	-1.2	25.4	0.00032	-1.9	-0.8	1	1
ENSG00000100387	RBX1	ring-box 1, E3 ubiquitin protein ligase	nucleoplasm|cytosol|cytosol|SCF ubiquitin ligase complex|SCF ubiquitin ligase complex|VCB complex|cullin-RING ubiquitin ligase complex|Cul2-RING ubiquitin ligase complex|Cul3-RING ubiquitin ligase complex|Cul4A-RING E3 ubiquitin ligase complex|Cul4B-RING E3 ubiquitin ligase complex|Cul5-RING ubiquitin ligase complex|Cul7-RING ubiquitin ligase complex|	DNA repair|protein monoubiquitination|Notch signaling pathway|viral process|protein ubiquitination|SCF-dependent proteasomal ubiquitin-dependent protein catabolic process|SCF-dependent proteasomal ubiquitin-dependent protein catabolic process|proteasome-mediated ubiquitin-dependent protein catabolic process|protein neddylation|regulation of transcription from RNA polymerase II promoter in respons…	ubiquitin-protein transferase activity|ubiquitin-protein transferase activity|protein binding|zinc ion binding|NEDD8 ligase activity|ubiquitin protein ligase binding|protein complex binding|	9	0.6	5.32	9	2.7	25.6	0.8	25.4	0.00032	0.7	3.6	1	1
ENSG00000065000	AP3D1	adaptor-related protein complex 3, delta 1 subunit	Golgi membrane|lysosomal membrane|Golgi apparatus|endosome membrane|membrane|membrane coat|terminal bouton|	eye pigment biosynthetic process|intracellular protein transport|anterograde axon cargo transport|melanosome organization|protein localization to organelle|endosome to melanosome transport|antigen processing and presentation, exogenous lipid antigen via MHC class Ib|anterograde synaptic vesicle transport|synaptic vesicle membrane organization|positive regulation of NK T cell differentiation|regul…	transporter activity|protein transporter activity|	9	0.9	6.56	10	1	19.2	0.9	25.3	0.00034	0.6	1.4	1	1
ENSG00000062822	POLD1	polymerase (DNA directed), delta 1, catalytic subunit	nucleotide-excision repair complex|nucleus|nucleoplasm|cytoplasm|membrane|aggresome|delta DNA polymerase complex|	mitotic cell cycle|telomere maintenance via recombination|telomere maintenance|DNA synthesis involved in DNA repair|DNA synthesis involved in DNA repair|DNA replication|DNA strand elongation involved in DNA replication|DNA repair|transcription-coupled nucleotide-excision repair|base-excision repair|base-excision repair, gap-filling|nucleotide-excision repair|nucleotide-excision repair, DNA gap fi…	nucleotide binding|DNA binding|chromatin binding|DNA-directed DNA polymerase activity|protein binding|3'-5' exonuclease activity|metal ion binding|4 iron, 4 sulfur cluster binding|	9	1.7	19.1	8	0.7	11.1	1.5	25.3	0.00034	0.8	2.4	1	1
ENSG00000165280	VCP	valosin containing protein	proteasome complex|Hrd1p ubiquitin ligase complex|nucleus|nucleus|cytoplasm|endoplasmic reticulum|endoplasmic reticulum membrane|lipid particle|cytosol|site of double-strand break|intracellular membrane-bounded organelle|perinuclear region of cytoplasm|extracellular vesicular exosome|	ATP catabolic process|DNA repair|double-strand break repair|ER to Golgi vesicle-mediated transport|activation of cysteine-type endopeptidase activity involved in apoptotic process|cellular response to DNA damage stimulus|protein ubiquitination|protein ubiquitination|protein N-linked glycosylation via asparagine|translesion synthesis|ER-associated ubiquitin-dependent protein catabolic process|ER-a…	receptor binding|protein binding|ATP binding|lipid binding|ATPase activity|protein phosphatase binding|protein domain specific binding|polyubiquitin binding|protein complex binding|deubiquitinase activator activity|identical protein binding|ADP binding|poly(A) RNA binding|ubiquitin-specific protease binding|	8	-2.1	5.05	10	2.5	23.2	2.4	25.3	0.00034	1.8	4.7	1	1
ENSG00000181513	ACBD4	acyl-CoA binding domain containing 4	None	None	fatty-acyl-CoA binding|lipid binding|	10	0.9	8.04	10	3.3	23.5	3.3	25.2	0.00034	0.6	6	1	1
ENSG00000143624	INTS3	integrator complex subunit 3	nucleus|integrator complex|SOSS complex|	DNA repair|cellular response to DNA damage stimulus|mitotic cell cycle checkpoint|response to ionizing radiation|snRNA processing|	protein binding|	9	1.2	20.9	8	0.6	8.15	1.1	25.2	0.00034	0.6	1.8	1	1
ENSG00000161682	FAM171A2	family with sequence similarity 171, member A2	integral component of membrane|	None	None	10	1	8.63	10	1	17	1	25.2	0.00034	0.6	1.6	1	1
ENSG00000029725	RABEP1	rabaptin, RAB GTPase binding effector protein 1	endosome|early endosome|endocytic vesicle|intracellular membrane-bounded organelle|recycling endosome|	endocytosis|apoptotic process|protein transport|positive regulation of GTPase activity|membrane fusion|	GTPase activator activity|protein binding|growth factor activity|protein homodimerization activity|	10	0.8	11.4	10	0.8	14.2	0.8	25.2	0.00034	0.5	1.2	1	1
ENSG00000144028	SNRNP200	small nuclear ribonucleoprotein 200kDa (U5)	nucleus|nucleoplasm|spliceosomal complex|U5 snRNP|membrane|catalytic step 2 spliceosome|	cis assembly of pre-catalytic spliceosome|mRNA splicing, via spliceosome|mRNA splicing, via spliceosome|mRNA splicing, via spliceosome|osteoblast differentiation|ATP catabolic process|RNA splicing|gene expression|	ATP-dependent RNA helicase activity|protein binding|ATP binding|ATP-dependent helicase activity|identical protein binding|poly(A) RNA binding|	10	1.8	9.98	10	2	15.8	1.9	25.1	0.00036	1.2	2.9	1	1
ENSG00000182472	CAPN12	calpain 12	cytoplasm|	proteolysis|	calcium-dependent cysteine-type endopeptidase activity|calcium ion binding|	10	0.8	14.4	10	0.6	12.1	0.7	25.1	0.00036	0.5	1.3	1	1
ENSG00000108590	MED31	mediator complex subunit 31	nucleoplasm|mediator complex|	regulation of transcription from RNA polymerase II promoter|transcription initiation from RNA polymerase II promoter|protein complex assembly|gene expression|negative regulation of fibroblast proliferation|limb development|	RNA polymerase II transcription cofactor activity|protein binding|protein complex binding|	10	2.6	19.3	10	1.6	8.16	2.3	25	0.00037	1.5	3.9	1	1
ENSG00000007392	LUC7L	LUC7-like (S. cerevisiae)	U1 snRNP|	mRNA splice site selection|negative regulation of striated muscle tissue development|	mRNA binding|protein binding|identical protein binding|RS domain binding|	10	-2.1	11.2	10	-1.6	14.9	-1.9	25	0.00037	-3.1	-1.4	1	1
ENSG00000104897	SF3A2	splicing factor 3a, subunit 2, 66kDa	nucleoplasm|spliceosomal complex|small nuclear ribonucleoprotein complex|catalytic step 2 spliceosome|	mRNA 3'-splice site recognition|mRNA splicing, via spliceosome|mRNA splicing, via spliceosome|mRNA processing|RNA splicing|gene expression|	protein binding|zinc ion binding|poly(A) RNA binding|	7	0.9	8.99	8	0.9	16.4	0.9	25	0.00037	0.6	1.5	1	1
ENSG00000115524	SF3B1	splicing factor 3b, subunit 1, 155kDa	nucleus|nucleoplasm|spliceosomal complex|U12-type spliceosomal complex|nuclear speck|intracellular membrane-bounded organelle|catalytic step 2 spliceosome|	RNA splicing, via transesterification reactions|mRNA splicing, via spliceosome|mRNA splicing, via spliceosome|mRNA splicing, via spliceosome|RNA splicing|anterior/posterior pattern specification|gene expression|	chromatin binding|protein binding|poly(A) RNA binding|	10	0.6	4.27	10	0.9	21.8	0.8	25	0.00037	0.6	1.4	1	1
ENSG00000125651	GTF2F1	general transcription factor IIF, polypeptide 1, 74kDa	nucleus|nucleoplasm|transcription factor TFIIF complex|cell junction|	mRNA splicing, via spliceosome|transcription from RNA polymerase II promoter|transcription initiation from RNA polymerase II promoter|transcription elongation from RNA polymerase II promoter|7-methylguanosine mRNA capping|RNA splicing|response to virus|gene expression|viral process|positive regulation of catalytic activity|positive regulation of transcription from RNA polymerase II promoter|posit…	DNA binding|transcription coactivator activity|catalytic activity|protein binding|transcription factor binding|phosphatase activator activity|poly(A) RNA binding|	10	2.4	13.9	10	1.1	15.4	1.2	24.9	0.00039	0.7	2.8	1	1
ENSG00000177963	RIC8A	RIC8 guanine nucleotide exchange factor A	cytoplasm|plasma membrane|	in utero embryonic development|vasculature development|adenylate cyclase-inhibiting G-protein coupled receptor signaling pathway|visual learning|cell migration involved in gastrulation|positive regulation of GTPase activity|cell-cell adhesion involved in gastrulation|basement membrane organization|	guanyl-nucleotide exchange factor activity|protein binding|	10	-0.6	6.43	10	-1.6	20.9	-0.9	24.9	0.00039	-1.9	-0.6	1	1
ENSG00000104853	CLPTM1	cleft lip and palate associated transmembrane protein 1	integral component of plasma membrane|external side of plasma membrane|membrane|	multicellular organismal development|cell differentiation|regulation of T cell differentiation in thymus|	protein binding|	9	1.1	13.5	10	1.4	11.9	1.2	24.9	0.00039	0.6	1.8	1	1
ENSG00000112031	MTRF1L	mitochondrial translational release factor 1-like	mitochondrion|	translational termination|	translation release factor activity, codon specific|	10	0.9	12.3	10	0.9	13	0.9	24.9	0.00039	0.6	1.4	1	1
ENSG00000182173	TSEN54	TSEN54 tRNA splicing endonuclease subunit	nucleolus|	tRNA splicing, via endonucleolytic cleavage and ligation|mRNA processing|	None	10	0.6	9.53	10	1	17.1	1	24.9	0.00039	0.6	1.4	1	1
ENSG00000129562	DAD1	defender against cell death 1	endoplasmic reticulum membrane|oligosaccharyltransferase complex|oligosaccharyltransferase complex|membrane|integral component of membrane|extracellular vesicular exosome|	blastocyst development|protein glycosylation|apoptotic process|response to nutrient|protein N-linked glycosylation via asparagine|protein N-linked glycosylation via asparagine|response to drug|negative regulation of apoptotic process|post-translational protein modification|cellular protein metabolic process|	oligosaccharyl transferase activity|dolichyl-diphosphooligosaccharide-protein glycotransferase activity|	8	1.8	21	9	0.8	8.1	1.5	24.9	0.00039	0.9	2.5	1	1
ENSG00000089048	ESF1	ESF1, nucleolar pre-rRNA processing protein, homolog (S. cerevisiae)	extracellular space|nucleoplasm|nucleolus|	transcription, DNA-templated|regulation of transcription, DNA-templated|	poly(A) RNA binding|	10	-2.2	15.6	9	-1.2	13.5	-2	24.9	0.00039	-3	-1	1	1
ENSG00000250644	RP11-295K3.1	N/A	None	None	None	10	-0.8	12.3	10	-0.6	13.4	-0.8	24.8	0.00042	-1.4	-0.5	1	1
ENSG00000142347	MYO1F	myosin IF	unconventional myosin complex|cortical actin cytoskeleton|filamentous actin|	negative regulation of cell adhesion|biological_process|metabolic process|positive regulation of cell migration|regulation of actin cytoskeleton organization|neutrophil degranulation|regulation of innate immune response|defense response to Gram-positive bacterium|	motor activity|actin binding|calmodulin binding|ATP binding|	10	0.8	9.41	10	1	16.1	0.9	24.7	0.00043	0.6	1.6	1	1
ENSG00000179950	PUF60	poly-U binding splicing factor 60KDa	cyclin-dependent protein kinase activating kinase holoenzyme complex|ribonucleoprotein complex|	transcription, DNA-templated|regulation of transcription, DNA-templated|mRNA processing|apoptotic process|RNA splicing|	nucleotide binding|DNA binding|protein binding|identical protein binding|poly(A) RNA binding|	5	1.5	13.7	7	2.1	12.6	2	24.7	0.00043	1.1	3.2	1	1
ENSG00000176108	CHMP6	charged multivesicular body protein 6	cytosol|membrane|late endosome membrane|extracellular vesicular exosome|	protein transport|viral process|endosomal transport|viral life cycle|membrane organization|	protein binding|protein N-terminus binding|	9	0.8	4.7	10	1	21	0.9	24.7	0.00043	0.6	1.5	1	1
ENSG00000188529	SRSF10	serine/arginine-rich splicing factor 10	nucleus|nucleoplasm|cytoplasm|nuclear speck|	spliceosomal tri-snRNP complex assembly|RNA splicing, via transesterification reactions|mRNA splicing, via spliceosome|regulation of transcription, DNA-templated|mRNA splice site selection|mRNA export from nucleus|cytoplasmic transport|negative regulation of mRNA splicing, via spliceosome|	nucleotide binding|RNA binding|protein binding|poly(A) RNA binding|RS domain binding|unfolded protein binding|	9	0.7	3.55	9	1	22.5	1	24.7	0.00043	0.6	1.5	1	1
ENSG00000132388	UBE2G1	ubiquitin-conjugating enzyme E2G 1	extracellular vesicular exosome|	ubiquitin-dependent protein catabolic process|protein K63-linked ubiquitination|protein K48-linked ubiquitination|	ubiquitin-protein transferase activity|ATP binding|acid-amino acid ligase activity|ubiquitin protein ligase binding|	10	0.4	3.06	10	1.1	24.9	1	24.7	0.00043	0.5	1.7	1	1
ENSG00000223510	CDRT15	CMT1A duplicated region transcript 15	None	None	None	10	0.4	3.65	10	1	24.3	1	24.7	0.00043	0.6	1.5	1	1
ENSG00000131795	RBM8A	RNA binding motif protein 8A	nucleus|nucleus|nucleoplasm|cytoplasm|cytosol|nuclear speck|exon-exon junction complex|catalytic step 2 spliceosome|	nuclear-transcribed mRNA catabolic process, nonsense-mediated decay|nuclear-transcribed mRNA catabolic process, nonsense-mediated decay|regulation of alternative mRNA splicing, via spliceosome|mRNA splicing, via spliceosome|mRNA splicing, via spliceosome|transcription from RNA polymerase II promoter|termination of RNA polymerase II transcription|mRNA export from nucleus|regulation of translation|…	nucleotide binding|RNA binding|mRNA binding|protein binding|poly(A) RNA binding|	9	0.9	8.38	10	-1.3	19.2	-1.5	24.7	0.00043	-2.3	-1	1	1
ENSG00000119203	CPSF3	cleavage and polyadenylation specific factor 3, 73kDa	nucleoplasm|mRNA cleavage and polyadenylation specificity factor complex|ribonucleoprotein complex|	mRNA splicing, via spliceosome|transcription from RNA polymerase II promoter|termination of RNA polymerase II transcription|mRNA polyadenylation|mRNA cleavage|histone mRNA 3'-end processing|mRNA export from nucleus|RNA splicing|gene expression|mRNA 3'-end processing|RNA phosphodiester bond hydrolysis, endonucleolytic|RNA phosphodiester bond hydrolysis, endonucleolytic|	RNA binding|endoribonuclease activity|protein binding|5'-3' exonuclease activity|metal ion binding|	9	-0.8	2.95	10	-1.1	22.3	-1	24.6	0.00047	-1.6	-0.7	1	1
ENSG00000156471	PTDSS1	phosphatidylserine synthase 1	endoplasmic reticulum membrane|endoplasmic reticulum membrane|membrane|membrane|integral component of membrane|	phospholipid metabolic process|phosphatidylserine biosynthetic process|phosphatidylserine biosynthetic process|small molecule metabolic process|glycerophospholipid biosynthetic process|	transferase activity|	10	0.2	1.01	10	1.3	26.8	1.3	24.6	0.00047	0.7	2	1	1
ENSG00000113845	TIMMDC1	translocase of inner mitochondrial membrane domain containing 1	nucleus|mitochondrion|integral component of membrane|mitochondrial membrane|	None	None	10	1	17.7	9	0.9	7.27	1	24.6	0.00047	0.5	1.5	1	1
ENSG00000142507	PSMB6	proteasome (prosome, macropain) subunit, beta type, 6	nucleus|nucleoplasm|cytosol|proteasome core complex|extracellular vesicular exosome|	G1/S transition of mitotic cell cycle|protein polyubiquitination|mitotic cell cycle|antigen processing and presentation of peptide antigen via MHC class I|antigen processing and presentation of exogenous peptide antigen via MHC class I, TAP-dependent|regulation of cellular amino acid metabolic process|apoptotic process|DNA damage response, signal transduction by p53 class mediator resulting in ce…	endopeptidase activity|threonine-type endopeptidase activity|	8	-1.4	6.58	9	1.8	26.4	1.7	24.5	0.00049	1.2	2.7	1	1
ENSG00000166747	AP1G1	adaptor-related protein complex 1, gamma 1 subunit	Golgi membrane|cytoplasm|lysosomal membrane|Golgi apparatus|cytosol|membrane|AP-type membrane coat adaptor complex|clathrin adaptor complex|clathrin-coated vesicle|cytoplasmic vesicle membrane|clathrin-coated vesicle membrane|trans-Golgi network membrane|intracellular membrane-bounded organelle|perinuclear region of cytoplasm|recycling endosome|	intracellular protein transport|post-Golgi vesicle-mediated transport|viral process|antigen processing and presentation of exogenous peptide antigen via MHC class II|melanosome organization|endosome to melanosome transport|positive regulation of natural killer cell degranulation|positive regulation of natural killer cell mediated cytotoxicity|regulation of defense response to virus by virus|membr…	transporter activity|protein binding|protein transporter activity|Rab GTPase binding|kinesin binding|GTP-dependent protein binding|	10	0.5	4.67	10	1	22.6	0.8	24.5	0.00049	0.5	1.3	1	1
ENSG00000141027	NCOR1	nuclear receptor corepressor 1	histone deacetylase complex|nuclear chromatin|nucleus|nucleus|nucleoplasm|transcription factor complex|cytoplasm|spindle microtubule|membrane|Sin3 complex|transcriptional repressor complex|	negative regulation of transcription from RNA polymerase II promoter|negative regulation of transcription from RNA polymerase II promoter|CD4-positive, CD25-positive, alpha-beta regulatory T cell differentiation|transcription, DNA-templated|transcription from RNA polymerase II promoter|transcription initiation from RNA polymerase II promoter|transforming growth factor beta receptor signaling path…	RNA polymerase II activating transcription factor binding|chromatin binding|sequence-specific DNA binding transcription factor activity|transcription corepressor activity|transcription corepressor activity|protein binding|histone deacetylase regulator activity|nuclear hormone receptor binding|histone deacetylase binding|sequence-specific DNA binding|transcription regulatory region DNA binding|ret…	10	0.7	9.49	10	0.7	15.4	0.7	24.5	0.00049	0.5	1.1	1	1
ENSG00000169976	SF3B5	splicing factor 3b, subunit 5, 10kDa	nucleus|nucleoplasm|U12-type spliceosomal complex|	mRNA splicing, via spliceosome|RNA splicing|gene expression|	None	9	2	7.74	9	2.1	17.1	2.1	24.5	0.00049	1.2	3.2	1	1
ENSG00000113649	TCERG1	transcription elongation regulator 1	nucleus|	negative regulation of transcription from RNA polymerase II promoter|transcription from RNA polymerase II promoter|	RNA polymerase II repressing transcription factor binding|RNA polymerase II transcription corepressor activity|transcription coactivator activity|protein binding|poly(A) RNA binding|proline-rich region binding|	10	0.9	9.23	10	0.9	15.7	0.9	24.5	0.00049	0.6	1.5	1	1
ENSG00000141458	NPC1	Niemann-Pick disease, type C1	extracellular region|nuclear envelope|lysosome|lysosomal membrane|endoplasmic reticulum|Golgi apparatus|integral component of plasma membrane|membrane|integral component of membrane|late endosome membrane|membrane raft|perinuclear region of cytoplasm|extracellular vesicular exosome|	protein glycosylation|endocytosis|autophagy|lysosomal transport|signal transduction|signal transduction|adult walking behavior|cholesterol metabolic process|bile acid metabolic process|negative regulation of macroautophagy|cholesterol transport|membrane raft organization|cholesterol efflux|response to drug|cholesterol homeostasis|cholesterol homeostasis|response to cadmium ion|negative regulation…	receptor activity|transmembrane signaling receptor activity|protein binding|hedgehog receptor activity|sterol transporter activity|cholesterol binding|	10	1.5	15.1	10	0.9	12	1.3	24.5	0.00049	0.8	2.1	1	1
ENSG00000073536	NLE1	notchless homolog 1 (Drosophila)	nucleus|nucleolus|	inner cell mass cell differentiation|Notch signaling pathway|positive regulation of canonical Wnt signaling pathway|negative regulation of cysteine-type endopeptidase activity involved in apoptotic signaling pathway|	None	9	0.5	1.93	9	1	24.3	1	24.4	0.0005	0.7	1.7	1	1
ENSG00000162961	DPY30	dpy-30 homolog (C. elegans)	nucleus|Golgi apparatus|trans-Golgi network|histone methyltransferase complex|Set1C/COMPASS complex|	transcription, DNA-templated|regulation of transcription, DNA-templated|endosomal transport|histone H3-K4 methylation|	protein binding|identical protein binding|protein homodimerization activity|	10	1.6	9.49	10	1.5	15.3	1.6	24.4	0.0005	0.7	2.2	1	1
ENSG00000105750	ZNF85	zinc finger protein 85	nucleus|	transcription, DNA-templated|regulation of transcription, DNA-templated|	DNA binding|sequence-specific DNA binding transcription factor activity|transcription corepressor activity|metal ion binding|	10	1.2	17.1	10	1.4	7.96	1.2	24.4	0.0005	0.8	1.9	1	1
ENSG00000174720	LARP7	La ribonucleoprotein domain family, member 7	nucleus|nucleoplasm|cytoplasm|Golgi apparatus|ribonucleoprotein complex|	RNA processing|	nucleotide binding|protein binding|poly(A) RNA binding|	10	0.5	7.24	10	0.8	19	0.7	24.4	0.0005	0.5	1.1	1	1
ENSG00000197020	ZNF100	zinc finger protein 100	nucleus|	transcription, DNA-templated|regulation of transcription, DNA-templated|	DNA binding|metal ion binding|	10	1.3	14.6	10	1.2	10.1	1.3	24.3	0.00051	0.8	2	1	1
ENSG00000196355	AC021860.1	N/A	None	None	None	10	0.9	20.7	10	0.7	4.37	0.8	24.3	0.00051	0.5	1.3	1	1
ENSG00000259243	GOLGA6L19	golgin A6 family-like 19	None	None	None	9	1.5	24.5	10	-1.7	10.2	1.4	24.3	0.00051	0.8	2.4	1	1
ENSG00000125676	THOC2	THO complex 2	transcription export complex|THO complex|THO complex part of transcription export complex|nuclear speck|	mRNA processing|mRNA export from nucleus|RNA splicing|poly(A)+ mRNA export from nucleus|viral mRNA export from host cell nucleus|	RNA binding|protein binding|	9	0.7	1.18	9	-2.9	25.1	-2.9	24.2	0.00054	-6	-1.4	1	1
ENSG00000124440	HIF3A	hypoxia inducible factor 3, alpha subunit	nucleoplasm|cytosol|	regulation of transcription from RNA polymerase II promoter|transcription from RNA polymerase II promoter|signal transduction|regulation of transcription from RNA polymerase II promoter in response to hypoxia|cellular response to hypoxia|	DNA binding|sequence-specific DNA binding transcription factor activity|transcription coactivator activity|transcription corepressor activity|signal transducer activity|protein dimerization activity|	10	0.5	4.36	10	2.2	22.8	1	24.1	0.00054	0.6	3	1	1
ENSG00000166333	ILK	integrin-linked kinase	nucleus|cytoplasm|cytosol|plasma membrane|cell-cell junction|focal adhesion|membrane|sarcomere|lamellipodium|cell junction|neuronal cell body|costamere|terminal bouton|dendritic shaft|protein complex|	branching involved in ureteric bud morphogenesis|positive regulation of cell-matrix adhesion|protein phosphorylation|negative regulation of protein kinase activity|cell cycle arrest|cell-matrix adhesion|integrin-mediated signaling pathway|cell aging|cell proliferation|positive regulation of cell proliferation|negative regulation of cardiac muscle cell apoptotic process|negative regulation of smoo…	protein serine/threonine kinase activity|signal transducer activity|integrin binding|protein binding|ATP binding|SH3 domain binding|protein kinase binding|	10	-1.1	7.1	10	-0.8	17.8	-1	24.1	0.00054	-1.5	-0.6	1	1
ENSG00000140992	PDPK1	3-phosphoinositide dependent protein kinase 1	nucleoplasm|cytoplasm|cytoplasm|cytosol|plasma membrane|plasma membrane|focal adhesion|membrane|cytoplasmic membrane-bounded vesicle|cell projection|	type B pancreatic cell development|transcription, DNA-templated|regulation of transcription, DNA-templated|protein phosphorylation|protein phosphorylation|negative regulation of protein kinase activity|hyperosmotic response|epidermal growth factor receptor signaling pathway|epidermal growth factor receptor signaling pathway|synaptic transmission|blood coagulation|insulin receptor signaling pathwa…	protein serine/threonine kinase activity|protein serine/threonine kinase activity|protein serine/threonine kinase activity|3-phosphoinositide-dependent protein kinase activity|insulin receptor binding|protein binding|ATP binding|phospholipase activator activity|kinase activity|protein kinase binding|phospholipase binding|	10	0.9	5.31	10	1	19.1	0.9	24	0.00056	0.6	1.5	1	1
ENSG00000141456	PELP1	proline, glutamate and leucine rich protein 1	nucleus|nucleolus|cytoplasm|membrane|MLL1 complex|	transcription, DNA-templated|	protein binding|poly(A) RNA binding|	10	-1	3.27	10	2.4	26.9	2.4	23.9	0.00058	0.5	4.4	1	1
ENSG00000140987	ZSCAN32	zinc finger and SCAN domain containing 32	nucleus|	regulation of transcription from RNA polymerase II promoter|transcription from RNA polymerase II promoter|	sequence-specific DNA binding RNA polymerase II transcription factor activity|DNA binding|protein binding|metal ion binding|	9	1.2	9.75	10	1.7	14.8	1.5	23.9	0.00058	0.8	2.3	1	1
ENSG00000205710	C17ORF107	chromosome 17 open reading frame 107	None	None	None	9	0.8	11.4	9	0.7	13	0.7	23.9	0.00058	0.5	1.3	1	1
ENSG00000017373	SRCIN1	SRC kinase signaling inhibitor 1	cytoplasm|postsynaptic density|actin cytoskeleton|lamellipodium|filopodium|axon|dendrite|neuronal cell body|synapse|postsynaptic membrane|	exocytosis|negative regulation of cell adhesion|regulation of cell migration|substrate adhesion-dependent cell spreading|negative regulation of protein secretion|regulation of dendritic spine morphogenesis|positive regulation of protein tyrosine kinase activity|negative regulation of protein tyrosine kinase activity|	protein binding|protein kinase binding|protein domain specific binding|	10	0.7	9.67	10	0.7	14.6	0.7	23.8	0.00058	0.4	1	1	1
ENSG00000168653	NDUFS5	NADH dehydrogenase (ubiquinone) Fe-S protein 5, 15kDa (NADH-coenzyme Q reductase)	mitochondrion|mitochondrial inner membrane|mitochondrial respiratory chain complex I|mitochondrial respiratory chain complex I|mitochondrial intermembrane space|	mitochondrial electron transport, NADH to ubiquinone|respiratory electron transport chain|mitochondrial respiratory chain complex I assembly|cellular metabolic process|small molecule metabolic process|	NADH dehydrogenase (ubiquinone) activity|	10	1.1	11.5	10	0.6	13.8	0.7	23.8	0.00058	0.5	1.4	1	1
ENSG00000099381	SETD1A	SET domain containing 1A	nucleus|chromosome|nuclear speck|histone methyltransferase complex|Set1C/COMPASS complex|	transcription, DNA-templated|regulation of transcription, DNA-templated|histone H3-K4 methylation|	nucleotide binding|RNA binding|protein binding|histone methyltransferase activity (H3-K4 specific)|	10	0	0	10	2.4	25.9	2.3	23.8	0.00058	0.6	4	1	1
ENSG00000102974	CTCF	CCCTC-binding factor (zinc finger protein)	chromosome, centromeric region|condensed chromosome|nucleus|nucleoplasm|nucleolus|	negative regulation of transcription from RNA polymerase II promoter|regulation of gene expression by genetic imprinting|transcription, DNA-templated|chromosome segregation|maintenance of DNA methylation|positive regulation of gene expression|chromatin modification|nucleosome positioning|regulation of histone methylation|regulation of histone acetylation|regulation of gene expression, epigenetic|…	RNA polymerase II core promoter proximal region sequence-specific DNA binding|RNA polymerase II core promoter proximal region sequence-specific DNA binding transcription factor activity involved in negative regulation of transcription|sequence-specific DNA binding transcription factor activity|transcription corepressor activity|protein binding|zinc ion binding|chromatin insulator sequence binding…	10	0.8	1.22	9	1.9	25.4	1.7	23.8	0.00058	0.8	2.8	1	1
ENSG00000272987	OR5AL1	olfactory receptor, family 5, subfamily AL, member 1 (gene/pseudogene)	plasma membrane|integral component of membrane|	G-protein coupled receptor signaling pathway|detection of chemical stimulus involved in sensory perception of smell|	G-protein coupled receptor activity|olfactory receptor activity|	10	-1.3	6.24	10	-1	18.3	-1.1	23.7	0.00059	-1.7	-0.7	1	1
ENSG00000186572	DEFB107A	defensin, beta 107A	None	None	None	4	3.1	25.5	3	-1.3	4.34	3.1	23.7	0.00059	2.1	5.7	1	1
ENSG00000269094	AC006449.1	N/A	None	None	None	9	1	23.3	9	0.5	3.19	1	23.7	0.00059	0.6	1.6	1	1
ENSG00000185813	PCYT2	phosphate cytidylyltransferase 2, ethanolamine	cellular_component|endoplasmic reticulum membrane|	phospholipid metabolic process|phosphatidylethanolamine biosynthetic process|phosphatidylethanolamine biosynthetic process|phospholipid biosynthetic process|small molecule metabolic process|glycerophospholipid biosynthetic process|	ethanolamine-phosphate cytidylyltransferase activity|	10	0.7	5.36	10	0.6	18.7	0.6	23.7	0.00059	0.4	1.2	1	1
ENSG00000188613	NANOS1	nanos homolog 1 (Drosophila)	cytoplasm|perinuclear region of cytoplasm|	epithelial cell migration|cell migration|negative regulation of translation|	RNA binding|protein binding|zinc ion binding|translation repressor activity|	9	0.9	6.68	9	2.3	21	2.2	23.7	0.00059	0.7	3.6	1	1
ENSG00000115128	SF3B14	N/A	None	None	None	9	-2.2	8.91	9	2.1	24.1	0.7	23.6	0.00061	0.5	2.7	1	1
ENSG00000103544	C16ORF62	chromosome 16 open reading frame 62	integral component of membrane|	None	None	10	0.5	6.18	10	0.9	18.9	0.8	23.6	0.00061	0.5	1.3	1	1
ENSG00000169718	DUS1L	dihydrouridine synthase 1-like (S. cerevisiae)	None	tRNA dihydrouridine synthesis|oxidation-reduction process|	tRNA dihydrouridine synthase activity|flavin adenine dinucleotide binding|	10	0.7	11.7	10	0.8	12.3	0.8	23.6	0.00061	0.5	1.2	1	1
ENSG00000160551	TAOK1	TAO kinase 1	cytosol|extracellular vesicular exosome|	MAPK cascade|activation of MAPKK activity|mitotic cell cycle|DNA repair|protein phosphorylation|cellular response to DNA damage stimulus|G2 DNA damage checkpoint|positive regulation of stress-activated MAPK cascade|positive regulation of JNK cascade|regulation of cytoskeleton organization|execution phase of apoptosis|	protein kinase activity|protein serine/threonine kinase activity|protein serine/threonine kinase activity|protein binding|ATP binding|kinase activity|transferase activity|	10	0.5	4.87	10	0.7	19.4	0.7	23.5	0.00064	0.4	1.1	1	1
ENSG00000153879	CEBPG	CCAAT/enhancer binding protein (C/EBP), gamma	nucleus|nucleus|	liver development|transcription, DNA-templated|regulation of transcription from RNA polymerase II promoter|immune response|mRNA metabolic process|B cell differentiation|natural killer cell mediated cytotoxicity|enucleate erythrocyte differentiation|positive regulation of DNA binding|negative regulation of sequence-specific DNA binding transcription factor activity|positive regulation of interfero…	DNA binding|double-stranded DNA binding|sequence-specific DNA binding transcription factor activity|protein binding|transcription factor binding|sequence-specific DNA binding|protein heterodimerization activity|	10	1	6.43	10	0.8	17.7	0.8	23.5	0.00064	0.5	1.4	1	1
ENSG00000119953	SMNDC1	survival motor neuron domain containing 1	nucleus|spliceosomal complex|cytoplasm|Cajal body|nuclear speck|intermediate filament cytoskeleton|	RNA splicing, via transesterification reactions|mRNA processing|apoptotic process|RNA splicing|	protein binding|poly(A) RNA binding|	10	-1.1	20.7	10	-0.6	5.22	-1	23.5	0.00064	-1.6	-0.7	1	1
ENSG00000115875	SRSF7	serine/arginine-rich splicing factor 7	nucleus|nucleoplasm|cytoplasm|extracellular vesicular exosome|	mRNA splicing, via spliceosome|transcription from RNA polymerase II promoter|termination of RNA polymerase II transcription|mRNA processing|mRNA export from nucleus|RNA splicing|gene expression|mRNA 3'-end processing|negative regulation of mRNA splicing, via spliceosome|	nucleotide binding|protein binding|zinc ion binding|poly(A) RNA binding|	8	1.5	15.6	7	0.7	12	1.2	23.5	0.00064	0.6	2	1	1
ENSG00000154710	RABGEF1	RAB guanine nucleotide exchange factor (GEF) 1	early endosome|recycling endosome|	endocytosis|protein transport|positive regulation of Rab GTPase activity|	DNA binding|protein binding|zinc ion binding|Rab guanyl-nucleotide exchange factor activity|	10	1.3	3.57	10	1.3	20.3	1.3	23.5	0.00064	0.7	2	1	1
ENSG00000087088	BAX	BCL2-associated X protein	nucleus|mitochondrion|mitochondrial outer membrane|mitochondrial outer membrane|mitochondrial permeability transition pore complex|endoplasmic reticulum|endoplasmic reticulum membrane|cytosol|cytosol|membrane|pore complex|extracellular vesicular exosome|Bcl-2 family protein complex|BAX complex|	response to acid|ovarian follicle development|neuron migration|T cell homeostatic proliferation|B cell homeostasis|B cell apoptotic process|kidney development|release of cytochrome c from mitochondria|protein insertion into mitochondrial membrane involved in apoptotic signaling pathway|blood vessel remodeling|myeloid cell homeostasis|B cell negative selection|B cell homeostatic proliferation|posi…	protein binding|lipid binding|channel activity|identical protein binding|protein homodimerization activity|protein homodimerization activity|protein heterodimerization activity|BH3 domain binding|BH3 domain binding|	9	1.1	12.6	9	0.7	12.6	0.9	23.5	0.00064	0.6	1.6	1	1
ENSG00000126261	UBA2	ubiquitin-like modifier activating enzyme 2	nucleoplasm|cytosol|SUMO activating enzyme complex|	protein sumoylation|protein sumoylation|protein sumoylation|SMT3-dependent protein catabolic process|positive regulation of catalytic activity|post-translational protein modification|cellular protein metabolic process|	protein binding|ATP binding|enzyme activator activity|transcription factor binding|ligase activity|SUMO activating enzyme activity|SUMO activating enzyme activity|metal ion binding|protein heterodimerization activity|	9	1.5	17.8	9	1.3	6.29	1.4	23.5	0.00064	0.9	2.4	1	1
ENSG00000136997	MYC	v-myc avian myelocytomatosis viral oncogene homolog	nucleus|nucleoplasm|nucleoplasm|nucleolus|spindle|protein complex|	negative regulation of transcription from RNA polymerase II promoter|MAPK cascade|branching involved in ureteric bud morphogenesis|positive regulation of mesenchymal cell proliferation|energy reserve metabolic process|chromatin remodeling|transcription, DNA-templated|transcription initiation from RNA polymerase II promoter|cellular iron ion homeostasis|cellular response to DNA damage stimulus|cel…	RNA polymerase II core promoter proximal region sequence-specific DNA binding|RNA polymerase II core promoter proximal region sequence-specific DNA binding transcription factor activity involved in positive regulation of transcription|DNA binding|DNA binding|sequence-specific DNA binding transcription factor activity|protein binding|transcription factor binding|protein complex binding|protein dim…	10	0.7	4.51	10	1.1	19.8	1	23.4	0.00068	0.6	1.6	1	1
ENSG00000166226	CCT2	chaperonin containing TCP1, subunit 2 (beta)	zona pellucida receptor complex|cytosol|cytosol|chaperonin-containing T-complex|microtubule|cell body|extracellular vesicular exosome|	protein folding|protein folding|binding of sperm to zona pellucida|cellular protein metabolic process|'de novo' posttranslational protein folding|chaperone-mediated protein complex assembly|	protein binding|ATP binding|unfolded protein binding|	9	0.9	7.78	9	1.9	19.7	1.6	23.4	0.00068	0.8	2.6	1	1
ENSG00000237353	PATE4	prostate and testis expressed 4	acrosomal vesicle|extracellular space|	response to wounding|regulation of synaptic transmission|	None	9	-1.5	13.5	9	-1	12.1	-1.2	23.4	0.00068	-2	-0.7	1	1
ENSG00000029364	SLC39A9	solute carrier family 39, member 9	integral component of membrane|	zinc ion transport|transmembrane transport|	metal ion transmembrane transporter activity|	10	-0.7	8.36	10	-1.1	16.3	-1	23.3	0.00072	-1.5	-0.6	1	1
ENSG00000135372	NAT10	N-acetyltransferase 10 (GCN5-related)	nucleus|nucleolus|membrane|	biological_process|metabolic process|	ATP binding|N-acetyltransferase activity|poly(A) RNA binding|	8	-1.1	12	9	-1	11.8	-1	23.3	0.00072	-1.6	-0.7	1	1
ENSG00000141753	IGFBP4	insulin-like growth factor binding protein 4	extracellular region|extracellular space|	skeletal system development|regulation of cell growth|DNA metabolic process|inflammatory response|signal transduction|cell proliferation|regulation of glucose metabolic process|positive regulation of MAPK cascade|positive regulation of insulin-like growth factor receptor signaling pathway|cellular protein metabolic process|type B pancreatic cell proliferation|	insulin-like growth factor binding|	10	0.5	3.64	10	1.2	21	1.1	23.3	0.00072	0.5	1.6	1	1
ENSG00000204375	XAGE1E	X antigen family, member 1E	None	None	None	10	0.7	9.99	10	0.9	13.7	0.8	23.3	0.00072	0.5	1.2	1	1
ENSG00000125447	GGA3	golgi-associated, gamma adaptin ear containing, ARF binding protein 3	trans-Golgi network|endosome membrane|clathrin adaptor complex|	intracellular protein transport|vesicle-mediated transport|positive regulation of protein catabolic process|	protein binding|ADP-ribosylation factor binding|	10	0.4	1.89	10	2.4	25	0.4	23.2	0.00076	0.3	3.7	1	1
ENSG00000182872	RBM10	RNA binding motif protein 10	nucleus|	negative regulation of transcription from RNA polymerase II promoter|mRNA processing|biological_process|negative regulation of cell proliferation|RNA splicing|positive regulation of smooth muscle cell apoptotic process|3'-UTR-mediated mRNA stabilization|	nucleotide binding|protein binding|zinc ion binding|protein complex binding|identical protein binding|poly(A) RNA binding|	10	1.4	4.99	10	0.9	19.1	1	23.2	0.00076	0.4	1.5	1	1
ENSG00000142694	EVA1B	eva-1 homolog B (C. elegans)	integral component of membrane|	None	None	10	-1.1	13.7	10	-1.6	10.3	-1.4	23.2	0.00076	-2.1	-0.8	1	1
ENSG00000239886	KRTAP9-2	keratin associated protein 9-2	keratin filament|	None	None	10	0.6	3.06	10	1.2	22.2	1.1	23.2	0.00076	0.7	1.9	1	1
ENSG00000171530	TBCA	tubulin folding cofactor A	nucleolus|cytoplasm|microtubule|microtubule cytoskeleton|extracellular vesicular exosome|	protein folding|tubulin complex assembly|post-chaperonin tubulin folding pathway|cellular protein metabolic process|'de novo' posttranslational protein folding|	poly(A) RNA binding|unfolded protein binding|chaperone binding|	9	0.8	6.08	9	1.7	19.2	1.3	23.2	0.00076	0.9	2.4	1	1
ENSG00000079134	THOC1	THO complex 1	transcription export complex|THO complex|THO complex part of transcription export complex|nucleus|cytoplasm|nuclear matrix|nuclear speck|intercellular bridge|	regulation of DNA recombination|transcription, DNA-templated|RNA processing|mRNA processing|mRNA export from nucleus|mRNA export from nucleus|apoptotic process|signal transduction|RNA splicing|replication fork processing|regulation of DNA-templated transcription, elongation|positive regulation of DNA-templated transcription, elongation|viral mRNA export from host cell nucleus|negative regulation …	DNA binding|RNA binding|protein binding|	9	-2.3	13.4	9	-2.5	10.4	-2.4	23.2	0.00076	-3.9	-1.4	1	1
ENSG00000257008	GPR142	G protein-coupled receptor 142	cytoplasm|plasma membrane|integral component of membrane|cell junction|	G-protein coupled receptor signaling pathway|	G-protein coupled receptor activity|	10	0.8	11.8	10	0.8	11.8	0.8	23.2	0.00076	0.5	1.3	1	1
ENSG00000038358	EDC4	enhancer of mRNA decapping 4	cytoplasmic mRNA processing body|nucleus|cytoplasm|cytosol|membrane|intracellular membrane-bounded organelle|	nuclear-transcribed mRNA catabolic process, deadenylation-dependent decay|biological_process|gene expression|RNA metabolic process|mRNA metabolic process|exonucleolytic nuclear-transcribed mRNA catabolic process involved in deadenylation-dependent decay|	protein binding|	9	0.9	8.5	9	1	15.3	1	23.2	0.00076	0.6	1.5	1	1
ENSG00000141568	FOXK2	forkhead box K2	nucleus|nucleus|intracellular membrane-bounded organelle|	transcription, DNA-templated|regulation of transcription, DNA-templated|regulation of transcription from RNA polymerase II promoter|positive regulation of transcription from RNA polymerase II promoter|	magnesium ion binding|RNA polymerase II core promoter proximal region sequence-specific DNA binding|RNA polymerase II core promoter proximal region sequence-specific DNA binding transcription factor activity involved in positive regulation of transcription|sequence-specific DNA binding transcription factor activity|protein binding|sequence-specific DNA binding|	10	0.8	8.65	10	1.1	15.8	0.9	23.1	0.00078	0.5	1.4	1	1
ENSG00000196449	YRDC	yrdC N(6)-threonylcarbamoyltransferase domain containing	mitochondrion|membrane|	negative regulation of transport|	double-stranded RNA binding|	9	-1.4	8.35	9	-1.8	15.4	-1.7	23.1	0.00078	-2.4	-0.8	1	1
ENSG00000178591	DEFB125	defensin, beta 125	extracellular region|	defense response to bacterium|	None	10	-1	7.76	10	-0.9	15.9	-0.9	23.1	0.00078	-1.4	-0.6	1	1
ENSG00000141314	RHBDL3	rhomboid, veinlet-like 3 (Drosophila)	integral component of membrane|	proteolysis|	serine-type endopeptidase activity|calcium ion binding|	10	0.7	9.77	10	0.8	13.8	0.8	23.1	0.00078	0.5	1.5	1	1
ENSG00000105221	AKT2	v-akt murine thymoma viral oncogene homolog 2	nucleus|nucleus|cytosol|plasma membrane|plasma membrane|cell cortex|ruffle membrane|	positive regulation of protein phosphorylation|glycogen biosynthetic process|glucose metabolic process|regulation of translation|cellular protein modification process|protein phosphorylation|apoptotic process|signal transduction|insulin receptor signaling pathway|insulin receptor signaling pathway|carbohydrate transport|negative regulation of plasma membrane long-chain fatty acid transport|positi…	protein serine/threonine kinase activity|protein serine/threonine kinase activity|protein binding|ATP binding|kinase activity|	10	0.3	1.66	10	0.8	23	0.7	23	0.00083	0.5	1.3	1	1
ENSG00000181789	COPG1	coatomer protein complex, subunit gamma 1	Golgi membrane|cytosol|COPI vesicle coat|	intracellular protein transport|retrograde vesicle-mediated transport, Golgi to ER|COPI coating of Golgi vesicle|establishment of Golgi localization|membrane organization|organelle transport along microtubule|	structural molecule activity|protein binding|	8	1.3	9.7	8	1.2	13.7	1.2	23	0.00083	0.7	2	1	1
ENSG00000119707	RBM25	RNA binding motif protein 25	nucleus|spliceosomal complex|cytoplasm|nuclear speck|	regulation of alternative mRNA splicing, via spliceosome|mRNA processing|RNA splicing|regulation of apoptotic process|	nucleotide binding|mRNA binding|protein binding|poly(A) RNA binding|	10	1.5	2.07	8	2.4	22.3	2.4	23	0.00083	1.7	4	1	1
ENSG00000249115	HAUS5	HAUS augmin-like complex, subunit 5	cytoplasm|centrosome|spindle|microtubule|HAUS complex|	mitotic nuclear division|spindle assembly|centrosome organization|	molecular_function|	10	1.9	3.44	9	1.8	20.1	1.8	23	0.00083	1.2	3	1	1
ENSG00000058272	PPP1R12A	protein phosphatase 1, regulatory subunit 12A	kinetochore|nucleoplasm|cytoplasm|centrosome|actin cytoskeleton|contractile fiber|PTW/PP1 phosphatase complex|	G2/M transition of mitotic cell cycle|mitotic cell cycle|protein dephosphorylation|mitotic nuclear division|signal transduction|regulation of cell adhesion|regulation of myosin-light-chain-phosphatase activity|negative regulation of catalytic activity|positive regulation of transcription from RNA polymerase II promoter|regulation of nucleocytoplasmic transport|centrosome organization|	enzyme inhibitor activity|signal transducer activity|protein binding|phosphatase regulator activity|phosphatase regulator activity|protein kinase binding|14-3-3 protein binding|	10	1	14.3	10	1.9	11.1	1.5	23	0.00083	0.9	2.5	1	1
ENSG00000167705	RILP	Rab interacting lysosomal protein	mitochondrion|lysosome|lysosomal membrane|lysosomal membrane|late endosome|late endosome|phagocytic vesicle membrane|late endosome membrane|	endosome to lysosome transport|protein transport|antigen processing and presentation of exogenous peptide antigen via MHC class II|	protein binding|Rab GTPase binding|Rab GTPase binding|	9	0.7	7.01	10	0.6	16.3	0.7	22.9	0.00091	0.4	1.1	1	1
ENSG00000185128	TBC1D3F	TBC1 domain family, member 3F	plasma membrane|	positive regulation of Rab GTPase activity|	Rab GTPase activator activity|	4	1.7	10.1	4	0.9	15	1.3	22.9	0.00091	0.7	2.4	1	1
ENSG00000031698	SARS	seryl-tRNA synthetase	cytoplasm|mitochondrion|cytosol|extracellular vesicular exosome|	translation|tRNA aminoacylation for protein translation|seryl-tRNA aminoacylation|tRNA processing|gene expression|selenocysteinyl-tRNA(Sec) biosynthetic process|	RNA binding|serine-tRNA ligase activity|ATP binding|	9	1.3	1.63	9	1.7	22.1	1.4	22.9	0.00091	0.7	2.4	1	1
ENSG00000130520	LSM4	LSM4 homolog, U6 small nuclear RNA associated (S. cerevisiae)	spliceosomal complex|U6 snRNP|cytosol|small nuclear ribonucleoprotein complex|	nuclear-transcribed mRNA catabolic process, deadenylation-dependent decay|mRNA processing|RNA splicing|gene expression|RNA metabolic process|mRNA metabolic process|exonucleolytic nuclear-transcribed mRNA catabolic process involved in deadenylation-dependent decay|	protein binding|poly(A) RNA binding|	8	2.1	17.6	9	0.8	8.26	1.3	22.9	0.00091	0.9	2.8	1	1
ENSG00000083312	TNPO1	transportin 1	nucleus|cytoplasm|cytosol|	protein import into nucleus, translocation|gene expression|viral process|RNA metabolic process|mRNA metabolic process|	protein binding|nuclear localization sequence binding|Ran GTPase binding|poly(A) RNA binding|	10	1.2	12	10	1	11.5	1	22.9	0.00091	0.6	1.7	1	1
ENSG00000110063	DCPS	decapping enzyme, scavenger	nucleus|cytoplasm|mitochondrion|cytosol|	nuclear-transcribed mRNA catabolic process, deadenylation-dependent decay|deadenylation-dependent decapping of nuclear-transcribed mRNA|gene expression|RNA metabolic process|mRNA metabolic process|cellular response to menadione|negative regulation of programmed cell death|exonucleolytic nuclear-transcribed mRNA catabolic process involved in deadenylation-dependent decay|mRNA cis splicing, via spl…	RNA 7-methylguanosine cap binding|protein binding|m7G(5')pppN diphosphatase activity|	10	0.8	12.9	9	0.9	10.5	0.8	22.9	0.00091	0.5	1.5	1	1
ENSG00000254206	NPIPB11	nuclear pore complex interacting protein family, member B11	integral component of membrane|	None	None	10	0	0	10	2.4	26.4	2.4	22.9	0.00091	0.5	4	1	1
ENSG00000198121	LPAR1	lysophosphatidic acid receptor 1	plasma membrane|integral component of plasma membrane|cell surface|endocytic vesicle|dendritic spine|dendritic shaft|	activation of MAPK activity|G-protein coupled receptor signaling pathway|activation of phospholipase C activity|positive regulation of cytosolic calcium ion concentration|negative regulation of neuron projection development|bleb assembly|positive regulation of Rho protein signal transduction|myelination|positive regulation of apoptotic process|positive regulation of I-kappaB kinase/NF-kappaB sign…	G-protein alpha-subunit binding|G-protein coupled receptor activity|protein binding|phospholipid binding|PDZ domain binding|lysophosphatidic acid receptor activity|	10	-0.9	11.8	10	-0.8	11.4	-0.9	22.8	0.00096	-1.5	-0.5	1	1
ENSG00000161551	ZNF577	zinc finger protein 577	nucleus|	transcription, DNA-templated|regulation of transcription, DNA-templated|	DNA binding|sequence-specific DNA binding transcription factor activity|metal ion binding|	10	1.9	13	10	0.9	11.1	1.2	22.8	0.00096	0.8	2.3	1	1
ENSG00000105576	TNPO2	transportin 2	nucleus|cytoplasm|	intracellular protein transport|	protein binding|nuclear localization sequence binding|Ran GTPase binding|	10	0.7	12.2	10	0.9	11.1	0.9	22.8	0.00096	0.5	1.5	1	1
ENSG00000099795	NDUFB7	NADH dehydrogenase (ubiquinone) 1 beta subcomplex, 7, 18kDa	mitochondrion|mitochondrial inner membrane|mitochondrial respiratory chain complex I|mitochondrial intermembrane space|	mitochondrial electron transport, NADH to ubiquinone|respiratory electron transport chain|cellular metabolic process|small molecule metabolic process|	NADH dehydrogenase (ubiquinone) activity|	10	0.6	7.71	10	0.7	15.6	0.7	22.8	0.00096	0.4	1	1	1
ENSG00000165916	PSMC3	proteasome (prosome, macropain) 26S subunit, ATPase, 3	proteasome complex|cytoplasmic mRNA processing body|nucleus|nucleoplasm|cytosol|membrane|proteasome accessory complex|perinuclear region of cytoplasm|	G1/S transition of mitotic cell cycle|protein polyubiquitination|mitotic cell cycle|blastocyst development|antigen processing and presentation of peptide antigen via MHC class I|antigen processing and presentation of exogenous peptide antigen via MHC class I, TAP-dependent|ATP catabolic process|regulation of cellular amino acid metabolic process|apoptotic process|DNA damage response, signal trans…	transcription coactivator activity|transcription corepressor activity|protein binding|ATP binding|ATPase activity|	10	0.9	3.13	9	1.5	21	1.5	22.8	0.00096	0.8	2.2	1	1
ENSG00000130254	SAFB2	scaffold attachment factor B2	nucleus|cytoplasm|intracellular membrane-bounded organelle|	transcription, DNA-templated|regulation of transcription, DNA-templated|	nucleotide binding|DNA binding|protein binding|identical protein binding|poly(A) RNA binding|	10	0.7	7.96	10	0.9	15.5	0.9	22.7	0.00103	0.5	1.4	1	1
ENSG00000138448	ITGAV	integrin, alpha V	plasma membrane|plasma membrane|integral component of plasma membrane|integrin complex|integrin complex|external side of plasma membrane|cell surface|cell surface|membrane|alphav-beta3 integrin-IGF-1-IGF1R complex|phagocytic vesicle|extracellular vesicular exosome|	angiogenesis|antigen processing and presentation of peptide antigen via MHC class I|antigen processing and presentation of exogenous peptide antigen via MHC class I, TAP-dependent|cell adhesion|cell-matrix adhesion|integrin-mediated signaling pathway|axon guidance|blood coagulation|positive regulation of cell proliferation|response to virus|negative regulation of macrophage derived foam cell diff…	virus receptor activity|opsonin binding|protein kinase C binding|voltage-gated calcium channel activity|protein binding|insulin-like growth factor I binding|metal ion binding|transforming growth factor beta binding|	10	-1.1	9.15	10	-1.7	15.6	-1.3	22.7	0.00103	-2.3	-0.9	1	1
ENSG00000051596	THOC3	THO complex 3	transcription export complex|THO complex part of transcription export complex|nuclear speck|	mRNA processing|mRNA export from nucleus|RNA splicing|viral mRNA export from host cell nucleus|	RNA binding|	8	1.7	18.8	8	0.7	8.68	1.5	22.7	0.00103	0.9	2.5	1	1
ENSG00000132004	FBXW9	F-box and WD repeat domain containing 9	None	SCF-dependent proteasomal ubiquitin-dependent protein catabolic process|	protein binding|	10	0.4	3.02	10	1.6	24.1	1.3	22.7	0.00103	0.8	2.4	1	1
ENSG00000007202	KIAA0100	KIAA0100	extracellular region|	None	None	10	2.2	5.74	10	0.9	20.9	1.2	22.7	0.00103	0.6	2.3	1	1
ENSG00000077549	CAPZB	capping protein (actin filament) muscle Z-line, beta	acrosomal vesicle|cytosol|cytoskeleton|F-actin capping protein complex|intercalated disc|actin cytoskeleton|membrane|Z disc|lamellipodium|cortical cytoskeleton|extracellular vesicular exosome|WASH complex|	cellular component movement|cytoskeleton organization|blood coagulation|regulation of cell morphogenesis|lamellipodium assembly|actin cytoskeleton organization|negative regulation of microtubule polymerization|neuron projection development|muscle fiber development|barbed-end actin filament capping|regulation of protein kinase C signaling|	actin binding|beta-tubulin binding|actin filament binding|	10	0.9	2.49	9	1.8	21.2	1.2	22.7	0.00103	0.6	2.4	1	1
ENSG00000215305	VPS16	vacuolar protein sorting 16 homolog (S. cerevisiae)	lysosomal membrane|early endosome|late endosome|actin filament|axon|HOPS complex|late endosome membrane|neuronal cell body|recycling endosome|	intracellular protein transport|	actin filament binding|	7	0.9	8.1	8	1.1	15.2	1	22.7	0.00103	0.7	1.6	1	1
ENSG00000257446	ZNF878	zinc finger protein 878	nucleus|	transcription, DNA-templated|regulation of transcription, DNA-templated|	nucleic acid binding|metal ion binding|	10	0.6	2.69	10	1.4	22	1.4	22.6	0.00106	0.8	2.1	1	1
ENSG00000147679	UTP23	UTP23, small subunit (SSU) processome component, homolog (yeast)	nucleolus|small-subunit processome|	rRNA processing|	poly(A) RNA binding|	10	-1	5.81	9	-1.2	17.3	-1.2	22.6	0.00106	-1.7	-0.7	1	1
ENSG00000215301	DDX3X	DEAD (Asp-Glu-Ala-Asp) box helicase 3, X-linked	nucleus|cytoplasm|mitochondrial outer membrane|eukaryotic translation initiation factor 3 complex|cytoplasmic stress granule|nuclear speck|cytosolic small ribosomal subunit|extracellular vesicular exosome|	ATP catabolic process|ATP catabolic process|ATP catabolic process|transcription, DNA-templated|chromosome segregation|extrinsic apoptotic signaling pathway via death domain receptors|response to virus|RNA secondary structure unwinding|viral process|negative regulation of translation|positive regulation of cell growth|negative regulation of cell growth|negative regulation of protein complex assemb…	DNA binding|RNA binding|ATP-dependent DNA helicase activity|ATP-dependent RNA helicase activity|protein binding|ATP binding|transcription factor binding|poly(A) binding|eukaryotic initiation factor 4E binding|ATPase activity|translation initiation factor binding|RNA stem-loop binding|ribosomal small subunit binding|poly(A) RNA binding|mRNA 5'-UTR binding|	10	2.6	19.7	10	0.8	8.82	2.3	22.6	0.00106	0.9	4.1	1	1
ENSG00000066117	SMARCD1	SWI/SNF related, matrix associated, actin dependent regulator of chromatin, subfamily d, member 1	SWI/SNF complex|npBAF complex|nBAF complex|	nucleosome disassembly|chromatin remodeling|chromatin remodeling|regulation of transcription from RNA polymerase II promoter|nervous system development|chromatin-mediated maintenance of transcription|	transcription coactivator activity|protein binding|protein complex scaffold|	10	0.7	10.3	10	0.7	12.7	0.7	22.6	0.00106	0.5	1.1	1	1
ENSG00000177710	SLC35G5	solute carrier family 35, member G5	integral component of membrane|	None	None	10	-0.2	0.152	10	3.2	26.1	3.2	22.5	0.00113	2.3	6	1	1
ENSG00000013375	PGM3	phosphoglucomutase 3	cellular_component|cytosol|cytosol|	glucosamine metabolic process|UDP-N-acetylglucosamine biosynthetic process|UDP-N-acetylglucosamine biosynthetic process|UDP-N-acetylglucosamine biosynthetic process|dolichol-linked oligosaccharide biosynthetic process|spermatogenesis|embryo development|protein N-linked glycosylation via asparagine|glucose 1-phosphate metabolic process|hemopoiesis|post-translational protein modification|cellular p…	magnesium ion binding|phosphoacetylglucosamine mutase activity|phosphoglucomutase activity|	10	1.6	10.4	9	-1.1	17.5	-1	22.5	0.00113	-1.7	-0.7	1	1
ENSG00000130159	ECSIT	ECSIT signalling integrator	nucleus|transcription factor complex|cytoplasm|mitochondrion|	mesoderm formation|BMP signaling pathway|innate immune response|regulation of oxidoreductase activity|oxidation-reduction process|	sequence-specific DNA binding transcription factor activity|signal transducer activity|protein binding|oxidoreductase activity, acting on NAD(P)H|	10	0.7	13.2	10	0.5	10.2	0.6	22.5	0.00113	0.4	1	1	1
ENSG00000066044	ELAVL1	ELAV like RNA binding protein 1	nucleus|nucleoplasm|cytoplasm|cytosol|membrane|	multicellular organismal development|gene expression|RNA metabolic process|mRNA metabolic process|positive regulation of translation|mRNA stabilization|mRNA stabilization|3'-UTR-mediated mRNA stabilization|3'-UTR-mediated mRNA stabilization|regulation of stem cell maintenance|	nucleotide binding|RNA binding|double-stranded RNA binding|mRNA binding|mRNA 3'-UTR binding|protein binding|AU-rich element binding|protein kinase binding|mRNA 3'-UTR AU-rich region binding|poly(A) RNA binding|	10	2	14.5	10	0.8	11.6	0.9	22.5	0.00113	0.5	2.2	1	1
ENSG00000137842	TMEM62	transmembrane protein 62	integral component of membrane|	None	None	10	2.3	5.67	10	-1.5	22.1	-1.4	22.5	0.00113	-2.2	-0.8	1	1
ENSG00000108294	PSMB3	proteasome (prosome, macropain) subunit, beta type, 3	proteasome complex|nucleus|nucleoplasm|cytoplasm|mitochondrion|Golgi apparatus|cytosol|proteasome core complex|actin cytoskeleton|extracellular vesicular exosome|	G1/S transition of mitotic cell cycle|protein polyubiquitination|mitotic cell cycle|antigen processing and presentation of peptide antigen via MHC class I|antigen processing and presentation of exogenous peptide antigen via MHC class I, TAP-dependent|regulation of cellular amino acid metabolic process|apoptotic process|DNA damage response, signal transduction by p53 class mediator resulting in ce…	threonine-type endopeptidase activity|protein binding|	8	0.8	7.39	9	0.9	15.6	0.9	22.4	0.00114	0.6	1.4	1	1
ENSG00000115286	NDUFS7	NADH dehydrogenase (ubiquinone) Fe-S protein 7, 20kDa (NADH-coenzyme Q reductase)	mitochondrial inner membrane|mitochondrial respiratory chain complex I|mitochondrial respiratory chain complex I|mitochondrial respiratory chain complex I|neuron projection|neuronal cell body|synaptic membrane|	mitochondrial electron transport, NADH to ubiquinone|respiratory electron transport chain|mitochondrial respiratory chain complex I assembly|cellular metabolic process|small molecule metabolic process|	protease binding|NADH dehydrogenase activity|protein binding|NADH dehydrogenase (ubiquinone) activity|oxidoreductase activity, acting on NAD(P)H, quinone or similar compound as acceptor|metal ion binding|quinone binding|4 iron, 4 sulfur cluster binding|	10	0.5	5.84	10	0.8	17.8	0.7	22.4	0.00114	0.4	1.4	1	1
ENSG00000010292	NCAPD2	non-SMC condensin I complex, subunit D2	nuclear chromosome|condensed chromosome|condensin complex|condensin core heterodimer|nucleus|nucleus|cytoplasm|cytoplasm|cytoplasm|cytosol|membrane|pronucleus|	mitotic cell cycle|mitotic chromosome condensation|mitotic chromosome condensation|	protein binding|histone binding|histone binding|	10	-2.6	6.31	10	2.1	24.8	2.1	22.4	0.00114	1.4	3.5	1	1
ENSG00000121104	FAM117A	family with sequence similarity 117, member A	None	None	None	10	1.1	10.6	10	0.8	12.4	1.1	22.4	0.00114	0.6	1.8	1	1
ENSG00000100296	THOC5	THO complex 5	transcription export complex|THO complex|THO complex part of transcription export complex|nucleus|cytoplasm|nuclear speck|	mRNA processing|mRNA export from nucleus|RNA splicing|monocyte differentiation|positive regulation of DNA-templated transcription, elongation|negative regulation of macrophage differentiation|viral mRNA export from host cell nucleus|primitive hemopoiesis|negative regulation of DNA damage checkpoint|	RNA binding|protein binding|	10	-0.2	0.735	10	-1.2	24.4	-1.2	22.4	0.00114	-1.8	-0.8	1	1
ENSG00000178404	DDC8	N/A	None	None	None	9	0.6	2.89	9	2.4	23.3	2.3	22.3	0.00116	0.7	4	1	1
ENSG00000073578	SDHA	succinate dehydrogenase complex, subunit A, flavoprotein (Fp)	mitochondrion|mitochondrial inner membrane|mitochondrial inner membrane|mitochondrial respiratory chain complex II|mitochondrial respiratory chain complex II|	tricarboxylic acid cycle|tricarboxylic acid cycle|succinate metabolic process|nervous system development|respiratory electron transport chain|respiratory electron transport chain|cellular metabolic process|small molecule metabolic process|oxidation-reduction process|	succinate dehydrogenase activity|protein binding|succinate dehydrogenase (ubiquinone) activity|flavin adenine dinucleotide binding|	10	0.4	4.19	10	0.8	20.4	0.7	22.3	0.00116	0.4	1.2	1	1
ENSG00000095787	WAC	WW domain containing adaptor with coiled-coil	nucleus|nucleus|spliceosomal complex|nuclear speck|	transcription, DNA-templated|cellular response to DNA damage stimulus|histone monoubiquitination|positive regulation of macroautophagy|negative regulation of proteasomal ubiquitin-dependent protein catabolic process|G1 DNA damage checkpoint|positive regulation of transcription, DNA-templated|histone H2B conserved C-terminal lysine ubiquitination|	RNA polymerase II core binding|chromatin binding|protein binding|	10	0.6	6.42	10	1.2	18.7	0.9	22.3	0.00116	0.5	1.5	1	1
ENSG00000086200	IPO11	importin 11	nucleus|cytoplasm|	ribosomal protein import into nucleus|	Ran GTPase binding|protein transporter activity|	10	0.9	5.91	10	0.9	16.8	0.9	22.3	0.00116	0.6	1.4	1	1
ENSG00000091009	RBM27	RNA binding motif protein 27	nucleus|cytoplasm|nuclear speck|	mRNA processing|	nucleotide binding|poly(A) RNA binding|metal ion binding|	10	0.6	5.91	10	0.9	18.1	0.8	22.3	0.00116	0.5	1.2	1	1
ENSG00000197360	ZNF98	zinc finger protein 98	nucleus|	transcription, DNA-templated|regulation of transcription, DNA-templated|	DNA binding|metal ion binding|	10	2.2	13.7	10	1.7	10.1	2.1	22.3	0.00116	1.5	3.5	1	1
ENSG00000233024	NPIPA7	nuclear pore complex interacting protein family, member A7	None	None	None	9	-1.7	5.92	9	1.1	18.8	1.1	22.3	0.00116	0.7	1.9	1	1
ENSG00000161573	CCL16	chemokine (C-C motif) ligand 16	extracellular region|extracellular space|	chemotaxis|inflammatory response|immune response|cell communication|cell-cell signaling|positive chemotaxis|cell chemotaxis|cell chemotaxis|	chemokine activity|chemoattractant activity|	10	1.3	12.6	10	0.7	12.1	0.9	22.3	0.00116	0.5	1.5	1	1
ENSG00000212725	KRTAP2-1	keratin associated protein 2-1	keratin filament|	None	None	10	3	7.92	10	1	16.8	1	22.2	0.00119	0.5	2.7	1	1
ENSG00000169689	STRA13	stimulated by retinoic acid 13	condensed chromosome kinetochore|Fanconi anaemia nuclear complex|FANCM-MHF complex|	resolution of meiotic recombination intermediates|DNA repair|mitotic nuclear division|replication fork processing|positive regulation of protein ubiquitination|kinetochore assembly|	DNA binding|double-stranded DNA binding|protein binding|	10	0.6	4.99	10	0.9	18.4	0.7	22.2	0.00119	0.5	1.3	1	1
ENSG00000141551	CSNK1D	casein kinase 1, delta	nucleus|Golgi apparatus|centrosome|spindle|cytosol|spindle microtubule|plasma membrane|perinuclear region of cytoplasm|	G2/M transition of mitotic cell cycle|mitotic cell cycle|positive regulation of protein phosphorylation|DNA repair|protein phosphorylation|signal transduction|Wnt signaling pathway|positive regulation of proteasomal ubiquitin-dependent protein catabolic process|circadian regulation of gene expression|regulation of circadian rhythm|spindle assembly|positive regulation of canonical Wnt signaling pa…	glycoprotein binding|protein kinase activity|protein kinase activity|protein kinase activity|protein serine/threonine kinase activity|protein binding|ATP binding|peptide binding|tau-protein kinase activity|phosphoprotein binding|	10	0.6	6.15	10	0.7	16.5	0.7	22.2	0.00119	0.4	1.2	1	1
ENSG00000101444	AHCY	adenosylhomocysteinase	cytoplasm|cytosol|melanosome|extracellular vesicular exosome|	sulfur amino acid metabolic process|one-carbon metabolic process|xenobiotic metabolic process|methylation|cellular nitrogen compound metabolic process|small molecule metabolic process|	adenosylhomocysteinase activity|	10	0.9	15.8	10	1	6.81	0.9	22.2	0.00119	0.5	1.4	1	1
ENSG00000125695	RP11-51F16.8	N/A	None	None	None	9	1.3	14.5	9	1.2	8.11	1.3	22.1	0.00123	0.7	1.8	1	1
ENSG00000160799	CCDC12	coiled-coil domain containing 12	None	None	protein binding|	10	1.4	8.51	10	1	14.3	1	22.1	0.00123	0.6	1.8	1	1
ENSG00000176809	LRRC37A3	leucine rich repeat containing 37, member A3	integral component of membrane|	None	None	10	0.3	1.97	10	0.9	22.3	0.8	22.1	0.00123	0.5	1.5	1	1
ENSG00000198026	ZNF335	zinc finger protein 335	nucleus|histone methyltransferase complex|	in utero embryonic development|positive regulation of neuroblast proliferation|transcription, DNA-templated|regulation of transcription, DNA-templated|brain development|cerebral cortex neuron differentiation|regulation of gene expression, epigenetic|neuron projection morphogenesis|brain morphogenesis|positive regulation of lymphocyte proliferation|positive regulation of neurogenesis|regulation of…	RNA polymerase II core promoter sequence-specific DNA binding|protein binding|transcription regulatory region DNA binding|metal ion binding|	10	-1.6	9.8	10	-1.5	12.8	-1.6	22.1	0.00123	-2.3	-0.9	1	1
ENSG00000173805	HAP1	huntingtin-associated protein 1	cytoskeleton|actin cytoskeleton|cytoplasmic membrane-bounded vesicle|	synaptic transmission|brain development|protein localization|vesicle transport along microtubule|	protein binding|	10	0.5	2.6	10	2.6	23.5	1	22.1	0.00123	0.6	3.4	1	1
ENSG00000142546	NOSIP	nitric oxide synthase interacting protein	Golgi membrane|nucleus|cytoplasm|cytosol|	negative regulation of catalytic activity|small molecule metabolic process|nitric oxide metabolic process|regulation of nitric-oxide synthase activity|negative regulation of nitric-oxide synthase activity|	protein binding|poly(A) RNA binding|	10	1	16.7	10	0.6	7.62	0.8	22.1	0.00123	0.5	1.4	1	1
ENSG00000125449	ARMC7	armadillo repeat containing 7	cytoplasm|	None	None	8	1.2	10.2	8	1.3	12.4	1.3	22.1	0.00123	0.8	2.1	1	1
ENSG00000230301	OR5H6	olfactory receptor, family 5, subfamily H, member 6	plasma membrane|integral component of membrane|	G-protein coupled receptor signaling pathway|detection of chemical stimulus involved in sensory perception of smell|	G-protein coupled receptor activity|olfactory receptor activity|	10	1.6	16.9	10	0.9	8.48	1.3	22.1	0.00123	0.7	2.1	1	1
ENSG00000129933	MAU2	MAU2 sister chromatid cohesion factor	chromatin|nucleus|nucleoplasm|nucleoplasm|SMC loading complex|SMC loading complex|	mitotic cell cycle|maintenance of mitotic sister chromatid cohesion|	protein binding|protein N-terminus binding|	10	-0.6	4.02	10	-1.3	19	-1.2	22	0.00127	-1.8	-0.7	1	1
ENSG00000185829	ARL17A	ADP-ribosylation factor-like 17A	None	None	None	10	0.6	5.4	10	1.2	19.1	0.8	22	0.00127	0.5	1.5	1	1
ENSG00000184207	PGP	phosphoglycolate phosphatase	None	carbohydrate metabolic process|dephosphorylation|peptidyl-tyrosine dephosphorylation|	magnesium ion binding|protein tyrosine phosphatase activity|phosphoglycolate phosphatase activity|nucleotide phosphatase activity, acting on free nucleotides|	10	0.8	8	10	0.7	14.5	0.8	22	0.00127	0.5	1.3	1	1
ENSG00000079785	DDX1	DEAD (Asp-Glu-Ala-Asp) box helicase 1	nucleus|cytoplasm|cytoplasmic stress granule|membrane|ribonucleoprotein complex|cleavage body|tRNA-splicing ligase complex|	spliceosomal complex assembly|ATP catabolic process|double-strand break repair|transcription, DNA-templated|regulation of transcription, DNA-templated|regulation of translational initiation|multicellular organismal development|response to virus|DNA duplex unwinding|response to exogenous dsRNA|nucleic acid phosphodiester bond hydrolysis|nucleic acid phosphodiester bond hydrolysis|	DNA binding|chromatin binding|transcription cofactor activity|RNA helicase activity|double-stranded RNA binding|nuclease activity|exonuclease activity|protein binding|ATP binding|ATP-dependent helicase activity|poly(A) binding|DNA/RNA helicase activity|poly(A) RNA binding|	10	1	12.9	9	0.8	9.95	0.8	21.9	0.00132	0.6	1.4	1	1
ENSG00000124641	MED20	mediator complex subunit 20	nucleoplasm|mediator complex|	transcription, DNA-templated|regulation of transcription from RNA polymerase II promoter|transcription from RNA polymerase II promoter|transcription initiation from RNA polymerase II promoter|gene expression|	RNA polymerase II transcription cofactor activity|DNA-directed RNA polymerase activity|protein binding|	8	-2.5	14.6	8	-1.2	10.4	-1.4	21.9	0.00132	-3.4	-1	1	1
ENSG00000078687	TNRC6C	trinucleotide repeat containing 6C	cytosol|	epidermal growth factor receptor signaling pathway|Notch signaling pathway|fibroblast growth factor receptor signaling pathway|gene expression|negative regulation of translation involved in gene silencing by miRNA|Fc-epsilon receptor signaling pathway|innate immune response|neurotrophin TRK receptor signaling pathway|phosphatidylinositol-mediated signaling|positive regulation of nuclear-transcrib…	nucleotide binding|RNA binding|protein binding|	10	0.3	1.98	10	2.5	21.5	0.6	21.9	0.00132	0.4	3.4	1	1
ENSG00000205339	IPO7	importin 7	nuclear pore|cytoplasm|membrane|	protein import into nucleus|signal transduction|viral process|regulation of catalytic activity|	small GTPase regulator activity|transporter activity|protein binding|Ran GTPase binding|histone binding|	10	-1.1	5.94	10	-2	17.6	-1.2	21.9	0.00132	-2.5	-0.7	1	1
ENSG00000161888	SPC24	SPC24, NDC80 kinetochore complex component	condensed chromosome kinetochore|nucleus|nucleolus|cytosol|Ndc80 complex|	mitotic cell cycle|mitotic nuclear division|	protein binding|	8	1.9	5.18	9	1	19.2	1.1	21.9	0.00132	0.7	2.2	1	1
ENSG00000174100	MRPL45	mitochondrial ribosomal protein L45	mitochondrion|ribosome|	None	poly(A) RNA binding|	10	0.7	11.3	10	0.7	11.1	0.7	21.9	0.00132	0.4	1.3	1	1
ENSG00000133193	FAM104A	family with sequence similarity 104, member A	None	None	None	10	0.9	12	10	0.7	10.5	0.8	21.9	0.00132	0.5	1.3	1	1
ENSG00000132475	H3F3B	H3 histone, family 3B (H3.3B)	nuclear chromosome|nuclear nucleosome|extracellular region|nucleus|nucleoplasm|protein complex|extracellular vesicular exosome|	DNA replication-independent nucleosome assembly|brain development|blood coagulation|response to hormone|positive regulation of cell growth|	RNA polymerase II core promoter sequence-specific DNA binding|RNA polymerase II distal enhancer sequence-specific DNA binding|protein binding|nucleosomal DNA binding|protein heterodimerization activity|	10	1	12	10	0.7	11	0.7	21.9	0.00132	0.5	1.4	1	1
ENSG00000168264	IRF2BP2	interferon regulatory factor 2 binding protein 2	nucleus|cytoplasm|	transcription, DNA-templated|regulation of transcription, DNA-templated|	metal ion binding|	10	0.4	1.97	10	1.3	22.4	1.2	21.9	0.00132	0.6	1.9	1	1
ENSG00000129235	TXNDC17	thioredoxin domain containing 17	cytosol|extracellular vesicular exosome|	tumor necrosis factor-mediated signaling pathway|oxidation-reduction process|	peroxidase activity|protein binding|electron carrier activity|protein-disulfide reductase activity|	10	0.4	3.61	10	1.1	21.3	1	21.9	0.00132	0.6	1.6	1	1
ENSG00000154803	FLCN	folliculin	nucleus|cytoplasm|plasma membrane|midbody|cell-cell contact zone|	negative regulation of transcription from RNA polymerase II promoter|negative regulation of transcription from RNA polymerase II promoter|in utero embryonic development|regulation of protein phosphorylation|positive regulation of protein phosphorylation|cell-cell junction assembly|positive regulation of gene expression|negative regulation of gene expression|negative regulation of mitochondrion or…	protein binding|protein complex binding|	7	0.8	5.92	7	0.9	16.4	0.8	21.9	0.00132	0.5	1.4	1	1
ENSG00000105270	CLIP3	CAP-GLY domain containing linker protein 3	Golgi stack|trans-Golgi network|plasma membrane|plasma membrane|early endosome membrane|trans-Golgi network membrane|trans-Golgi network membrane|membrane raft|recycling endosome membrane|	positive regulation of protein phosphorylation|positive regulation of glucose transport|peptidyl-L-cysteine S-palmitoylation|negative regulation of microtubule polymerization|positive regulation of apoptotic process|membrane biogenesis|fat cell differentiation|positive regulation of endocytosis|chaperone-mediated protein transport|positive regulation of establishment of protein localization to pl…	microtubule binding|microtubule binding|ganglioside binding|	10	0.9	11.4	10	0.9	10.9	0.9	21.9	0.00132	0.5	1.3	1	1
ENSG00000124789	NUP153	nucleoporin 153kDa	nuclear pore|nucleoplasm|nucleolus|cytoplasm|nuclear membrane|nuclear periphery|nuclear inclusion body|nuclear pore nuclear basket|	mitotic cell cycle|carbohydrate metabolic process|mitotic nuclear envelope disassembly|hexose transport|regulation of glucose transport|protein transport|glucose transport|viral process|cytokine-mediated signaling pathway|small molecule metabolic process|viral entry into host cell|negative regulation of RNA export from nucleus|mRNA transport|nuclear pore complex assembly|transmembrane transport|v…	DNA binding|transporter activity|nucleocytoplasmic transporter activity|protein binding|zinc ion binding|structural constituent of nuclear pore|identical protein binding|protein anchor|	10	1.4	3.03	10	1	19.7	1.1	21.8	0.00134	0.7	1.9	1	1
ENSG00000104824	HNRNPL	heterogeneous nuclear ribonucleoprotein L	nucleus|nucleoplasm|cytoplasm|membrane|ribonucleoprotein complex|extracellular vesicular exosome|	mRNA splicing, via spliceosome|RNA processing|RNA splicing|gene expression|	nucleotide binding|RNA binding|protein binding|transcription regulatory region DNA binding|poly(A) RNA binding|	10	1	9.58	10	0.9	12.7	1	21.8	0.00134	0.5	1.6	1	1
ENSG00000139168	ZCRB1	zinc finger CCHC-type and RNA binding motif 1	nucleoplasm|U12-type spliceosomal complex|	mRNA processing|RNA splicing|	nucleotide binding|zinc ion binding|poly(A) RNA binding|	10	1	12.3	10	0.9	9.91	0.9	21.8	0.00134	0.5	1.5	1	1
ENSG00000003096	KLHL13	kelch-like family member 13	Cul3-RING ubiquitin ligase complex|	cytokinesis|mitotic nuclear division|protein ubiquitination|protein ubiquitination|	ubiquitin-protein transferase activity|	10	0.6	4.91	10	1	18.3	0.9	21.8	0.00134	0.5	1.5	1	1
ENSG00000258890	CEP95	centrosomal protein 95kDa	spindle pole|cytoplasm|centrosome|	None	None	10	0.6	11	10	0.7	11.3	0.7	21.8	0.00134	0.4	1.1	1	1
ENSG00000161813	LARP4	La ribonucleoprotein domain family, member 4	membrane|	cytoskeleton organization|regulation of cell morphogenesis|	poly(A) RNA binding|	9	0.4	1.19	9	2.4	24.7	2.4	21.8	0.00134	0.4	5	1	1
ENSG00000170298	LGALS9B	lectin, galactoside-binding, soluble, 9B	None	None	carbohydrate binding|	8	1.3	9.74	8	0.9	13.3	1	21.8	0.00134	0.6	1.8	1	1
ENSG00000170296	GABARAP	GABA(A) receptor-associated protein	Golgi membrane|autophagic vacuole membrane|lysosome|autophagic vacuole|smooth endoplasmic reticulum|microtubule|microtubule associated complex|plasma membrane|axoneme|actin cytoskeleton|cytoplasmic vesicle|cell body|perinuclear region of cytoplasm|	microtubule cytoskeleton organization|protein targeting|autophagy|synaptic transmission|extrinsic apoptotic signaling pathway via death domain receptors|	protein binding|microtubule binding|beta-tubulin binding|GABA receptor binding|	10	0.7	9.66	10	0.6	12.5	0.6	21.7	0.00137	0.4	1	1	1
ENSG00000135452	TSPAN31	tetraspanin 31	integral component of plasma membrane|membrane|	positive regulation of cell proliferation|	None	10	0.8	11.3	10	0.7	10.9	0.7	21.7	0.00137	0.4	1.4	1	1
ENSG00000182446	NPLOC4	nuclear protein localization 4 homolog (S. cerevisiae)	nucleus|endoplasmic reticulum|cytosol|nuclear outer membrane-endoplasmic reticulum membrane network|	Golgi organization|ER-associated ubiquitin-dependent protein catabolic process|membrane fusion|	protein binding|zinc ion binding|	9	0.6	4.78	10	0.8	17.6	0.8	21.7	0.00137	0.5	1.7	1	1
ENSG00000138442	WDR12	WD repeat domain 12	nucleoplasm|nucleolus|preribosome, large subunit precursor|PeBoW complex|	maturation of LSU-rRNA from tricistronic rRNA transcript (SSU-rRNA, 5.8S rRNA, LSU-rRNA)|maturation of 5.8S rRNA from tricistronic rRNA transcript (SSU-rRNA, 5.8S rRNA, LSU-rRNA)|Notch signaling pathway|cell proliferation|ribosomal large subunit biogenesis|	protein binding|ribonucleoprotein complex binding|	10	2.5	19.4	9	-1.1	11.8	2.5	21.7	0.00137	-0.9	5	1	1
ENSG00000138768	USO1	USO1 vesicle transport factor	Golgi membrane|nucleolus|endoplasmic reticulum|Golgi apparatus|Golgi stack|cytosol|ER to Golgi transport vesicle membrane|membrane|	mitotic cell cycle|intracellular protein transport|ER to Golgi vesicle-mediated transport|transcytosis|Golgi vesicle docking|vesicle fusion with Golgi apparatus|membrane fusion|	protein transporter activity|poly(A) RNA binding|	10	-0.7	8.31	10	-2.4	16.7	-1	21.7	0.00137	-2.7	-0.6	1	1
ENSG00000100104	SRRD	SRR1 domain containing	None	rhythmic process|	None	10	0.8	5.72	10	1.2	18	0.9	21.6	0.0014	0.6	1.6	1	0
ENSG00000196409	ZNF658	zinc finger protein 658	nucleus|	transcription, DNA-templated|regulation of transcription, DNA-templated|	DNA binding|sequence-specific DNA binding transcription factor activity|metal ion binding|	10	2.5	24.6	10	-1.2	5.98	2.5	21.5	0.00146	0.7	4.3	0	0
ENSG00000108849	PPY	pancreatic polypeptide	extracellular region|	digestion|protein secretion|	G-protein coupled receptor binding|receptor binding|hormone activity|	10	0.8	9.86	10	1.2	13.3	1	21.5	0.00146	0.6	1.5	0	0
ENSG00000167508	MVD	mevalonate (diphospho) decarboxylase	cytosol|cytosol|	dolichol-linked oligosaccharide biosynthetic process|dolichyl diphosphate biosynthetic process|cholesterol biosynthetic process|cholesterol biosynthetic process|cholesterol biosynthetic process|positive regulation of cell proliferation|isoprenoid biosynthetic process|protein N-linked glycosylation via asparagine|post-translational protein modification|cellular protein metabolic process|small mole…	diphosphomevalonate decarboxylase activity|diphosphomevalonate decarboxylase activity|ATP binding|Hsp70 protein binding|protein homodimerization activity|	9	1.6	19.8	9	0.6	5.3	1.5	21.5	0.00146	1	2.6	0	0
ENSG00000105516	DBP	D site of albumin promoter (albumin D-box) binding protein	nucleus|	liver development|transcription, DNA-templated|regulation of transcription from RNA polymerase II promoter|positive regulation of transcription from RNA polymerase II promoter|rhythmic process|	RNA polymerase II regulatory region sequence-specific DNA binding|RNA polymerase II core promoter proximal region sequence-specific DNA binding transcription factor activity involved in positive regulation of transcription|	10	0.8	6.16	10	1.7	17.4	1.1	21.5	0.00146	0.6	2.1	0	0
ENSG00000214367	HAUS3	HAUS augmin-like complex, subunit 3	cytoplasm|centrosome|spindle|microtubule|HAUS complex|	mitotic nuclear division|spindle assembly|centrosome organization|	molecular_function|	10	1	13.5	10	1.6	9.46	1.4	21.5	0.00146	0.8	2.2	0	0
ENSG00000173818	ENDOV	endonuclease V	nucleolus|cytoplasm|	DNA catabolic process, endonucleolytic|DNA repair|RNA phosphodiester bond hydrolysis, endonucleolytic|	magnesium ion binding|magnesium ion binding|single-stranded RNA binding|endodeoxyribonuclease activity, producing 5'-phosphomonoesters|endoribonuclease activity, producing 5'-phosphomonoesters|structure-specific DNA binding|	10	0.7	5.66	10	0.7	16.1	0.7	21.4	0.0015	0.4	1.1	0	0
ENSG00000110700	RPS13	ribosomal protein S13	nucleus|nucleolus|cytosol|ribosome|membrane|cytosolic small ribosomal subunit|extracellular vesicular exosome|	nuclear-transcribed mRNA catabolic process, nonsense-mediated decay|translation|translation|translational initiation|translational elongation|translational termination|SRP-dependent cotranslational protein targeting to membrane|gene expression|viral process|RNA metabolic process|mRNA metabolic process|viral life cycle|viral transcription|negative regulation of RNA splicing|cellular protein metabo…	mRNA binding|structural constituent of ribosome|protein binding|poly(A) RNA binding|	6	1.3	4.98	7	1.2	16.8	1.3	21.4	0.0015	0.8	1.9	0	0
ENSG00000174839	DENND6A	DENN/MADD domain containing 6A	cytoplasm|recycling endosome|	positive regulation of Rab GTPase activity|positive regulation of cell-cell adhesion mediated by cadherin|	Rab guanyl-nucleotide exchange factor activity|	10	0.6	4.11	10	0.9	18.4	0.8	21.4	0.0015	0.5	1.3	0	0
ENSG00000141562	NARF	nuclear prelamin A recognition factor	nucleus|lamin filament|nuclear lamina|nuclear lumen|	None	lamin binding|	10	1.1	3.92	10	1.1	17.8	1.1	21.4	0.0015	0.7	1.9	0	0
ENSG00000181472	ZBTB2	zinc finger and BTB domain containing 2	nucleus|	transcription, DNA-templated|regulation of transcription, DNA-templated|	DNA binding|metal ion binding|	10	-0.9	9.08	10	-1.2	13.9	-1.1	21.4	0.0015	-1.6	-0.7	0	0
ENSG00000119718	EIF2B2	eukaryotic translation initiation factor 2B, subunit 2 beta, 39kDa	cytoplasm|cytosol|eukaryotic translation initiation factor 2B complex|	ovarian follicle development|translation|translational initiation|translational initiation|regulation of translational initiation|regulation of translational initiation|central nervous system development|response to heat|response to heat|response to glucose|gene expression|oligodendrocyte development|myelination|response to peptide hormone|positive regulation of GTPase activity|positive regulatio…	translation initiation factor activity|guanyl-nucleotide exchange factor activity|guanyl-nucleotide exchange factor activity|protein binding|ATP binding|GTP binding|	9	-0.9	9.62	9	-0.7	12.1	-0.9	21.3	0.00156	-1.4	-0.5	0	0
ENSG00000182973	CNOT10	CCR4-NOT transcription complex, subunit 10	nucleus|cytosol|membrane|CCR4-NOT complex|	nuclear-transcribed mRNA catabolic process, deadenylation-dependent decay|nuclear-transcribed mRNA poly(A) tail shortening|transcription, DNA-templated|regulation of transcription, DNA-templated|regulation of translation|gene expression|RNA metabolic process|mRNA metabolic process|gene silencing by RNA|	protein binding|	9	-1.7	12.3	8	-2	9.65	-1.9	21.3	0.00156	-3	-1.1	0	0
ENSG00000133246	PRAM1	PML-RARA regulated adaptor molecule 1	None	integrin-mediated signaling pathway|regulation of neutrophil degranulation|	protein binding|lipid binding|	10	0.7	9.62	10	0.7	12.1	0.7	21.3	0.00156	0.4	1.1	0	0
ENSG00000108798	ABI3	ABI family, member 3	intracellular|cytoplasm|cytoplasm|membrane|lamellipodium|	cellular component movement|regulation of cell migration|	protein binding|	9	1.1	13.5	9	0.7	8.56	0.8	21.3	0.00156	0.5	1.4	0	0
ENSG00000181495	AC026703.1	N/A	None	None	None	10	1.3	13.9	10	0.5	10.4	1	21.3	0.00156	0.5	1.7	0	0
ENSG00000104805	NUCB1	nucleobindin 1	extracellular space|endoplasmic reticulum-Golgi intermediate compartment|Golgi apparatus|membrane|extracellular vesicular exosome|	None	DNA binding|calcium ion binding|protein binding|	10	1	9.36	10	0.8	12.8	0.8	21.3	0.00156	0.5	1.4	0	0
ENSG00000182504	CEP97	centrosomal protein 97kDa	cytoplasm|centrosome|microtubule organizing center|protein complex|	cell projection organization|	protein binding|calmodulin binding|	10	0.8	5.4	10	1.4	17.4	1.3	21.3	0.00156	0.8	2.1	0	0
ENSG00000172053	QARS	glutaminyl-tRNA synthetase	cytoplasm|mitochondrial matrix|cytosol|	tRNA aminoacylation for protein translation|glutaminyl-tRNA aminoacylation|gene expression|	glutamine-tRNA ligase activity|ATP binding|	10	0.6	3.42	10	0.9	19	0.9	21.3	0.00156	0.5	1.6	0	0
ENSG00000092094	OSGEP	O-sialoglycoprotein endopeptidase	nucleus|cytoplasm|	threonylcarbamoyladenosine biosynthetic process|	transferase activity, transferring acyl groups other than amino-acyl groups|metal ion binding|	10	1.3	8.32	10	1.2	13.7	1.2	21.3	0.00156	0.8	1.8	0	0
ENSG00000141570	CBX8	chromobox homolog 8	nuclear chromatin|heterochromatin|nucleus|nucleoplasm|PcG protein complex|PRC1 complex|	negative regulation of transcription from RNA polymerase II promoter|transcription, DNA-templated|histone ubiquitination|	single-stranded RNA binding|ubiquitin-protein transferase activity|protein binding|methylated histone binding|	10	0.6	7.26	10	1.4	17.2	1.2	21.2	0.0016	0.7	2	0	0
ENSG00000108055	SMC3	structural maintenance of chromosomes 3	chromosome, centromeric region|chromatin|lateral element|spindle pole|basement membrane|nucleus|nucleoplasm|chromosome|cytoplasm|cytosol|cohesin complex|nuclear matrix|meiotic cohesin complex|nuclear meiotic cohesin complex|	mitotic cell cycle|regulation of DNA replication|DNA repair|mitotic spindle organization|sister chromatid cohesion|sister chromatid cohesion|mitotic nuclear division|meiotic nuclear division|signal transduction|stem cell maintenance|negative regulation of DNA endoreduplication|	chromatin binding|microtubule motor activity|protein binding|ATP binding|mediator complex binding|dynein binding|protein heterodimerization activity|	8	-1.3	2.79	8	-1.9	20	-1.9	21.2	0.0016	-3.3	-1.2	0	0
ENSG00000182315	MBD3L3	methyl-CpG binding domain protein 3-like 3	None	transcription, DNA-templated|regulation of transcription, DNA-templated|	None	10	0.8	10	10	0.5	12.6	0.6	21.2	0.0016	0.4	1.1	0	0
ENSG00000104967	NOVA2	neuro-oncological ventral antigen 2	nucleus|	None	RNA binding|poly(A) RNA binding|	10	0.9	13.9	10	0.7	8.35	0.8	21.2	0.0016	0.5	1.4	0	0
ENSG00000138668	HNRNPD	heterogeneous nuclear ribonucleoprotein D (AU-rich element RNA binding protein 1, 37kDa)	nucleus|nucleus|nucleoplasm|cytosol|ribonucleoprotein complex|extracellular vesicular exosome|	mRNA splicing, via spliceosome|transcription, DNA-templated|regulation of transcription, DNA-templated|RNA processing|RNA catabolic process|RNA splicing|gene expression|RNA metabolic process|mRNA metabolic process|regulation of circadian rhythm|regulation of mRNA stability|positive regulation of translation|positive regulation of transcription, DNA-templated|circadian regulation of translation|	nucleotide binding|RNA binding|RNA binding|protein binding|telomeric DNA binding|poly(A) RNA binding|	10	0.7	6.12	10	0.6	15.5	0.6	21.2	0.0016	0.4	1.3	0	0
ENSG00000113810	SMC4	structural maintenance of chromosomes 4	condensin complex|condensin complex|nucleus|nucleus|nucleoplasm|cytoplasm|cytosol|	mitotic sister chromatid segregation|mitotic cell cycle|mitotic chromosome condensation|meiotic chromosome condensation|meiotic chromosome segregation|kinetochore organization|	protein binding|ATP binding|protein heterodimerization activity|	8	1.3	15.8	7	1.1	6.07	1.2	21.2	0.0016	0.7	2.1	0	0
ENSG00000108854	SMURF2	SMAD specific E3 ubiquitin protein ligase 2	ubiquitin ligase complex|nucleus|nucleus|nucleoplasm|cytoplasm|cytosol|plasma membrane|membrane raft|	negative regulation of transcription from RNA polymerase II promoter|transcription, DNA-templated|transcription initiation from RNA polymerase II promoter|ubiquitin-dependent protein catabolic process|transforming growth factor beta receptor signaling pathway|transforming growth factor beta receptor signaling pathway|gene expression|regulation of transforming growth factor beta receptor signaling…	ubiquitin-protein transferase activity|ubiquitin-protein transferase activity|transforming growth factor beta receptor binding|protein binding|ligase activity|identical protein binding|SMAD binding|	10	1.4	4.79	10	1.1	17.1	1.1	21.2	0.0016	0.6	1.8	0	0
ENSG00000166192	SENP8	SUMO/sentrin specific peptidase family member 8	None	proteolysis|	cysteine-type peptidase activity|	10	0.8	10.3	10	0.9	11.4	0.9	21.2	0.0016	0.5	1.3	0	0
ENSG00000170946	DNAJC24	DnaJ (Hsp40) homolog, subfamily C, member 24	cytoplasm|cytoskeleton|	peptidyl-diphthamide biosynthetic process from peptidyl-histidine|positive regulation of ATPase activity|oxidation-reduction process|chaperone-mediated protein folding|	ATPase activator activity|ferrous iron binding|zinc ion binding|	10	-1	15.4	10	-0.5	8.3	-0.8	21.1	0.00168	-1.3	-0.5	0	0
ENSG00000268942	CKS1B	CDC28 protein kinase regulatory subunit 1B	nucleoplasm|	regulation of cyclin-dependent protein serine/threonine kinase activity|G1/S transition of mitotic cell cycle|mitotic cell cycle|cell proliferation|cell division|	protein binding|cyclin-dependent protein serine/threonine kinase regulator activity|	10	1.2	7.93	10	1.1	13.7	1.1	21.1	0.00168	0.8	1.8	0	0
ENSG00000113161	HMGCR	3-hydroxy-3-methylglutaryl-CoA reductase	peroxisomal membrane|endoplasmic reticulum|endoplasmic reticulum membrane|integral component of membrane|	cholesterol biosynthetic process|ubiquinone metabolic process|aging|response to nutrient|isoprenoid biosynthetic process|visual learning|embryo development|negative regulation of striated muscle cell apoptotic process|positive regulation of cardiac muscle cell apoptotic process|coenzyme A metabolic process|positive regulation of stress-activated MAPK cascade|negative regulation of MAP kinase acti…	hydroxymethylglutaryl-CoA reductase (NADPH) activity|protein binding|hydroxymethylglutaryl-CoA reductase activity|protein homodimerization activity|coenzyme binding|NADPH binding|	10	2.5	17.7	10	0.9	9.38	2.2	21	0.0017	1.2	4.1	0	0
ENSG00000145920	CPLX2	complexin 2	cytosol|dendrite|mast cell granule|neuronal cell body|synapse|synaptobrevin 2-SNAP-25-syntaxin-1a-complexin II complex|	vesicle docking involved in exocytosis|nervous system development|synaptic vesicle exocytosis|cell differentiation|positive regulation of synaptic plasticity|mast cell degranulation|	syntaxin-1 binding|calcium-dependent protein binding|	10	0.8	14.6	10	1	7.12	0.8	21	0.0017	0.5	1.3	0	0
ENSG00000171992	SYNPO	synaptopodin	stress fiber|cytoplasm|tight junction|postsynaptic density|actin cytoskeleton|actin cytoskeleton|dendritic spine|perikaryon|postsynaptic membrane|	positive regulation of actin filament bundle assembly|positive regulation of actin filament bundle assembly|regulation of stress fiber assembly|regulation of stress fiber assembly|	actin binding|protein binding|	10	0.9	11.1	10	0.8	10.5	0.9	21	0.0017	0.5	1.3	0	0
ENSG00000176695	OR4F17	olfactory receptor, family 4, subfamily F, member 17	plasma membrane|integral component of membrane|	G-protein coupled receptor signaling pathway|detection of chemical stimulus involved in sensory perception of smell|	G-protein coupled receptor activity|olfactory receptor activity|	10	0.9	13.8	10	1.5	8.39	0.9	21	0.0017	0.5	1.7	0	0
ENSG00000167378	IRGQ	immunity-related GTPase family, Q	None	None	None	10	0.8	11.7	10	0.6	10.5	0.7	21	0.0017	0.4	1.1	0	0
ENSG00000214940	NPIPA8	nuclear pore complex interacting protein family, member A8	None	None	None	4	-1.5	13.1	4	-1.5	8.33	-1.5	21	0.0017	-2.8	-1.1	0	0
ENSG00000166454	ATMIN	ATM interactor	nucleus|	transcription, DNA-templated|cellular response to DNA damage stimulus|positive regulation of transcription, DNA-templated|	protein binding|transcription regulatory region DNA binding|dynein binding|metal ion binding|	10	1.1	10	10	0.8	11.8	1.1	21	0.0017	0.6	1.6	0	0
ENSG00000109920	FNBP4	formin binding protein 4	nucleus|	None	protein binding|	9	0.6	3.43	9	0.8	18.1	0.7	21	0.0017	0.5	1.3	0	0
ENSG00000105341	ATP5SL	ATP5S-like	mitochondrion|	None	None	10	0.7	14.8	10	0.7	6.46	0.7	20.9	0.00173	0.4	1.1	0	0
ENSG00000141519	CCDC40	coiled-coil domain containing 40	cytoplasm|cilium|	heart looping|epithelial cilium movement|regulation of cilium beat frequency|lung development|determination of pancreatic left/right asymmetry|epithelial cilium movement involved in determination of left/right asymmetry|axonemal dynein complex assembly|determination of digestive tract left/right asymmetry|determination of liver left/right asymmetry|	molecular_function|	10	0.4	0.561	10	0.7	21.2	0.6	20.9	0.00173	0.4	1.1	0	0
ENSG00000167383	ZNF229	zinc finger protein 229	nucleus|	transcription, DNA-templated|regulation of transcription, DNA-templated|	DNA binding|sequence-specific DNA binding transcription factor activity|metal ion binding|	9	0.9	2.96	9	0.8	18.4	0.8	20.9	0.00173	0.5	1.3	0	0
ENSG00000067596	DHX8	DEAH (Asp-Glu-Ala-His) box polypeptide 8	nucleus|spliceosomal complex|catalytic step 2 spliceosome|	mRNA splicing, via spliceosome|ATP catabolic process|ATP catabolic process|RNA processing|RNA splicing|	ATP-dependent RNA helicase activity|protein binding|ATP binding|identical protein binding|poly(A) RNA binding|	7	1.1	16.8	8	0.6	5.26	1	20.9	0.00173	0.6	1.9	0	0
ENSG00000212997	AC023632.1	N/A	None	None	None	10	0.7	3.83	10	2.5	22	0.5	20.8	0.00175	0.4	4.1	0	0
ENSG00000103035	PSMD7	proteasome (prosome, macropain) 26S subunit, non-ATPase, 7	proteasome complex|nucleus|nucleoplasm|cytosol|proteasome regulatory particle|membrane|extracellular vesicular exosome|	G1/S transition of mitotic cell cycle|protein polyubiquitination|mitotic cell cycle|antigen processing and presentation of peptide antigen via MHC class I|antigen processing and presentation of exogenous peptide antigen via MHC class I, TAP-dependent|regulation of cellular amino acid metabolic process|apoptotic process|DNA damage response, signal transduction by p53 class mediator resulting in ce…	protein binding|	10	-1.6	0.946	10	1	20.3	1	20.8	0.00175	0.6	1.6	0	0
ENSG00000144524	COPS7B	COP9 signalosome subunit 7B	nucleus|cytoplasm|COP9 signalosome|	cullin deneddylation|	None	10	0.9	10.6	10	0.8	10.7	0.8	20.8	0.00175	0.5	1.3	0	0
ENSG00000104872	PIH1D1	PIH1 domain containing 1	pre-snoRNP complex|	box C/D snoRNP assembly|epithelial cell differentiation|	None	10	0.5	2.53	10	1.2	21	1.1	20.8	0.00175	0.6	1.7	0	0
ENSG00000228300	C19ORF24	chromosome 19 open reading frame 24	extracellular region|cytoplasm|integral component of membrane|	None	None	10	0.8	7.53	10	2	15.7	0.9	20.8	0.00175	0.5	2.2	0	0
ENSG00000268955	LRLE1	liver-related low express protein 1	None	None	None	6	1.5	17.9	6	0.8	5.1	1.3	20.8	0.00175	0.7	2.3	0	0
ENSG00000176731	C8ORF59	chromosome 8 open reading frame 59	None	None	None	8	1	11.2	8	1.2	10.3	1.1	20.8	0.00175	0.7	1.7	0	0
ENSG00000185294	SPPL2C	signal peptide peptidase like 2C	endoplasmic reticulum membrane|integral component of cytoplasmic side of endoplasmic reticulum membrane|integral component of lumenal side of endoplasmic reticulum membrane|	None	aspartic-type endopeptidase activity|protein homodimerization activity|	10	0.7	5	10	0.8	16.3	0.8	20.8	0.00175	0.5	1.4	0	0
ENSG00000159917	ZNF235	zinc finger protein 235	nucleus|	transcription, DNA-templated|regulation of transcription, DNA-templated|	DNA binding|sequence-specific DNA binding transcription factor activity|metal ion binding|	10	1.2	8.46	10	0.6	13.3	0.7	20.8	0.00175	0.4	1.3	0	0
ENSG00000071082	RPL31	ribosomal protein L31	cytosol|membrane|cytosolic large ribosomal subunit|extracellular vesicular exosome|	nuclear-transcribed mRNA catabolic process, nonsense-mediated decay|translation|translation|translational initiation|translational elongation|translational termination|SRP-dependent cotranslational protein targeting to membrane|gene expression|viral process|RNA metabolic process|mRNA metabolic process|viral life cycle|viral transcription|cellular protein metabolic process|	RNA binding|structural constituent of ribosome|poly(A) RNA binding|	7	1.4	9.85	7	1.1	11.4	1.2	20.8	0.00175	0.6	2.7	0	0
ENSG00000116237	ICMT	isoprenylcysteine carboxyl methyltransferase	endoplasmic reticulum|endoplasmic reticulum membrane|membrane|integral component of membrane|	in utero embryonic development|liver development|cellular protein modification process|C-terminal protein methylation|protein targeting to membrane|positive regulation of cell proliferation|multicellular organism growth|regulation of Ras protein signal transduction|regulation of RNA biosynthetic process|	protein C-terminal carboxyl O-methyltransferase activity|protein C-terminal S-isoprenylcysteine carboxyl O-methyltransferase activity|cAMP response element binding protein binding|	10	0.7	8.32	10	1	13.2	0.8	20.7	0.00183	0.4	1.3	0	0
ENSG00000232399	USP17L13	ubiquitin specific peptidase 17-like family member 13	nucleus|endoplasmic reticulum|	ubiquitin-dependent protein catabolic process|	cysteine-type peptidase activity|ubiquitinyl hydrolase activity|	10	1.1	9.35	10	1.1	11.7	1.1	20.7	0.00183	0.5	1.7	0	0
ENSG00000184276	DEFB108B	defensin, beta 108B	extracellular region|	defense response to bacterium|	None	10	0.7	5.64	10	1	16.4	0.9	20.7	0.00183	0.6	1.4	0	0
ENSG00000219200	RNASEK	ribonuclease, RNase K	cellular_component|integral component of membrane|	rRNA transcription|RNA phosphodiester bond hydrolysis, endonucleolytic|RNA phosphodiester bond hydrolysis, endonucleolytic|	endoribonuclease activity|	8	1.7	15.6	8	1.6	5.54	1.6	20.7	0.00183	1.1	2.6	0	0
ENSG00000088053	GP6	glycoprotein VI (platelet)	plasma membrane|integral component of plasma membrane|extracellular vesicular exosome|	enzyme linked receptor protein signaling pathway|blood coagulation|platelet activation|platelet activation|leukocyte migration|	receptor activity|transmembrane signaling receptor activity|protein binding|collagen binding|	10	1.2	12.2	10	0.9	9.23	1.1	20.7	0.00183	0.6	1.6	0	0
ENSG00000232119	MCTS1	malignant T cell amplified sequence 1	cytoplasm|plasma membrane|cytosolic small ribosomal subunit|	formation of translation preinitiation complex|IRES-dependent translational initiation|transcription, DNA-templated|regulation of transcription, DNA-templated|cellular response to DNA damage stimulus|cell cycle|positive regulation of cell proliferation|ribosome disassembly|regulation of growth|	RNA binding|	10	-0.4	2.79	10	-1.4	22	-1.3	20.7	0.00183	-2.1	-0.6	0	0
ENSG00000185561	TLCD2	TLC domain containing 2	integral component of membrane|	None	None	10	0.7	9.51	10	0.9	12	0.8	20.6	0.00188	0.4	1.3	0	0
ENSG00000205176	REXO1L1P	REX1, RNA exonuclease 1 homolog (S. cerevisiae)-like 1, pseudogene	nucleus|cytoplasm|	nucleic acid phosphodiester bond hydrolysis|	nucleic acid binding|exonuclease activity|	10	1.4	11	10	2	10.8	1.8	20.6	0.00188	0.8	2.7	0	0
ENSG00000034677	RNF19A	ring finger protein 19A, RBR E3 ubiquitin protein ligase	cytoplasm|centrosome|integral component of membrane|	microtubule cytoskeleton organization|protein ubiquitination|	transcription factor binding|zinc ion binding|ligase activity|	10	2.2	10.1	10	1.5	12.4	1.5	20.6	0.00188	1	2.8	0	0
ENSG00000167880	EVPL	envoplakin	cornified envelope|cytoplasm|desmosome|extracellular vesicular exosome|	epidermis development|peptide cross-linking|keratinocyte differentiation|keratinization|	structural molecule activity|protein binding, bridging|	10	0.9	7.75	10	1	13.5	0.9	20.6	0.00188	0.5	1.4	0	0
ENSG00000159882	ZNF230	zinc finger protein 230	nucleus|	transcription, DNA-templated|regulation of transcription, DNA-templated|	DNA binding|metal ion binding|	10	0.9	10.5	10	2.7	17.2	2.6	20.6	0.00188	1	4	0	0
ENSG00000139620	KANSL2	KAT8 regulatory NSL complex subunit 2	histone acetyltransferase complex|nucleoplasm|	chromatin organization|histone H4-K5 acetylation|histone H4-K8 acetylation|histone H4-K16 acetylation|	histone acetyltransferase activity (H4-K5 specific)|histone acetyltransferase activity (H4-K8 specific)|histone acetyltransferase activity (H4-K16 specific)|	10	0.3	1.15	10	1.8	22.4	0.9	20.6	0.00188	0.5	2.5	0	0
ENSG00000257704	PRR24	proline rich 24	integral component of membrane|	None	None	10	0.6	4.41	10	0.8	16.8	0.7	20.6	0.00188	0.4	1.1	0	0
ENSG00000132142	ACACA	acetyl-CoA carboxylase alpha	mitochondrion|cytosol|cytosol|extracellular vesicular exosome|	tissue homeostasis|acetyl-CoA metabolic process|energy reserve metabolic process|fatty acid biosynthetic process|vitamin metabolic process|water-soluble vitamin metabolic process|biotin metabolic process|carnitine shuttle|triglyceride biosynthetic process|positive regulation of cellular metabolic process|long-chain fatty-acyl-CoA biosynthetic process|cellular lipid metabolic process|multicellular…	acetyl-CoA carboxylase activity|acetyl-CoA carboxylase activity|biotin carboxylase activity|protein binding|ATP binding|metal ion binding|	10	0.5	6.59	10	0.8	16.1	0.6	20.6	0.00188	0.4	1.1	0	0
ENSG00000186230	ZNF749	zinc finger protein 749	nucleus|	transcription, DNA-templated|regulation of transcription, DNA-templated|	DNA binding|metal ion binding|	10	1.3	22.3	10	0.4	1.66	1.3	20.6	0.00188	0.7	2.2	0	0
ENSG00000131475	VPS25	vacuolar protein sorting 25 homolog (S. cerevisiae)	nucleus|nucleoplasm|nucleolus|mitochondrion|cytosol|endosome membrane|extracellular vesicular exosome|	transcription, DNA-templated|regulation of transcription, DNA-templated|protein transport|endosomal transport|membrane organization|	protein binding|protein homodimerization activity|	9	1.3	8.63	8	1.7	12.6	1.6	20.6	0.00188	0.9	2.5	0	0
ENSG00000182674	KCNB2	potassium voltage-gated channel, Shab-related subfamily, member 2	plasma membrane|voltage-gated potassium channel complex|	potassium ion transport|regulation of smooth muscle contraction|synaptic transmission|regulation of ion transmembrane transport|protein homooligomerization|potassium ion transmembrane transport|	delayed rectifier potassium channel activity|	10	1.5	14.4	10	0.8	9.15	1	20.5	0.00196	0.7	2.1	0	0
ENSG00000139626	ITGB7	integrin, beta 7	plasma membrane|integrin complex|membrane|receptor complex|extracellular vesicular exosome|	cell adhesion|cell-matrix adhesion|integrin-mediated signaling pathway|multicellular organismal development|response to virus|extracellular matrix organization|regulation of immune response|leukocyte migration|	virus receptor activity|protein binding|metal ion binding|	10	0.6	8.05	10	0.9	13.9	0.8	20.5	0.00196	0.5	1.2	0	0
ENSG00000167600	CYP2S1	cytochrome P450, family 2, subfamily S, polypeptide 1	endoplasmic reticulum membrane|	xenobiotic metabolic process|small molecule metabolic process|oxidation-reduction process|	iron ion binding|heme binding|aromatase activity|	10	1.1	8.13	10	0.8	13.4	0.8	20.5	0.00196	0.5	1.4	0	0
ENSG00000262660	SLC25A10	solute carrier family 25 (mitochondrial carrier; dicarboxylate transporter), member 10	nucleus|mitochondrial inner membrane|integral component of membrane|	sulfur amino acid metabolic process|sulfur amino acid catabolic process|carbohydrate metabolic process|glucose metabolic process|gluconeogenesis|ion transport|dicarboxylic acid transport|mitochondrial transport|cellular nitrogen compound metabolic process|small molecule metabolic process|transmembrane transport|sulfide oxidation, using sulfide:quinone oxidoreductase|	dicarboxylic acid transmembrane transporter activity|protein binding|	10	0.6	9.46	10	0.7	11.5	0.6	20.5	0.00196	0.4	1	0	0
ENSG00000258674	CTC-260F20.3	N/A	None	None	None	10	0.8	7.63	10	0.7	13.4	0.7	20.4	0.00204	0.5	1.2	0	0
ENSG00000087470	DNM1L	dynamin 1-like	cytoplasm|mitochondrion|mitochondrial outer membrane|mitochondrial outer membrane|peroxisome|peroxisome|Golgi apparatus|cytosol|cytosol|microtubule|coated pit|membrane|cell junction|synaptic vesicle membrane|intracellular membrane-bounded organelle|protein complex|perinuclear region of cytoplasm|	mitochondrial fission|mitochondrial fission|release of cytochrome c from mitochondria|dynamin polymerization involved in mitochondrial fission|GTP catabolic process|endocytosis|apoptotic process|cellular component disassembly involved in execution phase of apoptosis|regulation of mitochondrion organization|peroxisome fission|peroxisome fission|regulation of protein oligomerization|positive regula…	GTPase activity|protein binding|GTP binding|lipid binding|ubiquitin protein ligase binding|identical protein binding|protein homodimerization activity|	10	-0.8	9.65	10	-1	11.7	-0.9	20.4	0.00204	-1.4	-0.6	0	0
ENSG00000130479	MAP1S	microtubule-associated protein 1S	nucleus|nucleolus|cytoplasm|spindle|cytosol|microtubule|cell junction|dendrite|cell projection|neuronal cell body|synapse|perinuclear region of cytoplasm|	microtubule bundle formation|apoptotic DNA fragmentation|nervous system development|brain development|mitochondrion transport along microtubule|neuron projection morphogenesis|execution phase of apoptosis|	DNA binding|protein binding|microtubule binding|microtubule binding|tubulin binding|identical protein binding|beta-tubulin binding|actin filament binding|	10	1	11.9	10	0.8	9.31	0.9	20.4	0.00204	0.5	1.5	0	0
ENSG00000123091	RNF11	ring finger protein 11	ubiquitin ligase complex|nucleus|early endosome|recycling endosome|extracellular vesicular exosome|	protein ubiquitination involved in ubiquitin-dependent protein catabolic process|protein autoubiquitination|	DNA binding|ubiquitin-protein transferase activity|protein binding|zinc ion binding|	10	0.5	4.49	10	1.3	20.2	1.1	20.4	0.00204	0.6	1.7	0	0
ENSG00000125977	EIF2S2	eukaryotic translation initiation factor 2, subunit 2 beta, 38kDa	cytosol|eukaryotic translation initiation factor 2 complex|	in utero embryonic development|male germ cell proliferation|translation|translational initiation|male gonad development|gene expression|cellular protein metabolic process|	RNA binding|translation initiation factor activity|protein binding|translation factor activity, nucleic acid binding|poly(A) RNA binding|metal ion binding|	7	-1.8	4.73	10	1.2	18	1.3	20.4	0.00204	0.8	1.9	0	0
ENSG00000267385	CTB-50L17.14	N/A	None	None	None	10	1	5.05	10	1.2	15.8	1.1	20.4	0.00204	0.7	2	0	0
ENSG00000196531	NACA	nascent polypeptide-associated complex alpha subunit	nucleus|nucleus|cytoplasm|cytoplasm|nascent polypeptide-associated complex|extracellular vesicular exosome|	cardiac ventricle development|transcription, DNA-templated|regulation of transcription, DNA-templated|translation|negative regulation of striated muscle cell apoptotic process|protein transport|viral process|skeletal muscle tissue regeneration|positive regulation of skeletal muscle tissue growth|regulation of skeletal muscle fiber development|heart trabecula morphogenesis|negative regulation of t…	DNA binding|transcription coactivator activity|protein binding|TBP-class protein binding|	10	0.7	3.43	10	1	17.8	1	20.3	0.00209	0.6	1.5	0	0
ENSG00000104756	KCTD9	potassium channel tetramerization domain containing 9	None	protein homooligomerization|	None	10	0.6	6.57	10	1.2	16.5	0.9	20.3	0.00209	0.5	1.5	0	0
ENSG00000135829	DHX9	DEAH (Asp-Glu-Ala-His) box helicase 9	nucleus|nucleoplasm|nucleolus|cytoplasm|centrosome|cytosol|membrane|ribonucleoprotein complex|cytoplasmic ribonucleoprotein granule|CRD-mediated mRNA stability complex|	mRNA splicing, via spliceosome|osteoblast differentiation|ATP catabolic process|ATP catabolic process|circadian rhythm|RNA splicing|gene expression|positive regulation of type I interferon production|DNA duplex unwinding|cellular response to heat|innate immune response|CRD-mediated mRNA stabilization|	RNA polymerase II transcription factor binding|DNA binding|RNA helicase activity|ATP-dependent DNA helicase activity|ATP-dependent RNA helicase activity|protein binding|ATP binding|poly(A) RNA binding|	9	1.7	20.8	9	-1.6	8.5	1.2	20.2	0.00212	0.8	2.7	0	0
ENSG00000167981	ZNF597	zinc finger protein 597	nucleus|	transcription, DNA-templated|regulation of transcription, DNA-templated|	DNA binding|metal ion binding|	9	-0.5	2.37	9	2.4	22.2	2.4	20.2	0.00212	1.3	4	0	0
ENSG00000186575	NF2	neurofibromin 2 (merlin)	nucleus|nucleolus|cytoplasm|early endosome|cytoskeleton|plasma membrane|adherens junction|membrane|extrinsic component of membrane|lamellipodium|cortical actin cytoskeleton|filopodium membrane|cleavage furrow|ruffle membrane|perinuclear region of cytoplasm|	mesoderm formation|negative regulation of cell-matrix adhesion|negative regulation of protein kinase activity|ectoderm development|negative regulation of DNA replication|negative regulation of cell proliferation|negative regulation of cell proliferation|Schwann cell proliferation|negative regulation of cell-cell adhesion|actin cytoskeleton organization|negative regulation of cell migration|regula…	actin binding|protein binding|	10	0.6	5.42	10	0.8	15.7	0.7	20.2	0.00212	0.4	1.1	0	0
ENSG00000151414	NEK7	NIMA-related kinase 7	spindle pole|nucleus|cytoplasm|microtubule organizing center|microtubule|	cytokinesis|protein phosphorylation|regulation of mitotic cell cycle|spindle assembly|	protein serine/threonine kinase activity|ATP binding|metal ion binding|	10	0.5	7.69	10	0.7	13.2	0.6	20.2	0.00212	0.4	1	0	0
ENSG00000143569	UBAP2L	ubiquitin associated protein 2-like	Ada2/Gcn5/Ada3 transcription activator complex|	binding of sperm to zona pellucida|	protein binding|poly(A) RNA binding|	10	0.8	11.3	10	0.6	10.2	0.7	20.2	0.00212	0.4	1.1	0	0
ENSG00000090061	CCNK	cyclin K	cyclin K-CDK12 complex|cyclin K-CDK13 complex|nucleus|	regulation of cyclin-dependent protein serine/threonine kinase activity|in utero embryonic development|regulation of transcription, DNA-templated|transcription from RNA polymerase II promoter|protein phosphorylation|cellular response to DNA damage stimulus|mitotic nuclear division|negative regulation of cell cycle arrest|	cyclin-dependent protein serine/threonine kinase activity|protein binding|RNA polymerase II carboxy-terminal domain kinase activity|protein kinase binding|	9	0.6	4.94	9	1.2	17.5	1	20.1	0.00217	0.6	1.7	0	0
ENSG00000101146	RAE1	ribonucleic acid export 1	nucleus|nuclear envelope|nuclear outer membrane|nuclear pore|nucleolus|cytoplasm|cytoskeleton|	mitotic cell cycle|carbohydrate metabolic process|mRNA export from nucleus|mitotic nuclear envelope disassembly|hexose transport|regulation of glucose transport|glucose transport|viral process|cytokine-mediated signaling pathway|small molecule metabolic process|transmembrane transport|cellular response to organic cyclic compound|	RNA binding|microtubule binding|	8	1.6	7.77	9	1.2	13.3	1.2	20.1	0.00217	0.8	2.2	0	0
ENSG00000171634	BPTF	bromodomain PHD finger transcription factor	nucleus|nucleolus|cytoplasm|microtubule cytoskeleton|NURF complex|	negative regulation of transcription from RNA polymerase II promoter|embryonic placenta development|ATP catabolic process|chromatin remodeling|transcription, DNA-templated|regulation of transcription, DNA-templated|brain development|endoderm development|anterior/posterior pattern specification|positive regulation of transcription, DNA-templated|	protein binding|DNA-dependent ATPase activity|transcription factor binding|zinc ion binding|sequence-specific DNA binding|sequence-specific DNA binding|	10	1.9	5.79	10	0.9	16	1	20.1	0.00217	0.4	1.8	0	0
ENSG00000060339	CCAR1	cell division cycle and apoptosis regulator 1	nucleoplasm|perinuclear region of cytoplasm|	mRNA splicing, via spliceosome|transcription, DNA-templated|regulation of transcription, DNA-templated|apoptotic process|cell cycle|RNA splicing|gene expression|	protein binding|ligand-dependent nuclear receptor transcription coactivator activity|poly(A) RNA binding|	9	1.1	9.06	9	1.1	11.5	1.1	20.1	0.00217	0.7	1.7	0	0
ENSG00000103769	RAB11A	RAB11A, member RAS oncogene family	mitochondrion|trans-Golgi network|plasma membrane|transport vesicle|axon|cytoplasmic vesicle membrane|phagocytic vesicle membrane|cleavage furrow|protein complex|phagocytic vesicle|perinuclear region of cytoplasm|recycling endosome|recycling endosome membrane|extracellular vesicular exosome|	cytokinesis|GTP catabolic process|water transport|small GTPase mediated signal transduction|protein transport|vesicle-mediated transport|neuron projection development|melanosome transport|positive regulation of axon extension|regulation of long-term neuronal synaptic plasticity|plasma membrane to endosome transport|regulation of protein transport|transmembrane transport|protein localization to pl…	GTPase activity|protein binding|GTP binding|syntaxin binding|	10	0.4	1.26	10	0.9	20	0.8	20.1	0.00217	0.5	1.4	0	0
ENSG00000130749	ZC3H4	zinc finger CCCH-type containing 4	None	None	poly(A) RNA binding|metal ion binding|	10	0.6	6.54	10	0.7	14.1	0.6	20.1	0.00217	0.4	1.1	0	0
ENSG00000101407	TTI1	TELO2 interacting protein 1	cytoplasm|TORC1 complex|TORC2 complex|	regulation of TOR signaling|	protein binding|	10	1.3	7.24	10	1.7	13.6	1.5	20.1	0.00217	0.5	2.2	0	0
ENSG00000006059	KRT33A	keratin 33A	extracellular space|intermediate filament|	None	structural molecule activity|	10	0.5	6.49	10	0.7	14.3	0.6	20.1	0.00217	0.4	1.1	0	0
ENSG00000160602	NEK8	NIMA-related kinase 8	cytoplasm|cytoskeleton|primary cilium|	protein phosphorylation|organ morphogenesis|regulation of hippo signaling|	protein serine/threonine kinase activity|protein binding|ATP binding|metal ion binding|	10	0.8	11.9	10	0.6	9.06	0.7	20.1	0.00217	0.4	1.1	0	0
ENSG00000135226	UGT2B28	UDP glucuronosyltransferase 2 family, polypeptide B28	endoplasmic reticulum|endoplasmic reticulum membrane|integral component of membrane|	xenobiotic metabolic process|metabolic process|	glucuronosyltransferase activity|	10	-0.9	2.3	10	3.2	22.7	3.1	20	0.00223	2.4	6	0	0
ENSG00000060237	WNK1	WNK lysine deficient protein kinase 1	cytoplasm|	positive regulation of systemic arterial blood pressure|protein phosphorylation|negative regulation of protein kinase activity|ion transport|negative regulation of phosphatase activity|peptidyl-threonine phosphorylation|intracellular signal transduction|intracellular signal transduction|neuron development|regulation of cellular process|negative regulation of pancreatic juice secretion|	protein serine/threonine kinase activity|protein serine/threonine kinase activity|protein kinase inhibitor activity|protein binding|ATP binding|chloride channel inhibitor activity|phosphatase binding|	10	0.8	7.63	10	0.6	13.4	0.6	20	0.00223	0.4	1.1	0	0
ENSG00000105186	ANKRD27	ankyrin repeat domain 27 (VPS9 domain)	cytoplasm|lysosome|early endosome|membrane|	positive regulation of GTPase activity|positive regulation of GTPase activity|early endosome to late endosome transport|	guanyl-nucleotide exchange factor activity|GTPase activator activity|protein binding|	10	0.9	6.48	10	0.7	14.3	0.7	20	0.00223	0.4	1.2	0	0
ENSG00000134440	NARS	asparaginyl-tRNA synthetase	cytoplasm|mitochondrion|cytosol|extracellular vesicular exosome|	tRNA aminoacylation for protein translation|asparaginyl-tRNA aminoacylation|gene expression|	nucleic acid binding|asparagine-tRNA ligase activity|ATP binding|	7	1.8	19.7	5	0.6	3.35	1.6	20	0.00223	1.1	2.8	0	0
ENSG00000106459	NRF1	nuclear respiratory factor 1	nucleoplasm|cytoplasm|extracellular vesicular exosome|	response to hypoxia|generation of precursor metabolites and energy|transcription, DNA-templated|regulation of transcription from RNA polymerase II promoter|mitochondrion organization|organ regeneration|response to estradiol|response to lipopolysaccharide|cellular lipid metabolic process|small molecule metabolic process|positive regulation of transcription from RNA polymerase II promoter|response …	RNA polymerase II core promoter proximal region sequence-specific DNA binding|RNA polymerase II core promoter proximal region sequence-specific DNA binding transcription factor activity involved in positive regulation of transcription|RNA polymerase II core promoter proximal region sequence-specific DNA binding transcription factor activity involved in positive regulation of transcription|	10	1.9	9.15	9	1.9	11.2	1.9	20	0.00223	1.3	3.2	0	0
ENSG00000105372	RPS19	ribosomal protein S19	nucleolus|cytoplasm|cytosol|cytosol|ribosome|membrane|cytosolic small ribosomal subunit|extracellular vesicular exosome|	ribosomal small subunit assembly|nuclear-transcribed mRNA catabolic process, nonsense-mediated decay|maturation of SSU-rRNA from tricistronic rRNA transcript (SSU-rRNA, 5.8S rRNA, LSU-rRNA)|monocyte chemotaxis|rRNA processing|translation|translation|translational initiation|translational elongation|translational termination|SRP-dependent cotranslational protein targeting to membrane|nucleolus org…	structural constituent of ribosome|protein binding|fibroblast growth factor binding|protein kinase binding|protein homodimerization activity|poly(A) RNA binding|	7	-1.4	15.8	5	-1.3	4.67	-1.4	20	0.00223	-2	-1.1	0	0
ENSG00000177025	C19ORF18	chromosome 19 open reading frame 18	integral component of membrane|extracellular vesicular exosome|	biological_process|	molecular_function|	10	0.8	6.81	10	0.7	13.6	0.7	20	0.00223	0.4	1.2	0	0
ENSG00000185988	PLK5	polo-like kinase 5	nucleolus|cytoplasm|	defense response to tumor cell|protein phosphorylation|transformed cell apoptotic process|mitotic nuclear division|positive regulation of neuron projection development|G2 DNA damage checkpoint|cellular response to growth factor stimulus|regulation of G1/S transition of mitotic cell cycle|	protein kinase activity|ATP binding|	9	0.8	6.95	9	0.7	13.5	0.8	20	0.00223	0.5	1.4	0	0
ENSG00000148688	RPP30	ribonuclease P/MRP 30kDa subunit	nucleus|nucleolar ribonuclease P complex|	tRNA processing|RNA phosphodiester bond hydrolysis|RNA phosphodiester bond hydrolysis, endonucleolytic|RNA phosphodiester bond hydrolysis, endonucleolytic|	ribonuclease P activity|poly(A) RNA binding|	9	-1.1	15.3	9	-2	7.87	-1.4	20	0.00223	-2.6	-0.8	0	0
ENSG00000253896	AC144568.2	N/A	None	None	None	10	0.8	3.21	10	1	17.7	0.9	20	0.00223	0.6	1.6	0	0
ENSG00000033627	ATP6V0A1	ATPase, H+ transporting, lysosomal V0 subunit a1	vacuolar proton-transporting V-type ATPase, V0 domain|nucleus|cytoplasm|Golgi apparatus|plasma membrane|endosome membrane|integral component of membrane|phagocytic vesicle membrane|melanosome|intracellular membrane-bounded organelle|extracellular vesicular exosome|	cellular iron ion homeostasis|insulin receptor signaling pathway|ATP hydrolysis coupled proton transport|transferrin transport|interaction with host|transmembrane transport|phagosome maturation|	protein binding|hydrogen ion transmembrane transporter activity|ATPase binding|	10	0.9	7.38	10	0.7	13.1	0.8	19.9	0.00227	0.4	1.4	0	0
ENSG00000104859	CLASRP	CLK4-associating serine/arginine rich protein	nucleus|	mRNA processing|RNA splicing|	None	10	0	0	10	2.1	23.2	2.1	19.9	0.00227	1.4	3.7	0	0
ENSG00000118971	CCND2	cyclin D2	cyclin-dependent protein kinase holoenzyme complex|chromatin|nucleus|nucleolus|cytosol|nuclear membrane|	positive regulation of protein phosphorylation|cell cycle|positive regulation of cyclin-dependent protein serine/threonine kinase activity|cell division|	protein binding|protein kinase binding|	10	0.8	8.26	10	1.1	13	1	19.9	0.00227	0.5	1.5	0	0
ENSG00000166913	YWHAB	tyrosine 3-monooxygenase/tryptophan 5-monooxygenase activation protein, beta	nucleus|cytoplasm|cytosol|membrane|transcriptional repressor complex|cytoplasmic vesicle membrane|melanosome|perinuclear region of cytoplasm|extracellular vesicular exosome|	MAPK cascade|activation of MAPKK activity|protein targeting|apoptotic process|epidermal growth factor receptor signaling pathway|small GTPase mediated signal transduction|Ras protein signal transduction|axon guidance|insulin receptor signaling pathway|fibroblast growth factor receptor signaling pathway|gene expression|RNA metabolic process|mRNA metabolic process|negative regulation of protein dep…	transcription corepressor activity|protein binding|protein C-terminus binding|enzyme binding|protein domain specific binding|protein complex binding|histone deacetylase binding|phosphoserine binding|phosphoprotein binding|	10	-0.7	11.6	10	-0.9	8.72	-0.8	19.9	0.00227	-1.3	-0.5	0	0
ENSG00000181418	DDN	dendrin	nucleus|cytoplasm|endoplasmic reticulum membrane|dendritic spine membrane|cell projection|perikaryon|	None	protein binding|	10	0.2	0.635	10	2.2	23	2.2	19.9	0.00227	0.6	3.8	0	0
ENSG00000171862	PTEN	phosphatase and tensin homolog	nucleus|cytoplasm|cytoplasm|mitochondrion|cytosol|plasma membrane|cytoplasmic side of plasma membrane|PML body|myelin sheath adaxonal region|cell projection|neuron projection|dendritic spine|Schmidt-Lanterman incisure|postsynaptic membrane|	regulation of cyclin-dependent protein serine/threonine kinase activity|angiogenesis|negative regulation of protein phosphorylation|regulation of B cell apoptotic process|protein dephosphorylation|protein dephosphorylation|phospholipid metabolic process|phosphatidylinositol biosynthetic process|apoptotic process|activation of mitotic anaphase-promoting complex activity|epidermal growth factor rec…	magnesium ion binding|phosphatidylinositol-3-phosphatase activity|phosphoprotein phosphatase activity|protein serine/threonine phosphatase activity|protein tyrosine phosphatase activity|platelet-derived growth factor receptor binding|protein binding|protein tyrosine/serine/threonine phosphatase activity|lipid binding|anaphase-promoting complex binding|phosphatidylinositol-3,4,5-trisphosphate 3-ph…	10	-0.7	9.42	10	-0.6	11.4	-0.6	19.9	0.00227	-1.3	-0.4	0	0
ENSG00000172943	PHF8	PHD finger protein 8	nucleus|nucleus|nucleoplasm|nucleolus|microtubule cytoskeleton|	G1/S transition of mitotic cell cycle|mitotic cell cycle|transcription, DNA-templated|brain development|histone H3-K9 demethylation|histone H4-K20 demethylation|positive regulation of transcription, DNA-templated|positive regulation of transcription, DNA-templated|positive regulation of transcription from RNA polymerase I promoter|oxidation-reduction process|negative regulation of chromatin silen…	chromatin binding|iron ion binding|protein binding|zinc ion binding|oxidoreductase activity, acting on paired donors, with incorporation or reduction of molecular oxygen, 2-oxoglutarate as one donor, and incorporation of one atom each of oxygen into both donors|histone demethylase activity|histone demethylase activity (H3-K9 specific)|methylated histone binding|histone demethylase activity (H4-K2…	10	0.5	4.25	10	0.6	16.2	0.6	19.9	0.00227	0.4	1	0	0
ENSG00000151093	OXSM	3-oxoacyl-ACP synthase, mitochondrial	mitochondrion|mitochondrion|	acyl-CoA metabolic process|short-chain fatty acid biosynthetic process|medium-chain fatty acid biosynthetic process|	3-oxoacyl-[acyl-carrier-protein] synthase activity|	10	0.7	6.35	10	0.8	14.1	0.8	19.9	0.00227	0.4	1.1	0	0
ENSG00000091436	MLTK	N/A	None	None	None	9	0.7	7.59	10	0.7	12.7	0.7	19.9	0.00227	0.4	1.1	0	0
ENSG00000172046	USP19	ubiquitin specific peptidase 19	endoplasmic reticulum membrane|cytosol|integral component of membrane|	skeletal muscle atrophy|protein deubiquitination|ER-associated ubiquitin-dependent protein catabolic process|regulation of protein stability|response to endoplasmic reticulum stress|negative regulation of skeletal muscle tissue development|positive regulation of cell cycle process|regulation of cellular response to hypoxia|	ubiquitin-specific protease activity|protein binding|metal ion binding|	10	1.3	14.1	10	1.3	6.09	1.3	19.8	0.00235	0.7	1.8	0	0
ENSG00000171017	LRRC8E	leucine rich repeat containing 8 family, member E	plasma membrane|integral component of membrane|	ion transport|	protein binding|	10	-1.5	2.75	10	2.4	23	2.4	19.8	0.00235	0.3	4	0	0
ENSG00000215475	SIAH3	siah E3 ubiquitin protein ligase family member 3	nucleus|mitochondrion|	ubiquitin-dependent protein catabolic process|multicellular organismal development|	metal ion binding|	10	-1.6	4.16	10	3.2	23.1	3.2	19.8	0.00235	2.2	6	0	0
ENSG00000163170	BOLA3	bolA family member 3	cellular_component|extracellular region|	biological_process|	molecular_function|	10	0.1	0.42	10	0.8	20.3	0.8	19.8	0.00235	0.5	1.4	0	0
ENSG00000181666	HKR1	HKR1, GLI-Kruppel zinc finger family member	nucleus|	transcription, DNA-templated|regulation of transcription, DNA-templated|multicellular organismal development|	DNA binding|metal ion binding|	10	2.6	16.2	10	0.5	6.23	0.7	19.8	0.00235	0.4	2.9	0	0
ENSG00000136271	DDX56	DEAD (Asp-Glu-Ala-Asp) box helicase 56	nucleolus|membrane|	ATP catabolic process|rRNA processing|	ATP-dependent RNA helicase activity|ATP binding|poly(A) RNA binding|	9	-1.2	9.52	10	-0.9	11.6	-1	19.8	0.00235	-1.7	-0.6	0	0
ENSG00000110395	CBL	Cbl proto-oncogene, E3 ubiquitin protein ligase	nucleus|cytoplasm|cytosol|plasma membrane|plasma membrane|flotillin complex|	regulation of transcription, DNA-templated|cell surface receptor signaling pathway|epidermal growth factor receptor signaling pathway|transforming growth factor beta receptor signaling pathway|fibroblast growth factor receptor signaling pathway|positive regulation of phosphatidylinositol 3-kinase signaling|protein ubiquitination|protein ubiquitination|negative regulation of epidermal growth facto…	phosphotyrosine binding|sequence-specific DNA binding transcription factor activity|ubiquitin-protein transferase activity|signal transducer activity|calcium ion binding|protein binding|zinc ion binding|ligase activity|SH3 domain binding|ephrin receptor binding|	10	-1.2	5.2	10	-2.1	16.8	-1.9	19.8	0.00235	-3.2	-1.2	0	0
ENSG00000073670	ADAM11	ADAM metallopeptidase domain 11	plasma membrane|integral component of membrane|extracellular matrix|	proteolysis|integrin-mediated signaling pathway|	metalloendopeptidase activity|integrin binding|metallopeptidase activity|zinc ion binding|	10	0.7	7.38	10	0.6	12.9	0.6	19.7	0.00245	0.4	1	0	0
ENSG00000213024	NUP62	nucleoporin 62kDa	spindle pole|nuclear envelope|nuclear envelope|nuclear pore|nuclear pore|cytoplasm|ribonucleoprotein complex|nucleocytoplasmic shuttling complex|nuclear membrane|intracellular membrane-bounded organelle|pore complex|	mitotic cell cycle|carbohydrate metabolic process|transcription, DNA-templated|transcription, DNA-templated|nucleocytoplasmic transport|mitotic nuclear envelope disassembly|cell surface receptor signaling pathway|cell surface receptor signaling pathway|cell surface receptor signaling pathway|cell aging|cell death|cell death|negative regulation of cell proliferation|negative regulation of cell pro…	chromatin binding|nucleocytoplasmic transporter activity|protein binding|structural constituent of nuclear pore|receptor signaling complex scaffold activity|receptor signaling complex scaffold activity|SH2 domain binding|SH2 domain binding|ubiquitin binding|ubiquitin binding|thyroid hormone receptor binding|thyroid hormone receptor binding|PTB domain binding|	9	0.7	11.2	9	0.9	9.49	0.7	19.7	0.00245	0.4	1.2	0	0
ENSG00000183034	OTOP2	otopetrin 2	integral component of membrane|	None	None	10	0.6	4.49	10	1.3	18.5	1.2	19.7	0.00245	0.5	1.8	0	0
ENSG00000101457	DNTTIP1	deoxynucleotidyltransferase, terminal, interacting protein 1	nucleus|nucleolus|	None	None	9	2.7	6.82	10	-1.6	14.1	-1.7	19.7	0.00245	-2.6	-0.9	0	0
ENSG00000141556	TBCD	tubulin folding cofactor D	cytoplasm|microtubule|adherens junction|tight junction|lateral plasma membrane|	protein folding|protein folding|post-chaperonin tubulin folding pathway|negative regulation of cell-substrate adhesion|negative regulation of microtubule polymerization|adherens junction assembly|positive regulation of GTPase activity|positive regulation of GTPase activity|positive regulation of GTPase activity|cellular protein metabolic process|'de novo' posttranslational protein folding|tight j…	GTPase activator activity|GTPase activator activity|protein binding|beta-tubulin binding|chaperone binding|	8	1.3	16.2	9	1.1	4.17	1.2	19.7	0.00245	0.7	2.2	0	0
ENSG00000096401	CDC5L	cell division cycle 5-like	Prp19 complex|nucleus|nucleolus|cytoplasm|membrane|nuclear speck|catalytic step 2 spliceosome|	mRNA splicing, via spliceosome|transcription, DNA-templated|regulation of transcription, DNA-templated|cell cycle|	DNA binding|chromatin binding|protein binding|poly(A) RNA binding|WD40-repeat domain binding|	9	2	9.84	8	1.9	10.5	2	19.7	0.00245	1.4	3.4	0	0
ENSG00000176890	TYMS	thymidylate synthetase	nucleus|nucleoplasm|nucleolus|cytoplasm|mitochondrion|mitochondrial inner membrane|mitochondrial matrix|cytosol|	G1/S transition of mitotic cell cycle|regulation of transcription involved in G1/S transition of mitotic cell cycle|mitotic cell cycle|polysaccharide metabolic process|nucleobase-containing compound metabolic process|pyrimidine nucleobase metabolic process|dTMP biosynthetic process|dTTP biosynthetic process|DNA replication|DNA repair|aging|circadian rhythm|deoxyribonucleoside monophosphate biosyn…	nucleotide binding|mRNA binding|thymidylate synthase activity|folic acid binding|drug binding|protein homodimerization activity|cofactor binding|	10	0.6	3.41	10	1.1	17.8	0.9	19.7	0.00245	0.6	1.6	0	0
ENSG00000147123	NDUFB11	NADH dehydrogenase (ubiquinone) 1 beta subcomplex, 11, 17.3kDa	mitochondrial inner membrane|mitochondrial respiratory chain complex I|integral component of membrane|	respiratory electron transport chain|cellular metabolic process|small molecule metabolic process|	None	10	1.2	7.96	10	2.6	15.1	2.5	19.6	0.00249	0.9	4	0	0
ENSG00000184508	HDDC3	HD domain containing 3	None	metabolic process|	guanosine-3',5'-bis(diphosphate) 3'-diphosphatase activity|metal ion binding|	9	0.8	9.18	9	1.7	13.8	1	19.6	0.00249	0.6	2.2	0	0
ENSG00000167483	FAM129C	family with sequence similarity 129, member C	None	None	None	10	1.4	17.8	10	0.6	4.79	0.9	19.6	0.00249	0.5	2	0	0
ENSG00000099331	MYO9B	myosin IXB	ruffle|cytoplasm|cytosol|cell cortex|actin cytoskeleton|membrane|myosin complex|lamellipodium|filamentous actin|filopodium tip|perinuclear region of cytoplasm|	monocyte chemotaxis|ATP catabolic process|small GTPase mediated signal transduction|Rho protein signal transduction|establishment of cell polarity|actin filament-based movement|positive regulation of Rho GTPase activity|macrophage chemotaxis|regulation of small GTPase mediated signal transduction|lamellipodium morphogenesis|	microfilament motor activity|actin binding|Rho GTPase activator activity|protein binding|calmodulin binding|ATP binding|zinc ion binding|ATPase activity|actin-dependent ATPase activity|ATP-dependent protein binding|ADP binding|actin filament binding|	10	0.2	1.63	10	0.8	20.3	0.7	19.6	0.00249	0.5	1.4	0	0
ENSG00000118873	RAB3GAP2	RAB3 GTPase activating protein subunit 2 (non-catalytic)	cytoplasm|plasma membrane|	intracellular protein transport|positive regulation of catalytic activity|regulation of GTPase activity|positive regulation of GTPase activity|positive regulation of GTPase activity|	GTPase activator activity|enzyme activator activity|enzyme regulator activity|protein heterodimerization activity|	10	0.7	11	10	0.7	8.99	0.7	19.6	0.00249	0.4	1.1	0	0
ENSG00000003756	RBM5	RNA binding motif protein 5	nucleus|nucleoplasm|spliceosomal complex|	spliceosomal complex assembly|regulation of alternative mRNA splicing, via spliceosome|mRNA splicing, via spliceosome|RNA processing|apoptotic process|negative regulation of cell proliferation|RNA splicing|gene expression|positive regulation of apoptotic process|positive regulation of apoptotic process|	nucleotide binding|DNA binding|RNA binding|mRNA binding|protein binding|zinc ion binding|poly(A) RNA binding|	10	0.6	6.43	10	1	14.9	0.7	19.6	0.00249	0.4	1.5	0	0
ENSG00000075415	SLC25A3	solute carrier family 25 (mitochondrial carrier; phosphate carrier), member 3	mitochondrion|mitochondrial inner membrane|integral component of plasma membrane|membrane|extracellular vesicular exosome|	generation of precursor metabolites and energy|transport|phosphate ion transmembrane transport|	symporter activity|phosphate ion carrier activity|protein complex binding|	10	0.7	6.97	10	1.1	14.4	1	19.6	0.00249	0.5	1.5	0	0
ENSG00000142453	CARM1	coactivator-associated arginine methyltransferase 1	nucleus|nucleoplasm|cytoplasm|cytosol|cytosol|	regulation of growth plate cartilage chondrocyte proliferation|transcription, DNA-templated|regulation of transcription, DNA-templated|regulation of transcription, DNA-templated|positive regulation of cell proliferation|pathogenesis|viral process|histone methylation|histone methylation|peptidyl-arginine methylation, to asymmetrical-dimethyl arginine|intracellular estrogen receptor signaling pathw…	transcription coactivator activity|protein binding|beta-catenin binding|protein methyltransferase activity|histone-arginine N-methyltransferase activity|protein-arginine N-methyltransferase activity|ligand-dependent nuclear receptor transcription coactivator activity|protein-arginine omega-N asymmetric methyltransferase activity|protein-arginine omega-N asymmetric methyltransferase activity|histo…	10	0.6	4.52	10	0.9	16	0.8	19.6	0.00249	0.4	1.3	0	0
ENSG00000213639	PPP1CB	protein phosphatase 1, catalytic subunit, beta isozyme	nucleus|nucleoplasm|nucleolus|cytoplasm|extracellular vesicular exosome|MLL5-L complex|PTW/PP1 phosphatase complex|	G2/M transition of mitotic cell cycle|mitotic cell cycle|glycogen metabolic process|protein dephosphorylation|transforming growth factor beta receptor signaling pathway|triglyceride catabolic process|regulation of cell adhesion|negative regulation of transforming growth factor beta receptor signaling pathway|circadian regulation of gene expression|regulation of circadian rhythm|entrainment of cir…	protein binding|phosphatase activity|myosin phosphatase activity|protein kinase binding|metal ion binding|myosin-light-chain-phosphatase activity|	9	1.3	3.39	9	1.4	16.7	1.4	19.6	0.00249	0.9	2.3	0	0
ENSG00000156508	EEF1A1	eukaryotic translation elongation factor 1 alpha 1	extracellular space|nucleus|nucleolus|cytoplasm|cytoplasm|cytoplasm|cytosol|eukaryotic translation elongation factor 1 complex|plasma membrane|membrane|extracellular vesicular exosome|	GTP catabolic process|transcription, DNA-templated|regulation of transcription, DNA-templated|translation|translational elongation|gene expression|cellular protein metabolic process|cellular response to epidermal growth factor stimulus|	translation elongation factor activity|GTPase activity|protein binding|GTP binding|protein kinase binding|poly(A) RNA binding|	8	1.5	18	8	-2	5.01	1.4	19.6	0.00249	0.7	2.4	0	0
ENSG00000231637	USP17L29	ubiquitin specific peptidase 17-like family member 29	None	None	None	10	0.6	5.07	10	0.8	15.4	0.8	19.6	0.00249	0.5	1.7	0	0
ENSG00000257103	LSM14A	LSM14A, SCD6 homolog A (S. cerevisiae)	cytoplasmic mRNA processing body|cytoplasm|cytoplasmic stress granule|intracellular membrane-bounded organelle|	regulation of translation|multicellular organismal development|cytoplasmic mRNA processing body assembly|cytoplasmic mRNA processing body assembly|RIG-I signaling pathway|positive regulation of type I interferon-mediated signaling pathway|	double-stranded DNA binding|double-stranded RNA binding|single-stranded RNA binding|poly(A) RNA binding|	10	0.8	4.29	10	2.3	20	2.3	19.6	0.00249	0.7	3.9	0	0
ENSG00000006695	COX10	cytochrome c oxidase assembly homolog 10 (yeast)	mitochondrion|mitochondrial inner membrane|integral component of membrane|	mitochondrial fission|mitochondrial electron transport, cytochrome c to oxygen|porphyrin-containing compound metabolic process|heme biosynthetic process|heme a biosynthetic process|respiratory chain complex IV assembly|aerobic respiration|small molecule metabolic process|cellular respiration|heme O biosynthetic process|hydrogen ion transmembrane transport|	cytochrome-c oxidase activity|farnesyltranstransferase activity|protoheme IX farnesyltransferase activity|	10	0.6	7.42	10	0.7	12.5	0.6	19.5	0.00258	0.4	1	0	0
ENSG00000101182	PSMA7	proteasome (prosome, macropain) subunit, alpha type, 7	proteasome complex|nucleus|nucleoplasm|cytosol|proteasome core complex|proteasome core complex, alpha-subunit complex|extracellular vesicular exosome|	G1/S transition of mitotic cell cycle|protein polyubiquitination|mitotic cell cycle|antigen processing and presentation of peptide antigen via MHC class I|antigen processing and presentation of exogenous peptide antigen via MHC class I, TAP-dependent|regulation of cellular amino acid metabolic process|apoptotic process|DNA damage response, signal transduction by p53 class mediator resulting in ce…	threonine-type endopeptidase activity|protein binding|identical protein binding|	9	1.9	6.66	9	1.8	13.2	1.9	19.5	0.00258	1.1	3.1	0	0
ENSG00000141076	CIRH1A	cirrhosis, autosomal recessive 1A (cirhin)	nucleolus|t-UTP complex|	transcription, DNA-templated|regulation of transcription, DNA-templated|maturation of SSU-rRNA|	protein binding|poly(A) RNA binding|	10	-1.1	15.3	9	-0.5	5.48	-1	19.5	0.00258	-1.7	-0.5	0	0
ENSG00000108559	NUP88	nucleoporin 88kDa	nucleus|nuclear pore|cytosol|	mitotic cell cycle|carbohydrate metabolic process|mitotic nuclear envelope disassembly|hexose transport|regulation of glucose transport|protein transport|glucose transport|viral process|cytokine-mediated signaling pathway|small molecule metabolic process|mRNA transport|transmembrane transport|	transporter activity|	10	0.9	8.78	10	1.7	13.2	1.2	19.5	0.00258	0.7	2.2	0	0
ENSG00000108799	EZH1	enhancer of zeste 1 polycomb repressive complex 2 subunit	nucleus|ESC/E(Z) complex|	negative regulation of transcription from RNA polymerase II promoter|transcription, DNA-templated|anatomical structure morphogenesis|histone H3-K27 methylation|	chromatin binding|histone methyltransferase activity (H3-K27 specific)|	10	0.6	3.96	10	0.9	17	0.8	19.5	0.00258	0.5	1.4	0	0
ENSG00000172269	DPAGT1	dolichyl-phosphate (UDP-N-acetylglucosamine) N-acetylglucosaminephosphotransferase 1 (GlcNAc-1-P transferase)	endoplasmic reticulum membrane|endoplasmic reticulum membrane|membrane|integral component of membrane|integral component of endoplasmic reticulum membrane|integral component of endoplasmic reticulum membrane|intracellular membrane-bounded organelle|	UDP-N-acetylglucosamine metabolic process|protein N-linked glycosylation|dolichol-linked oligosaccharide biosynthetic process|protein N-linked glycosylation via asparagine|dolichol biosynthetic process|post-translational protein modification|cellular protein metabolic process|protein oligomerization|	UDP-N-acetylglucosamine-dolichyl-phosphate N-acetylglucosaminephosphotransferase activity|UDP-N-acetylglucosamine-dolichyl-phosphate N-acetylglucosaminephosphotransferase activity|phospho-N-acetylmuramoyl-pentapeptide-transferase activity|transferase activity, transferring glycosyl groups|	10	-2.4	10.6	10	-1.3	12.4	-1.5	19.5	0.00258	-3.1	-1	0	0
ENSG00000125735	TNFSF14	tumor necrosis factor (ligand) superfamily, member 14	extracellular space|cytoplasm|plasma membrane|integral component of membrane|	apoptotic process|immune response|signal transduction|release of cytoplasmic sequestered NF-kappaB|positive regulation of T cell chemotaxis|T cell costimulation|T cell proliferation|T cell activation|T cell homeostasis|negative regulation of cysteine-type endopeptidase activity involved in apoptotic process|cellular response to mechanical stimulus|	receptor binding|cytokine activity|tumor necrosis factor receptor binding|protein binding|cysteine-type endopeptidase inhibitor activity involved in apoptotic process|	10	1.1	12.1	10	0.6	9.41	0.7	19.5	0.00258	0.4	1.5	0	0
ENSG00000185730	ZNF696	zinc finger protein 696	nucleus|	transcription, DNA-templated|regulation of transcription, DNA-templated|	DNA binding|sequence-specific DNA binding transcription factor activity|metal ion binding|	10	1	12.4	10	0.6	9.1	0.7	19.5	0.00258	0.5	1.3	0	0
ENSG00000213066	FGFR1OP	FGFR1 oncogene partner	nucleus|centrosome|cytosol|perinuclear region of cytoplasm|	G2/M transition of mitotic cell cycle|mitotic cell cycle|negative regulation of protein kinase activity|positive regulation of cell proliferation|peptidyl-tyrosine phosphorylation|positive regulation of cell growth|positive regulation of cell migration|microtubule anchoring|negative regulation of protein tyrosine kinase activity|	protein tyrosine kinase activity|protein binding|protein kinase binding|protein tyrosine kinase inhibitor activity|protein homodimerization activity|	10	1.2	7.99	10	1.3	12	1.3	19.5	0.00258	0.8	2.1	0	0
ENSG00000092036	HAUS4	HAUS augmin-like complex, subunit 4	cytoplasm|centrosome|spindle|microtubule|HAUS complex|	mitotic nuclear division|spindle assembly|centrosome organization|	molecular_function|	9	0.9	8.67	9	1.7	13.2	1.3	19.5	0.00258	0.7	2.3	0	0
ENSG00000140905	GCSH	glycine cleavage system protein H (aminomethyl carrier)	mitochondrion|glycine cleavage complex|	glycine catabolic process|glycine decarboxylation via glycine cleavage system|methylation|methylation|	aminomethyltransferase activity|enzyme binding|	9	0.5	5.41	10	0.8	15.3	0.7	19.4	0.00267	0.4	1.2	0	0
ENSG00000110911	SLC11A2	solute carrier family 11 (proton-coupled divalent metal ion transporter), member 2	nucleus|cytoplasm|lysosome|lysosomal membrane|early endosome|late endosome|vacuole|trans-Golgi network|plasma membrane|plasma membrane|plasma membrane|integral component of plasma membrane|brush border|cell surface|cell surface|membrane|apical plasma membrane|cytoplasmic vesicle|late endosome membrane|apical part of cell|basal part of cell|perinuclear region of cytoplasm|recycling endosome|parafe…	response to hypoxia|detection of oxygen|heme biosynthetic process|cobalt ion transport|cobalt ion transport|copper ion transport|manganese ion transport|cellular iron ion homeostasis|activation of cysteine-type endopeptidase activity involved in apoptotic process|learning or memory|response to iron ion|response to manganese ion|response to lead ion|nickel cation transport|vanadium ion transport|f…	copper ion transmembrane transporter activity|manganese ion transmembrane transporter activity|zinc ion transmembrane transporter activity|iron ion binding|copper ion binding|protein binding|zinc ion binding|hydrogen ion transmembrane transporter activity|cadmium ion transmembrane transporter activity|cobalt ion transmembrane transporter activity|cobalt ion transmembrane transporter activity|ferr…	10	0.9	3.55	10	1	16.2	1	19.4	0.00267	0.6	1.6	0	0
ENSG00000105610	KLF1	Kruppel-like factor 1 (erythroid)	nuclear chromatin|nucleus|	in utero embryonic development|liver development|chromatin remodeling|transcription, DNA-templated|erythrocyte differentiation|embryonic hemopoiesis|erythrocyte maturation|positive regulation of transcription, DNA-templated|cellular response to peptide|	core promoter proximal region sequence-specific DNA binding|sequence-specific DNA binding transcription factor activity|transcription regulatory region DNA binding|metal ion binding|	10	0.8	9.3	10	0.9	10.5	0.8	19.4	0.00267	0.5	1.3	0	0
ENSG00000164405	UQCRQ	ubiquinol-cytochrome c reductase, complex III subunit VII, 9.5kDa	mitochondrion|mitochondrial inner membrane|respiratory chain|	subthalamus development|pons development|cerebellar Purkinje cell layer development|hippocampus development|thalamus development|hypothalamus development|pyramidal neuron development|respiratory electron transport chain|midbrain development|cellular metabolic process|small molecule metabolic process|hydrogen ion transmembrane transport|	ubiquinol-cytochrome-c reductase activity|	9	0.3	1.33	9	0.8	20	0.7	19.4	0.00267	0.4	1.3	0	0
ENSG00000178988	MRFAP1L1	Morf4 family associated protein 1-like 1	None	None	protein binding|	10	1.1	11.2	10	0.8	9.38	0.9	19.4	0.00267	0.5	1.5	0	0
ENSG00000130713	EXOSC2	exosome component 2	exosome (RNase complex)|nucleus|nucleolus|cytoplasm|cytosol|	nuclear-transcribed mRNA catabolic process, deadenylation-dependent decay|rRNA processing|gene expression|RNA metabolic process|mRNA metabolic process|positive regulation of cell growth|exonucleolytic nuclear-transcribed mRNA catabolic process involved in deadenylation-dependent decay|RNA phosphodiester bond hydrolysis, exonucleolytic|	3'-5'-exoribonuclease activity|protein binding|7S RNA binding|	9	-1.7	6.6	9	-1.7	13.2	-1.7	19.4	0.00267	-2.6	-1.1	0	0
ENSG00000101166	SLMO2	slowmo homolog 2 (Drosophila)	mitochondrial intermembrane space|	phospholipid transport|	phosphatidic acid transporter activity|	9	1.4	22.2	8	-1.5	10.3	1.4	19.4	0.00267	0.7	2.5	0	0
ENSG00000196268	ZNF493	zinc finger protein 493	nucleus|	transcription, DNA-templated|regulation of transcription, DNA-templated|	DNA binding|sequence-specific DNA binding transcription factor activity|metal ion binding|	10	1	13.6	10	0.7	6.95	0.8	19.4	0.00267	0.5	1.4	0	0
ENSG00000138756	BMP2K	BMP2 inducible kinase	nucleus|	protein phosphorylation|regulation of bone mineralization|regulation of catalytic activity|	protein serine/threonine kinase activity|ATP binding|phosphatase regulator activity|	10	1.2	16.4	10	0.5	5.69	0.7	19.4	0.00267	0.5	1.7	0	0
ENSG00000166292	TMEM100	transmembrane protein 100	endoplasmic reticulum|plasma membrane|integral component of membrane|perikaryon|perinuclear region of cytoplasm|	angiogenesis|vasculogenesis|in utero embryonic development|Notch signaling pathway|BMP signaling pathway|protein kinase B signaling|positive regulation of endothelial cell differentiation|arterial endothelial cell differentiation|cellular response to BMP stimulus|positive regulation of vasculogenesis|	molecular_function|	10	0.8	7.11	10	1	13.1	0.9	19.4	0.00267	0.5	1.4	0	0
ENSG00000108384	RAD51C	RAD51 paralog C	nucleus|nucleoplasm|replication fork|cytoplasm|mitochondrion|Rad51B-Rad51C-Rad51D-XRCC2 complex|Rad51C-XRCC3 complex|perinuclear region of cytoplasm|Holliday junction resolvase complex|	double-strand break repair via homologous recombination|DNA catabolic process, endonucleolytic|DNA catabolic process, endonucleolytic|ATP catabolic process|DNA repair|DNA recombination|sister chromatid cohesion|female meiosis sister chromatid cohesion|reciprocal meiotic recombination|male meiosis I|spermatogenesis|blood coagulation|positive regulation of G2/M transition of mitotic cell cycle|	four-way junction DNA binding|DNA binding|protein binding|ATP binding|DNA-dependent ATPase activity|crossover junction endodeoxyribonuclease activity|	10	0.5	6.74	10	1.2	17.7	1.1	19.4	0.00267	0.5	1.6	0	0
ENSG00000107937	GTPBP4	GTP binding protein 4	nucleus|nucleolus|cytoplasm|Golgi apparatus|membrane|nuclear membrane|perinuclear region of cytoplasm|	regulation of cyclin-dependent protein serine/threonine kinase activity|osteoblast differentiation|GTP catabolic process|negative regulation of DNA replication|negative regulation of cell proliferation|negative regulation of cell-cell adhesion|negative regulation of cell migration|negative regulation of protein ubiquitination|negative regulation of collagen binding|ribosome biogenesis|protein sta…	GTPase activity|protein binding|GTP binding|poly(A) RNA binding|	9	-1.4	14.2	7	-1.6	6.02	-1.4	19.4	0.00267	-2.5	-1	0	0
ENSG00000174106	LEMD3	LEM domain containing 3	nuclear inner membrane|integral component of nuclear inner membrane|membrane|integral component of membrane|	negative regulation of transforming growth factor beta receptor signaling pathway|negative regulation of BMP signaling pathway|negative regulation of activin receptor signaling pathway|skeletal muscle cell differentiation|regulation of cell cycle|	nucleotide binding|DNA binding|protein binding|	10	0.6	7.1	10	0.7	12.8	0.7	19.3	0.0028	0.4	1.2	0	0
ENSG00000136982	DSCC1	DNA replication and sister chromatid cohesion 1	chromosome, centromeric region|chromatin|nucleoplasm|	DNA replication|regulation of DNA replication|maintenance of mitotic sister chromatid cohesion|post-translational protein acetylation|	DNA binding|protein binding|	10	1.3	1.76	10	0.9	18.4	1	19.3	0.0028	0.7	1.7	0	0
ENSG00000148218	ALAD	aminolevulinate dehydratase	nucleus|cytosol|extracellular vesicular exosome|	porphyrin-containing compound metabolic process|protoporphyrinogen IX biosynthetic process|heme biosynthetic process|heme biosynthetic process|small molecule metabolic process|protein homooligomerization|cellular response to interleukin-4|	catalytic activity|porphobilinogen synthase activity|porphobilinogen synthase activity|zinc ion binding|lead ion binding|identical protein binding|	10	0.7	6.75	10	0.6	13.3	0.6	19.3	0.0028	0.4	1	0	0
ENSG00000041802	LSG1	large 60S subunit nuclear export GTPase 1	nucleus|cytoplasm|endoplasmic reticulum|cytosol|Cajal body|membrane|	GTP catabolic process|GTP catabolic process|protein transport|ribosome biogenesis|nuclear export|	GTPase activity|GTPase activity|GTP binding|	10	0.9	5.48	9	1.8	16.2	1.7	19.3	0.0028	1.1	2.7	0	0
ENSG00000100084	HIRA	histone cell cycle regulator	nuclear chromatin|nucleus|nucleoplasm|PML body|protein complex|	osteoblast differentiation|DNA replication-independent nucleosome assembly|transcription, DNA-templated|regulation of transcription from RNA polymerase II promoter|gastrulation|anatomical structure morphogenesis|chromatin modification|muscle cell differentiation|	chromatin binding|sequence-specific DNA binding transcription factor activity|transcription corepressor activity|protein binding|	10	-0.4	3.84	10	-1.2	16.1	-1.1	19.3	0.0028	-1.8	-0.5	0	0
ENSG00000167941	SOST	sclerostin	proteinaceous extracellular matrix|extracellular space|Golgi apparatus|extracellular matrix|	ossification|response to mechanical stimulus|Wnt signaling pathway|negative regulation of ossification|negative regulation of BMP signaling pathway|negative regulation of protein complex assembly|positive regulation of transcription, DNA-templated|cellular response to parathyroid hormone stimulus|negative regulation of canonical Wnt signaling pathway|negative regulation of Wnt signaling pathway i…	protein binding|transcription factor binding|heparin binding|	10	1.7	5.62	10	0.7	15.2	0.7	19.3	0.0028	0.4	1.6	0	0
ENSG00000074266	EED	embryonic ectoderm development	sex chromatin|nucleus|nucleus|nucleoplasm|cytoplasm|ESC/E(Z) complex|pronucleus|	regulation of gene expression by genetic imprinting|transcription, DNA-templated|histone methylation|negative regulation of transcription, DNA-templated|positive regulation of histone H3-K27 methylation|	chromatin binding|protein binding|histone methyltransferase activity|identical protein binding|	10	-0.4	4.54	10	-0.6	15.6	-0.6	19.3	0.0028	-1	-0.4	0	0
ENSG00000170464	DNAJC18	DnaJ (Hsp40) homolog, subfamily C, member 18	integral component of membrane|	None	None	10	1	9.87	10	2	11.6	0.9	19.3	0.0028	0.5	2.3	0	0
ENSG00000083838	ZNF446	zinc finger protein 446	extracellular space|nucleus|	regulation of transcription from RNA polymerase II promoter|transcription from RNA polymerase II promoter|	sequence-specific DNA binding RNA polymerase II transcription factor activity|DNA binding|metal ion binding|	9	1.7	7.95	9	2.8	14.5	2.7	19.2	0.00288	0.7	4.1	0	0
ENSG00000104497	SNX16	sorting nexin 16	lysosome|early endosome|late endosome|extrinsic component of endosome membrane|early endosome membrane|late endosome membrane|	protein targeting to lysosome|endosome to lysosome transport|early endosome to late endosome transport|	phosphatidylinositol binding|identical protein binding|	10	0.8	11.6	10	1	7.98	0.9	19.2	0.00288	0.5	1.5	0	0
ENSG00000131652	THOC6	THO complex 6 homolog (Drosophila)	transcription export complex|THO complex|THO complex part of transcription export complex|nucleus|nuclear speck|	mRNA processing|mRNA export from nucleus|apoptotic process|central nervous system development|RNA splicing|negative regulation of apoptotic process|viral mRNA export from host cell nucleus|	RNA binding|	10	-1.1	19.8	10	0	0	-1	19.2	0.00288	-1.7	-0.7	0	0
ENSG00000164967	RPP25L	ribonuclease P/MRP 25kDa subunit-like	nucleus|	None	poly(A) RNA binding|	9	-0.9	4.46	9	-1.8	16.7	-1.3	19.2	0.00288	-2.4	-0.8	0	0
ENSG00000224420	ADM5	adrenomedullin 5 (putative)	extracellular region|	None	None	10	1.1	17	10	0.5	5.44	0.8	19.2	0.00288	0.4	1.6	0	0
ENSG00000139200	PIANP	PILR alpha associated neural protein	integral component of membrane|	None	None	10	1	18.7	10	1	0.745	1	19.2	0.00288	0.6	1.6	0	0
ENSG00000141452	C18ORF8	chromosome 18 open reading frame 8	lysosomal membrane|	None	None	10	-2	14.9	10	-2	4.61	-2	19.2	0.00288	-3.2	-1	0	0
ENSG00000105127	AKAP8	A kinase (PRKA) anchor protein 8	condensed chromosome|female pronucleus|nucleus|mitochondrion|Golgi apparatus|membrane|nuclear matrix|	mitotic nuclear division|mitotic chromosome condensation|signal transduction|	double-stranded DNA binding|zinc ion binding|protein kinase A regulatory subunit binding|poly(A) RNA binding|	10	0.5	1.8	10	0.8	18.5	0.8	19.2	0.00288	0.4	1.3	0	0
ENSG00000197380	DACT3	dishevelled-binding antagonist of beta-catenin 3	None	Wnt signaling pathway|negative regulation of Wnt signaling pathway|negative regulation of cell growth|negative regulation of catenin import into nucleus|	protein kinase C binding|identical protein binding|protein kinase A binding|delta-catenin binding|	10	0.7	13	10	0.5	7.15	0.7	19.1	0.00302	0.4	1.2	0	0
ENSG00000169062	UPF3A	UPF3 regulator of nonsense transcripts homolog A (yeast)	nucleus|nucleus|cytoplasm|cytoplasm|cytosol|plasma membrane|exon-exon junction complex|exon-exon junction complex|	nuclear-transcribed mRNA catabolic process, nonsense-mediated decay|nuclear-transcribed mRNA catabolic process, nonsense-mediated decay|nucleocytoplasmic transport|gene expression|RNA metabolic process|mRNA metabolic process|positive regulation of translation|mRNA transport|	nucleotide binding|RNA binding|nucleocytoplasmic transporter activity|protein binding|	10	0	0	10	1	20.9	1	19.1	0.00302	0.7	1.7	0	0
ENSG00000187664	HAPLN4	hyaluronan and proteoglycan link protein 4	proteinaceous extracellular matrix|	cell adhesion|	hyaluronic acid binding|	10	2	9.7	10	1.5	10.4	1.6	19.1	0.00302	0.8	2.6	0	0
ENSG00000160633	SAFB	scaffold attachment factor B	nucleus|	chromatin organization|transcription, DNA-templated|intracellular estrogen receptor signaling pathway|growth|hormone metabolic process|positive regulation of transcription from RNA polymerase II promoter|	nucleotide binding|core promoter binding|chromatin binding|double-stranded DNA binding|protein binding|poly(A) RNA binding|	10	-1.4	3.99	10	0.7	18.1	0.6	19.1	0.00302	0.4	1.1	0	0
ENSG00000213246	SUPT4H1	suppressor of Ty 4 homolog 1 (S. cerevisiae)	nucleus|nucleoplasm|DSIF complex|	negative regulation of transcription from RNA polymerase II promoter|chromatin remodeling|regulation of transcription, DNA-templated|regulation of transcription from RNA polymerase II promoter|transcription from RNA polymerase II promoter|transcription elongation from RNA polymerase II promoter|transcription elongation from RNA polymerase II promoter|gene expression|viral process|negative regulat…	sequence-specific DNA binding transcription factor activity|protein binding|zinc ion binding|protein heterodimerization activity|	10	-1.2	12.8	10	-0.8	7.36	-1.1	19.1	0.00302	-1.9	-0.6	0	0
ENSG00000141150	RASL10B	RAS-like, family 10, member B	plasma membrane|	regulation of systemic arterial blood pressure by atrial natriuretic peptide|GTP catabolic process|small GTPase mediated signal transduction|positive regulation of peptide hormone secretion|	GTP binding|	10	0.8	7.67	10	0.5	12.9	0.6	19.1	0.00302	0.4	1.1	0	0
ENSG00000100028	SNRPD3	small nuclear ribonucleoprotein D3 polypeptide 18kDa	nucleus|nucleoplasm|spliceosomal complex|U7 snRNP|U1 snRNP|U4 snRNP|U12-type spliceosomal complex|cytoplasm|cytosol|cytosol|small nuclear ribonucleoprotein complex|methylosome|pICln-Sm protein complex|SMN-Sm protein complex|extracellular vesicular exosome|catalytic step 2 spliceosome|	spliceosomal snRNP assembly|spliceosomal snRNP assembly|mRNA splicing, via spliceosome|mRNA splicing, via spliceosome|transcription from RNA polymerase II promoter|termination of RNA polymerase II transcription|histone mRNA metabolic process|RNA splicing|gene expression|RNA metabolic process|mRNA 3'-end processing|ncRNA metabolic process|	protein binding|enzyme binding|poly(A) RNA binding|histone pre-mRNA DCP binding|	7	1.8	7.31	7	-1.8	15.3	-1.6	19.1	0.00302	-2.6	-0.9	0	0
ENSG00000121351	IAPP	islet amyloid polypeptide	extracellular region|extracellular space|neuronal cell body|	apoptotic process|signal transduction|cell-cell signaling|sensory perception of pain|endocrine pancreas development|eating behavior|negative regulation of cell differentiation|negative regulation of bone resorption|	receptor binding|hormone activity|identical protein binding|	10	1.1	5.09	10	0.9	14.9	0.9	19.1	0.00302	0.5	1.5	0	0
ENSG00000115091	ACTR3	ARP3 actin-related protein 3 homolog (yeast)	Golgi membrane|podosome|cytosol|Arp2/3 protein complex|actin cytoskeleton|membrane|lamellipodium|hemidesmosome|excitatory synapse|extracellular vesicular exosome|	cellular component movement|establishment or maintenance of cell polarity|asymmetric cell division|response to carbohydrate|positive regulation of lamellipodium assembly|positive regulation of actin filament polymerization|meiotic cytokinesis|Fc-gamma receptor signaling pathway involved in phagocytosis|regulation of myosin II filament organization|innate immune response|positive regulation of neu…	actin binding|protein binding|ATP binding|	10	-2.1	2.22	10	1.8	17.7	1.7	19.1	0.00302	1.1	2.7	0	0
ENSG00000185945	NXF2B	nuclear RNA export factor 2B	nucleus|cytoplasm|nuclear RNA export factor complex|	mRNA export from nucleus|multicellular organismal development|RNA transport|	nucleotide binding|RNA binding|	2	2.4	19	2	0.6	2.17	2.4	19.1	0.00302	1.7	4	0	0
ENSG00000255639	RP11-234B24.6	N/A	None	None	None	10	1.1	10.6	10	1.7	9.74	1.5	19.1	0.00302	0.6	2.3	0	0
ENSG00000139343	SNRPF	small nuclear ribonucleoprotein polypeptide F	nucleoplasm|spliceosomal complex|U7 snRNP|U1 snRNP|U4 snRNP|U12-type spliceosomal complex|cytosol|cytosol|small nuclear ribonucleoprotein complex|methylosome|pICln-Sm protein complex|SMN-Sm protein complex|catalytic step 2 spliceosome|	spliceosomal snRNP assembly|spliceosomal snRNP assembly|mRNA splicing, via spliceosome|mRNA splicing, via spliceosome|transcription from RNA polymerase II promoter|termination of RNA polymerase II transcription|histone mRNA metabolic process|RNA splicing|RNA splicing|gene expression|RNA metabolic process|mRNA 3'-end processing|ncRNA metabolic process|	RNA binding|protein binding|	7	1.1	12.9	7	0.9	6.67	1	19.1	0.00302	0.7	1.7	0	0
ENSG00000113732	ATP6V0E1	ATPase, H+ transporting, lysosomal 9kDa, V0 subunit e1	endosome membrane|membrane|integral component of membrane|phagocytic vesicle membrane|proton-transporting V-type ATPase, V0 domain|	cellular iron ion homeostasis|vacuolar acidification|metabolic process|insulin receptor signaling pathway|ATP hydrolysis coupled proton transport|proton transport|cell growth|transferrin transport|response to amino acid|interaction with host|transmembrane transport|phagosome maturation|	transporter activity|ATPase activity, coupled to transmembrane movement of ions|proton-transporting ATPase activity, rotational mechanism|	10	0.7	7	10	1.1	13.2	1	19.1	0.00302	0.6	1.5	0	0
ENSG00000011454	RABGAP1	RAB GTPase activating protein 1	centrosome|cytosol|microtubule associated complex|	cell cycle|positive regulation of Rab GTPase activity|positive regulation of GTPase activity|	DNA binding|GTPase activator activity|Rab GTPase activator activity|protein binding|tubulin binding|	9	-0.9	2.67	10	-1.6	17.7	-1.1	19.1	0.00302	-2.2	-0.6	0	0
ENSG00000180089	TMEM86B	transmembrane protein 86B	cytoplasm|membrane|integral component of membrane|	ether lipid metabolic process|	alkenylglycerophosphocholine hydrolase activity|alkenylglycerophosphoethanolamine hydrolase activity|	10	0.6	5.18	10	0.7	14.3	0.7	19	0.00315	0.4	1.2	0	0
ENSG00000076928	ARHGEF1	Rho guanine nucleotide exchange factor (GEF) 1	cytoplasm|cytosol|plasma membrane|plasma membrane|	Rho protein signal transduction|cell proliferation|positive regulation of Rho GTPase activity|positive regulation of Rho GTPase activity|termination of G-protein coupled receptor signaling pathway|neurotrophin TRK receptor signaling pathway|regulation of axonogenesis|negative regulation of axonogenesis|	Rho guanyl-nucleotide exchange factor activity|GTPase activator activity|protein binding|poly(A) RNA binding|	10	1	6.5	10	0.9	13	0.9	19	0.00315	0.5	1.4	0	0
ENSG00000132589	FLOT2	flotillin 2	acrosomal membrane|endosome|plasma membrane|caveola|membrane|flotillin complex|endocytic vesicle|vesicle|perinuclear region of cytoplasm|extracellular vesicular exosome|	cell adhesion|epidermis development|negative regulation of gene expression|protein stabilization|establishment of protein localization to plasma membrane|negative regulation of amyloid precursor protein catabolic process|	protein binding|ionotropic glutamate receptor binding|	10	0.6	4.87	10	0.9	15.2	0.8	19	0.00315	0.4	1.3	0	0
ENSG00000253426	RP11-10A14.4	N/A	None	None	None	7	0.7	11	7	0.6	8.58	0.7	19	0.00315	0.4	1.1	0	0
ENSG00000079313	REXO1	REX1, RNA exonuclease 1 homolog (S. cerevisiae)	nucleus|	nucleic acid phosphodiester bond hydrolysis|	nucleic acid binding|exonuclease activity|	9	1.2	11.3	9	1	8.5	1	19	0.00315	0.6	1.8	0	0
ENSG00000012048	BRCA1	breast cancer 1, early onset	ubiquitin ligase complex|ruffle|nucleus|nucleoplasm|chromosome|cytoplasm|plasma membrane|focal adhesion|gamma-tubulin ring complex|ribonucleoprotein complex|BRCA1-BARD1 complex|filamentous actin|protein complex|BRCA1-A complex|	double-strand break repair via homologous recombination|double-strand break repair via homologous recombination|DNA repair|postreplication repair|double-strand break repair|double-strand break repair|regulation of transcription from RNA polymerase II promoter|regulation of transcription from RNA polymerase III promoter|fatty acid biosynthetic process|apoptotic process|cellular response to DNA dam…	DNA binding|transcription coactivator activity|RNA binding|ubiquitin-protein transferase activity|ubiquitin-protein transferase activity|protein binding|zinc ion binding|tubulin binding|ligase activity|enzyme binding|ubiquitin protein ligase binding|transcription regulatory region DNA binding|androgen receptor binding|	9	1.3	15.9	9	0.6	6.73	1	19	0.00315	0.5	1.7	0	0
ENSG00000244537	KRTAP4-2	keratin associated protein 4-2	keratin filament|	None	None	9	0.5	5.01	9	0.8	15.5	0.7	19	0.00315	0.4	1.1	0	0
ENSG00000166233	ARIH1	ariadne RBR E3 ubiquitin protein ligase 1	ubiquitin ligase complex|cytoplasm|cytosol|	ubiquitin-dependent protein catabolic process|protein ubiquitination|protein ubiquitination|cytokine-mediated signaling pathway|	ubiquitin-protein transferase activity|protein binding|zinc ion binding|small conjugating protein ligase activity|ubiquitin protein ligase binding|	9	0.5	7.12	10	1.3	13.2	1.2	19	0.00315	0.5	1.9	0	0
ENSG00000185651	UBE2L3	ubiquitin-conjugating enzyme E2L 3	ubiquitin ligase complex|nucleus|cytoplasm|extracellular vesicular exosome|	protein polyubiquitination|transcription, DNA-templated|regulation of transcription, DNA-templated|regulation of transcription, DNA-templated|cellular protein modification process|ubiquitin-dependent protein catabolic process|cell proliferation|protein ubiquitination|protein K11-linked ubiquitination|cellular response to steroid hormone stimulus|cellular response to glucocorticoid stimulus|	transcription coactivator activity|ubiquitin-protein transferase activity|ubiquitin-protein transferase activity|ubiquitin-protein transferase activity|protein binding|ATP binding|acid-amino acid ligase activity|enzyme binding|ubiquitin protein ligase binding|poly(A) RNA binding|	9	1.1	14.1	8	0.6	6.29	0.9	19	0.00315	0.5	1.7	0	0
ENSG00000223496	EXOSC6	exosome component 6	exosome (RNase complex)|nucleolus|cytosol|	nuclear-transcribed mRNA catabolic process, deadenylation-dependent decay|rRNA processing|gene expression|RNA metabolic process|mRNA metabolic process|exonucleolytic nuclear-transcribed mRNA catabolic process involved in deadenylation-dependent decay|DNA deamination|isotype switching|	poly(A) RNA binding|	8	-2.1	13.4	9	-1.2	7.87	-1.5	18.9	0.00322	-3	-0.9	0	0
ENSG00000068079	IFI35	interferon-induced protein 35	nucleus|cytosol|	cytokine-mediated signaling pathway|type I interferon signaling pathway|	protein binding|	10	0.3	1.47	10	0.9	20.4	0.9	18.9	0.00322	0.5	1.5	0	0
ENSG00000090861	AARS	alanyl-tRNA synthetase	cytoplasm|cytosol|membrane|extracellular vesicular exosome|	hair follicle development|tRNA modification|tRNA aminoacylation for protein translation|alanyl-tRNA aminoacylation|regulation of translational fidelity|protein folding|tRNA processing|cell death|gene expression|cerebellar Purkinje cell layer development|endoplasmic reticulum unfolded protein response|response to amino acid|negative regulation of neuron apoptotic process|neuromuscular process cont…	tRNA binding|aminoacyl-tRNA editing activity|alanine-tRNA ligase activity|ATP binding|zinc ion binding|amino acid binding|	8	-1.3	14	9	1.2	8.87	1.6	18.9	0.00322	0.9	2.8	0	0
ENSG00000204001	LCN8	lipocalin 8	extracellular region|	transport|response to hormone|	None	10	0.6	7.37	10	1.4	12.3	1.4	18.9	0.00322	0.7	2.2	0	0
ENSG00000164591	MYOZ3	myozenin 3	Z disc|	None	protein binding|	10	1.1	12.1	10	0.7	8.47	0.8	18.9	0.00322	0.5	1.4	0	0
ENSG00000146007	ZMAT2	zinc finger, matrin-type 2	nucleus|	None	DNA binding|protein binding|zinc ion binding|	9	1.1	14.2	10	1.3	5.32	1.1	18.9	0.00322	0.7	1.8	0	0
ENSG00000235978	AC018816.3	N/A	None	None	None	10	1.2	13.6	10	1.8	7.3	1.4	18.9	0.00322	0.7	2.5	0	0
ENSG00000065243	PKN2	protein kinase N2	nucleus|cytoplasm|centrosome|membrane|lamellipodium|midbody|cleavage furrow|apical junction complex|intermediate filament cytoskeleton|	transcription, DNA-templated|regulation of transcription, DNA-templated|protein phosphorylation|apoptotic process|cell cycle|cell adhesion|signal transduction|epithelial cell migration|positive regulation of cytokinesis|apical junction assembly|positive regulation of mitotic cell cycle|cell division|regulation of cell motility|	protein kinase activity|protein serine/threonine kinase activity|protein kinase C activity|protein binding|ATP binding|histone deacetylase binding|poly(A) RNA binding|	9	-1.9	9.38	9	-1.1	11.1	-1.4	18.9	0.00322	-2.3	-0.7	0	0
ENSG00000105379	ETFB	electron-transfer-flavoprotein, beta polypeptide	mitochondrion|mitochondrial matrix|intracellular membrane-bounded organelle|extracellular vesicular exosome|	respiratory electron transport chain|cellular metabolic process|small molecule metabolic process|	electron carrier activity|	10	0.7	8.85	10	0.7	10.4	0.7	18.9	0.00322	0.4	1.2	0	0
ENSG00000100650	SRSF5	serine/arginine-rich splicing factor 5	nucleus|nucleoplasm|nucleolus|cytoplasm|nuclear speck|	mRNA splicing, via spliceosome|transcription from RNA polymerase II promoter|termination of RNA polymerase II transcription|mRNA splice site selection|mRNA processing|mRNA export from nucleus|RNA splicing|response to wounding|gene expression|mRNA 3'-end processing|regulation of cell cycle|	nucleotide binding|protein binding|poly(A) RNA binding|RS domain binding|	10	-1.2	4.5	10	-0.9	15.1	-1.2	18.9	0.00322	-1.9	-0.6	0	0
ENSG00000169490	TM2D2	TM2 domain containing 2	integral component of membrane|	None	None	10	0.4	2.71	10	0.8	18.1	0.7	18.9	0.00322	0.4	1.2	0	0
ENSG00000273085	OR52E1	olfactory receptor, family 52, subfamily E, member 1 (gene/pseudogene)	plasma membrane|integral component of membrane|	G-protein coupled receptor signaling pathway|detection of chemical stimulus involved in sensory perception of smell|	G-protein coupled receptor activity|olfactory receptor activity|	9	-2.8	13.6	9	2.4	22.4	2.4	18.9	0.00322	1.6	4	0	0
ENSG00000248592	TMEM110-MUSTN1	TMEM110-MUSTN1 readthrough	None	None	None	10	1.4	4.84	10	1.1	14.6	1.1	18.9	0.00322	0.5	1.8	0	0
ENSG00000240204	SMKR1	small lysine-rich protein 1	None	None	None	10	2.5	22.3	10	-0.1	0.139	2.5	18.9	0.00322	1.3	4.8	0	0
ENSG00000166902	MRPL16	mitochondrial ribosomal protein L16	mitochondrion|ribosome|	translation|	structural constituent of ribosome|rRNA binding|	10	-1.8	5.11	10	-0.8	15.1	-0.8	18.9	0.00322	-1.8	-0.5	0	0
ENSG00000187145	MRPS21	mitochondrial ribosomal protein S21	mitochondrial small ribosomal subunit|	translation|	structural constituent of ribosome|poly(A) RNA binding|	10	1.1	12	10	0.8	7.73	0.8	18.8	0.00329	0.5	1.6	0	0
ENSG00000177302	TOP3A	topoisomerase (DNA) III alpha	nucleus|chromosome|PML body|	DNA topological change|meiotic nuclear division|	DNA binding|DNA topoisomerase type I activity|protein binding|zinc ion binding|	10	2.2	14.6	10	1.9	4.98	2	18.8	0.00329	1.5	3.5	0	0
ENSG00000122390	NAA60	N(alpha)-acetyltransferase 60, NatF catalytic subunit	Golgi membrane|	nucleosome assembly|chromosome segregation|cell proliferation|N-terminal peptidyl-methionine acetylation|histone H4 acetylation|	peptide alpha-N-acetyltransferase activity|H4 histone acetyltransferase activity|	10	-0.2	0.277	10	2.3	22.3	2.3	18.8	0.00329	0.5	4	0	0
ENSG00000167900	TK1	thymidine kinase 1, soluble	cytosol|	liver development|nucleobase-containing compound metabolic process|pyrimidine nucleobase metabolic process|DNA replication|deoxyribonucleoside monophosphate biosynthetic process|deoxyribonucleoside monophosphate biosynthetic process|nucleotide biosynthetic process|response to toxic substance|skeletal muscle cell proliferation|phosphorylation|response to nutrient levels|pyrimidine nucleoside salva…	thymidine kinase activity|ATP binding|zinc ion binding|nucleoside kinase activity|identical protein binding|	10	0.6	6.26	10	0.6	12.9	0.6	18.8	0.00329	0.4	1.1	0	0
ENSG00000187531	SIRT7	sirtuin 7	nucleolus|nucleolus organizer region|cytoplasm|	negative regulation of transcription from RNA polymerase II promoter|positive regulation of transcription on exit from mitosis|rRNA transcription|histone H3 deacetylation|histone H4 deacetylation|	chromatin binding|protein binding|metal ion binding|NAD+ binding|NAD-dependent histone deacetylase activity (H3-K18 specific)|	10	1.2	8.45	10	0.7	10.8	0.7	18.8	0.00329	0.4	1.5	0	0
ENSG00000198663	C6ORF89	chromosome 6 open reading frame 89	Golgi membrane|nucleolus|cytoplasm|plasma membrane|integral component of membrane|midbody|	wound healing|positive regulation of cell cycle|epithelial cell proliferation|	None	10	-2.7	7.99	10	-2.6	11.2	-2.7	18.8	0.00329	-4.6	-2	0	0
ENSG00000151247	EIF4E	eukaryotic translation initiation factor 4E	cytoplasmic mRNA processing body|cytoplasm|cytosol|mRNA cap binding complex|cytoplasmic stress granule|eukaryotic translation initiation factor 4F complex|RISC complex|chromatoid body|extracellular vesicular exosome|	G1/S transition of mitotic cell cycle|nuclear-transcribed mRNA catabolic process, deadenylation-dependent decay|nuclear-transcribed mRNA poly(A) tail shortening|mRNA export from nucleus|translation|translational initiation|regulation of translation|insulin receptor signaling pathway|gene expression|viral process|RNA metabolic process|mRNA metabolic process|cytokine-mediated signaling pathway|lung…	RNA cap binding|translation initiation factor activity|translation initiation factor activity|protein binding|eukaryotic initiation factor 4G binding|poly(A) RNA binding|	10	0.6	4.4	9	0.9	15.3	0.9	18.7	0.00348	0.5	1.4	0	0
ENSG00000142025	DMRTC2	DMRT-like family C2	XY body|nucleus|	transcription, DNA-templated|regulation of transcription, DNA-templated|male meiosis I|spermatid nucleus elongation|sex differentiation|positive regulation of histone H3-K9 dimethylation|positive regulation of histone H3-K9 trimethylation|	sequence-specific DNA binding transcription factor activity|protein homodimerization activity|sequence-specific DNA binding|metal ion binding|	9	1.4	12.8	9	1	6.78	1.2	18.7	0.00348	0.6	2	0	0
ENSG00000120693	SMAD9	SMAD family member 9	intracellular|nucleus|nucleoplasm|transcription factor complex|cytosol|	ureteric bud development|response to hypoxia|Mullerian duct regression|transcription, DNA-templated|protein phosphorylation|transforming growth factor beta receptor signaling pathway|BMP signaling pathway|midbrain development|hindbrain development|intracellular signal transduction|positive regulation of cell differentiation|positive regulation of transcription, DNA-templated|cartilage development…	DNA binding|sequence-specific DNA binding transcription factor activity|protein binding|transforming growth factor beta receptor, pathway-specific cytoplasmic mediator activity|metal ion binding|	10	1.3	4.06	10	0.8	15.9	0.8	18.7	0.00348	0.5	1.5	0	0
ENSG00000143498	TAF1A	TATA box binding protein (TBP)-associated factor, RNA polymerase I, A, 48kDa	RNA polymerase I transcription factor complex|nucleus|nucleoplasm|microtubule cytoskeleton|intracellular membrane-bounded organelle|	regulation of transcription, DNA-templated|transcription from RNA polymerase I promoter|transcription initiation from RNA polymerase I promoter|transcription elongation from RNA polymerase I promoter|termination of RNA polymerase I transcription|transcription from RNA polymerase II promoter|gene expression|	DNA binding|protein binding|	10	1.6	4.82	10	2	15.1	1.8	18.7	0.00348	1.1	3.1	0	0
ENSG00000143207	RFWD2	ring finger and WD repeat domain 2, E3 ubiquitin protein ligase	Golgi membrane|nucleus|nucleoplasm|cytoplasm|centrosome|cytosol|focal adhesion|nuclear speck|	DNA damage response, signal transduction by p53 class mediator resulting in cell cycle arrest|protein ubiquitination|	protein binding|zinc ion binding|ligase activity|	10	0.4	2.77	10	1	19.4	0.9	18.7	0.00348	0.4	1.5	0	0
ENSG00000156052	GNAQ	guanine nucleotide binding protein (G protein), q polypeptide	cytoplasm|lysosomal membrane|heterotrimeric G-protein complex|plasma membrane|nuclear membrane|extracellular vesicular exosome|	skeletal system development|action potential|GTP catabolic process|negative regulation of protein kinase activity|adenylate cyclase-activating G-protein coupled receptor signaling pathway|activation of phospholipase C activity|glutamate receptor signaling pathway|heart development|blood coagulation|post-embryonic development|neuron remodeling|forebrain neuron development|platelet activation|regul…	GTPase activity|signal transducer activity|GTPase activator activity|protein binding|GTP binding|G-protein beta/gamma-subunit complex binding|type 2A serotonin receptor binding|metal ion binding|	10	-2	3.66	10	-2.2	15.7	-2.2	18.7	0.00348	-3.6	-1.6	0	0
ENSG00000268702	AL049829.1	N/A	None	None	None	8	1.7	20.4	8	0.4	2.55	1.6	18.7	0.00348	0.7	2.8	0	0
ENSG00000033030	ZCCHC8	zinc finger, CCHC domain containing 8	nucleus|nucleoplasm|catalytic step 2 spliceosome|	mRNA splicing, via spliceosome|	protein binding|zinc ion binding|poly(A) RNA binding|	10	0.6	4.55	10	0.8	14.7	0.7	18.7	0.00348	0.4	1.1	0	0
ENSG00000163875	MEAF6	MYST/Esa1-associated factor 6	nucleus|nucleoplasm|nucleolus|cytoplasm|centrosome|NuA4 histone acetyltransferase complex|MOZ/MORF histone acetyltransferase complex|	chromatin organization|transcription, DNA-templated|regulation of transcription, DNA-templated|histone H2A acetylation|histone H4-K5 acetylation|histone H4-K8 acetylation|histone H4-K12 acetylation|histone H3-K14 acetylation|	protein binding|	10	-0.2	0.316	10	-1.4	20.4	-1.4	18.7	0.00348	-2.4	-0.8	0	0
ENSG00000177879	AP3S1	adaptor-related protein complex 3, sigma 1 subunit	Golgi apparatus|AP-type membrane coat adaptor complex|AP-3 adaptor complex|transport vesicle|cytoplasmic vesicle membrane|	intracellular protein transport|anterograde axon cargo transport|insulin receptor signaling pathway|anterograde synaptic vesicle transport|	transporter activity|protein binding|protein transporter activity|	10	0.6	4.71	10	0.8	14.8	0.7	18.7	0.00348	0.4	1.1	0	0
ENSG00000131467	PSME3	proteasome (prosome, macropain) activator subunit 3 (PA28 gamma; Ki)	proteasome complex|nucleus|nucleoplasm|cytoplasm|cytosol|proteasome activator complex|membrane|	G1/S transition of mitotic cell cycle|protein polyubiquitination|mitotic cell cycle|antigen processing and presentation of peptide antigen via MHC class I|antigen processing and presentation of exogenous peptide antigen via MHC class I, TAP-dependent|regulation of cellular amino acid metabolic process|apoptotic process|DNA damage response, signal transduction by p53 class mediator resulting in ce…	p53 binding|protein binding|endopeptidase activator activity|MDM2/MDM4 family protein binding|	10	1.3	10.8	10	0.8	8.87	1.1	18.6	0.00358	0.5	1.8	0	0
ENSG00000120094	HOXB1	homeobox B1	nucleus|	transcription, DNA-templated|regulation of transcription, DNA-templated|multicellular organismal development|pattern specification process|anterior/posterior pattern specification|rhombomere 4 development|rhombomere 5 development|facial nerve structural organization|facial nucleus development|positive regulation of transcription from RNA polymerase II promoter|anatomical structure formation invol…	DNA binding|sequence-specific DNA binding transcription factor activity|protein domain specific binding|sequence-specific DNA binding|	10	0.7	7.37	10	1.4	12.2	0.8	18.6	0.00358	0.5	1.6	0	0
ENSG00000178934	LGALS7B	lectin, galactoside-binding, soluble, 7B	extracellular space|nucleus|cytoplasm|extracellular vesicular exosome|	apoptotic process|heterophilic cell-cell adhesion|	carbohydrate binding|	10	0.7	8.72	10	0.5	10.5	0.6	18.6	0.00358	0.4	1.2	0	0
ENSG00000143774	GUK1	guanylate kinase 1	cytosol|	purine nucleotide metabolic process|dGDP biosynthetic process|nucleobase-containing small molecule interconversion|drug metabolic process|GDP-mannose metabolic process|glycoprotein transport|small molecule metabolic process|ATP metabolic process|GMP metabolic process|dGMP metabolic process|dATP metabolic process|GDP biosynthetic process|nucleotide phosphorylation|nucleobase-containing small molec…	guanylate kinase activity|ATP binding|	10	-1.5	4.5	10	2.5	21.2	2.4	18.6	0.00358	1	5	0	0
ENSG00000157778	PSMG3	proteasome (prosome, macropain) assembly chaperone 3	None	None	None	10	1.3	3.69	10	1.3	15.3	1.3	18.6	0.00358	0.7	2.1	0	0
ENSG00000186432	KPNA4	karyopherin alpha 4 (importin alpha 3)	nucleoplasm|cytosol|extracellular vesicular exosome|	NLS-bearing protein import into nucleus|cytokine-mediated signaling pathway|	protein binding|protein transporter activity|	10	0.9	5.75	10	1.9	15.7	1.6	18.6	0.00358	0.8	2.8	0	0
ENSG00000197780	TAF13	TAF13 RNA polymerase II, TATA box binding protein (TBP)-associated factor, 18kDa	nucleus|nucleoplasm|transcription factor TFIID complex|transcription factor TFIID complex|nucleolus|	DNA-templated transcription, initiation|regulation of transcription, DNA-templated|transcription from RNA polymerase II promoter|transcription from RNA polymerase II promoter|transcription initiation from RNA polymerase II promoter|transcription initiation from RNA polymerase II promoter|transcription elongation from RNA polymerase II promoter|gene expression|viral process|	DNA binding|sequence-specific DNA binding transcription factor activity|protein binding|protein C-terminus binding|protein heterodimerization activity|	10	-1.3	6.73	10	-1.1	12.5	-1.3	18.6	0.00358	-1.9	-0.7	0	0
ENSG00000196305	IARS	isoleucyl-tRNA synthetase	cytoplasm|cytosol|membrane|extracellular vesicular exosome|	osteoblast differentiation|tRNA aminoacylation for protein translation|isoleucyl-tRNA aminoacylation|regulation of translational fidelity|gene expression|	aminoacyl-tRNA editing activity|isoleucine-tRNA ligase activity|protein binding|ATP binding|	9	2.4	17.7	9	0.8	6.88	2.1	18.6	0.00358	0.9	3.7	0	0
ENSG00000131746	TNS4	tensin 4	cytoplasm|cytoskeleton|focal adhesion|	apoptotic process|protein localization|	actin binding|protein binding|	10	0.7	12.3	10	0.5	7.67	0.6	18.6	0.00358	0.4	1	0	0
ENSG00000159905	ZNF221	zinc finger protein 221	nucleus|	transcription, DNA-templated|regulation of transcription, DNA-templated|	DNA binding|metal ion binding|	10	1.1	8.63	9	0.7	10.9	0.8	18.6	0.00358	0.5	1.6	0	0
ENSG00000268163	AC004076.9	N/A	None	None	None	10	0.3	0.836	10	1	20.3	0.9	18.5	0.00368	0.5	1.5	0	0
ENSG00000159352	PSMD4	proteasome (prosome, macropain) 26S subunit, non-ATPase, 4	proteasome complex|nucleus|nucleoplasm|cytoplasm|cytosol|proteasome regulatory particle, base subcomplex|proteasome accessory complex|	G1/S transition of mitotic cell cycle|protein polyubiquitination|mitotic cell cycle|antigen processing and presentation of peptide antigen via MHC class I|antigen processing and presentation of exogenous peptide antigen via MHC class I, TAP-dependent|regulation of cellular amino acid metabolic process|apoptotic process|DNA damage response, signal transduction by p53 class mediator resulting in ce…	protein binding|identical protein binding|poly(A) RNA binding|	9	1.9	12.4	9	0.8	10	1.1	18.5	0.00368	0.6	2.4	0	0
ENSG00000068784	SRBD1	S1 RNA binding domain 1	None	nucleobase-containing compound metabolic process|	RNA binding|hydrolase activity, acting on ester bonds|	8	-1.8	6.42	9	1.5	15.2	1.8	18.5	0.00368	1.2	3.3	0	0
ENSG00000131462	TUBG1	tubulin, gamma 1	pericentriolar material|condensed nuclear chromosome|gamma-tubulin complex|cytoplasm|cytoplasm|centrosome|centriole|polar microtubule|cytosol|cytoplasmic microtubule|cell leading edge|nonmotile primary cilium|ciliary basal body|apical part of cell|	G2/M transition of mitotic cell cycle|meiotic spindle organization|microtubule cytoskeleton organization|mitotic cell cycle|GTP catabolic process|microtubule nucleation|cytoplasmic microtubule organization|protein polymerization|	GTPase activity|structural constituent of cytoskeleton|protein binding|GTP binding|	9	0.9	7.19	9	1	11.7	1	18.5	0.00368	0.6	1.6	0	0
ENSG00000108296	CWC25	CWC25 spliceosome-associated protein homolog (S. cerevisiae)	None	None	None	10	0.8	5.92	10	0.6	13.6	0.6	18.5	0.00368	0.4	1.1	0	0
ENSG00000196724	ZNF418	zinc finger protein 418	nucleus|	transcription, DNA-templated|regulation of transcription, DNA-templated|	DNA binding|metal ion binding|	10	0.9	2.33	10	0.7	16.7	0.8	18.5	0.00368	0.4	1.3	0	0
ENSG00000099994	SUSD2	sushi domain containing 2	integral component of membrane|extracellular vesicular exosome|	receptor-mediated endocytosis|immune response|	scavenger receptor activity|polysaccharide binding|	10	-1.3	16.2	10	-1.5	2.92	-1.4	18.5	0.00368	-2.2	-0.8	0	0
ENSG00000108576	SLC6A4	solute carrier family 6 (neurotransmitter transporter), member 4	cytosol|plasma membrane|integral component of plasma membrane|endosome membrane|endomembrane system|neuron projection|membrane raft|	response to hypoxia|serotonin transport|response to nutrient|memory|circadian rhythm|response to toxic substance|positive regulation of gene expression|monoamine transport|thalamus development|negative regulation of cerebellar granule cell precursor proliferation|negative regulation of synaptic transmission, dopaminergic|response to estradiol|social behavior|vasoconstriction|response to drug|sper…	serotonin:sodium symporter activity|serotonin:sodium symporter activity|protein binding|monoamine transmembrane transporter activity|serotonin transmembrane transporter activity|serotonin transmembrane transporter activity|myosin binding|syntaxin-1 binding|Rab GTPase binding|cocaine binding|protein homodimerization activity|nitric-oxide synthase binding|actin filament binding|	10	0.7	3.95	10	0.7	14.9	0.7	18.5	0.00368	0.4	1.2	0	0
ENSG00000100462	PRMT5	protein arginine methyltransferase 5	nucleus|nucleus|cytoplasm|cytosol|cytosol|methylosome|	negative regulation of transcription from RNA polymerase II promoter|spliceosomal snRNP assembly|spliceosomal snRNP assembly|transcription, DNA-templated|regulation of transcription, DNA-templated|regulation of mitosis|cell proliferation|gene expression|RNA metabolic process|peptidyl-arginine methylation|peptidyl-arginine methylation, to symmetrical-dimethyl arginine|circadian regulation of gene …	core promoter sequence-specific DNA binding|chromatin binding|transcription corepressor activity|protein binding|methyltransferase activity|histone-arginine N-methyltransferase activity|protein-arginine omega-N symmetric methyltransferase activity|ribonucleoprotein complex binding|	10	1.1	16.4	10	1.5	3.15	1.3	18.4	0.0038	0.7	2.1	0	0
ENSG00000147050	KDM6A	lysine (K)-specific demethylase 6A	nucleus|histone methyltransferase complex|	in utero embryonic development|neural tube closure|respiratory system process|heart development|somite rostral/caudal axis specification|mesodermal cell differentiation|notochord morphogenesis|histone H3-K4 methylation|oxidation-reduction process|canonical Wnt signaling pathway|histone H3-K27 demethylation|	RNA polymerase II core promoter proximal region sequence-specific DNA binding|metal ion binding|dioxygenase activity|histone demethylase activity (H3-K27 specific)|	9	1.7	1.96	9	1.2	17.9	1.3	18.4	0.0038	0.8	2.4	0	0
ENSG00000137807	KIF23	kinesin family member 23	nucleus|nucleoplasm|centrosome|spindle|cytosol|kinesin complex|microtubule|midbody|intercellular bridge|mitotic spindle|centralspindlin complex|	mitotic spindle elongation|mitotic cell cycle|cytokinesis|microtubule-based movement|blood coagulation|metabolic process|metabolic process|antigen processing and presentation of exogenous peptide antigen via MHC class II|positive regulation of cytokinesis|spindle midzone assembly involved in mitosis|	microtubule motor activity|protein binding|ATP binding|microtubule binding|	9	1.4	9.71	9	1.8	9.58	1.7	18.4	0.0038	1.1	2.7	0	0
ENSG00000124207	CSE1L	CSE1 chromosome segregation 1-like (yeast)	nucleus|cytoplasm|membrane|extracellular vesicular exosome|	protein export from nucleus|apoptotic process|cell proliferation|	protein binding|importin-alpha export receptor activity|Ran GTPase binding|	6	2.6	18.5	6	0.7	4.05	2.5	18.4	0.0038	0.8	4.6	0	0
ENSG00000174111	SOCS7	suppressor of cytokine signaling 7	nucleus|nucleolus|cytoplasm|plasma membrane|intracellular membrane-bounded organelle|	biological_process|insulin receptor signaling pathway|negative regulation of signal transduction|protein ubiquitination|intracellular signal transduction|regulation of growth|fat cell differentiation|	protein binding|SH3 domain binding|	10	0.3	0.867	10	0.8	18.8	0.8	18.4	0.0038	0.4	1.3	0	0
ENSG00000215114	UBXN2B	UBX domain protein 2B	nucleus|endoplasmic reticulum|Golgi apparatus|cytosol|	None	None	10	1.4	8.21	10	1.4	10.6	1.4	18.4	0.0038	0.6	2.1	0	0
ENSG00000156482	RPL30	ribosomal protein L30	nucleus|cytoplasm|cytosol|membrane|cytosolic large ribosomal subunit|cytosolic large ribosomal subunit|extracellular vesicular exosome|	nuclear-transcribed mRNA catabolic process, nonsense-mediated decay|translation|translation|translational initiation|translational elongation|translational termination|SRP-dependent cotranslational protein targeting to membrane|gene expression|viral process|RNA metabolic process|mRNA metabolic process|viral life cycle|viral transcription|cellular protein metabolic process|	RNA binding|structural constituent of ribosome|structural constituent of ribosome|protein binding|poly(A) RNA binding|	7	1.1	6.27	8	1.1	12.6	1.1	18.4	0.0038	0.6	1.7	0	0
ENSG00000010256	UQCRC1	ubiquinol-cytochrome c reductase core protein I	mitochondrion|mitochondrial inner membrane|mitochondrial respiratory chain|mitochondrial respiratory chain complex III|	oxidative phosphorylation|mitochondrial electron transport, ubiquinol to cytochrome c|aerobic respiration|response to activity|respiratory electron transport chain|response to alkaloid|cellular metabolic process|small molecule metabolic process|oxidation-reduction process|hydrogen ion transmembrane transport|	ubiquinol-cytochrome-c reductase activity|protein complex binding|metal ion binding|	10	0.6	3.93	10	0.7	15	0.7	18.4	0.0038	0.4	1.2	0	0
ENSG00000184154	LRTOMT	leucine rich transmembrane and O-methyltransferase domain containing	cellular_component|cytoplasm|integral component of membrane|	sensory perception of sound|methylation|neurotransmitter catabolic process|catecholamine catabolic process|auditory receptor cell development|	catechol O-methyltransferase activity|	10	-0.9	5.16	10	-0.9	13.6	-0.9	18.4	0.0038	-1.8	-0.5	0	0
ENSG00000197958	RPL12	ribosomal protein L12	cytosol|membrane|cytosolic large ribosomal subunit|extracellular vesicular exosome|	nuclear-transcribed mRNA catabolic process, nonsense-mediated decay|translation|translation|translational initiation|translational elongation|translational termination|SRP-dependent cotranslational protein targeting to membrane|gene expression|viral process|RNA metabolic process|mRNA metabolic process|viral life cycle|viral transcription|cellular protein metabolic process|	structural constituent of ribosome|protein binding|poly(A) RNA binding|	7	0.7	5.03	7	1.9	17.8	1.9	18.4	0.0038	1.2	3.5	0	0
ENSG00000103145	HCFC1R1	host cell factor C1 regulator 1 (XPO1 dependent)	nucleus|cytoplasm|	None	None	10	0.9	9.35	10	1.4	10.2	1	18.4	0.0038	0.7	1.9	0	0
ENSG00000188486	H2AFX	H2A histone family, member X	chromosome, telomeric region|nucleosome|nuclear chromatin|condensed nuclear chromosome|male germ cell nucleus|XY body|nucleus|nucleoplasm|replication fork|site of double-strand break|	DNA damage checkpoint|double-strand break repair via homologous recombination|DNA repair|double-strand break repair|double-strand break repair|nucleosome assembly|cellular response to DNA damage stimulus|meiotic nuclear division|spermatogenesis|response to ionizing radiation|positive regulation of DNA repair|	DNA binding|damaged DNA binding|protein binding|enzyme binding|histone binding|protein heterodimerization activity|	10	-1.5	14.9	10	-1.8	4.02	-1.7	18.3	0.00392	-2.6	-0.8	0	0
ENSG00000020577	SAMD4A	sterile alpha motif domain containing 4A	cytoplasm|cell junction|dendrite|synapse|	negative regulation of translation|positive regulation of translation|	translation repressor activity|poly(A) RNA binding|	10	-0.8	5.32	10	2.4	21.9	2.4	18.3	0.00392	1.7	4	0	0
ENSG00000131094	C1QL1	complement component 1, q subcomponent-like 1	cellular_component|extracellular region|collagen trimer|cytoplasm|	locomotory behavior|	molecular_function|	10	0.7	7.02	10	0.7	11.7	0.7	18.3	0.00392	0.4	1.2	0	0
ENSG00000205423	CNEP1R1	CTD nuclear envelope phosphatase 1 regulatory subunit 1	cytoplasm|integral component of membrane|nuclear membrane|Nem1-Spo7 phosphatase complex|	lipid metabolic process|positive regulation of triglyceride biosynthetic process|protein localization to nucleus|positive regulation of protein dephosphorylation|	protein binding|	10	0.8	3.42	10	0.8	15.2	0.8	18.3	0.00392	0.5	1.4	0	0
ENSG00000064313	TAF2	TAF2 RNA polymerase II, TATA box binding protein (TBP)-associated factor, 150kDa	transcription factor TFIID complex|transcription factor TFIID complex|transcription factor TFTC complex|	G2/M transition of mitotic cell cycle|transcription initiation from RNA polymerase II promoter|proteolysis|response to organic cyclic compound|positive regulation of transcription from RNA polymerase II promoter|	protein binding|metallopeptidase activity|zinc ion binding|transcription regulatory region DNA binding|	9	-1.3	9.41	8	-1.6	9.48	-1.6	18.3	0.00392	-2.5	-0.9	0	0
ENSG00000255168	RP11-458D21.5	N/A	None	None	None	10	-0.3	1.06	10	1.3	21.4	1.3	18.3	0.00392	0.7	2.2	0	0
ENSG00000144713	RPL32	ribosomal protein L32	cytosol|membrane|cytosolic large ribosomal subunit|	nuclear-transcribed mRNA catabolic process, nonsense-mediated decay|translation|translation|translational initiation|translational elongation|translational termination|SRP-dependent cotranslational protein targeting to membrane|gene expression|viral process|RNA metabolic process|mRNA metabolic process|viral life cycle|viral transcription|cellular protein metabolic process|	structural constituent of ribosome|poly(A) RNA binding|	2	-1.3	4.02	5	1.4	18.9	1.4	18.3	0.00392	1	2	0	0
ENSG00000010072	SPRTN	SprT-like N-terminal domain	nucleus|chromosome|nuclear speck|	cellular response to DNA damage stimulus|response to UV|translesion synthesis|translesion synthesis|positive regulation of protein ubiquitination|	DNA binding|protein binding|ubiquitin binding|metal ion binding|K63-linked polyubiquitin binding|	10	1.5	10.5	9	1.4	8.28	1.5	18.3	0.00392	1	2.5	0	0
ENSG00000179918	SEPHS2	selenophosphate synthetase 2	cellular_component|	selenocysteine biosynthetic process|phosphorylation|	selenide, water dikinase activity|ATP binding|	10	0.3	2.41	10	0.9	18.1	0.8	18.3	0.00392	0.4	1.3	0	0
ENSG00000180182	MED14	mediator complex subunit 14	nucleus|nucleoplasm|membrane|mediator complex|	regulation of transcription from RNA polymerase II promoter|transcription initiation from RNA polymerase II promoter|transcription initiation from RNA polymerase II promoter|gene expression|stem cell maintenance|intracellular steroid hormone receptor signaling pathway|androgen receptor signaling pathway|positive regulation of transcription, DNA-templated|positive regulation of transcription from …	RNA polymerase II transcription cofactor activity|transcription cofactor activity|transcription coactivator activity|receptor activity|ligand-dependent nuclear receptor transcription coactivator activity|vitamin D receptor binding|thyroid hormone receptor binding|	9	-1.2	7.22	9	-0.8	12.9	-0.9	18.2	0.00403	-1.6	-0.5	0	0
ENSG00000270033	RP11-51L5.7	N/A	None	None	None	10	1.4	7.62	10	1.1	11.3	1.2	18.2	0.00403	0.6	2	0	0
ENSG00000004897	CDC27	cell division cycle 27	nucleus|nucleoplasm|anaphase-promoting complex|cytoplasm|centrosome|spindle|cytosol|spindle microtubule|	mitotic cell cycle|metaphase/anaphase transition of mitotic cell cycle|mitotic spindle assembly checkpoint|cell proliferation|anaphase-promoting complex-dependent proteasomal ubiquitin-dependent protein catabolic process|negative regulation of ubiquitin-protein ligase activity involved in mitotic cell cycle|positive regulation of ubiquitin-protein ligase activity involved in mitotic cell cycle|re…	protein binding|protein phosphatase binding|	6	1.4	11.3	5	1	7.56	1.1	18.2	0.00403	0.7	2.3	0	0
ENSG00000178188	SH2B1	SH2B adaptor protein 1	nucleus|cytosol|membrane|	cellular component movement|blood coagulation|lamellipodium assembly|intracellular signal transduction|positive regulation of mitosis|regulation of DNA biosynthetic process|	signal transducer activity|protein binding|	10	0.6	8.07	10	0.8	11.2	0.8	18.2	0.00403	0.4	1.5	0	0
ENSG00000255012	OR5M1	olfactory receptor, family 5, subfamily M, member 1	plasma membrane|integral component of membrane|	G-protein coupled receptor signaling pathway|detection of chemical stimulus involved in sensory perception of smell|	G-protein coupled receptor activity|olfactory receptor activity|	10	-1.5	4.28	10	-0.9	14.9	-1.2	18.2	0.00403	-1.9	-0.6	0	0
ENSG00000166359	WDR88	WD repeat domain 88	None	None	None	10	1.7	4.82	10	0.7	15.2	0.7	18.2	0.00403	0.4	1.6	0	0
ENSG00000212721	KRTAP4-11	keratin associated protein 4-11	keratin filament|	None	None	10	1.1	7.56	10	1.2	11.1	1.1	18.2	0.00403	0.6	1.7	0	0
ENSG00000187595	ZNF385C	zinc finger protein 385C	nucleus|	None	nucleic acid binding|zinc ion binding|	10	0.5	7.45	10	0.7	11.4	0.6	18.2	0.00403	0.4	1	0	0
ENSG00000258713	C20ORF141	chromosome 20 open reading frame 141	integral component of membrane|	None	None	7	-1.6	8.34	7	-1.7	10.3	-1.7	18.2	0.00403	-2.7	-1.2	0	0
ENSG00000006114	SYNRG	synergin, gamma	cytoplasm|Golgi apparatus|AP-1 adaptor complex|	intracellular protein transport|endocytosis|	calcium ion binding|	10	0.4	7.1	10	0.6	11.8	0.5	18.2	0.00403	0.3	0.8	0	0
ENSG00000216588	IGSF23	immunoglobulin superfamily, member 23	integral component of membrane|	None	None	10	1.1	12.2	10	0.5	7.9	0.9	18.2	0.00403	0.5	1.6	0	0
ENSG00000167548	KMT2D	lysine (K)-specific methyltransferase 2D	nucleus|histone methyltransferase complex|	oocyte growth|in utero embryonic development|chromatin silencing|transcription, DNA-templated|regulation of transcription, DNA-templated|positive regulation of cell proliferation|positive regulation of intracellular estrogen receptor signaling pathway|response to estrogen|positive regulation of transcription from RNA polymerase II promoter|oogenesis|histone H3-K4 methylation|	DNA binding|protein binding|zinc ion binding|histone-lysine N-methyltransferase activity|transcription regulatory region DNA binding|	10	1.2	8.3	10	1.8	11.2	1.2	18.2	0.00403	0.4	2.2	0	0
ENSG00000256453	DND1	DND microRNA-mediated repression inhibitor 1	nucleus|cytoplasm|	multicellular organismal development|germ cell development|negative regulation of gene silencing by miRNA|	nucleotide binding|AU-rich element binding|	10	1.4	8.52	10	1.2	10.2	1.3	18.2	0.00403	0.6	2	0	0
ENSG00000130733	YIPF2	Yip1 domain family, member 2	integral component of membrane|transport vesicle|	None	None	10	0.8	10.5	10	0.6	8.1	0.7	18.1	0.00423	0.4	1.2	0	0
ENSG00000163479	SSR2	signal sequence receptor, beta (translocon-associated protein beta)	endoplasmic reticulum|endoplasmic reticulum membrane|integral component of membrane|	translation|cotranslational protein targeting to membrane|SRP-dependent cotranslational protein targeting to membrane|gene expression|cellular protein metabolic process|	None	10	1.2	15.5	10	1	3.13	1.1	18.1	0.00423	0.6	1.9	0	0
ENSG00000138069	RAB1A	RAB1A, member RAS oncogene family	Golgi membrane|early endosome|endoplasmic reticulum|cytosol|melanosome|extracellular vesicular exosome|	autophagic vacuole assembly|mitotic cell cycle|GTP catabolic process|ER to Golgi vesicle-mediated transport|endocytosis|autophagy|small GTPase mediated signal transduction|vesicle-mediated transport|cell migration|growth hormone secretion|defense response to bacterium|vesicle transport along microtubule|interleukin-8 secretion|	GTPase activity|protein binding|GTP binding|	10	-0.9	3.97	10	-1.4	14.9	-1.1	18.1	0.00423	-1.9	-0.5	0	0
ENSG00000147533	GOLGA7	golgin A7	palmitoyltransferase complex|Golgi stack|intrinsic component of Golgi membrane|extracellular vesicular exosome|	peptidyl-L-cysteine S-palmitoylation|Golgi to plasma membrane protein transport|protein stabilization|	protein binding|	10	0.5	8.63	10	0.5	9.86	0.5	18.1	0.00423	0.3	0.9	0	0
ENSG00000047621	C12ORF4	chromosome 12 open reading frame 4	None	None	None	10	0.6	7.44	10	0.6	11	0.6	18.1	0.00423	0.4	1.1	0	0
ENSG00000149925	ALDOA	aldolase A, fructose-bisphosphate	extracellular region|extracellular space|nucleus|cytosol|actin cytoskeleton|membrane|platelet alpha granule lumen|M band|I band|extracellular vesicular exosome|	platelet degranulation|carbohydrate metabolic process|fructose metabolic process|glucose metabolic process|gluconeogenesis|glycolytic process|glycolytic process|glycolytic process|ATP biosynthetic process|striated muscle contraction|actin filament organization|blood coagulation|regulation of cell shape|platelet activation|fructose 1,6-bisphosphate metabolic process|small molecule metabolic proces…	actin binding|fructose-bisphosphate aldolase activity|protein binding|cytoskeletal protein binding|tubulin binding|identical protein binding|poly(A) RNA binding|fructose binding|	9	1.3	12.2	9	1.8	7.56	1.5	18.1	0.00423	0.9	2.7	0	0
ENSG00000184502	GAST	gastrin	extracellular region|	signal transduction|G-protein coupled receptor signaling pathway|	hormone activity|protein binding|	10	0.6	3.74	10	0.8	15.2	0.7	18.1	0.00423	0.4	1.2	0	0
ENSG00000204619	PPP1R11	protein phosphatase 1, regulatory (inhibitor) subunit 11	cytoplasm|	negative regulation of catalytic activity|	protein phosphatase inhibitor activity|protein binding|	10	-2	18.7	10	-0.7	2.96	-1.8	18.1	0.00423	-3.2	-1	0	0
ENSG00000184697	CLDN6	claudin 6	plasma membrane|tight junction|integral component of membrane|	calcium-independent cell-cell adhesion|	structural molecule activity|identical protein binding|	10	1.4	5.72	10	1.1	12.8	1.2	18.1	0.00423	0.6	2	0	0
ENSG00000065268	WDR18	WD repeat domain 18	nucleoplasm|cytoplasm|	multicellular organismal development|	protein binding|	8	1.3	15.3	9	1.5	3.5	1.4	18.1	0.00423	0.8	2.5	0	0
ENSG00000152475	ZNF837	zinc finger protein 837	nucleus|	transcription, DNA-templated|regulation of transcription, DNA-templated|	DNA binding|metal ion binding|	9	0.8	7.23	9	0.8	11.3	0.8	18.1	0.00423	0.5	1.4	0	0
ENSG00000136930	PSMB7	proteasome (prosome, macropain) subunit, beta type, 7	proteasome complex|nucleus|nucleoplasm|cytosol|proteasome core complex|microtubule cytoskeleton|extracellular vesicular exosome|	G1/S transition of mitotic cell cycle|protein polyubiquitination|mitotic cell cycle|antigen processing and presentation of peptide antigen via MHC class I|antigen processing and presentation of exogenous peptide antigen via MHC class I, TAP-dependent|regulation of cellular amino acid metabolic process|apoptotic process|DNA damage response, signal transduction by p53 class mediator resulting in ce…	threonine-type endopeptidase activity|protein binding|	9	1.3	13.6	9	1.3	4.96	1.3	18.1	0.00423	0.7	2.2	0	0
ENSG00000100209	HSCB	HscB mitochondrial iron-sulfur cluster co-chaperone	cytoplasm|mitochondrion|mitochondrion|centrosome|plasma membrane|	protein folding|iron-sulfur cluster assembly|protein oligomerization|	molecular_function|protein binding|metal ion binding|chaperone binding|	9	1.4	6.19	10	1.3	12.4	1.3	18.1	0.00423	0.7	2.1	0	0
ENSG00000100319	ZMAT5	zinc finger, matrin-type 5	nucleus|U12-type spliceosomal complex|	mRNA processing|RNA splicing|	zinc ion binding|	10	-1.4	9.84	10	-1.2	8.63	-1.2	18.1	0.00423	-2.1	-0.7	0	0
ENSG00000077809	GTF2I	general transcription factor IIi	nucleus|cytoplasm|membrane|cell projection|neuronal cell body|	regulation of transcription, DNA-templated|transcription from RNA polymerase II promoter|transcription initiation from RNA polymerase II promoter|signal transduction|embryo development|negative regulation of angiogenesis|negative regulation of cytosolic calcium ion concentration|	DNA binding|sequence-specific DNA binding transcription factor activity|protein binding|mitogen-activated protein kinase binding|	10	0.9	9.05	10	0.8	9.62	0.8	18	0.00439	0.5	1.5	0	0
ENSG00000173013	CCDC96	coiled-coil domain containing 96	None	None	None	10	0.8	9.5	10	1.1	9.57	1	18	0.00439	0.5	1.5	0	0
ENSG00000155827	RNF20	ring finger protein 20, E3 ubiquitin protein ligase	ubiquitin ligase complex|nucleus|nucleolus|HULC complex|	protein polyubiquitination|regulation of transcription, DNA-templated|ubiquitin-dependent protein catabolic process|histone monoubiquitination|negative regulation of cell migration|positive regulation of histone methylation|histone H2B ubiquitination|positive regulation of transcription, DNA-templated|	p53 binding|chromatin binding|transcription coactivator activity|ubiquitin-protein transferase activity|ubiquitin-protein transferase activity|protein binding|zinc ion binding|ligase activity|ubiquitin protein ligase binding|histone binding|	10	1.7	8.66	10	0.7	10.7	0.8	18	0.00439	0.4	1.8	0	0
ENSG00000115946	PNO1	partner of NOB1 homolog (S. cerevisiae)	nucleus|nucleolus|	None	poly(A) RNA binding|	10	-1.5	12.7	10	-1.2	5.76	-1.3	18	0.00439	-2.2	-0.7	0	0
ENSG00000179331	RAB39A	RAB39A, member RAS oncogene family	plasma membrane|phagocytic vesicle membrane|phagocytic vesicle|	small GTPase mediated signal transduction|protein transport|phagosome acidification|phagosome-lysosome fusion|	GTP binding|	10	-0.8	6.15	10	-0.7	12.3	-0.7	18	0.00439	-1.1	-0.4	0	0
ENSG00000159086	PAXBP1	PAX3 and PAX7 binding protein 1	nucleus|cytosol|	transcription, DNA-templated|muscle organ development|regulation of satellite cell proliferation|positive regulation of histone methylation|positive regulation of transcription from RNA polymerase II promoter|positive regulation of myoblast proliferation|	DNA binding|sequence-specific DNA binding transcription factor activity|transcription factor binding|	10	0.8	5.07	10	1.1	13.9	1	18	0.00439	0.6	1.6	0	0
ENSG00000005156	LIG3	ligase III, DNA, ATP-dependent	synaptonemal complex|nucleus|nucleoplasm|chromosome|	lagging strand elongation|DNA repair|base-excision repair|base-excision repair, DNA ligation|nucleotide-excision repair|double-strand break repair via nonhomologous end joining|reciprocal meiotic recombination|spermatogenesis|mitochondrial DNA repair|negative regulation of DNA recombination|	DNA binding|DNA ligase activity|DNA ligase (ATP) activity|protein binding|ATP binding|zinc ion binding|	10	0.2	0.8	10	0.9	19.4	0.7	18	0.00439	0.4	1.6	0	0
ENSG00000173334	TRIB1	tribbles pseudokinase 1	nucleus|cytoplasm|	negative regulation of protein kinase activity|JNK cascade|negative regulation of smooth muscle cell migration|negative regulation of lipopolysaccharide-mediated signaling pathway|positive regulation of proteasomal ubiquitin-dependent protein catabolic process|response to lipopolysaccharide|response to lipopolysaccharide|regulation of MAP kinase activity|negative regulation of sequence-specific D…	protein kinase inhibitor activity|transcription factor binding|mitogen-activated protein kinase kinase binding|ubiquitin protein ligase binding|ubiquitin-protein transferase regulator activity|	10	0.3	2.54	10	0.8	17.7	0.7	18	0.00439	0.4	1.3	0	0
ENSG00000188176	SMTNL2	smoothelin-like 2	None	None	None	10	1.2	7.67	10	0.7	11	0.7	17.9	0.00456	0.5	1.6	0	0
ENSG00000167302	ENTHD2	ENTH domain containing 2	cytosol|cytoplasmic membrane-bounded vesicle|	None	None	10	0.5	4.92	10	0.8	14.4	0.7	17.9	0.00456	0.4	1.2	0	0
ENSG00000214860	EVPLL	envoplakin-like	None	None	None	10	1.4	7.05	10	0.8	11.4	0.8	17.9	0.00456	0.4	1.8	0	0
ENSG00000070961	ATP2B1	ATPase, Ca++ transporting, plasma membrane 1	plasma membrane|integral component of plasma membrane|membrane|extracellular vesicular exosome|	transport|blood coagulation|metabolic process|ion transmembrane transport|transmembrane transport|calcium ion transmembrane transport|	calcium-transporting ATPase activity|protein binding|calmodulin binding|ATP binding|metal ion binding|	10	-2.1	4.96	10	-1.3	15.1	-1.5	17.9	0.00456	-2.7	-0.8	0	0
ENSG00000104147	OIP5	Opa interacting protein 5	chromosome, centromeric region|chromatin|nucleus|nucleoplasm|cytoplasm|chromocenter|Cajal body|	nucleosome assembly|mitotic nuclear division|cell communication|centromere-specific nucleosome assembly|	protein binding|	10	0.8	6.94	10	1.3	12.3	1.2	17.9	0.00456	0.6	2	0	0
ENSG00000161981	SNRNP25	small nuclear ribonucleoprotein 25kDa (U11/U12)	nucleus|U12-type spliceosomal complex|cytoplasm|intercellular bridge|	mRNA processing|RNA splicing|	None	10	-1	18.3	10	-0.4	2.06	-1	17.9	0.00456	-1.6	-0.5	0	0
ENSG00000179094	PER1	period circadian clock 1	nucleus|cytoplasm|	negative regulation of transcription from RNA polymerase II promoter|regulation of sodium ion transport|transcription, DNA-templated|signal transduction|circadian rhythm|entrainment of circadian clock|posttranscriptional regulation of gene expression|circadian regulation of gene expression|regulation of hair cycle|regulation of circadian rhythm|negative regulation of I-kappaB kinase/NF-kappaB sig…	RNA polymerase II core promoter proximal region sequence-specific DNA binding|transcription factor binding transcription factor activity|signal transducer activity|kinase binding|chromatin DNA binding|ubiquitin protein ligase binding|E-box binding|	10	0.5	4.56	10	0.6	14	0.6	17.9	0.00456	0.4	1	0	0
ENSG00000104818	CGB2	chorionic gonadotropin, beta polypeptide 2	extracellular region|	None	hormone activity|	5	0.8	7.47	5	0.8	10.8	0.8	17.9	0.00456	0.5	1.5	0	0
ENSG00000257088	PNMA6D	paraneoplastic Ma antigen family member 6D (pseudogene)	None	None	None	9	1.8	6.52	8	1.6	11.9	1.6	17.9	0.00456	0.9	2.6	0	0
ENSG00000108256	NUFIP2	nuclear fragile X mental retardation protein interacting protein 2	nucleus|cytoplasm|membrane|polysomal ribosome|	None	RNA binding|protein binding|poly(A) RNA binding|	10	0.5	4.92	10	0.8	13.4	0.8	17.9	0.00456	0.4	1.5	0	0
ENSG00000138036	DYNC2LI1	dynein, cytoplasmic 2, light intermediate chain 1	cytosol|axonemal dynein complex|cytoplasmic microtubule|axoneme|intraciliary transport particle|motile primary cilium|ciliary basal body|apical part of cell|primary cilium|	determination of left/right symmetry|metabolic process|antigen processing and presentation of exogenous peptide antigen via MHC class II|cilium assembly|	motor activity|protein binding|	9	-1.4	5.5	10	-0.9	13.1	-0.9	17.9	0.00456	-1.7	-0.5	0	0
ENSG00000034152	MAP2K3	mitogen-activated protein kinase kinase 3	nucleoplasm|cytosol|membrane|	activation of MAPK activity|toll-like receptor signaling pathway|MyD88-dependent toll-like receptor signaling pathway|MyD88-independent toll-like receptor signaling pathway|inflammatory response|signal transduction|peptidyl-tyrosine phosphorylation|toll-like receptor 2 signaling pathway|toll-like receptor 3 signaling pathway|toll-like receptor 4 signaling pathway|toll-like receptor 5 signaling pa…	protein serine/threonine kinase activity|MAP kinase kinase activity|protein tyrosine kinase activity|protein binding|ATP binding|protein kinase binding|	10	0.5	5.72	10	0.7	12.9	0.6	17.8	0.00472	0.4	1	0	0
ENSG00000099942	CRKL	v-crk avian sarcoma virus CT10 oncogene homolog-like	endosome|cytosol|extracellular vesicular exosome|	activation of MAPKK activity|blood vessel development|JNK cascade|Ras protein signal transduction|heart development|organ morphogenesis|anterior/posterior pattern specification|positive regulation of signal transduction|intracellular signal transduction|neurotrophin TRK receptor signaling pathway|thymus development|parathyroid gland development|	signal transducer activity|SH3/SH2 adaptor activity|protein binding|poly(A) RNA binding|	10	-0.5	2.54	10	-1.6	18.6	-1.3	17.8	0.00472	-2.4	-0.7	0	0
ENSG00000037637	FBXO42	F-box protein 42	None	None	None	10	1.3	3.34	10	1.4	14.9	1.3	17.8	0.00472	0.7	2.2	0	0
ENSG00000198483	ANKRD35	ankyrin repeat domain 35	None	None	None	10	0.7	5.46	10	0.8	12.9	0.8	17.8	0.00472	0.4	1.2	0	0
ENSG00000089351	GRAMD1A	GRAM domain containing 1A	integral component of membrane|	None	None	10	0	0	10	1.2	20.3	1.1	17.8	0.00472	0.5	2	0	0
ENSG00000106686	SPATA6L	spermatogenesis associated 6-like	None	None	None	10	0.1	0.207	10	2.5	21	2.5	17.7	0.00483	1.9	5	0	0
ENSG00000181045	SLC26A11	solute carrier family 26 (anion exchanger), member 11	lysosomal membrane|endoplasmic reticulum|Golgi apparatus|plasma membrane|integral component of membrane|extracellular vesicular exosome|	sulfate transport|sulfate transmembrane transport|	secondary active sulfate transmembrane transporter activity|anion transmembrane transporter activity|anion:anion antiporter activity|	10	0.7	8.7	10	0.6	9.65	0.7	17.7	0.00483	0.4	1.1	0	0
ENSG00000100220	RTCB	RNA 2',3'-cyclic phosphate and 5'-OH ligase	cytoplasm|tRNA-splicing ligase complex|	in utero embryonic development|placenta development|tRNA splicing, via endonucleolytic cleavage and ligation|	RNA ligase (ATP) activity|ATP binding|vinculin binding|poly(A) RNA binding|metal ion binding|	10	2.3	14.8	10	0.7	9.61	1.5	17.7	0.00483	0.5	3	0	0
ENSG00000127511	SIN3B	SIN3 transcription regulator family member B	X chromosome|Y chromosome|XY body|nucleus|nucleoplasm|cytoplasm|autosome|	transcription, DNA-templated|skeletal muscle tissue development|cellular lipid metabolic process|small molecule metabolic process|negative regulation of transcription, DNA-templated|rhythmic process|cardiac muscle tissue development|	chromatin binding|transcription corepressor activity|protein binding|	10	0.8	7.12	10	1	11.3	0.9	17.7	0.00483	0.5	1.6	0	0
ENSG00000268578	AL354718.1	N/A	None	None	None	8	1	10.3	10	1.4	8.33	1.1	17.7	0.00483	0.6	1.9	0	0
ENSG00000032219	ARID4A	AT rich interactive domain 4A (RBP1-like)	nucleus|transcriptional repressor complex|	regulation of gene expression by genetic imprinting|transcription from RNA polymerase II promoter|histone H4-K20 trimethylation|histone H3-K9 trimethylation|negative regulation of transcription, DNA-templated|erythrocyte development|histone H3-K4 trimethylation|	DNA binding|sequence-specific DNA binding transcription factor activity|	10	0.7	6.87	10	1	11.9	0.8	17.7	0.00483	0.5	1.5	0	0
ENSG00000125734	GPR108	G protein-coupled receptor 108	integral component of membrane|	None	None	10	0.4	2.79	10	0.7	15.7	0.6	17.7	0.00483	0.3	1	0	0
ENSG00000130201	EXOC3L2	exocyst complex component 3-like 2	exocyst|cellular_component|	exocytosis|biological_process|	molecular_function|	10	1.2	11.5	10	1.3	6.67	1.2	17.7	0.00483	0.6	1.9	0	0
ENSG00000179598	PLD6	phospholipase D family, member 6	mitochondrial outer membrane|integral component of membrane|	phospholipid metabolic process|phosphatidylglycerol biosynthetic process|meiotic nuclear division|spermatid development|mitochondrial fusion|lipid catabolic process|P granule organization|piRNA metabolic process|DNA methylation involved in gamete generation|small molecule metabolic process|glycerophospholipid biosynthetic process|nucleic acid phosphodiester bond hydrolysis|	endonuclease activity|cardiolipin hydrolase activity|protein homodimerization activity|metal ion binding|	10	0.9	5.73	10	0.9	12.4	0.9	17.7	0.00483	0.5	1.5	0	0
ENSG00000148498	PARD3	par-3 family cell polarity regulator	spindle|cytosol|plasma membrane|cell-cell junction|cell-cell junction|cell-cell adherens junction|tight junction|tight junction|cell cortex|endomembrane system|cell junction|cell junction|internode region of axon|neuronal cell body|protein complex|axonal growth cone|apical part of cell|	microtubule cytoskeleton organization|apical constriction|protein complex assembly|protein targeting to membrane|cell cycle|establishment or maintenance of cell polarity|transforming growth factor beta receptor signaling pathway|protein kinase C-activating G-protein coupled receptor signaling pathway|axonogenesis|asymmetric cell division|negative regulation of peptidyl-threonine phosphorylation|m…	protein kinase C binding|protein binding|phosphatidylinositol-4,5-bisphosphate binding|phosphatidylinositol-3,4,5-trisphosphate binding|protein phosphatase binding|phosphatidylinositol-3-phosphate binding|	10	-1.1	12.1	10	-0.6	8.48	-0.9	17.7	0.00483	-1.6	-0.4	0	0
ENSG00000114388	NPRL2	nitrogen permease regulator-like 2 (S. cerevisiae)	None	protein phosphorylation|negative regulation of kinase activity|positive regulation of GTPase activity|	protein kinase activity|GTPase activator activity|protein binding|	10	-0.8	11.9	9	-1.4	6.7	-0.9	17.6	0.00503	-1.6	-0.5	0	0
ENSG00000117450	PRDX1	peroxiredoxin 1	extracellular space|nucleus|nuclear euchromatin|nucleolus|cytoplasm|mitochondrial matrix|peroxisomal matrix|cytosol|melanosome|extracellular vesicular exosome|	skeletal system development|retina homeostasis|cell proliferation|removal of superoxide radicals|regulation of stress-activated MAPK cascade|erythrocyte homeostasis|natural killer cell mediated cytotoxicity|regulation of NF-kappaB import into nucleus|hydrogen peroxide catabolic process|oxidation-reduction process|	peroxidase activity|protein binding|thioredoxin peroxidase activity|heme binding|protein homodimerization activity|poly(A) RNA binding|	10	0.6	8.25	10	0.7	10	0.6	17.6	0.00503	0.4	1.1	0	0
ENSG00000063177	RPL18	ribosomal protein L18	nucleus|nucleolus|cytoplasm|cytosol|membrane|cytosolic large ribosomal subunit|	nuclear-transcribed mRNA catabolic process, nonsense-mediated decay|translation|translation|translational initiation|translational elongation|translational termination|SRP-dependent cotranslational protein targeting to membrane|gene expression|viral process|RNA metabolic process|mRNA metabolic process|viral life cycle|viral transcription|cellular protein metabolic process|	RNA binding|structural constituent of ribosome|	7	1.1	9.67	7	-1.7	12	1.2	17.6	0.00503	-1.9	3	0	0
ENSG00000106588	PSMA2	proteasome (prosome, macropain) subunit, alpha type, 2	proteasome complex|cytoplasmic mRNA processing body|nucleus|nucleoplasm|cytosol|proteasome core complex|proteasome core complex, alpha-subunit complex|extracellular vesicular exosome|	G1/S transition of mitotic cell cycle|protein polyubiquitination|mitotic cell cycle|antigen processing and presentation of peptide antigen via MHC class I|antigen processing and presentation of exogenous peptide antigen via MHC class I, TAP-dependent|regulation of cellular amino acid metabolic process|apoptotic process|DNA damage response, signal transduction by p53 class mediator resulting in ce…	threonine-type endopeptidase activity|protein binding|	3	1.5	15.8	6	0.6	5.64	1.5	17.6	0.00503	0.7	2.7	0	0
ENSG00000040275	SPDL1	spindle apparatus coiled-coil protein 1	spindle pole|condensed chromosome outer kinetochore|nucleus|microtubule organizing center|cytosol|	establishment of mitotic spindle orientation|mitotic cell cycle|mitotic metaphase plate congression|spindle checkpoint|protein localization to kinetochore|	protein binding|enzyme binding|kinetochore binding|	10	0.6	3.81	10	1.9	18.1	1.8	17.6	0.00503	1.2	3.2	0	0
ENSG00000131037	EPS8L1	EPS8-like 1	cytoplasm|ruffle membrane|protein complex|extracellular vesicular exosome|	Rho protein signal transduction|positive regulation of Rho GTPase activity|positive regulation of Rac GTPase activity|regulation of Rho protein signal transduction|positive regulation of ruffle assembly|	actin binding|Rho guanyl-nucleotide exchange factor activity|protein binding|Rac guanyl-nucleotide exchange factor activity|T cell receptor binding|	10	0.9	12.4	10	0.6	7.92	0.8	17.6	0.00503	0.4	1.3	0	0
ENSG00000105298	CACTIN	cactin, spliceosome C complex subunit	nucleus|cytoplasm|extracellular vesicular exosome|catalytic step 2 spliceosome|	mRNA splicing, via spliceosome|negative regulation of protein phosphorylation|multicellular organismal development|negative regulation of lipopolysaccharide-mediated signaling pathway|negative regulation of NF-kappaB transcription factor activity|negative regulation of interferon-beta production|negative regulation of interleukin-8 production|negative regulation of tumor necrosis factor productio…	protein binding|poly(A) RNA binding|	8	0.8	6.92	9	0.7	11.1	0.8	17.6	0.00503	0.5	1.3	0	0
ENSG00000127580	WDR24	WD repeat domain 24	None	None	None	10	0.5	5.51	10	0.7	12.8	0.7	17.6	0.00503	0.4	1.1	0	0
ENSG00000108255	CRYBA1	crystallin, beta A1	nucleus|cytoplasm|	lens development in camera-type eye|visual perception|visual perception|	molecular_function|structural constituent of eye lens|protein binding|protein homodimerization activity|	10	1.6	12.6	10	0.8	9.74	1.4	17.6	0.00503	0.6	2.2	0	0
ENSG00000146834	MEPCE	methylphosphate capping enzyme	None	negative regulation of transcription from RNA polymerase II promoter|RNA methylation|snRNA metabolic process|negative regulation of chromatin binding|snRNA modification|positive regulation of G1/S transition of mitotic cell cycle|	RNA methyltransferase activity|S-adenosylmethionine-dependent methyltransferase activity|poly(A) RNA binding|	9	0.6	4.56	9	1.6	16.7	1.2	17.6	0.00503	0.6	2.4	0	0
ENSG00000117859	OSBPL9	oxysterol binding protein-like 9	cytoplasm|Golgi apparatus|late endosome membrane|	lipid transport|	lipid binding|	10	0.8	3.57	10	0.9	14.3	0.9	17.5	0.00514	0.5	1.4	0	0
ENSG00000125457	MIF4GD	MIF4G domain containing	nucleolus|cytoplasm|	regulation of translation|	RNA binding|protein binding|protein C-terminus binding|	10	1	9.98	10	0.8	8.11	1	17.5	0.00514	0.5	1.6	0	0
ENSG00000104884	ERCC2	excision repair cross-complementation group 2	nucleus|nucleoplasm|holo TFIIH complex|holo TFIIH complex|cytoplasm|spindle|cyclin-dependent protein kinase activating kinase holoenzyme complex|MMXD complex|	nucleotide-excision repair, DNA damage removal|response to hypoxia|in utero embryonic development|ATP catabolic process|ATP catabolic process|ATP catabolic process|DNA repair|transcription-coupled nucleotide-excision repair|transcription-coupled nucleotide-excision repair|nucleotide-excision repair|nucleotide-excision repair|nucleotide-excision repair|transcription from RNA polymerase I promoter|…	DNA binding|ATP-dependent DNA helicase activity|protein kinase activity|protein binding|ATP binding|protein C-terminus binding|DNA-dependent ATPase activity|DNA-dependent ATPase activity|RNA polymerase II carboxy-terminal domain kinase activity|5'-3' DNA helicase activity|metal ion binding|protein N-terminus binding|4 iron, 4 sulfur cluster binding|	9	2.1	15.1	10	2	2.8	2.1	17.5	0.00514	1.4	3.6	0	0
ENSG00000269179	CTC-326K19.6	N/A	None	None	None	10	0.8	9.77	10	0.5	8.82	0.6	17.5	0.00514	0.4	1.1	0	0
ENSG00000147604	RPL7	ribosomal protein L7	nucleus|cytosol|membrane|cytosolic large ribosomal subunit|ribonucleoprotein complex|extracellular vesicular exosome|	nuclear-transcribed mRNA catabolic process, nonsense-mediated decay|rRNA processing|translation|translation|translational initiation|translational elongation|translational termination|SRP-dependent cotranslational protein targeting to membrane|gene expression|viral process|RNA metabolic process|mRNA metabolic process|viral life cycle|viral transcription|ribosomal large subunit biogenesis|cellular…	DNA binding|RNA binding|mRNA binding|structural constituent of ribosome|protein binding|protein homodimerization activity|poly(A) RNA binding|	6	1.6	19.3	4	-0.4	0.856	1.6	17.5	0.00514	1.1	2.8	0	0
ENSG00000254858	MPV17L2	MPV17 mitochondrial membrane protein-like 2	mitochondrion|integral component of membrane|	None	None	10	0.6	10.3	10	0.7	7.6	0.6	17.5	0.00514	0.4	1.1	0	0
ENSG00000188293	IGFL1	IGF-like family member 1	extracellular space|	None	protein binding|	10	0.8	8.52	10	0.6	9.37	0.7	17.4	0.00535	0.4	1.2	0	0
ENSG00000136560	TANK	TRAF family member-associated NFKB activator	cytoplasm|cytosol|	signal transduction|I-kappaB kinase/NF-kappaB signaling|innate immune response|	protein binding|ubiquitin protein ligase binding|metal ion binding|	10	-1	8.63	10	-1.2	9.45	-1.2	17.4	0.00535	-1.8	-0.7	0	0
ENSG00000172687	ZNF738	zinc finger protein 738	nucleus|	protein polyubiquitination|transcription, DNA-templated|regulation of transcription, DNA-templated|	DNA binding|ubiquitin-protein transferase activity|	9	0.3	0.713	9	1.6	19.6	1.6	17.4	0.00535	1.2	2.8	0	0
ENSG00000196774	ANKRD20A1	ankyrin repeat domain 20 family, member A1	plasma membrane|	None	None	9	2.5	15.4	9	1.3	4.82	2.5	17.4	0.00535	1.3	4.8	0	0
[truncated: 19,597 more rows]
