# Supplementary material for: Elucidating the cellular determinants of targeted membrane protein degradation by lysosome-targeting chimeras
Source: Science. Author manuscript; Available in PMC 2024 Jan 4. (PMC10766146; doi:10.1126/science.adf6249)
Supplement: Data [file NIHMS1952705-supplement-Data.zip › science.adf6249_data_s5.csv]

#GeneID	Symbol	GeneInfo	Localization	Process	Function	# elements 1	casTLE Effect 1	casTLE Score 1	# elements 2	casTLE Effect 2	casTLE Score 2	Combo casTLE Effect	Combo casTLE Score	casTLE p-value	Minimum Effect Estimate	Maximum Effect Estimate	5% FDR (1=yes, 0=no)	1% FDR (1=yes, 0=no)
ENSG00000146648	EGFR	epidermal growth factor receptor	Golgi membrane|extracellular space|nucleus|cytoplasm|endosome|endoplasmic reticulum membrane|plasma membrane|plasma membrane|cell surface|endosome membrane|membrane|integral component of membrane|basolateral plasma membrane|apical plasma membrane|AP-2 adaptor complex|nuclear membrane|receptor complex|membrane raft|perinuclear region of cytoplasm|Shc-EGFR complex|	MAPK cascade|activation of MAPKK activity|ossification|liver development|embryonic placenta development|positive regulation of protein phosphorylation|hair follicle development|polysaccharide metabolic process|translation|response to stress|response to osmotic stress|response to oxidative stress|signal transduction|signal transduction|cell surface receptor signaling pathway|epidermal growth facto…	glycoprotein binding|chromatin binding|double-stranded DNA binding|MAP kinase kinase kinase activity|protein tyrosine kinase activity|protein tyrosine kinase activity|protein tyrosine kinase activity|transmembrane receptor protein tyrosine kinase activity|receptor signaling protein tyrosine kinase activity|transmembrane signaling receptor activity|epidermal growth factor-activated receptor activi…	10	-4.6	268	10	-5.3	281	-5.1	546	5.00E-06	-6	-4.2	1	1
ENSG00000185838	GNB1L	guanine nucleotide binding protein (G protein), beta polypeptide 1-like	cytoplasm|cytoplasmic side of plasma membrane|	G-protein coupled receptor signaling pathway|social behavior|intracellular signal transduction|	molecular_function|	10	2.5	96.8	10	2.2	57.1	2.4	152	5.00E-06	2	2.9	1	1
ENSG00000105401	CDC37	cell division cycle 37	cytoplasm|cytosol|ruffle membrane|protein complex|extracellular vesicular exosome|	regulation of cyclin-dependent protein serine/threonine kinase activity|protein targeting|regulation of interferon-gamma-mediated signaling pathway|regulation of type I interferon-mediated signaling pathway|	protein binding|heat shock protein binding|mitogen-activated protein kinase kinase kinase binding|protein kinase B binding|unfolded protein binding|chaperone binding|Hsp90 protein binding|	10	-2.4	69.2	9	-2.3	82.1	-2.3	151	5.00E-06	-2.8	-1.9	1	1
ENSG00000164024	METAP1	methionyl aminopeptidase 1	cytoplasm|cytosol|cytosolic ribosome|	regulation of translation|proteolysis|phototransduction, visible light|rhodopsin mediated signaling pathway|peptidyl-methionine modification|regulation of rhodopsin mediated signaling pathway|N-terminal protein amino acid modification|protein initiator methionine removal|	aminopeptidase activity|metalloexopeptidase activity|metal ion binding|metalloaminopeptidase activity|	10	-1.5	64.1	10	-3	84	-1.7	144	5.00E-06	-2.8	-1.3	1	1
ENSG00000126457	PRMT1	protein arginine methyltransferase 1	nucleus|nucleoplasm|cytoplasm|cytosol|	regulation of transcription, DNA-templated|protein methylation|cell surface receptor signaling pathway|histone methylation|peptidyl-arginine methylation|peptidyl-arginine methylation, to asymmetrical-dimethyl arginine|neuron projection development|histone H4-R3 methylation|negative regulation of megakaryocyte differentiation|	protein binding|methyltransferase activity|N-methyltransferase activity|N-methyltransferase activity|protein-arginine omega-N asymmetric methyltransferase activity|histone methyltransferase activity|identical protein binding|histone methyltransferase activity (H4-R3 specific)|poly(A) RNA binding|	10	-2.2	55.9	10	-2.2	59.2	-2.2	115	5.00E-06	-2.9	-1.9	1	1
ENSG00000198793	MTOR	mechanistic target of rapamycin (serine/threonine kinase)	Golgi membrane|cytoplasm|mitochondrial outer membrane|lysosome|lysosomal membrane|endoplasmic reticulum membrane|cytosol|phosphatidylinositol 3-kinase complex|endomembrane system|membrane|PML body|TORC1 complex|TORC1 complex|TORC2 complex|mTOR-FKBP12-rapamycin complex|	positive regulation of protein phosphorylation|positive regulation of endothelial cell proliferation|regulation of glycogen biosynthetic process|protein phosphorylation|protein phosphorylation|response to stress|signal transduction|epidermal growth factor receptor signaling pathway|germ cell development|response to nutrient|insulin receptor signaling pathway|fibroblast growth factor receptor sign…	RNA polymerase III type 1 promoter DNA binding|RNA polymerase III type 2 promoter DNA binding|RNA polymerase III type 3 promoter DNA binding|TFIIIC-class transcription factor binding|protein serine/threonine kinase activity|protein serine/threonine kinase activity|protein binding|ATP binding|drug binding|kinase activity|kinase activity|protein domain specific binding|ribosome binding|phosphoprote…	10	1.5	52.7	10	2.2	63.5	1.7	113	5.00E-06	1.4	2.4	1	1
ENSG00000075624	ACTB	actin, beta	nuclear chromatin|extracellular space|nucleoplasm|cytoplasm|cytosol|cytoskeleton|postsynaptic density|membrane|axon|ribonucleoprotein complex|cortical cytoskeleton|NuA4 histone acetyltransferase complex|cytoplasmic ribonucleoprotein granule|protein complex|extracellular vesicular exosome|MLL5-L complex|blood microparticle|	retina homeostasis|chromatin organization|protein folding|cellular component movement|axon guidance|blood coagulation|substantia nigra development|cell junction assembly|adherens junction organization|Fc-gamma receptor signaling pathway involved in phagocytosis|ATP-dependent chromatin remodeling|cellular protein metabolic process|innate immune response|cell-cell junction organization|'de novo' po…	RNA polymerase II core promoter proximal region sequence-specific DNA binding|RNA polymerase II distal enhancer sequence-specific DNA binding|structural constituent of cytoskeleton|protein binding|ATP binding|kinesin binding|protein kinase binding|Tat protein binding|nucleosomal DNA binding|nitric-oxide synthase binding|	10	-2	42.2	8	-2.1	52.9	-2	94.7	5.00E-06	-2.5	-1	1	1
ENSG00000101407	TTI1	TELO2 interacting protein 1	cytoplasm|TORC1 complex|TORC2 complex|	regulation of TOR signaling|	protein binding|	10	3	63	10	1.9	33.7	2.7	91.8	5.00E-06	1.9	3.5	1	1
ENSG00000222017	AC011997.1	N/A	None	None	None	3	-0.8	12.2	4	-3	84.1	-3	91	5.00E-06	-5.2	-2.7	1	1
ENSG00000140319	SRP14	signal recognition particle 14kDa (homologous Alu RNA binding protein)	nucleus|nucleolus|cytoplasm|signal recognition particle, endoplasmic reticulum targeting|cytosol|intercellular bridge|extracellular vesicular exosome|	translation|cotranslational protein targeting to membrane|SRP-dependent cotranslational protein targeting to membrane|gene expression|response to drug|cellular protein metabolic process|protein targeting to ER|	RNA binding|protein binding|7S RNA binding|endoplasmic reticulum signal peptide binding|poly(A) RNA binding|	10	-2.9	49.5	10	-4.3	37.7	-4.3	84.6	5.00E-06	-7.1	-3.3	1	1
ENSG00000154813	DPH3	diphthamide biosynthesis 3	nucleus|cytoplasm|	peptidyl-diphthamide biosynthetic process from peptidyl-histidine|peptidyl-diphthamide biosynthetic process from peptidyl-histidine|negative regulation of protein secretion|positive regulation of binding|	protein binding|metal ion binding|	7	1.9	43.6	7	1.5	37.8	1.7	80	5.00E-06	1.3	2.3	1	1
ENSG00000152684	PELO	pelota homolog (Drosophila)	nucleus|cytoplasm|	cell cycle|cell proliferation|chromosome organization|cell division|nuclear-transcribed mRNA catabolic process, non-stop decay|nuclear-transcribed mRNA catabolic process, no-go decay|RNA surveillance|nucleic acid phosphodiester bond hydrolysis|	endonuclease activity|metal ion binding|	10	-1.7	38.8	10	-1.8	32.9	-1.7	71.3	5.00E-06	-2.2	-1.3	1	1
ENSG00000111640	GAPDH	glyceraldehyde-3-phosphate dehydrogenase	nucleus|nucleus|cytoplasm|cytoplasm|lipid particle|cytosol|cytosol|plasma membrane|microtubule cytoskeleton|membrane|ribonucleoprotein complex|perinuclear region of cytoplasm|extracellular vesicular exosome|GAIT complex|	microtubule cytoskeleton organization|carbohydrate metabolic process|glucose metabolic process|gluconeogenesis|glycolytic process|glycolytic process|negative regulation of translation|negative regulation of translation|peptidyl-cysteine S-trans-nitrosylation|small molecule metabolic process|protein stabilization|neuron apoptotic process|oxidation-reduction process|cellular response to interferon-…	glyceraldehyde-3-phosphate dehydrogenase (NAD+) (phosphorylating) activity|glyceraldehyde-3-phosphate dehydrogenase (NAD+) (phosphorylating) activity|protein binding|microtubule binding|peptidyl-cysteine S-nitrosylase activity|identical protein binding|NADP binding|NAD binding|	9	1.9	40.8	10	2.4	30.3	2.3	68.7	5.00E-06	1.8	3	1	1
ENSG00000100726	TELO2	telomere maintenance 2	chromosome, telomeric region|intracellular|nucleus|cytoplasm|membrane|TORC1 complex|TORC2 complex|	regulation of TOR signaling|	protein binding|protein complex binding|protein complex scaffold|	10	2.2	41.4	10	1.4	29.2	2	67	5.00E-06	1.4	2.6	1	1
ENSG00000141564	RPTOR	regulatory associated protein of MTOR, complex 1	cytoplasm|lysosome|lysosomal membrane|cytosol|TORC1 complex|	positive regulation of endothelial cell proliferation|cell cycle arrest|insulin receptor signaling pathway|regulation of cell size|cell growth|cellular response to nutrient levels|TOR signaling|positive regulation of TOR signaling|positive regulation of transcription from RNA polymerase III promoter|cellular response to amino acid stimulus|positive regulation of protein serine/threonine kinase ac…	RNA polymerase III type 1 promoter DNA binding|RNA polymerase III type 2 promoter DNA binding|RNA polymerase III type 3 promoter DNA binding|TFIIIC-class transcription factor binding|protein binding|protein kinase binding|protein complex binding|14-3-3 protein binding|	10	1.6	45.1	10	2.1	22.5	1.7	66.3	5.00E-06	1.1	2.3	1	1
ENSG00000168710	AHCYL1	adenosylhomocysteinase-like 1	endoplasmic reticulum|extracellular vesicular exosome|	mRNA polyadenylation|protein export from nucleus|one-carbon metabolic process|biological_process|positive regulation of sodium ion transport|regulation of mRNA 3'-end processing|regulation of ion transmembrane transporter activity|regulation of anion transport|	adenosylhomocysteinase activity|protein binding|	10	2.2	34.4	10	1	33.4	1.2	64.1	5.00E-06	0.9	2.1	1	1
ENSG00000051180	RAD51	RAD51 recombinase	nuclear chromosome|condensed chromosome|condensed nuclear chromosome|lateral element|nucleus|nucleus|nucleoplasm|nucleolus|cytoplasm|mitochondrion|mitochondrial matrix|microtubule organizing center|PML body|perinuclear region of cytoplasm|	double-strand break repair via homologous recombination|double-strand break repair via homologous recombination|double-strand break repair via homologous recombination|DNA recombinase assembly|ATP catabolic process|ATP catabolic process|DNA unwinding involved in DNA replication|DNA repair|double-strand break repair|DNA recombination|mitotic recombination|cellular response to DNA damage stimulus|m…	damaged DNA binding|double-stranded DNA binding|single-stranded DNA binding|protein binding|ATP binding|protein C-terminus binding|identical protein binding|single-stranded DNA-dependent ATPase activity|DNA polymerase binding|	9	-1.7	26.2	10	-1.7	37.8	-1.7	63.6	5.00E-06	-2.3	-1.3	1	1
ENSG00000155287	SLC25A28	solute carrier family 25 (mitochondrial iron transporter), member 28	mitochondrial inner membrane|integral component of membrane|	ion transport|small molecule metabolic process|iron ion homeostasis|	None	10	-1.5	27.5	10	-1	34.8	-1	60.7	5.00E-06	-1.7	-0.8	1	1
ENSG00000084733	RAB10	RAB10, member RAS oncogene family	exocyst|endosome|endoplasmic reticulum membrane|Golgi apparatus|trans-Golgi network|plasma membrane|cytoplasmic vesicle membrane|phagocytic vesicle membrane|insulin-responsive compartment|recycling endosome|recycling endosome membrane|extracellular vesicular exosome|endoplasmic reticulum tubular network|primary cilium|	GTP catabolic process|Golgi to plasma membrane transport|small GTPase mediated signal transduction|axonogenesis|vesicle-mediated transport|endosomal transport|antigen processing and presentation|polarized epithelial cell differentiation|cellular response to insulin stimulus|Golgi to plasma membrane protein transport|establishment of neuroblast polarity|membrane organization|basolateral protein lo…	GTPase activity|GTP binding|GDP binding|myosin V binding|	9	-1.3	28.3	9	-2.4	35	-1.8	58	5.00E-06	-2.9	-1.3	1	1
ENSG00000065427	KARS	lysyl-tRNA synthetase	extracellular region|nucleus|cytoplasm|mitochondrion|mitochondrial matrix|cytosol|plasma membrane|microtubule cytoskeleton|aminoacyl-tRNA synthetase multienzyme complex|	tRNA aminoacylation for protein translation|lysyl-tRNA aminoacylation|tRNA processing|cell death|gene expression|diadenosine tetraphosphate biosynthetic process|viral process|	tRNA binding|lysine-tRNA ligase activity|lysine-tRNA ligase activity|protein binding|ATP binding|amino acid binding|metal ion binding|	10	1.5	36.4	10	1.2	22.3	1.5	57.6	5.00E-06	1.1	1.9	1	1
ENSG00000164219	PGGT1B	protein geranylgeranyltransferase type I, beta subunit	CAAX-protein geranylgeranyltransferase complex|	positive regulation of cell proliferation|protein geranylgeranylation|response to cytokine|positive regulation of cell cycle|negative regulation of nitric-oxide synthase biosynthetic process|	protein geranylgeranyltransferase activity|CAAX-protein geranylgeranyltransferase activity|zinc ion binding|	10	1.7	29	10	1.6	28.1	1.6	56.7	5.00E-06	1.1	2.1	1	1
ENSG00000148688	RPP30	ribonuclease P/MRP 30kDa subunit	nucleus|nucleolar ribonuclease P complex|	tRNA processing|RNA phosphodiester bond hydrolysis|RNA phosphodiester bond hydrolysis, endonucleolytic|RNA phosphodiester bond hydrolysis, endonucleolytic|	ribonuclease P activity|poly(A) RNA binding|	10	-1.8	27.1	10	-1.7	29.9	-1.7	56.5	5.00E-06	-2.3	-1.4	1	1
ENSG00000065268	WDR18	WD repeat domain 18	nucleoplasm|cytoplasm|	multicellular organismal development|	protein binding|	10	-1.1	33.4	10	-1.8	24.5	-1.2	56.4	5.00E-06	-2	-0.9	1	1
ENSG00000136631	VPS45	vacuolar protein sorting 45 homolog (S. cerevisiae)	Golgi membrane|cellular_component|Golgi apparatus|endosome membrane|integral component of membrane|	intracellular protein transport|vesicle docking involved in exocytosis|blood coagulation|	molecular_function|	10	1.4	41.5	10	1	15.2	1.3	55.1	5.00E-06	1	1.7	1	1
ENSG00000115875	SRSF7	serine/arginine-rich splicing factor 7	nucleus|nucleoplasm|cytoplasm|extracellular vesicular exosome|	mRNA splicing, via spliceosome|transcription from RNA polymerase II promoter|termination of RNA polymerase II transcription|mRNA processing|mRNA export from nucleus|RNA splicing|gene expression|mRNA 3'-end processing|negative regulation of mRNA splicing, via spliceosome|	nucleotide binding|protein binding|zinc ion binding|poly(A) RNA binding|	7	-2.3	24	8	-1.2	36.6	-2	54.3	5.00E-06	-2.8	-1	1	1
ENSG00000129696	TTI2	TELO2 interacting protein 2	None	None	None	10	1.6	25.9	10	1.8	29	1.6	54.2	5.00E-06	1.2	2.2	1	1
ENSG00000116044	NFE2L2	nuclear factor, erythroid 2-like 2	chromatin|nucleus|cytoplasm|centrosome|cytosol|plasma membrane|	transcription from RNA polymerase II promoter|proteasomal ubiquitin-independent protein catabolic process|protein ubiquitination|positive regulation of blood coagulation|endoplasmic reticulum unfolded protein response|positive regulation of transcription from RNA polymerase II promoter in response to stress|proteasome-mediated ubiquitin-dependent protein catabolic process|positive regulation of t…	RNA polymerase II activating transcription factor binding|DNA binding|sequence-specific DNA binding transcription factor activity|protein binding|protein domain specific binding|sequence-specific DNA binding|	10	1	33.5	10	1.6	20.4	1	53.5	5.00E-06	0.8	1.6	1	1
ENSG00000109618	SEPSECS	Sep (O-phosphoserine) tRNA:Sec (selenocysteine) tRNA synthase	nucleus|cytoplasm|	selenocysteine incorporation|selenocysteinyl-tRNA(Sec) biosynthetic process|	tRNA binding|protein binding|transferase activity, transferring selenium-containing groups|pyridoxal phosphate binding|	10	-0.7	21.4	10	-0.9	33	-0.8	53.3	5.00E-06	-1.1	-0.6	1	1
ENSG00000166200	COPS2	COP9 signalosome subunit 2	cytoplasm|COP9 signalosome|	negative regulation of transcription from RNA polymerase II promoter|transcription from RNA polymerase II promoter|signal transduction|cell proliferation|cullin deneddylation|neuron differentiation|skeletal muscle cell differentiation|	transcription corepressor activity|signal transducer activity|protein binding|	10	-2.1	20	9	-2.2	33.7	-2.2	53.2	5.00E-06	-3.3	-1.6	1	1
ENSG00000129932	DOHH	deoxyhypusine hydroxylase/monooxygenase	cellular_component|cytosol|	peptidyl-lysine modification to peptidyl-hypusine|peptidyl-lysine modification to peptidyl-hypusine|post-translational protein modification|cellular protein metabolic process|oxidation-reduction process|	protein binding|deoxyhypusine monooxygenase activity|deoxyhypusine monooxygenase activity|metal ion binding|	10	-0.7	12.9	10	-1.5	43.9	-1.5	52.6	5.00E-06	-1.9	-1	1	1
ENSG00000143742	SRP9	signal recognition particle 9kDa	signal recognition particle receptor complex|signal recognition particle, endoplasmic reticulum targeting|cytosol|extracellular vesicular exosome|	translation|SRP-dependent cotranslational protein targeting to membrane|gene expression|cellular protein metabolic process|negative regulation of translational elongation|	RNA binding|signal recognition particle binding|7S RNA binding|	10	-3.5	25.5	10	-2.1	30.8	-3.4	51.4	5.00E-06	-7	-0.8	1	1
ENSG00000162961	DPY30	dpy-30 homolog (C. elegans)	nucleus|Golgi apparatus|trans-Golgi network|histone methyltransferase complex|Set1C/COMPASS complex|	transcription, DNA-templated|regulation of transcription, DNA-templated|endosomal transport|histone H3-K4 methylation|	protein binding|identical protein binding|protein homodimerization activity|	10	-1.4	22.7	10	-1.2	27.5	-1.3	49.7	5.00E-06	-1.7	-0.9	1	1
ENSG00000145041	VPRBP	Vpr (HIV-1) binding protein	nucleus|cytoplasm|COP9 signalosome|	negative regulation of transcription from RNA polymerase II promoter|transcription, DNA-templated|viral process|protein ubiquitination|B cell differentiation|V(D)J recombination|cell competition in a multicellular organism|histone H2A-T120 phosphorylation|	protein binding|ATP binding|histone kinase activity (H2A-T120 specific)|	7	-2.2	37.9	7	-1.7	12.6	-2.1	49	5.00E-06	-3.2	-1.4	1	1
ENSG00000204922	C11ORF83	N/A	None	None	None	10	-0.8	15.6	10	-1.2	32.2	-1.2	47.3	5.00E-06	-1.7	-0.9	1	1
ENSG00000077721	UBE2A	ubiquitin-conjugating enzyme E2A	chromatin|nuclear chromatin|XY body|cytosol|HULC complex|	protein polyubiquitination|in utero embryonic development|antigen processing and presentation of peptide antigen via MHC class I|DNA repair|postreplication repair|ubiquitin-dependent protein catabolic process|positive regulation of cell proliferation|response to UV|histone H2A ubiquitination|protein autoubiquitination|maternal process involved in female pregnancy|protein K48-linked ubiquitination…	ubiquitin-protein transferase activity|protein binding|ATP binding|acid-amino acid ligase activity|ubiquitin protein ligase binding|	10	-0.7	23.9	10	-0.7	22.5	-0.7	46	5.00E-06	-1	-0.6	1	1
ENSG00000149313	AASDHPPT	aminoadipate-semialdehyde dehydrogenase-phosphopantetheinyl transferase	cytosol|extracellular vesicular exosome|	vitamin metabolic process|water-soluble vitamin metabolic process|macromolecule biosynthetic process|pantothenate metabolic process|small molecule metabolic process|	magnesium ion binding|protein binding|holo-[acyl-carrier-protein] synthase activity|	10	-0.7	13.8	10	-1.6	37.1	-1.4	45.4	5.00E-06	-2	-0.9	1	1
ENSG00000119383	PPP2R4	protein phosphatase 2A activator, regulatory subunit 4	protein phosphatase type 2A complex|nucleus|cytoplasm|calcium channel complex|extracellular vesicular exosome|	protein peptidyl-prolyl isomerization|protein peptidyl-prolyl isomerization|ATP catabolic process|protein folding|mitotic spindle organization in nucleus|negative regulation of phosphoprotein phosphatase activity|positive regulation of phosphoprotein phosphatase activity|positive regulation of protein dephosphorylation|negative regulation of protein dephosphorylation|positive regulation of apopto…	peptidyl-prolyl cis-trans isomerase activity|receptor binding|ATP binding|protein tyrosine phosphatase activator activity|protein phosphatase type 2A regulator activity|protein phosphatase type 2A regulator activity|ATPase activity|protein homodimerization activity|protein heterodimerization activity|protein phosphatase 2A binding|	10	-0.8	12.6	10	-1.3	34	-1.1	44.7	5.00E-06	-1.6	-0.8	1	1
ENSG00000137819	PAQR5	progestin and adipoQ receptor family member V	integral component of membrane|	multicellular organismal development|oogenesis|	receptor activity|steroid binding|	10	-0.9	18.2	10	-0.8	26.5	-0.8	44.2	1.00E-05	-1.2	-0.6	1	1
ENSG00000179918	SEPHS2	selenophosphate synthetase 2	cellular_component|	selenocysteine biosynthetic process|phosphorylation|	selenide, water dikinase activity|ATP binding|	10	-0.7	16.1	10	-0.9	28.5	-0.9	43.9	1.50E-05	-1.2	-0.6	1	1
ENSG00000179988	PSTK	phosphoseryl-tRNA kinase	mitochondrion|	selenocysteine incorporation|phosphorylation|selenocysteinyl-tRNA(Sec) biosynthetic process|	tRNA binding|ATP binding|kinase activity|	10	-1.3	14	10	-1.2	29.5	-1.2	43	1.50E-05	-1.7	-0.9	1	1
ENSG00000103148	NPRL3	nitrogen permease regulator-like 3 (S. cerevisiae)	cellular_component|	ventricular septum development|biological_process|aorta morphogenesis|positive regulation of GTPase activity|cardiac muscle tissue development|palate development|	molecular_function|GTPase activator activity|	10	1.1	16.6	10	1.4	27.1	1.3	42.2	1.50E-05	1	1.8	1	1
ENSG00000071243	ING3	inhibitor of growth family, member 3	Swr1 complex|nucleus|nucleoplasm|nucleolus|cytoplasm|Piccolo NuA4 histone acetyltransferase complex|NuA4 histone acetyltransferase complex|	chromatin organization|transcription, DNA-templated|regulation of transcription, DNA-templated|regulation of growth|positive regulation of apoptotic process|histone H4 acetylation|histone H2A acetylation|	histone acetyltransferase activity|zinc ion binding|methylated histone binding|	10	-1	22.9	10	-0.9	19.6	-0.9	42	1.50E-05	-1.3	-0.7	1	1
ENSG00000270249	RP11-514P8.7	N/A	None	None	None	7	-1.5	13	7	-1.8	29.1	-1.6	41.5	2.00E-05	-2.4	-1	1	1
ENSG00000198755	RPL10A	ribosomal protein L10a	nucleus|nucleolus|cytoplasm|cytosol|membrane|cytosolic large ribosomal subunit|extracellular vesicular exosome|	nuclear-transcribed mRNA catabolic process, nonsense-mediated decay|translation|translation|translational initiation|translational elongation|translational termination|SRP-dependent cotranslational protein targeting to membrane|anatomical structure morphogenesis|gene expression|viral process|RNA metabolic process|mRNA metabolic process|viral life cycle|viral transcription|cellular protein metabol…	structural constituent of ribosome|protein binding|poly(A) RNA binding|	9	-1.6	8.04	8	-1.2	34.7	-1.3	41.4	2.00E-05	-2.1	-1	1	1
ENSG00000111530	CAND1	cullin-associated and neddylation-dissociated 1	ubiquitin ligase complex|nucleus|cytoplasm|membrane|cullin-RING ubiquitin ligase complex|intracellular membrane-bounded organelle|extracellular vesicular exosome|	SCF complex assembly|protein ubiquitination|cell differentiation|negative regulation of catalytic activity|positive regulation of RNA polymerase II transcriptional preinitiation complex assembly|	protein binding|TBP-class protein binding|	10	-1	13.2	10	-0.9	28.4	-0.9	41.1	2.00E-05	-1.3	-0.7	1	1
ENSG00000254673	RP11-598P20.5	N/A	None	None	None	10	2.1	17.6	10	2.2	23.9	2.1	41.1	2.00E-05	1.5	3.2	1	1
ENSG00000142453	CARM1	coactivator-associated arginine methyltransferase 1	nucleus|nucleoplasm|cytoplasm|cytosol|cytosol|	regulation of growth plate cartilage chondrocyte proliferation|transcription, DNA-templated|regulation of transcription, DNA-templated|regulation of transcription, DNA-templated|positive regulation of cell proliferation|pathogenesis|viral process|histone methylation|histone methylation|peptidyl-arginine methylation, to asymmetrical-dimethyl arginine|intracellular estrogen receptor signaling pathw…	transcription coactivator activity|protein binding|beta-catenin binding|protein methyltransferase activity|histone-arginine N-methyltransferase activity|protein-arginine N-methyltransferase activity|ligand-dependent nuclear receptor transcription coactivator activity|protein-arginine omega-N asymmetric methyltransferase activity|protein-arginine omega-N asymmetric methyltransferase activity|histo…	10	-0.8	11.2	10	-0.9	30.3	-0.9	41	2.00E-05	-1.3	-0.6	1	1
ENSG00000116731	PRDM2	PR domain containing 2, with ZNF domain	nucleus|	transcription, DNA-templated|regulation of transcription, DNA-templated|histone lysine methylation|	DNA binding|sequence-specific DNA binding transcription factor activity|zinc ion binding|histone-lysine N-methyltransferase activity|	10	-2.2	21.7	10	-2.2	19.5	-2.2	40.9	2.00E-05	-3.9	-1.9	1	1
ENSG00000110367	DDX6	DEAD (Asp-Glu-Ala-Asp) box helicase 6	cytoplasmic mRNA processing body|cytoplasm|cytosol|cytoplasmic stress granule|membrane|RISC complex|intracellular membrane-bounded organelle|	nuclear-transcribed mRNA catabolic process, deadenylation-dependent decay|ATP catabolic process|gene expression|RNA metabolic process|mRNA metabolic process|cytoplasmic mRNA processing body assembly|exonucleolytic nuclear-transcribed mRNA catabolic process involved in deadenylation-dependent decay|	RNA helicase activity|helicase activity|protein binding|ATP binding|ATP-dependent helicase activity|poly(A) RNA binding|	10	-1.5	29.1	10	-1.8	12.3	-1.6	40.7	2.00E-05	-2.2	-1.1	1	1
ENSG00000132394	EEFSEC	eukaryotic elongation factor, selenocysteine-tRNA-specific	nucleus|mitochondrion|ribonucleoprotein complex|	selenocysteine incorporation|GTP catabolic process|	tRNA binding|translation elongation factor activity|GTPase activity|GTP binding|selenocysteine insertion sequence binding|ribonucleoprotein complex binding|	10	-1.2	16.7	10	-0.9	24.2	-1.1	40.3	2.00E-05	-1.6	-0.8	1	1
ENSG00000142676	RPL11	ribosomal protein L11	nucleolus|cytosol|membrane|cytosolic large ribosomal subunit|extracellular vesicular exosome|	nuclear-transcribed mRNA catabolic process, nonsense-mediated decay|rRNA processing|translation|translation|translational initiation|translational elongation|translational termination|protein targeting|SRP-dependent cotranslational protein targeting to membrane|gene expression|viral process|RNA metabolic process|mRNA metabolic process|viral life cycle|viral transcription|protein localization to n…	RNA binding|structural constituent of ribosome|protein binding|rRNA binding|poly(A) RNA binding|	7	-1.3	15.1	9	-1.4	25.6	-1.4	40.2	2.00E-05	-2	-1.1	1	1
ENSG00000104064	GABPB1	GA binding protein transcription factor, beta subunit 1	nucleus|	transcription, DNA-templated|regulation of transcription from RNA polymerase II promoter|positive regulation of transcription from RNA polymerase II promoter|	sequence-specific DNA binding transcription factor activity|protein binding|transcription regulatory region DNA binding|protein heterodimerization activity|	9	2.5	27.8	9	0.7	16.4	0.7	39.6	2.00E-05	0.5	2.4	1	1
ENSG00000113558	SKP1	S-phase kinase-associated protein 1	nucleoplasm|cytosol|SCF ubiquitin ligase complex|Cul7-RING ubiquitin ligase complex|PcG protein complex|extracellular vesicular exosome|	G1/S transition of mitotic cell cycle|G2/M transition of mitotic cell cycle|mitotic cell cycle|Notch signaling pathway|viral process|protein ubiquitination|anaphase-promoting complex-dependent proteasomal ubiquitin-dependent protein catabolic process|SCF-dependent proteasomal ubiquitin-dependent protein catabolic process|histone H2A monoubiquitination|positive regulation of ubiquitin-protein liga…	ubiquitin-protein transferase activity|protein binding|	6	-2	8.1	6	-3.2	33.5	-3.2	39.6	2.00E-05	-5.7	-2.4	1	1
ENSG00000151093	OXSM	3-oxoacyl-ACP synthase, mitochondrial	mitochondrion|mitochondrion|	acyl-CoA metabolic process|short-chain fatty acid biosynthetic process|medium-chain fatty acid biosynthetic process|	3-oxoacyl-[acyl-carrier-protein] synthase activity|	10	-1.1	10.3	10	-1.1	29.4	-1.1	39.3	2.00E-05	-1.5	-0.7	1	1
ENSG00000100150	DEPDC5	DEP domain containing 5	lysosomal membrane|cytosol|perinuclear region of cytoplasm|	intracellular signal transduction|positive regulation of GTPase activity|	GTPase activator activity|	9	2.2	14.4	9	1	28.2	1	39.3	2.00E-05	0.7	2.3	1	1
ENSG00000100209	HSCB	HscB mitochondrial iron-sulfur cluster co-chaperone	cytoplasm|mitochondrion|mitochondrion|centrosome|plasma membrane|	protein folding|iron-sulfur cluster assembly|protein oligomerization|	molecular_function|protein binding|metal ion binding|chaperone binding|	10	-1	17.6	10	-1.1	22.3	-1.1	39.1	2.00E-05	-1.5	-0.8	1	1
ENSG00000204788	CR769776.1	N/A	None	None	None	10	-1.4	29.8	9	-0.6	13.9	-1.3	38.1	2.00E-05	-1.9	-0.9	1	1
ENSG00000107937	GTPBP4	GTP binding protein 4	nucleus|nucleolus|cytoplasm|Golgi apparatus|membrane|nuclear membrane|perinuclear region of cytoplasm|	regulation of cyclin-dependent protein serine/threonine kinase activity|osteoblast differentiation|GTP catabolic process|negative regulation of DNA replication|negative regulation of cell proliferation|negative regulation of cell-cell adhesion|negative regulation of cell migration|negative regulation of protein ubiquitination|negative regulation of collagen binding|ribosome biogenesis|protein sta…	GTPase activity|protein binding|GTP binding|poly(A) RNA binding|	9	1.7	15.4	9	-1.2	23.2	-1	37.5	3.00E-05	-1.6	-0.7	1	1
ENSG00000165060	FXN	frataxin	mitochondrion|mitochondrial matrix|mitochondrial matrix|mitochondrial matrix|cytosol|	oxidative phosphorylation|heme biosynthetic process|ion transport|cellular iron ion homeostasis|mitochondrion organization|adult walking behavior|positive regulation of cell proliferation|aerobic respiration|embryo development ending in birth or egg hatching|response to iron ion|regulation of ferrochelatase activity|protein autoprocessing|iron incorporation into metallo-sulfur cluster|propriocept…	ferroxidase activity|protein binding|ferrous iron binding|ferric iron binding|iron chaperone activity|iron-sulfur cluster binding|2 iron, 2 sulfur cluster binding|	10	-1.7	29.5	10	-1.2	8.95	-1.2	37.5	3.00E-05	-2.1	-0.9	1	1
ENSG00000255940	REXO1L10P	REX1, RNA exonuclease 1 homolog (S. cerevisiae)-like 10, pseudogene	None	None	None	9	-1.2	20.1	9	-1.7	18.8	-1.3	37.4	3.00E-05	-2.1	-1	1	1
ENSG00000204560	DHX16	DEAH (Asp-Glu-Ala-His) box polypeptide 16	nucleus|	ATP catabolic process|mRNA processing|RNA splicing|	RNA helicase activity|protein binding|ATP binding|ATP-dependent helicase activity|poly(A) RNA binding|	10	-1.4	23.4	10	-0.6	16.5	-0.9	37.3	3.00E-05	-1.5	-0.6	1	1
ENSG00000188976	NOC2L	nucleolar complex associated 2 homolog (S. cerevisiae)	nucleus|nucleoplasm|nucleolus|	negative regulation of transcription from RNA polymerase II promoter|negative regulation of B cell apoptotic process|transcription, DNA-templated|apoptotic process|chromatin assembly|nucleolus to nucleoplasm transport|cellular response to UV|negative regulation of histone acetylation|negative regulation of intrinsic apoptotic signaling pathway|	chromatin binding|transcription corepressor activity|protein binding|nucleosome binding|histone binding|poly(A) RNA binding|repressing transcription factor binding|	10	-1.2	19.1	10	-1.3	18.3	-1.2	37	3.00E-05	-1.8	-0.9	1	1
ENSG00000103502	CDIPT	CDP-diacylglycerol--inositol 3-phosphatidyltransferase	Golgi membrane|endoplasmic reticulum membrane|plasma membrane|membrane|integral component of membrane|	phospholipid metabolic process|phosphatidylinositol biosynthetic process|phosphatidylinositol biosynthetic process|small molecule metabolic process|CDP-diacylglycerol metabolic process|glycerophospholipid biosynthetic process|	CDP-diacylglycerol-inositol 3-phosphatidyltransferase activity|CDP-diacylglycerol-inositol 3-phosphatidyltransferase activity|diacylglycerol binding|manganese ion binding|carbohydrate binding|alcohol binding|	10	-1	14.8	10	-1.2	22.7	-1.1	36.7	3.00E-05	-1.5	-0.8	1	1
ENSG00000088930	XRN2	5'-3' exoribonuclease 2	nucleus|nucleolus|membrane|aggresome|	DNA catabolic process, exonucleolytic|DNA-templated transcription, termination|regulation of transcription, DNA-templated|RNA processing|mRNA processing|RNA catabolic process|spermatogenesis|cell growth|RNA metabolic process|RNA phosphodiester bond hydrolysis, exonucleolytic|RNA phosphodiester bond hydrolysis, exonucleolytic|	nuclease activity|5'-3' exoribonuclease activity|zinc ion binding|5'-3' exonuclease activity|poly(A) RNA binding|	10	-0.7	14.2	10	-0.9	23.1	-0.9	36.6	3.00E-05	-1.3	-0.6	1	1
ENSG00000055044	NOP58	NOP58 ribonucleoprotein	nucleus|nucleolus|nucleolus|small nucleolar ribonucleoprotein complex|cytoplasm|Cajal body|membrane|box C/D snoRNP complex|pre-snoRNP complex|	rRNA processing|snRNP protein import into nucleus|cell growth|	protein binding|snoRNA binding|poly(A) RNA binding|	10	-1.5	18.8	9	-2	19.3	-1.7	36.6	3.00E-05	-2.4	-1	1	1
ENSG00000164934	DCAF13	DDB1 and CUL4 associated factor 13	nucleolus|ribonucleoprotein complex|Cul4-RING E3 ubiquitin ligase complex|	rRNA processing|protein ubiquitination|protein ubiquitination|	poly(A) RNA binding|	9	1.3	6.51	9	-2.7	34.5	-2.6	36.4	3.50E-05	-4.3	-1.2	1	1
ENSG00000118564	FBXL5	F-box and leucine-rich repeat protein 5	ubiquitin ligase complex|SCF ubiquitin ligase complex|perinuclear region of cytoplasm|	protein ubiquitination|protein ubiquitination|protein ubiquitination|SCF-dependent proteasomal ubiquitin-dependent protein catabolic process|iron ion homeostasis|iron ion homeostasis|	ubiquitin-protein transferase activity|iron ion binding|protein binding|	10	-0.8	20.4	10	-0.8	16.2	-0.8	36.2	3.50E-05	-1.2	-0.5	1	1
ENSG00000143624	INTS3	integrator complex subunit 3	nucleus|integrator complex|SOSS complex|	DNA repair|cellular response to DNA damage stimulus|mitotic cell cycle checkpoint|response to ionizing radiation|snRNA processing|	protein binding|	8	-2.3	32	8	-0.7	10.4	-0.9	36.2	3.50E-05	-3	-0.6	1	1
ENSG00000078142	PIK3C3	phosphatidylinositol 3-kinase, catalytic subunit type 3	late endosome|cytosol|axoneme|phosphatidylinositol 3-kinase complex|membrane|midbody|	autophagic vacuole assembly|cytokinesis|toll-like receptor signaling pathway|protein phosphorylation|phospholipid metabolic process|phosphatidylinositol biosynthetic process|endosome organization|insulin receptor signaling pathway|protein processing|toll-like receptor 9 signaling pathway|phosphatidylinositol-3-phosphate biosynthetic process|phosphatidylinositol-3-phosphate biosynthetic process|ph…	protein kinase activity|protein binding|ATP binding|1-phosphatidylinositol-3-kinase activity|	9	-1.8	23.2	8	-1.2	14.1	-1.3	35.9	3.50E-05	-2.2	-0.9	1	1
ENSG00000133895	MEN1	multiple endocrine neoplasia I	chromatin|nucleus|nucleoplasm|cytoplasm|cytosol|nuclear matrix|cleavage furrow|histone methyltransferase complex|histone methyltransferase complex|protein complex|	negative regulation of transcription from RNA polymerase II promoter|MAPK cascade|leukocyte homeostasis|negative regulation of protein phosphorylation|osteoblast fate commitment|osteoblast development|DNA repair|chromatin remodeling|transcription, DNA-templated|transcription initiation from RNA polymerase II promoter|cellular response to DNA damage stimulus|cell cycle arrest|transforming growth f…	four-way junction DNA binding|Y-form DNA binding|chromatin binding|double-stranded DNA binding|protein binding|histone-lysine N-methyltransferase activity|protein binding, bridging|sequence-specific DNA binding|transcription regulatory region DNA binding|protein N-terminus binding|R-SMAD binding|	10	0.7	22.2	10	1.4	19.1	1.1	35.9	3.50E-05	0.6	1.6	1	1
ENSG00000126524	SBDS	Shwachman-Bodian-Diamond syndrome	spindle pole|nucleus|nucleoplasm|nucleolus|cytoplasm|	inner cell mass cell proliferation|rRNA processing|cell proliferation|bone mineralization|leukocyte chemotaxis|mature ribosome assembly|ribosomal large subunit biogenesis|mitotic spindle stabilization|bone marrow development|	protein binding|microtubule binding|rRNA binding|ribosome binding|poly(A) RNA binding|	10	-1.1	23.3	10	-1.1	13	-1.1	35.9	3.50E-05	-1.5	-0.7	1	1
ENSG00000186871	ERCC6L	excision repair cross-complementation group 6-like	condensed chromosome kinetochore|cytosol|membrane|	mitotic cell cycle|mitotic nuclear division|metabolic process|	DNA binding|helicase activity|protein binding|ATP binding|	10	-1.7	12.3	10	-0.8	24.8	-0.7	35.4	3.50E-05	-1.8	-0.6	1	1
ENSG00000197548	ATG7	autophagy related 7	pre-autophagosomal structure|cytoplasm|cytosol|axoneme|	mitochondrion degradation|liver development|cellular protein modification process|protein lipidation|C-terminal protein lipidation|cellular amino acid metabolic process|cellular response to nitrogen starvation|organelle organization|adult walking behavior|cellular response to starvation|post-embryonic development|positive regulation of autophagy|protein transport|positive regulation of macroautop…	ubiquitin activating enzyme activity|protein binding|transcription factor binding|Atg12 activating enzyme activity|Atg12 activating enzyme activity|Atg8 activating enzyme|protein homodimerization activity|	10	-0.7	20.4	10	-0.9	15.8	-0.8	35.4	3.50E-05	-1.2	-0.6	1	1
ENSG00000041802	LSG1	large 60S subunit nuclear export GTPase 1	nucleus|cytoplasm|endoplasmic reticulum|cytosol|Cajal body|membrane|	GTP catabolic process|GTP catabolic process|protein transport|ribosome biogenesis|nuclear export|	GTPase activity|GTPase activity|GTP binding|	10	-1.2	7.27	10	-2.4	31.8	-2.3	35.3	3.50E-05	-3.4	-1.2	1	1
ENSG00000259075	POC1B-GALNT4	POC1B-GALNT4 readthrough	None	None	None	8	-2.3	38.6	8	0.2	1.01	-2.3	35.2	3.50E-05	-3.9	-1.9	1	1
ENSG00000234545	FAM133B	family with sequence similarity 133, member B	None	None	poly(A) RNA binding|	10	-1.7	25.8	10	-0.8	13	-1.2	35.2	3.50E-05	-2	-0.7	1	1
ENSG00000122566	HNRNPA2B1	heterogeneous nuclear ribonucleoprotein A2/B1	nucleus|nucleoplasm|spliceosomal complex|cytoplasm|membrane|ribonucleoprotein complex|catalytic step 2 spliceosome|	mRNA splicing, via spliceosome|mRNA splicing, via spliceosome|mRNA processing|RNA splicing|gene expression|negative regulation of mRNA splicing, via spliceosome|RNA transport|	nucleotide binding|RNA binding|protein binding|single-stranded telomeric DNA binding|poly(A) RNA binding|pre-mRNA intronic binding|	10	-2.3	27.7	10	-0.7	12.8	-0.8	35.2	3.50E-05	-2.7	-0.5	1	1
ENSG00000138449	SLC40A1	solute carrier family 40 (iron-regulated transporter), member 1	intracellular|cytoplasm|multivesicular body|plasma membrane|plasma membrane|integral component of plasma membrane|synaptic vesicle|integral component of membrane|basolateral plasma membrane|	lymphocyte homeostasis|endothelium development|cellular iron ion homeostasis|cellular iron ion homeostasis|anatomical structure morphogenesis|iron ion transmembrane transport|negative regulation of apoptotic process|transmembrane transport|spleen trabecula formation|multicellular organismal iron ion homeostasis|	iron ion transmembrane transporter activity|protein binding|	10	-1.4	2.4	10	-2.8	34.7	-2.7	35	3.50E-05	-4.7	-1.7	1	1
ENSG00000149925	ALDOA	aldolase A, fructose-bisphosphate	extracellular region|extracellular space|nucleus|cytosol|actin cytoskeleton|membrane|platelet alpha granule lumen|M band|I band|extracellular vesicular exosome|	platelet degranulation|carbohydrate metabolic process|fructose metabolic process|glucose metabolic process|gluconeogenesis|glycolytic process|glycolytic process|glycolytic process|ATP biosynthetic process|striated muscle contraction|actin filament organization|blood coagulation|regulation of cell shape|platelet activation|fructose 1,6-bisphosphate metabolic process|small molecule metabolic proces…	actin binding|fructose-bisphosphate aldolase activity|protein binding|cytoskeletal protein binding|tubulin binding|identical protein binding|poly(A) RNA binding|fructose binding|	9	1.4	17.9	9	1.4	17.4	1.4	34.9	3.50E-05	1	2	1	1
ENSG00000173540	GMPPB	GDP-mannose pyrophosphorylase B	cytoplasm|mitochondrion|extracellular vesicular exosome|	dolichol-linked oligosaccharide biosynthetic process|GDP-mannose biosynthetic process|GDP-mannose biosynthetic process|protein N-linked glycosylation via asparagine|post-translational protein modification|cellular protein metabolic process|	mannose-1-phosphate guanylyltransferase activity|GTP binding|	9	-1.7	18.2	10	-1.5	17.5	-1.5	34.8	3.50E-05	-2.3	-1.1	1	1
ENSG00000105202	FBL	fibrillarin	granular component|nucleus|nucleolus|Cajal body|membrane|box C/D snoRNP complex|extracellular vesicular exosome|	osteoblast differentiation|rRNA processing|tRNA processing|snoRNA metabolic process|histone glutamine methylation|	RNA binding|protein binding|poly(A) RNA binding|histone-glutamine methyltransferase activity|	10	-1.2	24	6	-1.6	12.1	-1.4	34.8	3.50E-05	-2	-0.9	1	1
ENSG00000164902	PHAX	phosphorylated adaptor for RNA export	nucleus|nucleoplasm|nucleolus|cytosol|Cajal body|neuronal cell body|intracellular membrane-bounded organelle|	spliceosomal snRNP assembly|snRNA export from nucleus|gene expression|protein transport|RNA metabolic process|ncRNA metabolic process|	RNA binding|toxic substance binding|	8	-2.2	34.1	8	-0.6	7.05	-2.1	34.5	3.50E-05	-3.2	-0.7	1	1
ENSG00000204775	KM-PA-2	N/A	None	None	None	10	-0.8	9.86	10	-1.4	27.8	-1.3	34.2	4.00E-05	-1.8	-0.9	1	1
ENSG00000169599	NFU1	NFU1 iron-sulfur cluster scaffold	nucleus|mitochondrion|cytosol|	iron-sulfur cluster assembly|	iron ion binding|protein binding|4 iron, 4 sulfur cluster binding|	10	-0.5	6.33	10	-2.6	33.8	-2.6	33.9	4.00E-05	-4.4	-1.2	1	1
ENSG00000187559	FOXD4L3	forkhead box D4-like 3	nucleus|	regulation of transcription, DNA-templated|transcription from RNA polymerase II promoter|	sequence-specific DNA binding transcription factor activity|sequence-specific DNA binding|	10	-2.6	14.4	10	-1.5	24.4	-2.4	33.8	4.00E-05	-3.4	-1.2	1	1
ENSG00000066422	ZBTB11	zinc finger and BTB domain containing 11	nucleus|	transcription, DNA-templated|regulation of transcription, DNA-templated|biological_process|	molecular_function|DNA binding|metal ion binding|	10	-1.6	8.14	10	-2	27	-1.8	33.7	4.00E-05	-2.9	-1.2	1	1
ENSG00000124171	PARD6B	par-6 family cell polarity regulator beta	nucleus|cytoplasm|cytosol|plasma membrane|plasma membrane|tight junction|cell cortex|protein complex|apical part of cell|extracellular vesicular exosome|	protein complex assembly|cell-cell junction assembly|cell cycle|establishment or maintenance of cell polarity|axonogenesis|regulation of cell migration|cell junction assembly|cell-cell junction organization|cell division|tight junction assembly|	protein binding|	10	1	18.1	10	1.3	16.2	1.1	33.4	4.00E-05	0.7	1.6	1	1
ENSG00000144848	ATG3	autophagy related 3	cytoplasmic ubiquitin ligase complex|cytosol|	autophagic vacuole assembly|autophagic vacuole assembly|mitochondrion degradation|cellular protein modification process|protein targeting to membrane|protein ubiquitination|mitochondrial fragmentation involved in apoptotic process|nucleophagy|regulation of cilium assembly|	protein binding|Atg8 ligase activity|Atg8 ligase activity|Atg12 ligase activity|small conjugating protein ligase activity|enzyme binding|	10	-0.7	13.8	10	-0.8	20.5	-0.8	33.3	4.50E-05	-1.1	-0.5	1	0
ENSG00000062582	MRPS24	mitochondrial ribosomal protein S24	mitochondrial large ribosomal subunit|mitochondrial small ribosomal subunit|	translation|biological_process|	structural constituent of ribosome|poly(A) RNA binding|	10	-0.6	15.8	10	-1	20.1	-0.7	33	5.00E-05	-1.2	-0.5	1	0
ENSG00000128513	POT1	protection of telomeres 1	chromosome, telomeric region|nuclear telomere cap complex|nucleus|nucleoplasm|cytoplasm|	telomere maintenance|telomere maintenance via telomerase|telomere capping|telomere capping|telomere formation via telomerase|negative regulation of telomere maintenance via telomerase|positive regulation of telomere maintenance via telomerase|DNA duplex unwinding|positive regulation of helicase activity|positive regulation of telomerase activity|negative regulation of telomerase activity|positive…	protein binding|telomerase inhibitor activity|DEAD/H-box RNA helicase binding|single-stranded telomeric DNA binding|single-stranded telomeric DNA binding|	9	-0.9	12.4	9	-2.3	27.3	-2.3	33	5.00E-05	-3.4	-1.5	1	0
ENSG00000146223	RPL7L1	ribosomal protein L7-like 1	ribosome|	None	poly(A) RNA binding|	7	-1.5	22.6	7	-1.4	10.7	-1.4	32.9	5.50E-05	-2.3	-1.1	1	0
ENSG00000135632	SMYD5	SMYD family member 5	cellular_component|	biological_process|methylation|	molecular_function|methyltransferase activity|metal ion binding|	10	-0.3	3.58	10	-1.4	34.3	-1.3	32.8	5.50E-05	-2.1	-0.8	1	0
ENSG00000111237	VPS29	vacuolar protein sorting 29 homolog (S. cerevisiae)	cytoplasm|endosome|cytosol|endosome membrane|intracellular membrane-bounded organelle|extracellular vesicular exosome|	protein transport|dephosphorylation|	phosphoserine phosphatase activity|metal ion binding|	10	-1.7	12.9	10	-2.4	21.8	-2.2	32.6	5.50E-05	-3.1	-1	1	0
ENSG00000166197	NOLC1	nucleolar and coiled-body phosphoprotein 1	nucleolus|cytoplasm|Cajal body|	rRNA processing|nucleolus organization|cell cycle|mitotic nuclear division|	protein binding|ATP binding|GTP binding|poly(A) RNA binding|	10	-1.1	26.1	10	-0.6	8.46	-0.9	32.5	5.50E-05	-1.5	-0.7	1	0
ENSG00000142168	SOD1	superoxide dismutase 1, soluble	extracellular region|extracellular space|nucleus|cytoplasm|mitochondrion|mitochondrial intermembrane space|mitochondrial matrix|peroxisome|peroxisome|cytosol|cytosol|plasma membrane|extracellular matrix|cytoplasmic vesicle|dendrite cytoplasm|neuronal cell body|protein complex|extracellular vesicular exosome|	activation of MAPK activity|response to superoxide|ovarian follicle development|positive regulation of cytokine production|placenta development|retina homeostasis|response to amphetamine|myeloid cell homeostasis|platelet degranulation|glutathione metabolic process|superoxide metabolic process|superoxide metabolic process|cellular iron ion homeostasis|spermatogenesis|embryo implantation|embryo imp…	superoxide dismutase activity|superoxide dismutase activity|superoxide dismutase activity|copper ion binding|protein binding|zinc ion binding|protein phosphatase 2B binding|identical protein binding|protein homodimerization activity|Rac GTPase binding|chaperone binding|	10	-0.7	7.08	10	-1.5	29	-1	32.4	5.50E-05	-1.9	-0.7	1	0
ENSG00000181938	GINS3	GINS complex subunit 3 (Psf3 homolog)	nucleus|	DNA replication|	None	10	-1.4	14.4	9	-1.2	18.4	-1.3	32.3	5.50E-05	-1.8	-0.7	1	0
ENSG00000143498	TAF1A	TATA box binding protein (TBP)-associated factor, RNA polymerase I, A, 48kDa	RNA polymerase I transcription factor complex|nucleus|nucleoplasm|microtubule cytoskeleton|intracellular membrane-bounded organelle|	regulation of transcription, DNA-templated|transcription from RNA polymerase I promoter|transcription initiation from RNA polymerase I promoter|transcription elongation from RNA polymerase I promoter|termination of RNA polymerase I transcription|transcription from RNA polymerase II promoter|gene expression|	DNA binding|protein binding|	10	-1.4	3	10	-2.1	30.7	-2.1	32.2	6.00E-05	-3.4	-1.2	1	0
ENSG00000187257	RSBN1L	round spermatid basic protein 1-like	nucleus|	None	None	10	-0.5	3.23	10	-1.2	32.8	-1.2	32.1	6.50E-05	-1.8	-0.9	1	0
ENSG00000172115	CYCS	cytochrome c, somatic	protein phosphatase type 2A complex|nucleus|mitochondrion|mitochondrial inner membrane|mitochondrial intermembrane space|cytosol|cytosol|respiratory chain|	apoptotic DNA fragmentation|apoptotic process|activation of cysteine-type endopeptidase activity involved in apoptotic process by cytochrome c|dephosphorylation|respiratory electron transport chain|cellular metabolic process|small molecule metabolic process|cellular respiration|intrinsic apoptotic signaling pathway|	protein serine/threonine phosphatase activity|iron ion binding|protein binding|heme binding|electron transporter, transferring electrons from CoQH2-cytochrome c reductase complex and cytochrome c oxidase complex activity|	10	-1.4	12.2	10	-1.2	20.9	-1.2	32.1	6.50E-05	-1.9	-0.9	1	0
ENSG00000146576	C7ORF26	chromosome 7 open reading frame 26	None	None	None	10	-2.3	23	10	-1.2	14	-2.1	32.1	6.50E-05	-3.2	-0.8	1	0
ENSG00000169359	SLC33A1	solute carrier family 33 (acetyl-CoA transporter), member 1	Golgi membrane|endoplasmic reticulum membrane|integral component of plasma membrane|membrane|	transport|cell death|acetyl-CoA transport|acetyl-CoA transport|transmembrane transport|	acetyl-CoA transporter activity|	10	-1.4	18.7	10	-1.2	14	-1.3	32.1	6.50E-05	-1.8	-0.7	1	0
ENSG00000236761	CTAGE9	CTAGE family, member 9	integral component of membrane|	None	None	9	-1.3	16.6	9	-2.1	18.8	-1.9	32	6.50E-05	-2.8	-0.9	1	0
ENSG00000115368	WDR75	WD repeat domain 75	nucleus|	None	poly(A) RNA binding|	7	-1.6	13.8	7	-1.6	18.6	-1.6	32	6.50E-05	-2.4	-1	1	0
ENSG00000198121	LPAR1	lysophosphatidic acid receptor 1	plasma membrane|integral component of plasma membrane|cell surface|endocytic vesicle|dendritic spine|dendritic shaft|	activation of MAPK activity|G-protein coupled receptor signaling pathway|activation of phospholipase C activity|positive regulation of cytosolic calcium ion concentration|negative regulation of neuron projection development|bleb assembly|positive regulation of Rho protein signal transduction|myelination|positive regulation of apoptotic process|positive regulation of I-kappaB kinase/NF-kappaB sign…	G-protein alpha-subunit binding|G-protein coupled receptor activity|protein binding|phospholipid binding|PDZ domain binding|lysophosphatidic acid receptor activity|	10	0.8	17.8	10	0.8	14.4	0.8	31.9	6.50E-05	0.5	1.2	1	0
ENSG00000165732	DDX21	DEAD (Asp-Glu-Ala-Asp) box helicase 21	nucleus|nucleolus|membrane|	osteoblast differentiation|ATP catabolic process|response to virus|response to exogenous dsRNA|	double-stranded RNA binding|ATP-dependent RNA helicase activity|ATP binding|poly(A) RNA binding|	9	-1.2	15.1	10	-1.1	17	-1.1	31.7	6.50E-05	-1.6	-0.8	1	0
ENSG00000180596	HIST1H2BC	histone cluster 1, H2bc	nucleosome|extracellular space|nucleus|nucleoplasm|extracellular vesicular exosome|	innate immune response in mucosa|chromatin organization|nucleosome assembly|antibacterial humoral response|defense response to Gram-positive bacterium|	DNA binding|protein heterodimerization activity|	10	-0.9	12.5	10	-1	19.8	-1	31.7	6.50E-05	-1.5	-0.7	1	0
ENSG00000257743	RP11-1220K2.2	N/A	None	None	None	10	-2.2	23.9	10	-1.9	8.94	-2.1	31.6	7.00E-05	-3.6	-1.4	1	0
ENSG00000188229	TUBB4B	tubulin, beta 4B class IVb	nucleus|cytosol|cytoskeleton|microtubule|extracellular vesicular exosome|	G2/M transition of mitotic cell cycle|mitotic cell cycle|GTP catabolic process|protein folding|cellular component movement|microtubule-based process|natural killer cell mediated cytotoxicity|cellular protein metabolic process|'de novo' posttranslational protein folding|protein polymerization|	double-stranded RNA binding|GTPase activity|structural constituent of cytoskeleton|GTP binding|MHC class I protein binding|unfolded protein binding|	10	-1.8	14.6	10	-1.2	19.1	-1.2	31.5	7.00E-05	-2.3	-1	1	0
ENSG00000268942	CKS1B	CDC28 protein kinase regulatory subunit 1B	nucleoplasm|	regulation of cyclin-dependent protein serine/threonine kinase activity|G1/S transition of mitotic cell cycle|mitotic cell cycle|cell proliferation|cell division|	protein binding|cyclin-dependent protein serine/threonine kinase regulator activity|	10	-1.1	22.2	10	-1.8	11.5	-1.1	31.5	7.00E-05	-2	-0.8	1	0
ENSG00000188566	NDOR1	NADPH dependent diflavin oxidoreductase 1	nucleus|cytoplasm|cytosol|intermediate filament cytoskeleton|perinuclear region of cytoplasm|	cell death|iron-sulfur cluster assembly|cellular response to menadione|small molecule metabolic process|oxidation-reduction process|	NADPH-hemoprotein reductase activity|iron ion binding|protein binding|FMN binding|oxidoreductase activity|oxidoreductase activity, acting on paired donors, with incorporation or reduction of molecular oxygen, NAD(P)H as one donor, and incorporation of one atom of oxygen|flavin adenine dinucleotide binding|NADP binding|	9	1.2	18.9	9	1.3	12.8	1.3	31.3	8.00E-05	0.9	1.9	1	0
ENSG00000159079	C21ORF59	chromosome 21 open reading frame 59	nucleus|cytosol|	None	None	10	1.7	24.7	10	1.3	7.64	1.6	31.3	8.00E-05	1.1	2.4	1	0
ENSG00000179950	PUF60	poly-U binding splicing factor 60KDa	cyclin-dependent protein kinase activating kinase holoenzyme complex|ribonucleoprotein complex|	transcription, DNA-templated|regulation of transcription, DNA-templated|mRNA processing|apoptotic process|RNA splicing|	nucleotide binding|DNA binding|protein binding|identical protein binding|poly(A) RNA binding|	7	-2	15.3	7	-0.9	21.4	-1.3	31.3	8.00E-05	-2.5	-0.8	1	0
ENSG00000077549	CAPZB	capping protein (actin filament) muscle Z-line, beta	acrosomal vesicle|cytosol|cytoskeleton|F-actin capping protein complex|intercalated disc|actin cytoskeleton|membrane|Z disc|lamellipodium|cortical cytoskeleton|extracellular vesicular exosome|WASH complex|	cellular component movement|cytoskeleton organization|blood coagulation|regulation of cell morphogenesis|lamellipodium assembly|actin cytoskeleton organization|negative regulation of microtubule polymerization|neuron projection development|muscle fiber development|barbed-end actin filament capping|regulation of protein kinase C signaling|	actin binding|beta-tubulin binding|actin filament binding|	9	1.1	18.5	9	0.8	13.7	1	31	8.00E-05	0.7	1.5	1	0
ENSG00000152147	GEMIN6	gem (nuclear organelle) associated protein 6	nucleoplasm|nucleoplasm|cytoplasm|cytosol|cytosol|nuclear body|SMN complex|SMN-Sm protein complex|Gemini of coiled bodies|	spliceosomal complex assembly|spliceosomal snRNP assembly|spliceosomal snRNP assembly|mRNA splicing, via spliceosome|gene expression|RNA metabolic process|ncRNA metabolic process|	protein binding|	9	-2.4	23.6	9	-1.5	10.4	-2.3	31	8.00E-05	-3.7	-1.3	1	0
ENSG00000095787	WAC	WW domain containing adaptor with coiled-coil	nucleus|nucleus|spliceosomal complex|nuclear speck|	transcription, DNA-templated|cellular response to DNA damage stimulus|histone monoubiquitination|positive regulation of macroautophagy|negative regulation of proteasomal ubiquitin-dependent protein catabolic process|G1 DNA damage checkpoint|positive regulation of transcription, DNA-templated|histone H2B conserved C-terminal lysine ubiquitination|	RNA polymerase II core binding|chromatin binding|protein binding|	10	-0.6	12.2	10	-1.3	24.3	-0.8	30.8	8.50E-05	-1.6	-0.5	1	0
ENSG00000129691	ASH2L	ash2 (absent, small, or homeotic)-like (Drosophila)	nucleus|histone methyltransferase complex|histone methyltransferase complex|Set1C/COMPASS complex|	transcription, DNA-templated|regulation of transcription, DNA-templated|transcription from RNA polymerase II promoter|cellular response to DNA damage stimulus|positive regulation of cell proliferation|hemopoiesis|response to estrogen|positive regulation of transcription from RNA polymerase II promoter|histone H3-K4 methylation|	DNA binding|protein binding|histone methyltransferase activity (H3-K4 specific)|transcription regulatory region DNA binding|metal ion binding|	9	-1.6	10.3	9	-1.4	20.8	-1.5	30.6	9.50E-05	-2.3	-0.9	1	0
ENSG00000112592	TBP	TATA box binding protein	female pronucleus|male pronucleus|nucleoplasm|transcription factor TFIID complex|transcription factor TFIIA complex|nuclear euchromatin|cytoplasm|	transcription from RNA polymerase I promoter|transcription initiation from RNA polymerase I promoter|transcription elongation from RNA polymerase I promoter|termination of RNA polymerase I transcription|transcription from RNA polymerase II promoter|transcription from RNA polymerase II promoter|transcription from RNA polymerase II promoter|transcription initiation from RNA polymerase II promoter|t…	RNA polymerase II repressing transcription factor binding|protein binding|transcription factor binding|transcription regulatory region DNA binding|repressing transcription factor binding|	10	-1	22.4	10	-2	12.7	-1.1	30.6	9.50E-05	-2.3	-0.8	1	0
ENSG00000164707	SLC13A4	solute carrier family 13 (sodium/sulfate symporter), member 4	plasma membrane|integral component of plasma membrane|	sulfate transport|sodium ion transmembrane transport|transmembrane transport|	sodium:sulfate symporter activity|	10	-2.2	27	10	-1.6	4.88	-2.2	30.6	9.50E-05	-3.8	-1.4	1	0
ENSG00000140326	CDAN1	codanin 1	nucleus|cytoplasm|plasma membrane|endomembrane system|integral component of membrane|	chromatin organization|protein localization|negative regulation of DNA replication|chromatin assembly|	protein binding|	10	-0.6	13.6	10	-0.6	17.3	-0.6	30.5	9.50E-05	-0.9	-0.4	1	0
ENSG00000159086	PAXBP1	PAX3 and PAX7 binding protein 1	nucleus|cytosol|	transcription, DNA-templated|muscle organ development|regulation of satellite cell proliferation|positive regulation of histone methylation|positive regulation of transcription from RNA polymerase II promoter|positive regulation of myoblast proliferation|	DNA binding|sequence-specific DNA binding transcription factor activity|transcription factor binding|	10	-1	11.8	10	-1	19.1	-1	30.5	9.50E-05	-1.4	-0.6	1	0
ENSG00000130119	GNL3L	guanine nucleotide binding protein-like 3 (nucleolar)-like	nucleus|nucleolus|cytoplasm|mitochondrion|membrane|	GTP catabolic process|ribosome biogenesis|	GTPase activity|protein binding|GTP binding|poly(A) RNA binding|	10	-1.1	6.04	10	-1.3	24.9	-1.2	30.4	0.0001	-1.9	-0.8	1	0
ENSG00000172977	KAT5	K(lysine) acetyltransferase 5	Swr1 complex|nucleus|nucleoplasm|transcription factor complex|nucleolus|cytosol|Piccolo NuA4 histone acetyltransferase complex|NuA4 histone acetyltransferase complex|perinuclear region of cytoplasm|	negative regulation of transcription from RNA polymerase II promoter|double-strand break repair|chromatin organization|transcription, DNA-templated|DNA damage response, signal transduction by p53 class mediator resulting in transcription of p21 class mediator|response to ionizing radiation|viral process|histone acetylation|androgen receptor signaling pathway|negative regulation of interleukin-2 p…	transcription coactivator activity|transcription coactivator activity|histone acetyltransferase activity|histone acetyltransferase activity|histone acetyltransferase activity|protein binding|protein complex binding|metal ion binding|androgen receptor binding|repressing transcription factor binding|	10	-1.3	12.3	10	-1.8	19.3	-1.4	30.4	0.0001	-2.3	-1	1	0
ENSG00000100605	ITPK1	inositol-tetrakisphosphate 1-kinase	cytosol|	signal transduction|blood coagulation|phosphorylation|dephosphorylation|inositol trisphosphate metabolic process|inositol phosphate metabolic process|small molecule metabolic process|	magnesium ion binding|catalytic activity|ATP binding|isomerase activity|inositol tetrakisphosphate 1-kinase activity|inositol-1,3,4-trisphosphate 6-kinase activity|inositol-1,3,4-trisphosphate 5-kinase activity|inositol-1,3,4,5,6-pentakisphosphate 1-phosphatase activity|inositol-1,3,4,6-tetrakisphosphate 6-phosphatase activity|inositol-1,3,4,6-tetrakisphosphate 1-phosphatase activity|inositol-3,4…	10	-0.7	12.2	10	-0.8	18.8	-0.8	30.3	0.0001	-1.1	-0.5	1	0
ENSG00000146731	CCT6A	chaperonin containing TCP1, subunit 6A (zeta 1)	acrosomal vesicle|zona pellucida receptor complex|cytoplasm|cytosol|chaperonin-containing T-complex|microtubule|cell body|extracellular vesicular exosome|	protein folding|binding of sperm to zona pellucida|cellular protein metabolic process|'de novo' posttranslational protein folding|	ATP binding|poly(A) RNA binding|unfolded protein binding|	9	-1.6	29.6	9	-0.5	6.69	-1.6	30	0.000105	-2.4	-0.9	1	0
ENSG00000138442	WDR12	WD repeat domain 12	nucleoplasm|nucleolus|preribosome, large subunit precursor|PeBoW complex|	maturation of LSU-rRNA from tricistronic rRNA transcript (SSU-rRNA, 5.8S rRNA, LSU-rRNA)|maturation of 5.8S rRNA from tricistronic rRNA transcript (SSU-rRNA, 5.8S rRNA, LSU-rRNA)|Notch signaling pathway|cell proliferation|ribosomal large subunit biogenesis|	protein binding|ribonucleoprotein complex binding|	10	-1.6	22.8	9	-0.6	9.35	-1.1	29.8	0.000115	-2	-0.7	1	0
ENSG00000108848	LUC7L3	LUC7-like 3 (S. cerevisiae)	nucleus|U1 snRNP|plasma membrane|focal adhesion|nuclear speck|	mRNA splice site selection|RNA splicing|	DNA binding|mRNA binding|protein binding|poly(A) RNA binding|	9	-0.5	5.97	10	-1.9	30	-1.7	29.8	0.000115	-2.7	-0.9	1	0
ENSG00000113504	SLC12A7	solute carrier family 12 (potassium/chloride transporter), member 7	plasma membrane|integral component of plasma membrane|	transport|ion transport|potassium ion transport|chloride transport|cell volume homeostasis|transmembrane transport|chloride transmembrane transport|chloride transmembrane transport|	potassium:chloride symporter activity|protein kinase binding|	10	-1.3	10.9	10	-1.7	19.8	-1.4	29.7	0.000115	-2.1	-0.7	1	0
ENSG00000140395	WDR61	WD repeat domain 61	nucleus|cytoplasm|Cdc73/Paf1 complex|transcriptionally active chromatin|Ski complex|	transcription, DNA-templated|Wnt signaling pathway|positive regulation of transcription elongation from RNA polymerase II promoter|negative regulation of myeloid cell differentiation|positive regulation of transcription from RNA polymerase II promoter|positive regulation of histone H3-K4 methylation|histone H3-K4 trimethylation|positive regulation of histone H3-K79 methylation|	protein binding|	10	-0.8	14.5	10	-0.9	16	-0.9	29.7	0.000115	-1.3	-0.6	1	0
ENSG00000267673	FDX1L	ferredoxin 1-like	mitochondrial matrix|	small molecule metabolic process|oxidation-reduction process|	electron carrier activity|metal ion binding|2 iron, 2 sulfur cluster binding|	10	-1.7	9.47	10	-1.4	20.7	-1.6	29.6	0.000115	-2.3	-0.8	1	0
ENSG00000114391	RPL24	ribosomal protein L24	cytosol|membrane|cytosolic large ribosomal subunit|extracellular vesicular exosome|	nuclear-transcribed mRNA catabolic process, nonsense-mediated decay|translation|translation|translational initiation|translational elongation|translational termination|SRP-dependent cotranslational protein targeting to membrane|gene expression|viral process|RNA metabolic process|mRNA metabolic process|viral life cycle|viral transcription|cellular protein metabolic process|	RNA binding|structural constituent of ribosome|poly(A) RNA binding|	8	-1.3	14.5	9	-1.2	15.4	-1.2	29.5	0.00012	-1.8	-0.9	1	0
ENSG00000071894	CPSF1	cleavage and polyadenylation specific factor 1, 160kDa	nucleoplasm|mRNA cleavage and polyadenylation specificity factor complex|	mRNA splicing, via spliceosome|transcription from RNA polymerase II promoter|termination of RNA polymerase II transcription|mRNA polyadenylation|mRNA cleavage|mRNA export from nucleus|RNA splicing|gene expression|mRNA 3'-end processing|	mRNA 3'-UTR binding|protein binding|	9	1.7	15.2	10	1.3	15.7	1.6	29.5	0.00012	1.2	2.4	1	0
ENSG00000163041	H3F3A	H3 histone, family 3A	None	None	None	10	-1.1	15.9	10	-1.3	13.8	-1.2	29.2	0.000125	-1.7	-0.7	1	0
ENSG00000120860	CCDC53	coiled-coil domain containing 53	actin cytoskeleton|intracellular membrane-bounded organelle|WASH complex|	biological_process|	protein binding|	10	1.1	24.6	10	0.8	6.24	1	29.1	0.00013	0.8	1.6	1	0
ENSG00000135999	EPC2	enhancer of polycomb homolog 2 (Drosophila)	Piccolo NuA4 histone acetyltransferase complex|	DNA repair|transcription, DNA-templated|regulation of transcription, DNA-templated|chromatin modification|	None	10	-0.6	15.5	10	-0.8	14.3	-0.7	29	0.00014	-1.1	-0.5	1	0
ENSG00000105810	CDK6	cyclin-dependent kinase 6	cyclin-dependent protein kinase holoenzyme complex|ruffle|nucleus|cytoplasm|cytosol|	G1/S transition of mitotic cell cycle|mitotic cell cycle|positive regulation of cell-matrix adhesion|type B pancreatic cell development|protein phosphorylation|cell cycle arrest|negative regulation of cell proliferation|response to virus|regulation of gene expression|regulation of gene expression|astrocyte development|dentate gyrus development|lateral ventricle development|gliogenesis|cell dediff…	cyclin-dependent protein serine/threonine kinase activity|protein binding|ATP binding|cyclin binding|	10	-0.5	14.2	10	-0.5	15.1	-0.5	28.9	0.000145	-0.8	-0.4	1	0
ENSG00000145375	SPATA5	spermatogenesis associated 5	cytoplasm|mitochondrion|	multicellular organismal development|spermatogenesis|metabolic process|cell differentiation|	ATP binding|nucleoside-triphosphatase activity|	10	-2.4	24	10	-0.9	11.8	-0.9	28.7	0.000145	-3.4	-0.6	1	0
ENSG00000128951	DUT	deoxyuridine triphosphatase	nucleus|nucleoplasm|mitochondrion|extracellular vesicular exosome|	nucleobase-containing compound metabolic process|pyrimidine nucleobase metabolic process|dUMP biosynthetic process|DNA replication|small molecule metabolic process|dUTP metabolic process|pyrimidine nucleoside biosynthetic process|nucleobase-containing small molecule metabolic process|	dUTP diphosphatase activity|protein binding|poly(A) RNA binding|	10	-0.8	18.3	10	-2	18.2	-1.9	28.6	0.000155	-2.5	-0.7	1	0
ENSG00000079999	KEAP1	kelch-like ECH-associated protein 1	nucleus|cytoplasm|endoplasmic reticulum|microtubule organizing center|midbody|Cul3-RING ubiquitin ligase complex|	in utero embryonic development|transcription, DNA-templated|regulation of transcription, DNA-templated|proteasomal ubiquitin-independent protein catabolic process|protein ubiquitination|protein ubiquitination|regulation of epidermal cell differentiation|cellular response to interleukin-4|	protein binding|	10	-0.6	16.8	10	-0.9	12.8	-0.7	28.6	0.000155	-1.1	-0.5	1	0
ENSG00000133619	KRBA1	KRAB-A domain containing 1	cellular_component|	biological_process|	molecular_function|	10	-0.9	20.5	10	-1.1	8.52	-0.9	28.5	0.00016	-1.4	-0.7	1	0
ENSG00000171490	RSL1D1	ribosomal L1 domain containing 1	nucleolus|membrane|	osteoblast differentiation|regulation of protein localization|	poly(A) RNA binding|	8	-1.2	15.3	7	-1.2	13.5	-1.2	28.4	0.00016	-1.8	-0.9	1	0
ENSG00000144867	SRPRB	signal recognition particle receptor, B subunit	cytoplasm|endoplasmic reticulum membrane|cytoplasmic microtubule|membrane|integral component of membrane|	translation|SRP-dependent cotranslational protein targeting to membrane|activation of signaling protein activity involved in unfolded protein response|small GTPase mediated signal transduction|gene expression|endoplasmic reticulum unfolded protein response|cellular protein metabolic process|	GTP binding|	10	-0.7	6.45	10	-1.4	23.7	-0.9	28.4	0.00016	-1.8	-0.6	1	0
ENSG00000125648	SLC25A23	solute carrier family 25 (mitochondrial carrier; phosphate carrier), member 23	mitochondrial inner membrane|integral component of membrane|	transmembrane transport|	calcium ion binding|	10	-2	7.67	10	-2.1	21.2	-2.1	28.3	0.000175	-3.7	-1.6	1	0
ENSG00000136758	YME1L1	YME1-like 1 ATPase	mitochondrial inner membrane|membrane|integral component of membrane|	misfolded or incompletely synthesized protein catabolic process|mitochondrion organization|cell proliferation|	metalloendopeptidase activity|ATP binding|nucleoside-triphosphatase activity|metal ion binding|	10	1.2	29.7	10	0.4	1.55	1.1	28.3	0.000175	0.7	1.7	1	0
ENSG00000090061	CCNK	cyclin K	cyclin K-CDK12 complex|cyclin K-CDK13 complex|nucleus|	regulation of cyclin-dependent protein serine/threonine kinase activity|in utero embryonic development|regulation of transcription, DNA-templated|transcription from RNA polymerase II promoter|protein phosphorylation|cellular response to DNA damage stimulus|mitotic nuclear division|negative regulation of cell cycle arrest|	cyclin-dependent protein serine/threonine kinase activity|protein binding|RNA polymerase II carboxy-terminal domain kinase activity|protein kinase binding|	9	-1.6	17	9	-0.9	13.1	-0.9	28.2	0.00018	-1.8	-0.6	1	0
ENSG00000124693	HIST1H3B	histone cluster 1, H3b	None	None	None	10	-1	13.4	10	-1.9	16.8	-1.1	28.2	0.00018	-2	-0.6	1	0
ENSG00000183617	MRPL54	mitochondrial ribosomal protein L54	mitochondrion|ribosome|	None	poly(A) RNA binding|	10	-1.4	18.8	10	-0.7	11.1	-1	28.1	0.000185	-1.7	-0.6	1	0
ENSG00000161016	RPL8	ribosomal protein L8	cytosol|membrane|cytosolic large ribosomal subunit|	nuclear-transcribed mRNA catabolic process, nonsense-mediated decay|translation|translation|translational initiation|translational elongation|translational termination|SRP-dependent cotranslational protein targeting to membrane|gene expression|viral process|RNA metabolic process|mRNA metabolic process|viral life cycle|viral transcription|cellular protein metabolic process|	RNA binding|structural constituent of ribosome|rRNA binding|poly(A) RNA binding|	8	-2.4	26.6	9	-1.3	4.27	-2.3	27.9	0.00019	-3.8	-1.2	1	0
ENSG00000040275	SPDL1	spindle apparatus coiled-coil protein 1	spindle pole|condensed chromosome outer kinetochore|nucleus|microtubule organizing center|cytosol|	establishment of mitotic spindle orientation|mitotic cell cycle|mitotic metaphase plate congression|spindle checkpoint|protein localization to kinetochore|	protein binding|enzyme binding|kinetochore binding|	10	-1.3	14.9	10	-2	16.4	-2	27.9	0.00019	-3.3	-1.4	1	0
ENSG00000184009	ACTG1	actin, gamma 1	extracellular space|nucleus|cytosol|cytoskeleton|membrane|myofibril|filamentous actin|extracellular vesicular exosome|blood microparticle|	retina homeostasis|cellular component movement|axon guidance|cell junction assembly|adherens junction organization|Fc-gamma receptor signaling pathway involved in phagocytosis|innate immune response|sarcomere organization|cell-cell junction organization|membrane organization|	structural constituent of cytoskeleton|protein binding|ATP binding|identical protein binding|	9	-1.3	13.1	9	-1	15.9	-1	27.8	0.000205	-1.7	-0.7	1	0
ENSG00000115317	HTRA2	HtrA serine peptidase 2	chromatin|nucleus|mitochondrion|mitochondrion|mitochondrion|mitochondrial intermembrane space|endoplasmic reticulum|endoplasmic reticulum membrane|cytosol|cytoskeleton|cytoplasmic side of plasma membrane|membrane|mitochondrial membrane|CD40 receptor complex|	proteolysis|proteolysis|ceramide metabolic process|mitochondrion organization|adult walking behavior|intrinsic apoptotic signaling pathway in response to DNA damage|response to herbicide|positive regulation of cell death|protein autoprocessing|pentacyclic triterpenoid metabolic process|forebrain development|cellular response to heat|regulation of multicellular organism growth|positive regulation …	serine-type endopeptidase activity|serine-type endopeptidase activity|protein binding|peptidase activity|serine-type peptidase activity|serine-type peptidase activity|unfolded protein binding|	10	-1.4	9.15	10	-1.6	19.1	-1.5	27.8	0.000205	-2.1	-0.7	1	0
ENSG00000117222	RBBP5	retinoblastoma binding protein 5	nucleus|nucleolus|histone methyltransferase complex|histone methyltransferase complex|Set1C/COMPASS complex|MLL1 complex|	transcription, DNA-templated|regulation of transcription, DNA-templated|cellular response to DNA damage stimulus|response to estrogen|histone H3-K4 methylation|	protein binding|methylated histone binding|histone methyltransferase activity (H3-K4 specific)|transcription regulatory region DNA binding|	9	-0.7	9.02	8	-1.4	21.5	-1.3	27.6	0.00023	-1.9	-0.8	1	0
ENSG00000112031	MTRF1L	mitochondrial translational release factor 1-like	mitochondrion|	translational termination|	translation release factor activity, codon specific|	10	-0.7	17.7	10	-0.9	10.5	-0.8	27.6	0.00023	-1.1	-0.5	1	0
ENSG00000120942	UBIAD1	UbiA prenyltransferase domain containing 1	nucleus|cytoplasm|endoplasmic reticulum|endoplasmic reticulum membrane|membrane|integral component of Golgi membrane|mitochondrial membrane|	ubiquinone biosynthetic process|ubiquinone biosynthetic process|menaquinone biosynthetic process|menaquinone biosynthetic process|vitamin K biosynthetic process|vitamin K biosynthetic process|	prenyltransferase activity|protein binding|antioxidant activity|	9	0.8	10.9	10	0.8	17	0.8	27.5	0.000235	0.5	1.2	1	0
ENSG00000115274	INO80B	INO80 complex subunit B	nucleus|nucleolus|cytoplasm|plasma membrane|Ino80 complex|	DNA repair|DNA recombination|transcription, DNA-templated|regulation of transcription, DNA-templated|	protein binding|metal ion binding|	10	-0.6	6.66	10	-0.9	22.2	-0.7	27.5	0.000235	-1.2	-0.5	1	0
ENSG00000164292	RHOBTB3	Rho-related BTB domain containing 3	Golgi apparatus|	ATP catabolic process|small GTPase mediated signal transduction|retrograde transport, endosome to Golgi|	protein binding|ATP binding|GTP binding|ATPase activity|Rab GTPase binding|	10	1	22.2	10	0.5	6.81	1	27.5	0.000235	0.6	1.4	1	0
ENSG00000105447	GRWD1	glutamate-rich WD repeat containing 1	nucleus|nucleolus|cytoplasm|	None	poly(A) RNA binding|	10	-0.5	5.7	10	-2.2	25.9	-0.8	27.3	0.000255	-2.7	-0.3	1	0
ENSG00000257365	FNTB	farnesyltransferase, CAAX box, beta	cytosol|microtubule associated complex|protein farnesyltransferase complex|	phototransduction, visible light|negative regulation of cell proliferation|response to inorganic substance|response to organic cyclic compound|rhodopsin mediated signaling pathway|protein farnesylation|regulation of rhodopsin mediated signaling pathway|response to cytokine|wound healing|positive regulation of cell cycle|positive regulation of fibroblast proliferation|positive regulation of nitric…	farnesyltranstransferase activity|protein farnesyltransferase activity|protein farnesyltransferase activity|protein binding|zinc ion binding|	6	0.8	10.5	6	0.9	17.4	0.9	27.3	0.000255	0.6	1.5	1	0
ENSG00000168397	ATG4B	autophagy related 4B, cysteine peptidase	cytoplasm|	autophagic vacuole assembly|proteolysis|autophagy|positive regulation of autophagy|protein transport|positive regulation of protein catabolic process|	endopeptidase activity|protein binding|cysteine-type peptidase activity|	10	-0.6	1.72	10	-0.9	26.3	-0.8	27.3	0.000255	-1.3	-0.5	1	0
ENSG00000104853	CLPTM1	cleft lip and palate associated transmembrane protein 1	integral component of plasma membrane|external side of plasma membrane|membrane|	multicellular organismal development|cell differentiation|regulation of T cell differentiation in thymus|	protein binding|	9	-0.7	12.6	10	-0.8	15.4	-0.8	27.1	0.00028	-1.1	-0.5	1	0
ENSG00000204807	FAM27E2	family with sequence similarity 27, member E2	None	None	None	10	-0.9	17.1	10	-1.1	10.5	-1	27.1	0.00028	-1.5	-0.5	1	0
ENSG00000110880	CORO1C	coronin, actin binding protein, 1C	cytoplasm|plasma membrane|actin cytoskeleton|lamellipodium|	phagocytosis|signal transduction|actin cytoskeleton organization|	actin filament binding|	10	0.6	13.4	10	1.1	15.5	0.7	27	0.00029	0.5	1.3	1	0
ENSG00000196865	NHLRC2	NHL repeat containing 2	None	None	None	9	-1.6	12.1	9	-1.5	15.4	-1.6	27	0.00029	-2.2	-0.6	1	0
ENSG00000130724	CHMP2A	charged multivesicular body protein 2A	cytosol|membrane|late endosome membrane|extracellular vesicular exosome|	protein transport|viral process|endosomal transport|viral life cycle|establishment of protein localization|regulation of viral process|membrane organization|positive regulation of viral release from host cell|	protein binding|protein domain specific binding|	9	1.8	22.5	9	0.8	7.58	0.9	27	0.00029	0.7	2.2	1	0
ENSG00000083845	RPS5	ribosomal protein S5	cytosol|membrane|cytosolic small ribosomal subunit|ribonucleoprotein complex|extracellular vesicular exosome|	nuclear-transcribed mRNA catabolic process, nonsense-mediated decay|translation|translation|translation|translation|translational initiation|translational initiation|translational elongation|translational termination|regulation of translational fidelity|SRP-dependent cotranslational protein targeting to membrane|gene expression|viral process|RNA metabolic process|mRNA metabolic process|viral life…	RNA binding|mRNA binding|structural constituent of ribosome|poly(A) RNA binding|	8	-1.4	6.21	8	-1	22.3	-1.1	27	0.00029	-1.8	-0.7	1	0
ENSG00000176695	OR4F17	olfactory receptor, family 4, subfamily F, member 17	plasma membrane|integral component of membrane|	G-protein coupled receptor signaling pathway|detection of chemical stimulus involved in sensory perception of smell|	G-protein coupled receptor activity|olfactory receptor activity|	10	-1	16.8	10	-0.7	10.9	-0.9	26.9	0.000305	-1.3	-0.5	1	0
ENSG00000144451	SPAG16	sperm associated antigen 16	nucleus|microtubule|axoneme|	spermatogenesis|cilium assembly|	protein kinase binding|	10	-2.2	21.6	10	-1.6	6.95	-2.2	26.9	0.000305	-3.8	-1.4	1	0
ENSG00000169976	SF3B5	splicing factor 3b, subunit 5, 10kDa	nucleus|nucleoplasm|U12-type spliceosomal complex|	mRNA splicing, via spliceosome|RNA splicing|gene expression|	None	9	-2.2	24.6	9	-0.7	7.59	-2	26.8	0.000305	-3.2	-0.6	1	0
ENSG00000101811	CSTF2	cleavage stimulation factor, 3' pre-RNA, subunit 2, 64kDa	nucleus|nucleoplasm|mRNA cleavage and polyadenylation specificity factor complex|cleavage body|	mRNA splicing, via spliceosome|transcription from RNA polymerase II promoter|termination of RNA polymerase II transcription|mRNA polyadenylation|mRNA cleavage|RNA splicing|gene expression|mRNA 3'-end processing|	nucleotide binding|RNA binding|protein binding|poly(A) RNA binding|	10	-1.2	17.3	9	-1.1	9.87	-1.2	26.7	0.000325	-1.7	-0.7	1	0
ENSG00000164967	RPP25L	ribonuclease P/MRP 25kDa subunit-like	nucleus|	None	poly(A) RNA binding|	10	-1.3	6.47	9	-1.7	21.4	-1.5	26.6	0.00034	-2.5	-1.1	1	0
ENSG00000223496	EXOSC6	exosome component 6	exosome (RNase complex)|nucleolus|cytosol|	nuclear-transcribed mRNA catabolic process, deadenylation-dependent decay|rRNA processing|gene expression|RNA metabolic process|mRNA metabolic process|exonucleolytic nuclear-transcribed mRNA catabolic process involved in deadenylation-dependent decay|DNA deamination|isotype switching|	poly(A) RNA binding|	8	1.5	13.3	9	1.6	13.7	1.5	26.6	0.00034	1.2	2.5	1	0
ENSG00000122591	FAM126A	family with sequence similarity 126, member A	cytoplasm|plasma membrane|	signal transduction|biological_process|	signal transducer activity|	10	0.8	5.11	10	-1.6	29.8	-1.6	26.6	0.00034	-2.6	-1	1	0
ENSG00000155393	HEATR3	HEAT repeat containing 3	None	None	None	10	-0.6	10	10	-0.7	16.9	-0.7	26.5	0.000345	-1.1	-0.4	1	0
ENSG00000231500	RPS18	ribosomal protein S18	nucleus|cytosol|cytosol|ribosome|small ribosomal subunit|small ribosomal subunit|membrane|cytosolic small ribosomal subunit|extracellular vesicular exosome|	nuclear-transcribed mRNA catabolic process, nonsense-mediated decay|translation|translation|translation|translational initiation|translational elongation|translational termination|SRP-dependent cotranslational protein targeting to membrane|gene expression|viral process|RNA metabolic process|mRNA metabolic process|viral life cycle|viral transcription|ribosome biogenesis|cellular protein metabolic …	structural constituent of ribosome|protein binding|rRNA binding|poly(A) RNA binding|	6	-1	17.6	6	-1.8	11.7	-1.6	26.5	0.000345	-2.4	-0.8	1	0
ENSG00000233024	NPIPA7	nuclear pore complex interacting protein family, member A7	None	None	None	9	-1.4	8.18	8	-2.5	21.3	-2.4	26.3	0.000375	-3.6	-1.1	1	0
ENSG00000157954	WIPI2	WD repeat domain, phosphoinositide interacting 2	nucleus|cytoplasm|autophagic vacuole|cytosol|pre-autophagosomal structure membrane|protein complex|	autophagic vacuole assembly|	protein binding|phosphatidylinositol-3-phosphate binding|phosphatidylinositol-3,5-bisphosphate binding|	10	-0.5	2.98	10	-0.9	25.4	-0.9	26.3	0.000375	-1.4	-0.6	1	0
ENSG00000115541	HSPE1	heat shock 10kDa protein 1	mitochondrion|mitochondrion|mitochondrial matrix|membrane|extracellular vesicular exosome|	osteoblast differentiation|protein folding|activation of cysteine-type endopeptidase activity involved in apoptotic process|response to unfolded protein|	protein binding|ATP binding|poly(A) RNA binding|unfolded protein binding|chaperone binding|chaperone binding|	4	-1.6	11.9	5	-1.6	14.6	-1.6	26.1	0.000385	-2.7	-1.2	1	0
ENSG00000197728	RPS26	ribosomal protein S26	nucleolus|cytoplasm|cytosol|small ribosomal subunit|membrane|cytosolic small ribosomal subunit|extracellular vesicular exosome|	nuclear-transcribed mRNA catabolic process, nonsense-mediated decay|translation|translation|translational initiation|translational elongation|translational termination|SRP-dependent cotranslational protein targeting to membrane|gene expression|viral process|RNA metabolic process|mRNA metabolic process|viral life cycle|viral transcription|negative regulation of RNA splicing|cellular protein metabo…	mRNA binding|structural constituent of ribosome|protein binding|poly(A) RNA binding|	5	-1	12.2	6	-1.3	15.1	-1.2	26.1	0.000385	-1.8	-0.8	1	0
ENSG00000185651	UBE2L3	ubiquitin-conjugating enzyme E2L 3	ubiquitin ligase complex|nucleus|cytoplasm|extracellular vesicular exosome|	protein polyubiquitination|transcription, DNA-templated|regulation of transcription, DNA-templated|regulation of transcription, DNA-templated|cellular protein modification process|ubiquitin-dependent protein catabolic process|cell proliferation|protein ubiquitination|protein K11-linked ubiquitination|cellular response to steroid hormone stimulus|cellular response to glucocorticoid stimulus|	transcription coactivator activity|ubiquitin-protein transferase activity|ubiquitin-protein transferase activity|ubiquitin-protein transferase activity|protein binding|ATP binding|acid-amino acid ligase activity|enzyme binding|ubiquitin protein ligase binding|poly(A) RNA binding|	10	-1.1	24.4	8	-1	2.05	-1.1	26.1	0.000385	-1.7	-0.7	1	0
ENSG00000243896	OR2A7	olfactory receptor, family 2, subfamily A, member 7	plasma membrane|integral component of membrane|	G-protein coupled receptor signaling pathway|detection of chemical stimulus involved in sensory perception of smell|	G-protein coupled receptor activity|olfactory receptor activity|	4	-0.9	7.56	4	-0.9	18.8	-0.9	26	0.000385	-1.6	-0.6	1	0
ENSG00000008988	RPS20	ribosomal protein S20	cytoplasm|cytosol|membrane|cytosolic small ribosomal subunit|extracellular vesicular exosome|	nuclear-transcribed mRNA catabolic process, nonsense-mediated decay|translation|translation|translation|translational initiation|translational elongation|translational termination|SRP-dependent cotranslational protein targeting to membrane|gene expression|viral process|RNA metabolic process|mRNA metabolic process|viral life cycle|viral transcription|cellular protein metabolic process|	RNA binding|structural constituent of ribosome|structural constituent of ribosome|protein binding|poly(A) RNA binding|	9	-1.9	14.2	7	-1.4	13.4	-1.5	26	0.000385	-2.5	-0.8	1	0
ENSG00000001497	LAS1L	LAS1-like (S. cerevisiae)	nucleus|cytoplasm|microtubule organizing center|membrane|MLL1 complex|	rRNA processing|	poly(A) RNA binding|	9	-1.2	15.4	9	-0.8	12.7	-1	25.9	0.00039	-1.6	-0.7	1	0
ENSG00000117450	PRDX1	peroxiredoxin 1	extracellular space|nucleus|nuclear euchromatin|nucleolus|cytoplasm|mitochondrial matrix|peroxisomal matrix|cytosol|melanosome|extracellular vesicular exosome|	skeletal system development|retina homeostasis|cell proliferation|removal of superoxide radicals|regulation of stress-activated MAPK cascade|erythrocyte homeostasis|natural killer cell mediated cytotoxicity|regulation of NF-kappaB import into nucleus|hydrogen peroxide catabolic process|oxidation-reduction process|	peroxidase activity|protein binding|thioredoxin peroxidase activity|heme binding|protein homodimerization activity|poly(A) RNA binding|	10	-0.9	11.9	10	-0.8	14.6	-0.8	25.9	0.00039	-1.2	-0.5	1	0
ENSG00000167513	CDT1	chromatin licensing and DNA replication factor 1	nucleus|nucleoplasm|cytosol|	DNA replication checkpoint|G1/S transition of mitotic cell cycle|regulation of transcription involved in G1/S transition of mitotic cell cycle|mitotic cell cycle|DNA replication|regulation of DNA-dependent DNA replication initiation|regulation of nuclear cell cycle DNA replication|	DNA binding|protein binding|	10	-1.9	20.9	10	-1.8	5.41	-1.8	25.9	0.00039	-3	-1.3	1	0
ENSG00000116560	SFPQ	splicing factor proline/glutamine-rich	None	None	None	10	-2.8	22	10	-1.7	6.38	-2.7	25.8	0.00039	-4.1	-1.3	1	0
ENSG00000162231	NXF1	nuclear RNA export factor 1	transcription export complex|nuclear pore|nucleoplasm|cytosol|nuclear speck|nuclear inclusion body|	mRNA export from nucleus|mRNA export from nucleus|gene expression|viral process|poly(A)+ mRNA export from nucleus|	nucleotide binding|mRNA binding|nucleocytoplasmic transporter activity|protein binding|poly(A) RNA binding|	8	1.4	25.2	8	2.2	3.88	2	25.8	0.00039	1.1	3.2	1	0
ENSG00000242028	HYPK	huntingtin interacting protein K	nucleus|cytoplasm|	None	None	10	-0.7	7.9	9	-0.8	18.3	-0.7	25.7	0.00039	-1.2	-0.5	1	0
ENSG00000169564	PCBP1	poly(rC) binding protein 1	nucleoplasm|cytoplasm|membrane|ribonucleoprotein complex|extracellular vesicular exosome|	mRNA splicing, via spliceosome|RNA splicing|gene expression|	single-stranded DNA binding|RNA binding|protein binding|poly(A) RNA binding|	8	-0.8	20.5	8	-1.5	8.15	-1	25.7	0.00039	-1.8	-0.6	1	0
ENSG00000041357	PSMA4	proteasome (prosome, macropain) subunit, alpha type, 4	proteasome complex|cytoplasmic mRNA processing body|nucleus|nucleoplasm|cytosol|proteasome core complex|proteasome core complex, alpha-subunit complex|extracellular vesicular exosome|	G1/S transition of mitotic cell cycle|protein polyubiquitination|mitotic cell cycle|antigen processing and presentation of peptide antigen via MHC class I|antigen processing and presentation of exogenous peptide antigen via MHC class I, TAP-dependent|regulation of cellular amino acid metabolic process|apoptotic process|DNA damage response, signal transduction by p53 class mediator resulting in ce…	threonine-type endopeptidase activity|protein binding|	8	-1.6	7.47	8	-2.1	19.5	-2	25.7	0.00039	-3.5	-1.1	1	0
ENSG00000254692	TM9SF1	transmembrane 9 superfamily member 1	autophagic vacuole membrane|lysosomal membrane|integral component of membrane|cytoplasmic vesicle|	autophagy|	None	3	-2.3	27.4	3	-0.3	0.286	-2.3	25.6	0.000395	-4	-1.8	1	0
ENSG00000196843	ARID5A	AT rich interactive domain 5A (MRF1-like)	nucleus|transcription factor complex|nucleolus|	chondrocyte differentiation|transcription, DNA-templated|positive regulation of histone acetylation|negative regulation of transcription, DNA-templated|positive regulation of transcription from RNA polymerase II promoter|	DNA binding|chromatin binding|protein binding|transcription factor binding|	9	-2.2	28.9	10	-0.2	0.617	-2.2	25.5	0.000415	-3.7	-0.5	1	0
ENSG00000180228	PRKRA	protein kinase, interferon-inducible double stranded RNA dependent activator	cytoplasm|cytosol|membrane|perinuclear region of cytoplasm|	protein phosphorylation|immune response|negative regulation of cell proliferation|response to virus|gene expression|production of siRNA involved in RNA interference|cellular response to oxidative stress|outer ear morphogenesis|middle ear morphogenesis|positive regulation of catalytic activity|skeletal system morphogenesis|positive regulation of intrinsic apoptotic signaling pathway|	protein binding|enzyme activator activity|protein homodimerization activity|poly(A) RNA binding|	10	-0.7	11	10	-1.1	17.2	-0.9	25.5	0.000415	-1.4	-0.6	1	0
ENSG00000077348	EXOSC5	exosome component 5	exosome (RNase complex)|nucleolus|cytoplasm|cytosol|transcriptionally active chromatin|	nuclear-transcribed mRNA catabolic process, deadenylation-dependent decay|rRNA processing|gene expression|RNA metabolic process|mRNA metabolic process|exonucleolytic nuclear-transcribed mRNA catabolic process involved in deadenylation-dependent decay|exonucleolytic nuclear-transcribed mRNA catabolic process involved in deadenylation-dependent decay|DNA deamination|defense response to virus|RNA ph…	3'-5'-exoribonuclease activity|RNA binding|protein binding|	10	-1.8	10.3	9	-1.8	15.7	-1.8	25.5	0.000415	-2.7	-1.2	1	0
ENSG00000105640	RPL18A	ribosomal protein L18a	cytosol|membrane|cytosolic large ribosomal subunit|	nuclear-transcribed mRNA catabolic process, nonsense-mediated decay|translation|translation|translational initiation|translational elongation|translational termination|SRP-dependent cotranslational protein targeting to membrane|gene expression|viral process|RNA metabolic process|mRNA metabolic process|viral life cycle|viral transcription|cellular protein metabolic process|	RNA binding|structural constituent of ribosome|poly(A) RNA binding|	8	-2.1	17.2	8	-1.1	11.9	-1.9	25.5	0.000415	-2.9	-1	1	0
ENSG00000224730	AC009892.10	N/A	None	None	None	10	-0.8	11.1	10	-1.5	18.6	-1.5	25.4	0.00042	-2.1	-0.7	1	0
ENSG00000076003	MCM6	minichromosome maintenance complex component 6	nucleus|nucleus|nucleoplasm|MCM complex|	G1/S transition of mitotic cell cycle|mitotic cell cycle|DNA replication|DNA replication|DNA unwinding involved in DNA replication|DNA replication initiation|DNA strand elongation involved in DNA replication|	single-stranded DNA binding|ATP-dependent DNA helicase activity|protein binding|ATP binding|identical protein binding|	10	0.7	5.47	10	-2.1	28.3	-2.1	25.4	0.00042	-3.6	-1.5	1	0
ENSG00000110497	AMBRA1	autophagy/beclin-1 regulator 1	cytoplasm|autophagic vacuole|axoneme|cytoplasmic vesicle|	autophagy|negative regulation of cell proliferation|neural tube development|cell differentiation|negative regulation of neuron apoptotic process|	protein binding|	10	0.8	9.96	10	0.8	15.9	0.8	25.4	0.00042	0.5	1.2	1	0
ENSG00000137288	UQCC2	ubiquinol-cytochrome c reductase complex assembly factor 2	nucleus|mitochondrion|mitochondrial inner membrane|mitochondrial intermembrane space|mitochondrial matrix|mitochondrial nucleoid|	regulation of oxidative phosphorylation|regulation of insulin secretion|regulation of skeletal muscle cell differentiation|	None	10	-1.3	13.4	10	-1	12.8	-0.9	25.4	0.00042	-1.7	-0.6	1	0
ENSG00000111802	TDP2	tyrosyl-DNA phosphodiesterase 2	nucleus|nucleolus|cytoplasm|PML body|intercellular bridge|	double-strand break repair|double-strand break repair|cell surface receptor signaling pathway|nucleic acid phosphodiester bond hydrolysis|regulation of RNA biosynthetic process|	magnesium ion binding|magnesium ion binding|single-stranded DNA binding|transcription corepressor activity|nuclease activity|protein binding|manganese ion binding|tyrosyl-RNA phosphodiesterase activity|5'-tyrosyl-DNA phosphodiesterase activity|5'-tyrosyl-DNA phosphodiesterase activity|	10	-0.8	13.9	10	-0.7	12.2	-0.8	25.4	0.00042	-1.2	-0.5	1	0
ENSG00000180573	HIST1H2AC	histone cluster 1, H2ac	nucleosome|nucleus|	nucleosome assembly|biological_process|	molecular_function|DNA binding|protein heterodimerization activity|	10	-1.1	16.2	10	-1	9.71	-1.1	25.4	0.00042	-1.6	-0.7	1	0
ENSG00000130204	TOMM40	translocase of outer mitochondrial membrane 40 homolog (yeast)	mitochondrial outer membrane translocase complex|integral component of membrane|integral component of mitochondrial outer membrane|pore complex|extracellular vesicular exosome|	protein targeting to mitochondrion|protein targeting to mitochondrion|ion transport|cellular protein metabolic process|protein transmembrane transport|protein transmembrane transport|	protein transmembrane transporter activity|protein transmembrane transporter activity|porin activity|	8	-1.2	15.2	9	-1.7	12	-1.3	25.3	0.00045	-2.3	-0.8	1	0
ENSG00000198518	HIST1H4E	histone cluster 1, H4e	None	None	None	10	-0.8	10.5	10	-1.1	16.4	-1	25.3	0.00045	-1.5	-0.7	1	0
ENSG00000082516	GEMIN5	gem (nuclear organelle) associated protein 5	nucleus|nucleoplasm|nucleoplasm|cytoplasm|cytosol|cytosol|membrane|nuclear body|SMN complex|SMN-Sm protein complex|Gemini of coiled bodies|	spliceosomal snRNP assembly|spliceosomal snRNP assembly|mRNA splicing, via spliceosome|protein complex assembly|gene expression|RNA metabolic process|ncRNA metabolic process|	protein binding|snRNA binding|poly(A) RNA binding|	8	-2.2	16	8	-1	14.3	-2	25.3	0.00045	-3.3	-0.8	1	0
ENSG00000163931	TKT	transketolase	nucleus|peroxisome|cytosol|extracellular vesicular exosome|	carbohydrate metabolic process|xylulose biosynthetic process|pentose-phosphate shunt|energy reserve metabolic process|pentose-phosphate shunt, non-oxidative branch|regulation of growth|small molecule metabolic process|glyceraldehyde-3-phosphate biosynthetic process|	transketolase activity|transketolase activity|protein homodimerization activity|metal ion binding|cofactor binding|	10	-0.6	9.33	10	-1.7	20.9	-1	25.2	0.00046	-2	-0.6	1	0
ENSG00000161526	SAP30BP	SAP30 binding protein	nucleus|	transcription, DNA-templated|regulation of transcription, DNA-templated|apoptotic process|positive regulation of cell death|	protein binding|	9	-2.3	27.3	9	0.4	1.89	-2.2	25.2	0.00046	-4	-1.1	1	0
ENSG00000130725	UBE2M	ubiquitin-conjugating enzyme E2M	cytosol|extracellular vesicular exosome|	cellular protein modification process|cellular protein modification process|transforming growth factor beta receptor signaling pathway|protein ubiquitination|protein ubiquitination|positive regulation of neuron apoptotic process|protein neddylation|protein neddylation|	ubiquitin-protein transferase activity|ubiquitin-protein transferase activity|protein binding|ATP binding|ribosomal S6-glutamic acid ligase activity|NEDD8 ligase activity|	10	-2.1	26	10	1.7	7.06	-2	25.1	0.000465	-3.3	-0.6	1	0
ENSG00000171262	FAM98B	family with sequence similarity 98, member B	tRNA-splicing ligase complex|	None	poly(A) RNA binding|	10	-1.2	12.5	10	-1.1	13.1	-1.2	25.1	0.000465	-1.7	-0.7	1	0
ENSG00000136522	MRPL47	mitochondrial ribosomal protein L47	cellular_component|mitochondrion|mitochondrial ribosome|	translation|biological_process|	molecular_function|structural constituent of ribosome|	10	-0.8	9.83	10	-1.7	18.1	-1	25.1	0.000465	-2	-0.6	1	0
ENSG00000176890	TYMS	thymidylate synthetase	nucleus|nucleoplasm|nucleolus|cytoplasm|mitochondrion|mitochondrial inner membrane|mitochondrial matrix|cytosol|	G1/S transition of mitotic cell cycle|regulation of transcription involved in G1/S transition of mitotic cell cycle|mitotic cell cycle|polysaccharide metabolic process|nucleobase-containing compound metabolic process|pyrimidine nucleobase metabolic process|dTMP biosynthetic process|dTTP biosynthetic process|DNA replication|DNA repair|aging|circadian rhythm|deoxyribonucleoside monophosphate biosyn…	nucleotide binding|mRNA binding|thymidylate synthase activity|folic acid binding|drug binding|protein homodimerization activity|cofactor binding|	10	-0.9	15.2	10	-1.1	10.5	-1	25.1	0.000465	-1.5	-0.7	1	0
ENSG00000077809	GTF2I	general transcription factor IIi	nucleus|cytoplasm|membrane|cell projection|neuronal cell body|	regulation of transcription, DNA-templated|transcription from RNA polymerase II promoter|transcription initiation from RNA polymerase II promoter|signal transduction|embryo development|negative regulation of angiogenesis|negative regulation of cytosolic calcium ion concentration|	DNA binding|sequence-specific DNA binding transcription factor activity|protein binding|mitogen-activated protein kinase binding|	10	-0.5	4.71	10	-0.9	22.3	-0.9	25.1	0.000465	-1.3	-0.6	1	0
ENSG00000003402	CFLAR	CASP8 and FADD-like apoptosis regulator	cytoplasm|cytosol|death-inducing signaling complex|CD95 death-inducing signaling complex|ripoptosome|	proteolysis|apoptotic process|apoptotic process|skeletal muscle tissue development|skeletal muscle atrophy|regulation of satellite cell proliferation|skeletal myofibril assembly|viral process|negative regulation of apoptotic process|positive regulation of catalytic activity|positive regulation of I-kappaB kinase/NF-kappaB signaling|skeletal muscle tissue regeneration|positive regulation of NF-kap…	protease binding|protein binding|enzyme activator activity|death effector domain binding|	6	1.2	15	5	1.3	10.5	1.2	25	0.000505	0.9	1.9	1	0
ENSG00000125977	EIF2S2	eukaryotic translation initiation factor 2, subunit 2 beta, 38kDa	cytosol|eukaryotic translation initiation factor 2 complex|	in utero embryonic development|male germ cell proliferation|translation|translational initiation|male gonad development|gene expression|cellular protein metabolic process|	RNA binding|translation initiation factor activity|protein binding|translation factor activity, nucleic acid binding|poly(A) RNA binding|metal ion binding|	8	-1	5.23	10	-1.7	21.5	-1.5	25	0.000505	-2.5	-1	1	0
ENSG00000135624	CCT7	chaperonin containing TCP1, subunit 7 (eta)	zona pellucida receptor complex|cytoplasm|mitochondrion|cytosol|chaperonin-containing T-complex|microtubule|cell body|extracellular vesicular exosome|	protein folding|binding of sperm to zona pellucida|cellular protein metabolic process|'de novo' posttranslational protein folding|	ATP binding|identical protein binding|unfolded protein binding|	7	-0.9	3.81	7	-1.6	23.3	-1.5	25	0.000505	-2.6	-1	1	0
ENSG00000128272	ATF4	activating transcription factor 4	nucleus|nucleus|nucleoplasm|transcription factor complex|cytoplasm|microtubule organizing center|dendrite membrane|	gluconeogenesis|regulation of transcription, DNA-templated|transcription from RNA polymerase II promoter|cellular amino acid metabolic process|activation of signaling protein activity involved in unfolded protein response|gamma-aminobutyric acid signaling pathway|endoplasmic reticulum unfolded protein response|circadian regulation of gene expression|response to endoplasmic reticulum stress|negati…	core promoter sequence-specific DNA binding|DNA binding|DNA binding|sequence-specific DNA binding transcription factor activity|sequence-specific DNA binding transcription factor activity|protein binding|protein C-terminus binding|	10	1.6	10.6	10	2.1	16.2	2	25	0.000505	1.3	3.1	1	0
ENSG00000171720	HDAC3	histone deacetylase 3	histone deacetylase complex|nucleus|nucleus|nucleoplasm|cytoplasm|spindle microtubule|transcriptional repressor complex|	negative regulation of transcription from RNA polymerase II promoter|negative regulation of transcription from RNA polymerase II promoter|transcription, DNA-templated|protein deacetylation|Notch signaling pathway|regulation of mitotic cell cycle|chromatin modification|circadian regulation of gene expression|regulation of multicellular organism growth|negative regulation of apoptotic process|cellu…	chromatin binding|transcription corepressor activity|transcription corepressor activity|histone deacetylase activity|histone deacetylase activity|protein binding|transcription factor binding|transcription factor binding|enzyme binding|cyclin binding|chromatin DNA binding|NAD-dependent histone deacetylase activity (H3-K14 specific)|protein deacetylase activity|histone deacetylase binding|NAD-depen…	10	-0.7	15.3	10	-1.1	12	-0.9	25	0.000505	-1.3	-0.5	1	0
ENSG00000116750	UCHL5	ubiquitin carboxyl-terminal hydrolase L5	proteasome complex|nucleus|cytosol|Ino80 complex|Ino80 complex|	DNA repair|DNA recombination|transcription, DNA-templated|regulation of transcription, DNA-templated|ubiquitin-dependent protein catabolic process|transforming growth factor beta receptor signaling pathway|negative regulation of endopeptidase activity|protein deubiquitination|lateral ventricle development|negative regulation of transforming growth factor beta receptor signaling pathway|midbrain d…	ubiquitin-specific protease activity|endopeptidase inhibitor activity|protein binding|omega peptidase activity|poly(A) RNA binding|proteasome binding|	10	-0.8	20.3	10	-0.7	5.05	-0.8	24.9	0.000515	-1.3	-0.5	1	0
ENSG00000113460	BRIX1	BRX1, biogenesis of ribosomes, homolog (S. cerevisiae)	nucleus|nucleolus|	ribosome biogenesis|	poly(A) RNA binding|	9	-1	19.4	10	-1.3	6.32	-1	24.8	0.00052	-1.6	-0.7	1	0
ENSG00000114942	EEF1B2	eukaryotic translation elongation factor 1 beta 2	cytosol|eukaryotic translation elongation factor 1 complex|	translation|translational elongation|translational elongation|gene expression|cellular protein metabolic process|	translation elongation factor activity|protein binding|	10	-1.1	14.9	10	-0.7	11.6	-1	24.8	0.00052	-1.5	-0.6	1	0
ENSG00000142937	RPS8	ribosomal protein S8	nucleus|cytoplasm|cytosol|membrane|cytosolic small ribosomal subunit|cytosolic small ribosomal subunit|ribonucleoprotein complex|extracellular vesicular exosome|	nuclear-transcribed mRNA catabolic process, nonsense-mediated decay|maturation of SSU-rRNA from tricistronic rRNA transcript (SSU-rRNA, 5.8S rRNA, LSU-rRNA)|translation|translation|translation|translational initiation|translational elongation|translational termination|SRP-dependent cotranslational protein targeting to membrane|gene expression|viral process|RNA metabolic process|mRNA metabolic pro…	structural constituent of ribosome|poly(A) RNA binding|	10	-1.1	9.83	10	-1.5	15.8	-1.3	24.7	0.000535	-2	-0.7	0	0
ENSG00000155827	RNF20	ring finger protein 20, E3 ubiquitin protein ligase	ubiquitin ligase complex|nucleus|nucleolus|HULC complex|	protein polyubiquitination|regulation of transcription, DNA-templated|ubiquitin-dependent protein catabolic process|histone monoubiquitination|negative regulation of cell migration|positive regulation of histone methylation|histone H2B ubiquitination|positive regulation of transcription, DNA-templated|	p53 binding|chromatin binding|transcription coactivator activity|ubiquitin-protein transferase activity|ubiquitin-protein transferase activity|protein binding|zinc ion binding|ligase activity|ubiquitin protein ligase binding|histone binding|	10	-0.9	13.4	10	-0.6	12	-0.9	24.6	0.000555	-1.4	-0.5	0	0
ENSG00000184276	DEFB108B	defensin, beta 108B	extracellular region|	defense response to bacterium|	None	10	-1.5	24.2	10	-0.4	2.94	-1.3	24.5	0.00057	-2.2	-0.7	0	0
ENSG00000135213	POM121C	POM121 transmembrane nucleoporin C	nuclear pore|endoplasmic reticulum membrane|nuclear membrane|	protein transport|mRNA transport|	protein binding|	10	-0.8	16.6	10	-1.7	10.2	-0.9	24.5	0.00057	-1.8	-0.5	0	0
ENSG00000104147	OIP5	Opa interacting protein 5	chromosome, centromeric region|chromatin|nucleus|nucleoplasm|cytoplasm|chromocenter|Cajal body|	nucleosome assembly|mitotic nuclear division|cell communication|centromere-specific nucleosome assembly|	protein binding|	10	-0.8	12.8	10	-0.9	12.2	-0.9	24.4	0.000585	-1.4	-0.6	0	0
ENSG00000010256	UQCRC1	ubiquinol-cytochrome c reductase core protein I	mitochondrion|mitochondrial inner membrane|mitochondrial respiratory chain|mitochondrial respiratory chain complex III|	oxidative phosphorylation|mitochondrial electron transport, ubiquinol to cytochrome c|aerobic respiration|response to activity|respiratory electron transport chain|response to alkaloid|cellular metabolic process|small molecule metabolic process|oxidation-reduction process|hydrogen ion transmembrane transport|	ubiquinol-cytochrome-c reductase activity|protein complex binding|metal ion binding|	10	-0.4	6.34	10	-1	21.8	-0.9	24.4	0.000585	-1.4	-0.5	0	0
ENSG00000188372	ZP3	zona pellucida glycoprotein 3 (sperm receptor)	acrosomal vesicle|outer acrosomal membrane|extracellular region|proteinaceous extracellular matrix|extracellular space|cytoplasm|multivesicular body|endoplasmic reticulum|Golgi apparatus|plasma membrane|integral component of membrane|secretory granule|extracellular matrix|perinuclear region of cytoplasm|	positive regulation of type IV hypersensitivity|blastocyst formation|humoral immune response mediated by circulating immunoglobulin|positive regulation of leukocyte migration|positive regulation of humoral immune response|manganese ion transport|intracellular protein transport|single fertilization|binding of sperm to zona pellucida|binding of sperm to zona pellucida|binding of sperm to zona pellu…	signal transducer activity|manganese ion transmembrane transporter activity|protein binding|store-operated calcium channel activity|carbohydrate binding|acrosin binding|	10	-0.7	12.9	10	-0.7	11.9	-0.7	24.4	0.000585	-1	-0.4	0	0
ENSG00000169249	ZRSR2	zinc finger (CCCH type), RNA-binding motif and serine/arginine rich 2	U12-type spliceosomal complex|	spliceosomal complex assembly|mRNA splicing, via spliceosome|RNA splicing|	nucleotide binding|protein binding|pre-mRNA 3'-splice site binding|metal ion binding|	10	-0.7	10.5	10	-0.8	14.3	-0.8	24.3	0.0006	-1.1	-0.5	0	0
ENSG00000007202	KIAA0100	KIAA0100	extracellular region|	None	None	10	1.2	20.1	10	0.5	6.58	1.1	24.3	0.0006	0.5	1.5	0	0
ENSG00000108963	DPH1	diphthamide biosynthesis 1	nucleus|cytoplasm|	translation|cell proliferation|peptidyl-diphthamide biosynthetic process from peptidyl-histidine|	None	10	0.7	13.7	10	0.6	11.2	0.6	24.3	0.0006	0.4	1	0	0
ENSG00000105821	DNAJC2	DnaJ (Hsp40) homolog, subfamily C, member 2	nucleus|cytoplasm|cytosol|nuclear membrane|	DNA replication|transcription, DNA-templated|chromatin modification|negative regulation of cell growth|positive regulation of transcription, DNA-templated|'de novo' cotranslational protein folding|negative regulation of DNA biosynthetic process|	DNA binding|chromatin binding|Hsp70 protein binding|histone binding|ubiquitin binding|poly(A) RNA binding|	10	-0.8	16.2	10	-0.4	9.95	-0.7	24.1	0.00063	-1	-0.4	0	0
ENSG00000145743	FBXL17	F-box and leucine-rich repeat protein 17	None	None	None	10	1.9	21.6	10	0.7	7.42	0.9	24.1	0.00063	0.6	2.3	0	0
ENSG00000055130	CUL1	cullin 1	nucleoplasm|cytosol|SCF ubiquitin ligase complex|SCF ubiquitin ligase complex|cullin-RING ubiquitin ligase complex|	G1/S transition of mitotic cell cycle|G2/M transition of mitotic cell cycle|mitotic cell cycle|protein monoubiquitination|cell cycle arrest|Notch signaling pathway|cell proliferation|negative regulation of cell proliferation|organ morphogenesis|viral process|protein ubiquitination|anaphase-promoting complex-dependent proteasomal ubiquitin-dependent protein catabolic process|SCF-dependent proteaso…	protein binding|ubiquitin protein ligase binding|	10	-1.5	15.1	10	-2.1	11.5	-1.9	24.1	0.00063	-3	-0.8	0	0
ENSG00000159352	PSMD4	proteasome (prosome, macropain) 26S subunit, non-ATPase, 4	proteasome complex|nucleus|nucleoplasm|cytoplasm|cytosol|proteasome regulatory particle, base subcomplex|proteasome accessory complex|	G1/S transition of mitotic cell cycle|protein polyubiquitination|mitotic cell cycle|antigen processing and presentation of peptide antigen via MHC class I|antigen processing and presentation of exogenous peptide antigen via MHC class I, TAP-dependent|regulation of cellular amino acid metabolic process|apoptotic process|DNA damage response, signal transduction by p53 class mediator resulting in ce…	protein binding|identical protein binding|poly(A) RNA binding|	9	1.1	20.8	9	0.9	3.96	1.1	24	0.00065	0.7	1.6	0	0
ENSG00000115946	PNO1	partner of NOB1 homolog (S. cerevisiae)	nucleus|nucleolus|	None	poly(A) RNA binding|	10	-2.1	23.8	10	-0.5	6.66	-0.7	24	0.00065	-2.9	-0.4	0	0
ENSG00000168286	THAP11	THAP domain containing 11	nucleus|cytoplasm|intercellular bridge|	transcription, DNA-templated|regulation of transcription, DNA-templated|	DNA binding|protein binding|zinc ion binding|	10	2	13.7	9	0.9	13.8	1	23.9	0.000675	0.5	2.4	0	0
ENSG00000108753	HNF1B	HNF1 homeobox B	nucleus|transcription factor complex|	negative regulation of transcription from RNA polymerase II promoter|endodermal cell fate specification|kidney development|kidney development|inner cell mass cell differentiation|transcription from RNA polymerase II promoter|response to glucose|anterior/posterior pattern specification|insulin secretion|regulation of Wnt signaling pathway|hindbrain development|endocrine pancreas development|endocr…	DNA binding|sequence-specific DNA binding transcription factor activity|RNA polymerase II distal enhancer sequence-specific DNA binding transcription factor activity|protein binding|protein homodimerization activity|protein homodimerization activity|sequence-specific DNA binding|transcription regulatory region DNA binding|protein heterodimerization activity|	8	0.5	4.75	8	1.1	22.6	1	23.9	0.000675	0.6	1.6	0	0
ENSG00000168566	SNRNP48	small nuclear ribonucleoprotein 48kDa (U11/U12)	U12-type spliceosomal complex|	mRNA processing|RNA splicing|	metal ion binding|	10	-1.6	25.7	10	0.9	9.13	-1.5	23.8	0.000695	-2.6	-1	0	0
ENSG00000105819	PMPCB	peptidase (mitochondrial processing) beta	mitochondrial inner membrane|mitochondrial matrix|	proteolysis|protein targeting to mitochondrion|cellular protein metabolic process|	metalloendopeptidase activity|metal ion binding|	9	0.5	1.44	9	-2.2	26.7	-2.2	23.8	0.000695	-3.7	-1.2	0	0
ENSG00000139343	SNRPF	small nuclear ribonucleoprotein polypeptide F	nucleoplasm|spliceosomal complex|U7 snRNP|U1 snRNP|U4 snRNP|U12-type spliceosomal complex|cytosol|cytosol|small nuclear ribonucleoprotein complex|methylosome|pICln-Sm protein complex|SMN-Sm protein complex|catalytic step 2 spliceosome|	spliceosomal snRNP assembly|spliceosomal snRNP assembly|mRNA splicing, via spliceosome|mRNA splicing, via spliceosome|transcription from RNA polymerase II promoter|termination of RNA polymerase II transcription|histone mRNA metabolic process|RNA splicing|RNA splicing|gene expression|RNA metabolic process|mRNA 3'-end processing|ncRNA metabolic process|	RNA binding|protein binding|	7	-2.1	20.4	7	-0.9	8.03	-2	23.8	0.000695	-3.7	-1.6	0	0
ENSG00000116251	RPL22	ribosomal protein L22	nucleus|cytoplasm|cytosol|cytosolic large ribosomal subunit|ribonucleoprotein complex|extracellular vesicular exosome|	nuclear-transcribed mRNA catabolic process, nonsense-mediated decay|translation|translation|translational initiation|translational elongation|translational termination|SRP-dependent cotranslational protein targeting to membrane|gene expression|viral process|RNA metabolic process|mRNA metabolic process|viral life cycle|viral transcription|cellular protein metabolic process|alpha-beta T cell differ…	RNA binding|structural constituent of ribosome|protein binding|heparin binding|poly(A) RNA binding|	10	-1.9	20.9	10	-1.3	4.58	-1.4	23.7	0.00071	-2.6	-0.6	0	0
ENSG00000204628	GNB2L1	guanine nucleotide binding protein (G protein), beta polypeptide 2-like 1	phagocytic cup|nucleus|cytoplasm|mitochondrion|cytosol|cytoskeleton|small ribosomal subunit|dendrite|midbody|neuronal cell body|perikaryon|perinuclear region of cytoplasm|extracellular vesicular exosome|	positive regulation of protein phosphorylation|activation of cysteine-type endopeptidase activity involved in apoptotic process|cell cycle|gastrulation|negative regulation of gene expression|viral process|negative regulation of translation|negative regulation of Wnt signaling pathway|negative regulation of cell growth|positive regulation of cell migration|positive regulation of cAMP catabolic pro…	protein kinase C binding|receptor binding|protein binding|ion channel inhibitor activity|cysteine-type endopeptidase activator activity involved in apoptotic process|enzyme binding|protein phosphatase binding|protein tyrosine kinase inhibitor activity|receptor tyrosine kinase binding|protein complex scaffold|SH2 domain binding|protein homodimerization activity|poly(A) RNA binding|	10	2.1	17.9	8	1.9	6.35	2	23.7	0.00071	1	3.2	0	0
ENSG00000109911	ELP4	elongator acetyltransferase complex subunit 4	cytoplasm|transcription elongation factor complex|DNA-directed RNA polymerase II, holoenzyme|Elongator holoenzyme complex|	chromatin organization|regulation of transcription from RNA polymerase II promoter|regulation of transcription from RNA polymerase II promoter|transcription elongation from RNA polymerase II promoter|histone acetylation|regulation of protein kinase activity|	histone acetyltransferase activity|protein binding|phosphorylase kinase regulator activity|	10	2.4	23.1	10	1	3.91	2.4	23.6	0.000735	0.5	4.4	0	0
ENSG00000258881	AC007040.11	N/A	None	None	None	10	-0.4	3.02	10	-0.6	21.5	-0.6	23.6	0.000735	-1	-0.4	0	0
ENSG00000172270	BSG	basigin (Ok blood group)	Golgi membrane|acrosomal membrane|mitochondrion|plasma membrane|integral component of plasma membrane|membrane|sarcolemma|melanosome|membrane raft|extracellular vesicular exosome|	pyruvate metabolic process|cell surface receptor signaling pathway|embryo implantation|blood coagulation|extracellular matrix disassembly|extracellular matrix organization|odontogenesis of dentin-containing tooth|response to peptide hormone|cellular metabolic process|small molecule metabolic process|response to mercury ion|decidualization|leukocyte migration|response to cAMP|protein targeting to …	protein binding|mannose binding|	10	0.7	19	10	0.4	5.92	0.6	23.5	0.00076	0.4	1.2	0	0
ENSG00000144028	SNRNP200	small nuclear ribonucleoprotein 200kDa (U5)	nucleus|nucleoplasm|spliceosomal complex|U5 snRNP|membrane|catalytic step 2 spliceosome|	cis assembly of pre-catalytic spliceosome|mRNA splicing, via spliceosome|mRNA splicing, via spliceosome|mRNA splicing, via spliceosome|osteoblast differentiation|ATP catabolic process|RNA splicing|gene expression|	ATP-dependent RNA helicase activity|protein binding|ATP binding|ATP-dependent helicase activity|identical protein binding|poly(A) RNA binding|	10	-0.8	9.19	9	-1.2	16	-1	23.5	0.00076	-1.6	-0.7	0	0
ENSG00000184203	PPP1R2	protein phosphatase 1, regulatory (inhibitor) subunit 2	None	glycogen metabolic process|generation of precursor metabolites and energy|regulation of signal transduction|negative regulation of catalytic activity|negative regulation of catalytic activity|regulation of phosphoprotein phosphatase activity|	protein serine/threonine phosphatase inhibitor activity|protein binding|	10	-0.6	11.4	10	-1.4	13.6	-0.7	23.5	0.00076	-1.4	-0.4	0	0
ENSG00000254462	TMX2-CTNND1	TMX2-CTNND1 readthrough (NMD candidate)	None	None	None	5	1	12.6	5	2.6	16	2.4	23.5	0.00076	1.3	4.2	0	0
ENSG00000174276	ZNHIT2	zinc finger, HIT-type containing 2	None	None	metal ion binding|	7	1.9	12.4	7	-1	18	-1	23.4	0.0008	-1.7	-0.7	0	0
ENSG00000100804	PSMB5	proteasome (prosome, macropain) subunit, beta type, 5	proteasome complex|nucleus|nucleoplasm|cytosol|proteasome core complex|extracellular vesicular exosome|	G1/S transition of mitotic cell cycle|protein polyubiquitination|mitotic cell cycle|antigen processing and presentation of peptide antigen via MHC class I|antigen processing and presentation of exogenous peptide antigen via MHC class I, TAP-dependent|regulation of cellular amino acid metabolic process|apoptotic process|DNA damage response, signal transduction by p53 class mediator resulting in ce…	threonine-type endopeptidase activity|protein binding|	6	-1.3	5.83	7	-2.2	19.6	-2.1	23.4	0.0008	-3.9	-1.4	0	0
ENSG00000131747	TOP2A	topoisomerase (DNA) II alpha 170kDa	nuclear chromosome|condensed chromosome|nucleus|nucleoplasm|nucleoplasm|nucleolus|centriole|DNA topoisomerase complex (ATP-hydrolyzing)|viral integration complex|protein complex|	mitotic cell cycle|resolution of meiotic recombination intermediates|sister chromatid segregation|ATP catabolic process|ATP catabolic process|DNA replication|DNA topological change|DNA ligation|DNA unwinding involved in DNA replication|DNA repair|mitotic recombination|cellular response to DNA damage stimulus|chromosome segregation|apoptotic chromosome condensation|embryonic cleavage|positive regu…	magnesium ion binding|DNA binding|chromatin binding|DNA topoisomerase type II (ATP-hydrolyzing) activity|protein kinase C binding|protein binding|ATP binding|protein C-terminus binding|DNA-dependent ATPase activity|drug binding|DNA binding, bending|enzyme binding|protein homodimerization activity|histone deacetylase binding|ubiquitin binding|poly(A) RNA binding|protein heterodimerization activity|	9	1.6	14.4	8	1.6	9.32	1.6	23.4	0.0008	1.2	2.6	0	0
ENSG00000122958	VPS26A	vacuolar protein sorting 26 homolog A (S. pombe)	endosome|cytosol|cytosol|endosome membrane|vesicle|intracellular membrane-bounded organelle|extracellular vesicular exosome|	protein transport|retrograde transport, endosome to Golgi|	protein binding|protein transporter activity|	10	-0.8	7.85	10	-1.1	16.8	-1	23.4	0.0008	-1.6	-0.6	0	0
ENSG00000204003	LCN6	lipocalin 6	extracellular region|	single fertilization|	None	10	-1.9	19.4	10	-1.8	4.34	-1.8	23.3	0.00084	-3.1	-1.2	0	0
ENSG00000175224	ATG13	autophagy related 13	pre-autophagosomal structure|pre-autophagosomal structure|cytosol|Atg1p signaling complex|ULK1-ATG13-FIP200 complex|	autophagic vacuole assembly|	protein binding|protein kinase binding|	10	-1	10.2	10	-1.1	13.5	-1.1	23.3	0.00084	-1.6	-0.7	0	0
ENSG00000148843	PDCD11	programmed cell death 11	nucleus|nucleolus|cytosol|	rRNA processing|mRNA processing|	protein binding|transcription factor binding|poly(A) RNA binding|	8	-1.1	6.37	10	-1.9	19.4	-1.7	23.2	0.000855	-2.6	-1	0	0
ENSG00000112473	SLC39A7	solute carrier family 39 (zinc transporter), member 7	endoplasmic reticulum membrane|Golgi apparatus|membrane|integral component of membrane|	zinc ion transport|transmembrane transport|	protein binding|metal ion transmembrane transporter activity|	10	-1.5	10.5	10	-1.6	13	-1.6	23.1	0.00087	-2.5	-0.9	0	0
ENSG00000181827	RFX7	regulatory factor X, 7	nucleus|	regulation of transcription, DNA-templated|	DNA binding|	10	-0.5	13.3	10	-0.5	10.2	-0.5	23.1	0.00087	-1	-0.3	0	0
ENSG00000115484	CCT4	chaperonin containing TCP1, subunit 4 (delta)	zona pellucida receptor complex|nucleus|cytoplasm|centrosome|cytosol|chaperonin-containing T-complex|microtubule|melanosome|cell body|extracellular vesicular exosome|	protein folding|binding of sperm to zona pellucida|cellular protein metabolic process|'de novo' posttranslational protein folding|	protein binding|ATP binding|poly(A) RNA binding|unfolded protein binding|	6	-0.6	5.45	8	-1.2	20.2	-1.1	23.1	0.00087	-1.8	-0.7	0	0
ENSG00000102030	NAA10	N(alpha)-acetyltransferase 10, NatA catalytic subunit	intracellular|nucleus|nucleolus|cytoplasm|membrane|NatA complex|	DNA packaging|N-terminal protein amino acid acetylation|internal protein amino acid acetylation|	peptide alpha-N-acetyltransferase activity|protein binding|N-acetyltransferase activity|acetyltransferase activity|ribosome binding|	9	-1.2	12.7	8	-0.7	11.4	-1	23.1	0.00087	-1.6	-0.6	0	0
ENSG00000112658	SRF	serum response factor (c-fos serum response element-binding transcription factor)	nuclear chromatin|nucleus|cytoplasm|	patterning of blood vessels|response to hypoxia|mesoderm formation|neuron migration|trophectodermal cell differentiation|heart looping|morphogenesis of an epithelial sheet|cell migration involved in sprouting angiogenesis|positive regulation of transcription from RNA polymerase II promoter involved in myocardial precursor cell differentiation|transcription from RNA polymerase II promoter|cell-mat…	RNA polymerase II core promoter proximal region sequence-specific DNA binding|RNA polymerase II core promoter sequence-specific DNA binding transcription factor activity|RNA polymerase II transcription factor binding transcription factor activity|RNA polymerase II core promoter proximal region sequence-specific DNA binding transcription factor activity involved in positive regulation of transcrip…	10	-0.9	2.69	10	-2.2	23.7	-2.2	23.1	0.00087	-3.5	-0.8	0	0
ENSG00000167658	EEF2	eukaryotic translation elongation factor 2	nucleus|cytosol|polysome|membrane|ribonucleoprotein complex|extracellular vesicular exosome|	GTP catabolic process|translation|translational elongation|cell death|gene expression|positive regulation of gene expression|cellular protein metabolic process|positive regulation of translation|	translation elongation factor activity|GTPase activity|GTP binding|translation activator activity|protein kinase binding|poly(A) RNA binding|	10	0.7	9.08	10	0.8	14.6	0.7	23	0.0009	0.4	1.1	0	0
ENSG00000136273	HUS1	HUS1 checkpoint homolog (S. pombe)	nucleus|nucleoplasm|nucleolus|cytoplasm|checkpoint clamp complex|	DNA damage checkpoint|double-strand break repair via homologous recombination|regulation of protein phosphorylation|DNA replication|DNA repair|protein phosphorylation|cellular response to DNA damage stimulus|mitotic cell cycle checkpoint|negative regulation of DNA replication|response to UV|embryo development|cellular response to ionizing radiation|	protein binding|	10	-0.7	3.59	10	-1	20.3	-0.8	22.9	0.00095	-1.4	-0.6	0	0
ENSG00000112130	RNF8	ring finger protein 8, E3 ubiquitin protein ligase	ubiquitin ligase complex|chromosome, telomeric region|nucleus|nucleolus|midbody|site of double-strand break|	double-strand break repair|double-strand break repair via nonhomologous end joining|ubiquitin-dependent protein catabolic process|cellular response to DNA damage stimulus|mitotic nuclear division|spermatid development|response to ionizing radiation|histone H2A ubiquitination|histone H2B ubiquitination|interstrand cross-link repair|histone exchange|isotype switching|positive regulation of DNA repa…	chromatin binding|ubiquitin-protein transferase activity|protein binding|zinc ion binding|acid-amino acid ligase activity|ubiquitin protein ligase binding|histone binding|protein homodimerization activity|	10	-0.8	15.6	10	-0.7	8.04	-0.8	22.9	0.00095	-1.2	-0.5	0	0
ENSG00000130311	DDA1	DET1 and DDB1 associated 1	None	None	None	10	-0.6	16	10	-0.6	7.28	-0.6	22.9	0.00095	-1.1	-0.3	0	0
ENSG00000100316	RPL3	ribosomal protein L3	nucleus|nucleolus|cytoplasm|cytosol|cytosolic large ribosomal subunit|extracellular vesicular exosome|	nuclear-transcribed mRNA catabolic process, nonsense-mediated decay|translation|translation|translational initiation|translational elongation|translational termination|SRP-dependent cotranslational protein targeting to membrane|gene expression|viral process|RNA metabolic process|mRNA metabolic process|viral life cycle|viral transcription|cellular protein metabolic process|cellular response to int…	RNA binding|structural constituent of ribosome|poly(A) RNA binding|	8	-2	10.8	8	-1.6	13.6	-1.9	22.8	0.00097	-3.4	-1.2	0	0
ENSG00000128604	IRF5	interferon regulatory factor 5	nucleus|cytoplasm|cytosol|	transcription, DNA-templated|cytokine-mediated signaling pathway|response to peptidoglycan|response to muramyl dipeptide|positive regulation of interferon-alpha production|positive regulation of interferon-beta production|positive regulation of interleukin-12 production|positive regulation of apoptotic process|positive regulation of transcription from RNA polymerase II promoter|defense response t…	regulatory region DNA binding|sequence-specific DNA binding transcription factor activity|protein binding|	10	-0.8	12.7	10	-1.7	12.1	-0.8	22.8	0.00097	-1.8	-0.5	0	0
ENSG00000161888	SPC24	SPC24, NDC80 kinetochore complex component	condensed chromosome kinetochore|nucleus|nucleolus|cytosol|Ndc80 complex|	mitotic cell cycle|mitotic nuclear division|	protein binding|	8	1.3	9.26	9	-1	19.1	-0.8	22.8	0.00097	-1.5	-0.5	0	0
ENSG00000132432	SEC61G	Sec61 gamma subunit	endoplasmic reticulum membrane|membrane|integral component of membrane|	antigen processing and presentation of peptide antigen via MHC class I|antigen processing and presentation of exogenous peptide antigen via MHC class I, TAP-dependent|translation|SRP-dependent cotranslational protein targeting to membrane|gene expression|antigen processing and presentation of exogenous peptide antigen via MHC class I|cellular protein metabolic process|protein targeting to ER|prot…	protein transporter activity|P-P-bond-hydrolysis-driven protein transmembrane transporter activity|	10	-1.1	24.9	10	0.9	7.25	-1.1	22.8	0.00097	-1.7	-0.7	0	0
ENSG00000143155	TIPRL	TOR signaling pathway regulator	cytoplasm|intracellular membrane-bounded organelle|	DNA damage checkpoint|negative regulation of protein phosphatase type 2A activity|	protein binding|	10	-0.9	20.7	10	-0.5	4.65	-0.8	22.8	0.00097	-1.3	-0.5	0	0
ENSG00000131368	MRPS25	mitochondrial ribosomal protein S25	mitochondrion|ribosome|	None	None	10	-0.9	12.3	10	-0.5	12.5	-0.7	22.8	0.00097	-1.1	-0.4	0	0
ENSG00000135972	MRPS9	mitochondrial ribosomal protein S9	nucleolus|mitochondrion|mitochondrial small ribosomal subunit|	translation|DNA damage response, detection of DNA damage|peptide biosynthetic process|	structural constituent of ribosome|protein binding|poly(A) RNA binding|	10	-0.3	0.984	10	-2.7	25.8	-2.7	22.7	0.00098	-5	-0.8	0	0
ENSG00000084463	WBP11	WW domain binding protein 11	nucleus|cytoplasm|nuclear speck|	rRNA processing|mRNA processing|RNA splicing|regulation of catalytic activity|	single-stranded DNA binding|protein binding|protein phosphatase type 1 regulator activity|poly(A) RNA binding|WW domain binding|	9	0.6	6.56	10	3	23.3	0.4	22.7	0.00098	0.3	5.3	0	0
ENSG00000198176	TFDP1	transcription factor Dp-1	nucleoplasm|transcription factor complex|	G1/S transition of mitotic cell cycle|mitotic cell cycle|transcription, DNA-templated|regulation of transcription from RNA polymerase II promoter|transcription initiation from RNA polymerase II promoter|apoptotic process|transforming growth factor beta receptor signaling pathway|Notch signaling pathway|cell proliferation|gene expression|positive regulation of transcription from RNA polymerase II …	DNA binding|sequence-specific DNA binding transcription factor activity|transcription coactivator activity|protein binding|transcription factor binding|protein domain specific binding|	10	-0.5	9.8	10	-1.2	19.4	-1.1	22.7	0.00098	-1.7	-0.5	0	0
ENSG00000164556	FAM183B	acyloxyacyl hydrolase (neutrophil)	None	None	None	10	-1.5	18.1	10	-0.9	7	-1.3	22.6	0.00101	-2.2	-0.7	0	0
ENSG00000127951	FGL2	fibrinogen-like 2	fibrinogen complex|extracellular vesicular exosome|	None	None	10	-0.3	1.68	10	-2.2	25.7	-2.2	22.6	0.00101	-3.9	-0.7	0	0
ENSG00000149554	CHEK1	checkpoint kinase 1	chromosome, telomeric region|chromatin|condensed nuclear chromosome|extracellular space|nucleus|nucleoplasm|replication fork|centrosome|cytosol|intracellular membrane-bounded organelle|	DNA damage checkpoint|DNA damage checkpoint|G2/M transition of mitotic cell cycle|DNA replication|DNA repair|cellular response to DNA damage stimulus|DNA damage induced protein phosphorylation|regulation of double-strand break repair via homologous recombination|regulation of transcription from RNA polymerase II promoter in response to UV-induced DNA damage|peptidyl-threonine phosphorylation|G2 D…	protein serine/threonine kinase activity|protein binding|ATP binding|histone kinase activity (H3-T11 specific)|	7	-1.9	15.6	7	-1.1	9.97	-1.8	22.6	0.00101	-2.8	-1.1	0	0
ENSG00000159593	NAE1	NEDD8 activating enzyme E1 subunit 1	nucleus|cytoplasm|cytosol|plasma membrane|	signal transduction|mitotic DNA replication checkpoint|regulation of apoptotic process|regulation of neuron apoptotic process|protein neddylation|protein neddylation|neuron apoptotic process|	protein binding|NEDD8 activating enzyme activity|ubiquitin protein ligase binding|protein heterodimerization activity|	10	-1.6	7.39	10	3.2	26	3.2	22.5	0.00104	1.9	6	0	0
ENSG00000112306	RPS12	ribosomal protein S12	cytosol|membrane|cytosolic small ribosomal subunit|cytosolic small ribosomal subunit|	nuclear-transcribed mRNA catabolic process, nonsense-mediated decay|translation|translation|translation|translational initiation|translational elongation|translational termination|SRP-dependent cotranslational protein targeting to membrane|gene expression|viral process|RNA metabolic process|mRNA metabolic process|viral life cycle|viral transcription|cellular protein metabolic process|	structural constituent of ribosome|poly(A) RNA binding|	7	-1.4	20.5	7	0.7	6.53	-1.3	22.5	0.00104	-2	-1.1	0	0
ENSG00000106588	PSMA2	proteasome (prosome, macropain) subunit, alpha type, 2	proteasome complex|cytoplasmic mRNA processing body|nucleus|nucleoplasm|cytosol|proteasome core complex|proteasome core complex, alpha-subunit complex|extracellular vesicular exosome|	G1/S transition of mitotic cell cycle|protein polyubiquitination|mitotic cell cycle|antigen processing and presentation of peptide antigen via MHC class I|antigen processing and presentation of exogenous peptide antigen via MHC class I, TAP-dependent|regulation of cellular amino acid metabolic process|apoptotic process|DNA damage response, signal transduction by p53 class mediator resulting in ce…	threonine-type endopeptidase activity|protein binding|	3	-1.6	9.72	7	-1.3	14.3	-1.4	22.5	0.00104	-2.6	-1	0	0
ENSG00000106355	LSM5	LSM5 homolog, U6 small nuclear RNA associated (S. cerevisiae)	nucleus|spliceosomal complex|cytosol|	nuclear-transcribed mRNA catabolic process, deadenylation-dependent decay|mRNA processing|RNA splicing|gene expression|RNA metabolic process|mRNA metabolic process|exonucleolytic nuclear-transcribed mRNA catabolic process involved in deadenylation-dependent decay|	RNA binding|protein binding|	9	-0.6	9.18	8	-1.9	16.3	-1.4	22.5	0.00104	-2.7	-0.8	0	0
ENSG00000177981	ASB8	ankyrin repeat and SOCS box containing 8	cytoplasm|	protein ubiquitination|intracellular signal transduction|	None	10	2	8.99	10	1.3	16.5	1.8	22.5	0.00104	0.7	2.7	0	0
ENSG00000163833	FBXO40	F-box protein 40	cytoplasm|	protein ubiquitination|muscle cell differentiation|	molecular_function|ubiquitin-protein transferase activity|zinc ion binding|	10	-2.2	24.8	10	-0.5	2.03	-2.2	22.4	0.00105	-4	-1.4	0	0
ENSG00000204001	LCN8	lipocalin 8	extracellular region|	transport|response to hormone|	None	10	-0.9	11.1	10	-0.6	12.2	-0.9	22.4	0.00105	-1.3	-0.4	0	0
ENSG00000203760	CENPW	centromere protein W	chromosome, centromeric region|kinetochore|condensed chromosome kinetochore|nucleolus|nuclear matrix|	mitotic cell cycle|chromosome segregation|chromosome segregation|mitotic nuclear division|centromere-specific nucleosome assembly|chromosome organization|kinetochore assembly|	DNA binding|protein binding|protein heterodimerization activity|	9	2.6	23.6	9	0.5	6.5	2.5	22.4	0.00105	0.6	5	0	0
ENSG00000242371	IGKV1-39	immunoglobulin kappa variable 1-39 (gene/pseudogene)	None	None	None	9	-0.6	10.3	9	-0.8	13.3	-0.6	22.4	0.00105	-1.1	-0.4	0	0
ENSG00000106344	RBM28	RNA binding motif protein 28	spliceosomal complex|nucleolus|	mRNA processing|RNA splicing|	nucleotide binding|poly(A) RNA binding|	10	-1.2	19.4	10	-0.8	5.47	-1.1	22.4	0.00105	-1.6	-0.6	0	0
ENSG00000196355	AC021860.1	N/A	None	None	None	10	-1.3	24.3	10	0.1	0.287	-1.2	22.4	0.00105	-2.1	-0.7	0	0
ENSG00000105849	TWISTNB	TWIST neighbor	nucleus|nucleolus|DNA-directed RNA polymerase I complex|microtubule cytoskeleton|	transcription from RNA polymerase I promoter|	RNA polymerase I activity|	8	-0.8	10.8	7	-1	12.1	-1	22.3	0.00106	-1.4	-0.5	0	0
ENSG00000149806	FAU	Finkel-Biskis-Reilly murine sarcoma virus (FBR-MuSV) ubiquitously expressed	cellular_component|extracellular space|cytosol|small ribosomal subunit|cytosolic small ribosomal subunit|	nuclear-transcribed mRNA catabolic process, nonsense-mediated decay|innate immune response in mucosa|translation|translation|translational initiation|translational elongation|translational termination|SRP-dependent cotranslational protein targeting to membrane|biological_process|gene expression|viral process|RNA metabolic process|mRNA metabolic process|viral life cycle|viral transcription|antibac…	RNA binding|structural constituent of ribosome|poly(A) RNA binding|	6	-0.6	3.23	7	-1.8	22.2	-1.7	22.3	0.00106	-2.8	-1.1	0	0
ENSG00000051596	THOC3	THO complex 3	transcription export complex|THO complex part of transcription export complex|nuclear speck|	mRNA processing|mRNA export from nucleus|RNA splicing|viral mRNA export from host cell nucleus|	RNA binding|	9	-1.6	22.5	8	-0.5	4.63	-1.6	22.3	0.00106	-2.6	-0.8	0	0
ENSG00000178028	DMAP1	DNA methyltransferase 1 associated protein 1	nucleus|nucleus|nucleoplasm|replication fork|cytoplasm|NuA4 histone acetyltransferase complex|	negative regulation of transcription from RNA polymerase II promoter|DNA repair|DNA methylation|chromatin organization|chromatin remodeling|transcription, DNA-templated|regulation of growth|positive regulation of transcription factor import into nucleus|histone H4 acetylation|histone H2A acetylation|negative regulation of transcription, DNA-templated|	RNA polymerase II repressing transcription factor binding|chromatin binding|transcription corepressor activity|protein binding|	9	-1.2	17.3	9	-0.5	9.01	-1	22.3	0.00106	-1.5	-0.5	0	0
ENSG00000170322	NFRKB	nuclear factor related to kappaB binding protein	nucleus|Ino80 complex|Ino80 complex|	DNA repair|DNA recombination|regulation of transcription, DNA-templated|transcription from RNA polymerase II promoter|inflammatory response|	protease binding|DNA binding|protein binding|	10	-0.7	7.79	10	-0.7	14.9	-0.7	22.3	0.00106	-1.1	-0.5	0	0
ENSG00000157181	C1ORF27	chromosome 1 open reading frame 27	integral component of membrane|	oxidation-reduction process|	zinc ion binding|oxidoreductase activity|	9	-0.6	14.4	10	-0.6	8.28	-0.6	22.3	0.00106	-1	-0.4	0	0
ENSG00000167283	ATP5L	ATP synthase, H+ transporting, mitochondrial Fo complex, subunit G	mitochondrial proton-transporting ATP synthase complex, coupling factor F(o)|mitochondrion|mitochondrial inner membrane|mitochondrial proton-transporting ATP synthase complex|extracellular vesicular exosome|	ATP catabolic process|respiratory electron transport chain|mitochondrial ATP synthesis coupled proton transport|mitochondrial ATP synthesis coupled proton transport|cellular metabolic process|small molecule metabolic process|	hydrogen ion transmembrane transporter activity|ATPase activity|transmembrane transporter activity|	10	-1	12.6	10	-0.6	11.5	-0.8	22.3	0.00106	-1.3	-0.4	0	0
ENSG00000264324	RP11-287D1.3	N/A	None	None	None	10	-1.3	3.29	10	-2.2	20.8	-2.2	22.2	0.00109	-3.7	-0.9	0	0
ENSG00000132661	NXT1	nuclear transport factor 2-like export factor 1	nuclear pore|cytoplasm|nuclear speck|	RNA export from nucleus|protein export from nucleus|	protein binding|Ran GTPase binding|	10	-1.6	11.2	10	-1.7	11.5	-1.6	22.2	0.00109	-2.5	-0.9	0	0
ENSG00000102384	CENPI	centromere protein I	kinetochore|nucleoplasm|cytosol|	mitotic cell cycle|nucleosome assembly|sex differentiation|centromere-specific nucleosome assembly|	protein binding|	10	0.9	14.8	10	1.4	9.1	1	22.2	0.00109	0.7	1.8	0	0
ENSG00000213030	CGB8	chorionic gonadotropin, beta polypeptide 8	None	None	None	10	-0.8	19.7	10	-0.6	3.43	-0.7	22.2	0.00109	-1.4	-0.5	0	0
ENSG00000198366	HIST1H3A	histone cluster 1, H3a	None	None	None	10	1.3	2.75	10	3	22.1	3	22.1	0.00113	2.3	6	0	0
ENSG00000076924	XAB2	XPA binding protein 2	nucleus|nucleoplasm|membrane|catalytic step 2 spliceosome|	mRNA splicing, via spliceosome|blastocyst development|DNA repair|transcription-coupled nucleotide-excision repair|transcription-coupled nucleotide-excision repair|nucleotide-excision repair|transcription, DNA-templated|	protein binding|	10	0.9	5.09	9	1.7	20.1	1.6	22.1	0.00113	1.2	2.7	0	0
ENSG00000103245	NARFL	nuclear prelamin A recognition factor-like	CIA complex|	response to hypoxia|regulation of transcription, DNA-templated|iron-sulfur cluster assembly|oxygen homeostasis|small molecule metabolic process|	metal ion binding|4 iron, 4 sulfur cluster binding|	8	-0.9	16.1	9	-1	6.4	-0.9	22.1	0.00113	-1.5	-0.6	0	0
ENSG00000116670	MAD2L2	MAD2 mitotic arrest deficient-like 2 (yeast)	nucleus|nucleoplasm|anaphase-promoting complex|cytoplasm|spindle|zeta DNA polymerase complex|	negative regulation of transcription from RNA polymerase II promoter|regulation of cell growth|DNA repair|double-strand break repair|transcription, DNA-templated|actin filament organization|mitotic nuclear division|mitotic spindle assembly checkpoint|negative regulation of epithelial to mesenchymal transition|negative regulation of transcription by competitive promoter binding|positive regulation…	RNA polymerase II activating transcription factor binding|protein binding|JUN kinase binding|	10	-2.7	7.06	10	-1.8	18.6	-2.5	22	0.00119	-3.9	-1.2	0	0
ENSG00000108344	PSMD3	proteasome (prosome, macropain) 26S subunit, non-ATPase, 3	proteasome complex|nucleus|nucleoplasm|cytoplasm|cytosol|membrane|proteasome accessory complex|extracellular vesicular exosome|	G1/S transition of mitotic cell cycle|protein polyubiquitination|mitotic cell cycle|antigen processing and presentation of peptide antigen via MHC class I|antigen processing and presentation of exogenous peptide antigen via MHC class I, TAP-dependent|regulation of cellular amino acid metabolic process|apoptotic process|DNA damage response, signal transduction by p53 class mediator resulting in ce…	enzyme regulator activity|	10	1.1	8.87	10	1.2	13.8	1.2	22	0.00119	0.8	1.9	0	0
ENSG00000137225	CAPN11	calpain 11	acrosomal vesicle|cytoplasm|	proteolysis|	calcium-dependent cysteine-type endopeptidase activity|calcium ion binding|peptidase activity|	10	-1.1	14.6	10	-0.7	8.27	-0.8	22	0.00119	-1.4	-0.5	0	0
ENSG00000114388	NPRL2	nitrogen permease regulator-like 2 (S. cerevisiae)	None	protein phosphorylation|negative regulation of kinase activity|positive regulation of GTPase activity|	protein kinase activity|GTPase activator activity|protein binding|	9	0.8	12.1	9	0.6	10.9	0.7	21.9	0.0012	0.4	1.1	0	0
ENSG00000186073	C15ORF41	chromosome 15 open reading frame 41	None	None	None	10	-0.7	10.4	10	-0.8	12.2	-0.8	21.9	0.0012	-1.2	-0.5	0	0
ENSG00000105254	TBCB	tubulin folding cofactor B	nucleus|cytoplasm|microtubule|microtubule cytoskeleton|	nervous system development|cell differentiation|cellular protein metabolic process|'de novo' posttranslational protein folding|	protein binding|	10	-1.2	10.4	10	-1.6	12.5	-1.4	21.9	0.0012	-2.3	-0.8	0	0
ENSG00000241468	ATP5J2	ATP synthase, H+ transporting, mitochondrial Fo complex, subunit F2	nucleus|mitochondrial inner membrane|mitochondrial proton-transporting ATP synthase complex|mitochondrial proton-transporting ATP synthase complex|integral component of membrane|proton-transporting ATP synthase complex, coupling factor F(o)|extracellular vesicular exosome|	ATP catabolic process|proton transport|respiratory electron transport chain|mitochondrial ATP synthesis coupled proton transport|mitochondrial ATP synthesis coupled proton transport|cellular metabolic process|small molecule metabolic process|	ATPase activity|transmembrane transporter activity|	9	-0.9	16.7	9	-0.7	5.76	-0.9	21.9	0.0012	-1.3	-0.5	0	0
ENSG00000171863	RPS7	ribosomal protein S7	nucleus|nucleolus|cytoplasm|microtubule organizing center|cytosol|ribosome|membrane|cytosolic small ribosomal subunit|cytosolic small ribosomal subunit|ribonucleoprotein complex|90S preribosome|small-subunit processome|extracellular vesicular exosome|	nuclear-transcribed mRNA catabolic process, nonsense-mediated decay|cytoplasmic translation|rRNA processing|translation|translation|translation|translational initiation|translational elongation|translational termination|SRP-dependent cotranslational protein targeting to membrane|gene expression|viral process|RNA metabolic process|mRNA metabolic process|viral life cycle|viral transcription|ribosom…	RNA binding|structural constituent of ribosome|protein binding|poly(A) RNA binding|	9	1.3	8.9	8	1.9	15.1	1.9	21.8	0.00123	1.3	2.8	0	0
ENSG00000023608	SNAPC1	small nuclear RNA activating complex, polypeptide 1, 43kDa	nucleoplasm|	regulation of transcription, DNA-templated|transcription from RNA polymerase III promoter|gene expression|	DNA binding|	9	1.3	8.95	9	-2.5	17.9	-2.4	21.8	0.00123	-4.4	-1.5	0	0
ENSG00000088986	DYNLL1	dynein, light chain, LC8-type 1	kinetochore|nucleus|cytoplasm|mitochondrion|centrosome|cytosol|cytoplasmic dynein complex|microtubule|plasma membrane|COP9 signalosome|membrane|extracellular vesicular exosome|mitotic spindle|	G2/M transition of mitotic cell cycle|mitotic cell cycle|transcription, DNA-templated|regulation of transcription, DNA-templated|transport|apoptotic process|microtubule-based process|female gamete generation|anatomical structure morphogenesis|viral process|antigen processing and presentation of exogenous peptide antigen via MHC class II|substantia nigra development|actin cytoskeleton organization…	motor activity|protein binding|protein C-terminus binding|enzyme binding|protein domain specific binding|nitric-oxide synthase regulator activity|protein homodimerization activity|	10	-0.1	0.29	10	-2.2	24.6	-2.2	21.8	0.00123	-3.5	-0.9	0	0
ENSG00000167825	OR5I1	olfactory receptor, family 5, subfamily I, member 1	plasma membrane|integral component of membrane|	signal transduction|G-protein coupled receptor signaling pathway|detection of chemical stimulus involved in sensory perception of smell|	G-protein coupled receptor activity|olfactory receptor activity|	9	-2.2	21.5	9	-1.2	2.32	-2.2	21.8	0.00123	-4	-1.5	0	0
ENSG00000124380	SNRNP27	small nuclear ribonucleoprotein 27kDa (U4/U6.U5)	cellular_component|nucleus|	mRNA processing|biological_process|RNA splicing|	nucleic acid binding|protein binding|	10	-1.3	22.7	10	-0.5	2.09	-1.3	21.7	0.00126	-2.1	-0.7	0	0
ENSG00000185359	HGS	hepatocyte growth factor-regulated tyrosine kinase substrate	cytoplasm|endosome|early endosome|cytosol|secretory granule|early endosome membrane|multivesicular body membrane|intracellular membrane-bounded organelle|extracellular vesicular exosome|	intracellular protein transport|signal transduction|epidermal growth factor receptor signaling pathway|negative regulation of cell proliferation|endosome to lysosome transport|endosomal transport|endosomal transport|negative regulation of epidermal growth factor receptor signaling pathway|regulation of protein catabolic process|negative regulation of JAK-STAT cascade|membrane organization|	protein binding|protein domain specific binding|metal ion binding|	10	1.5	13.5	10	1.5	8.59	1.5	21.7	0.00126	1.2	2.5	0	0
ENSG00000189043	NDUFA4	NADH dehydrogenase (ubiquinone) 1 alpha subcomplex, 4, 9kDa	mitochondrion|mitochondrial inner membrane|mitochondrial respiratory chain complex I|mitochondrial respiratory chain complex I|mitochondrial respiratory chain complex IV|extracellular vesicular exosome|	mitochondrial electron transport, NADH to ubiquinone|respiratory electron transport chain|cellular metabolic process|small molecule metabolic process|hydrogen ion transmembrane transport|	cytochrome-c oxidase activity|NADH dehydrogenase (ubiquinone) activity|protein complex binding|	7	-0.6	13.1	8	-1.5	13.3	-1.3	21.7	0.00126	-1.9	-0.5	0	0
ENSG00000101442	ACTR5	ARP5 actin-related protein 5 homolog (yeast)	nucleus|cytoplasm|Ino80 complex|	double-strand break repair|DNA recombination|transcription, DNA-templated|regulation of transcription, DNA-templated|UV-damage excision repair|	protein binding|	10	-2.1	21.3	10	-0.5	7.05	-1.9	21.7	0.00126	-3.1	-0.6	0	0
ENSG00000149428	HYOU1	hypoxia up-regulated 1	extracellular region|endoplasmic reticulum|endoplasmic reticulum lumen|membrane|extracellular vesicular exosome|endocytic vesicle lumen|	response to ischemia|response to stress|activation of signaling protein activity involved in unfolded protein response|endoplasmic reticulum unfolded protein response|cellular protein metabolic process|	ATP binding|	9	1.3	22	7	-0.8	8.87	1.4	21.7	0.00126	0.9	2.8	0	0
ENSG00000166226	CCT2	chaperonin containing TCP1, subunit 2 (beta)	zona pellucida receptor complex|cytosol|cytosol|chaperonin-containing T-complex|microtubule|cell body|extracellular vesicular exosome|	protein folding|protein folding|binding of sperm to zona pellucida|cellular protein metabolic process|'de novo' posttranslational protein folding|chaperone-mediated protein complex assembly|	protein binding|ATP binding|unfolded protein binding|	10	-1.6	18.2	9	-0.8	6.57	-1.4	21.6	0.0013	-2.5	-0.9	0	0
ENSG00000061676	NCKAP1	NCK-associated protein 1	cytosol|integral component of membrane|SCAR complex|lamellipodium membrane|extracellular vesicular exosome|	in utero embryonic development|somitogenesis|neural tube closure|apoptotic process|zygotic determination of anterior/posterior axis, embryo|central nervous system development|endoderm development|mesodermal cell migration|embryonic body morphogenesis|positive regulation of lamellipodium assembly|Rac protein signal transduction|lamellipodium assembly|establishment or maintenance of actin cytoskele…	protein binding|protein complex binding|Rac GTPase binding|	10	-1.6	13.2	10	-0.7	10.9	-0.9	21.6	0.0013	-1.9	-0.5	0	0
ENSG00000134759	ELP2	elongator acetyltransferase complex subunit 2	nucleolus|cytoplasm|cytoplasm|transcription elongation factor complex|DNA-directed RNA polymerase II, holoenzyme|Elongator holoenzyme complex|	chromatin organization|regulation of transcription from RNA polymerase II promoter|transcription elongation from RNA polymerase II promoter|regulation of JAK-STAT cascade|	DNA binding|protein kinase binding|	10	2.4	23.7	10	0.5	3.85	2.4	21.6	0.0013	1.6	4	0	0
ENSG00000137054	POLR1E	polymerase (RNA) I polypeptide E, 53kDa	nucleolus|DNA-directed RNA polymerase I complex|	transcription from RNA polymerase I promoter|rRNA transcription|	RNA polymerase I activity|DNA binding|	10	-0.8	14.2	10	-1.2	8.32	-0.8	21.6	0.0013	-1.4	-0.5	0	0
ENSG00000188529	SRSF10	serine/arginine-rich splicing factor 10	nucleus|nucleoplasm|cytoplasm|nuclear speck|	spliceosomal tri-snRNP complex assembly|RNA splicing, via transesterification reactions|mRNA splicing, via spliceosome|regulation of transcription, DNA-templated|mRNA splice site selection|mRNA export from nucleus|cytoplasmic transport|negative regulation of mRNA splicing, via spliceosome|	nucleotide binding|RNA binding|protein binding|poly(A) RNA binding|RS domain binding|unfolded protein binding|	9	1.5	23.3	9	0	0	1.5	21.6	0.0013	0.9	2.4	0	0
ENSG00000120647	CCDC77	coiled-coil domain containing 77	centrosome|membrane|	None	None	10	1.1	8.11	10	0.9	14.1	1	21.6	0.0013	0.6	1.5	0	0
ENSG00000067560	RHOA	ras homolog family member A	cytosol|cytoskeleton|plasma membrane|cell cortex|lamellipodium|cell junction|midbody|cleavage furrow|apical junction complex|extracellular vesicular exosome|	GTP catabolic process|transforming growth factor beta receptor signaling pathway|small GTPase mediated signal transduction|Rho protein signal transduction|axon guidance|blood coagulation|viral process|substantia nigra development|actin cytoskeleton organization|platelet activation|regulation of cell migration|positive regulation of cytokinesis|regulation of osteoblast proliferation|cleavage furro…	GTPase activity|protein binding|GTP binding|myosin binding|	10	1.9	17.5	10	0.6	8.49	0.8	21.6	0.0013	0.5	2.2	0	0
ENSG00000155495	MAGEC1	melanoma antigen family C, 1	None	None	protein binding|	9	-1.1	6.61	9	-1.7	17.1	-1.6	21.5	0.00131	-2.7	-1.1	0	0
ENSG00000104859	CLASRP	CLK4-associating serine/arginine rich protein	nucleus|	mRNA processing|RNA splicing|	None	10	-0.4	2.71	10	-1.5	23	-1.3	21.5	0.00131	-2.4	-0.8	0	0
ENSG00000188732	FAM221A	family with sequence similarity 221, member A	None	None	None	10	-2.2	22.9	10	-0.4	3.98	-0.7	21.5	0.00131	-3.6	-0.4	0	0
ENSG00000146021	KLHL3	kelch-like family member 3	cytosol|cytoskeleton|Cul3-RING ubiquitin ligase complex|Cul3-RING ubiquitin ligase complex|	protein ubiquitination|protein ubiquitination|protein ubiquitination involved in ubiquitin-dependent protein catabolic process|ion homeostasis|renal sodium ion absorption|protein K48-linked ubiquitination|distal tubule morphogenesis|	actin binding|structural molecule activity|protein binding|	10	0.8	3.46	10	0.9	18.4	0.9	21.5	0.00131	0.5	1.3	0	0
ENSG00000115307	AUP1	ancient ubiquitous protein 1	endoplasmic reticulum membrane|membrane|integral component of membrane|	None	protein binding|	10	-0.8	9.26	10	-1.3	15.2	-1.2	21.5	0.00131	-1.7	-0.7	0	0
ENSG00000153037	SRP19	signal recognition particle 19kDa	nucleus|nucleolus|cytoplasm|mitochondrion|signal recognition particle, endoplasmic reticulum targeting|cytosol|	translation|cotranslational protein targeting to membrane|SRP-dependent cotranslational protein targeting to membrane|gene expression|response to drug|cellular protein metabolic process|	7S RNA binding|poly(A) RNA binding|	8	-1	14.8	10	-1	7.16	-1	21.5	0.00131	-1.5	-0.6	0	0
ENSG00000160844	GATS	GATS, stromal antigen 3 opposite strand	None	None	None	10	-0.5	2.84	10	-0.8	19.4	-0.7	21.5	0.00131	-1.2	-0.4	0	0
ENSG00000115286	NDUFS7	NADH dehydrogenase (ubiquinone) Fe-S protein 7, 20kDa (NADH-coenzyme Q reductase)	mitochondrial inner membrane|mitochondrial respiratory chain complex I|mitochondrial respiratory chain complex I|mitochondrial respiratory chain complex I|neuron projection|neuronal cell body|synaptic membrane|	mitochondrial electron transport, NADH to ubiquinone|respiratory electron transport chain|mitochondrial respiratory chain complex I assembly|cellular metabolic process|small molecule metabolic process|	protease binding|NADH dehydrogenase activity|protein binding|NADH dehydrogenase (ubiquinone) activity|oxidoreductase activity, acting on NAD(P)H, quinone or similar compound as acceptor|metal ion binding|quinone binding|4 iron, 4 sulfur cluster binding|	10	-0.4	5.94	10	-0.6	16.1	-0.6	21.5	0.00131	-1.1	-0.4	0	0
ENSG00000258834	DUX4L4	double homeobox 4 like 4	None	None	None	8	-1	22.9	9	-0.3	1.38	-0.9	21.5	0.00131	-1.7	-0.6	0	0
ENSG00000108255	CRYBA1	crystallin, beta A1	nucleus|cytoplasm|	lens development in camera-type eye|visual perception|visual perception|	molecular_function|structural constituent of eye lens|protein binding|protein homodimerization activity|	10	2	13.2	10	1.3	11	1.9	21.5	0.00131	1	3.1	0	0
ENSG00000090861	AARS	alanyl-tRNA synthetase	cytoplasm|cytosol|membrane|extracellular vesicular exosome|	hair follicle development|tRNA modification|tRNA aminoacylation for protein translation|alanyl-tRNA aminoacylation|regulation of translational fidelity|protein folding|tRNA processing|cell death|gene expression|cerebellar Purkinje cell layer development|endoplasmic reticulum unfolded protein response|response to amino acid|negative regulation of neuron apoptotic process|neuromuscular process cont…	tRNA binding|aminoacyl-tRNA editing activity|alanine-tRNA ligase activity|ATP binding|zinc ion binding|amino acid binding|	9	-1.2	20.1	9	2.4	6.95	-1.2	21.4	0.00135	-1.8	-0.8	0	0
ENSG00000177489	OR2G2	olfactory receptor, family 2, subfamily G, member 2	plasma membrane|integral component of membrane|	G-protein coupled receptor signaling pathway|detection of chemical stimulus involved in sensory perception of smell|	G-protein coupled receptor activity|olfactory receptor activity|	10	-2.4	21.8	10	-0.8	3.71	-2.4	21.4	0.00135	-4	-1.6	0	0
ENSG00000142694	EVA1B	eva-1 homolog B (C. elegans)	integral component of membrane|	None	None	10	1	15.5	10	0.6	7.75	0.8	21.4	0.00135	0.5	1.3	0	0
ENSG00000167118	URM1	ubiquitin related modifier 1	cytosol|extracellular vesicular exosome|	tRNA wobble uridine modification|protein urmylation|tRNA thio-modification|	protein binding|sulfurtransferase activity|	10	-1.7	6.3	10	2	23.9	2	21.4	0.00135	0.9	3.2	0	0
ENSG00000134371	CDC73	cell division cycle 73	nucleus|Cdc73/Paf1 complex|	negative regulation of transcription from RNA polymerase II promoter|endodermal cell fate commitment|transcription, DNA-templated|mRNA polyadenylation|cell cycle|negative regulation of cell proliferation|histone monoubiquitination|Wnt signaling pathway|stem cell maintenance|positive regulation of Wnt signaling pathway|positive regulation of mRNA 3'-end processing|protein destabilization|positive …	RNA polymerase II core binding|protein binding|	9	-0.8	3.66	10	-1.2	18.7	-1	21.4	0.00135	-1.8	-0.8	0	0
ENSG00000111713	GYS2	glycogen synthase 2 (liver)	cytoplasm|cytosol|cytosol|cytoskeleton|cell cortex|cortical actin cytoskeleton|ectoplasm|	carbohydrate metabolic process|glycogen biosynthetic process|glycogen biosynthetic process|glycogen biosynthetic process|glycogen biosynthetic process|glucose metabolic process|generation of precursor metabolites and energy|response to glucose|small molecule metabolic process|	glycogen (starch) synthase activity|glycogen (starch) synthase activity|glycogen (starch) synthase activity|protein homodimerization activity|glycogen synthase activity, transferring glucose-1-phosphate|	10	1.2	12	10	1.5	10.4	1.3	21.4	0.00135	0.8	2.1	0	0
ENSG00000115884	SDC1	syndecan 1	cytoplasm|Golgi lumen|plasma membrane|integral component of plasma membrane|focal adhesion|external side of plasma membrane|lysosomal lumen|protein complex|extracellular vesicular exosome|	retinoid metabolic process|ureteric bud development|carbohydrate metabolic process|glycosaminoglycan biosynthetic process|glycosaminoglycan catabolic process|inflammatory response|phototransduction, visible light|response to toxic substance|extracellular matrix organization|glycosaminoglycan metabolic process|chondroitin sulfate metabolic process|wound healing|lipoprotein metabolic process|odonto…	glycoprotein binding|protein binding|protein C-terminus binding|cytoskeletal protein binding|	10	-1.7	15.6	10	-1.6	6.25	-1.6	21.3	0.00139	-2.8	-1.1	0	0
ENSG00000135932	CAB39	calcium binding protein 39	cytosol|protein complex|extracellular vesicular exosome|	cell cycle arrest|insulin receptor signaling pathway|peptidyl-serine phosphorylation|peptidyl-threonine phosphorylation|signal transduction by phosphorylation|activation of protein kinase activity|intracellular signal transduction|protein heterooligomerization|cellular hypotonic response|positive regulation of protein serine/threonine kinase activity|negative regulation of potassium ion transmemb…	protein serine/threonine kinase activity|protein binding|kinase binding|protein kinase activator activity|protein serine/threonine kinase activator activity|	10	0.7	15	10	0.5	6.91	0.6	21.3	0.00139	0.4	1	0	0
ENSG00000259752	FKSG62	N/A	None	None	None	4	-1.3	17.4	3	-1.1	4.55	-1.2	21.2	0.00142	-2	-1	0	0
ENSG00000119523	ALG2	ALG2, alpha-1,3/1,6-mannosyltransferase	nucleus|cytoplasm|endoplasmic reticulum membrane|membrane|integral component of membrane|perinuclear region of cytoplasm|	dolichol-linked oligosaccharide biosynthetic process|dolichol-linked oligosaccharide biosynthetic process|protein N-linked glycosylation via asparagine|protein glycosylation in endoplasmic reticulum|post-translational protein modification|cellular protein metabolic process|response to calcium ion|mannosylation|mannosylation|	alpha-1,3-mannosyltransferase activity|GDP-Man:Man1GlcNAc2-PP-Dol alpha-1,3-mannosyltransferase activity|protein binding|glycolipid 6-alpha-mannosyltransferase activity|protein anchor|protein heterodimerization activity|protein N-terminus binding|calcium-dependent protein binding|calcium-dependent protein binding|	9	-0.6	7.59	10	-0.6	14	-0.6	21.2	0.00142	-1.1	-0.4	0	0
ENSG00000108518	PFN1	profilin 1	nucleus|cytosol|cytoskeleton|membrane|neuron projection|synapse|extracellular vesicular exosome|blood microparticle|	neural tube closure|platelet degranulation|blood coagulation|cell death|positive regulation of epithelial cell migration|actin cytoskeleton organization|platelet activation|negative regulation of actin filament polymerization|positive regulation of actin filament polymerization|negative regulation of actin filament bundle assembly|positive regulation of ATPase activity|positive regulation of tran…	adenyl-nucleotide exchange factor activity|actin binding|receptor binding|protein binding|phosphatidylinositol-4,5-bisphosphate binding|Rho GTPase binding|poly(A) RNA binding|proline-rich region binding|	10	-0.8	18.2	10	-1	3.34	-0.8	21.2	0.00142	-1.3	-0.5	0	0
ENSG00000162882	HAAO	3-hydroxyanthranilate 3,4-dioxygenase	cytosol|cytosol|mitochondrial membrane|extracellular vesicular exosome|	tryptophan catabolic process|response to zinc ion|quinolinate biosynthetic process|'de novo' NAD biosynthetic process from tryptophan|cellular nitrogen compound metabolic process|anthranilate metabolic process|small molecule metabolic process|response to cadmium ion|oxidation-reduction process|neuron cellular homeostasis|	3-hydroxyanthranilate 3,4-dioxygenase activity|3-hydroxyanthranilate 3,4-dioxygenase activity|ferrous iron binding|electron carrier activity|oxygen binding|	10	-0.4	2.95	10	-1.5	22.9	-1.4	21.2	0.00142	-2.4	-0.7	0	0
ENSG00000130826	DKC1	dyskeratosis congenita 1, dyskerin	nucleus|nucleoplasm|telomerase holoenzyme complex|nucleolus|cytoplasm|Cajal body|	telomere maintenance|pseudouridine synthesis|rRNA processing|RNA processing|telomere maintenance via telomerase|cell proliferation|	telomerase activity|RNA binding|protein binding|pseudouridine synthase activity|poly(A) RNA binding|	9	-2	12.9	8	-2	8.71	-2	21.2	0.00142	-3.5	-1.4	0	0
ENSG00000186432	KPNA4	karyopherin alpha 4 (importin alpha 3)	nucleoplasm|cytosol|extracellular vesicular exosome|	NLS-bearing protein import into nucleus|cytokine-mediated signaling pathway|	protein binding|protein transporter activity|	10	-1.5	8	10	-1.2	13.9	-1.4	21.2	0.00142	-2	-0.6	0	0
ENSG00000156261	CCT8	chaperonin containing TCP1, subunit 8 (theta)	zona pellucida receptor complex|cytoplasm|centrosome|cytosol|cytosol|chaperonin-containing T-complex|microtubule|aggresome|cell body|intermediate filament cytoskeleton|extracellular vesicular exosome|	ATP catabolic process|protein folding|binding of sperm to zona pellucida|cellular protein metabolic process|'de novo' posttranslational protein folding|	ATP binding|ATPase activity, coupled|unfolded protein binding|	9	-2	10.6	9	-2	11	-2	21.2	0.00142	-3.4	-1.3	0	0
ENSG00000138592	USP8	ubiquitin specific peptidase 8	acrosomal vesicle|nucleus|cytoplasm|early endosome|cytosol|cytosol|endosome membrane|extrinsic component of plasma membrane|midbody|	mitotic cytokinesis|ubiquitin-dependent protein catabolic process|endosome organization|Ras protein signal transduction|cell proliferation|protein deubiquitination|protein K63-linked deubiquitination|protein K48-linked deubiquitination|	cysteine-type endopeptidase activity|ubiquitin-specific protease activity|protein binding|SH3 domain binding|	10	0.7	15.8	10	1.2	6.21	0.8	21.1	0.00149	0.5	1.4	0	0
ENSG00000177494	ZBED2	zinc finger, BED-type containing 2	None	None	DNA binding|metal ion binding|	10	-2.2	24.4	10	-0.1	0.932	-2.2	21.1	0.00149	-4	-1.1	0	0
ENSG00000169045	HNRNPH1	heterogeneous nuclear ribonucleoprotein H1 (H)	nucleus|nucleoplasm|membrane|catalytic step 2 spliceosome|	mRNA splicing, via spliceosome|mRNA splicing, via spliceosome|RNA processing|RNA splicing|gene expression|regulation of RNA splicing|	nucleotide binding|RNA binding|protein binding|poly(U) RNA binding|poly(A) RNA binding|	8	-1.3	19.4	9	-0.9	2.57	-1	21.1	0.00149	-2	-0.7	0	0
ENSG00000128563	PRKRIP1	PRKR interacting protein 1 (IL11 inducible)	nucleolus|extracellular vesicular exosome|	renal system process|negative regulation of protein kinase activity|negative regulation of phosphorylation|	double-stranded RNA binding|protein kinase inhibitor activity|protein kinase binding|	10	-0.7	7.06	10	-0.8	14.6	-0.8	21.1	0.00149	-1.2	-0.4	0	0
ENSG00000174780	SRP72	signal recognition particle 72kDa	endoplasmic reticulum|signal recognition particle, endoplasmic reticulum targeting|cytosol|	translation|SRP-dependent cotranslational protein targeting to membrane|gene expression|response to drug|cellular protein metabolic process|	signal recognition particle binding|7S RNA binding|poly(A) RNA binding|	10	-0.7	2.49	10	-1	19.5	-0.9	21	0.00153	-1.5	-0.6	0	0
ENSG00000106246	PTCD1	pentatricopeptide repeat domain 1	mitochondrion|mitochondrial matrix|	tRNA 3'-end processing|	tRNA binding|poly(A) RNA binding|	4	-1.3	12.2	4	-0.9	10	-1.1	21	0.00153	-1.9	-0.7	0	0
ENSG00000235896	IGKV3D-7	immunoglobulin kappa variable 3D-7	None	None	None	10	-1.2	10.4	10	-1	11.2	-1	21	0.00153	-1.6	-0.6	0	0
ENSG00000132313	MRPL35	mitochondrial ribosomal protein L35	mitochondrial ribosome|	translation|	structural constituent of ribosome|	10	-0.7	6.31	10	-1.3	17.8	-1.2	21	0.00153	-1.7	-0.6	0	0
ENSG00000101019	UQCC1	ubiquinol-cytochrome c reductase complex assembly factor 1	mitochondrion|cytoplasmic membrane-bounded vesicle|	None	None	10	-0.5	4.27	10	-0.5	17.1	-0.5	21	0.00153	-0.9	-0.4	0	0
ENSG00000151065	DCP1B	decapping mRNA 1B	nucleus|cytoplasm|cytosol|membrane|intracellular membrane-bounded organelle|	nuclear-transcribed mRNA catabolic process, nonsense-mediated decay|nuclear-transcribed mRNA catabolic process, deadenylation-dependent decay|gene expression|RNA metabolic process|mRNA metabolic process|exonucleolytic nuclear-transcribed mRNA catabolic process involved in deadenylation-dependent decay|	protein binding|hydrolase activity|	10	2.5	22.9	10	0.6	3.48	2.5	21	0.00153	0.8	5	0	0
ENSG00000096401	CDC5L	cell division cycle 5-like	Prp19 complex|nucleus|nucleolus|cytoplasm|membrane|nuclear speck|catalytic step 2 spliceosome|	mRNA splicing, via spliceosome|transcription, DNA-templated|regulation of transcription, DNA-templated|cell cycle|	DNA binding|chromatin binding|protein binding|poly(A) RNA binding|WD40-repeat domain binding|	9	1.5	13.8	8	2	9.29	1.9	21	0.00153	1.2	3.1	0	0
ENSG00000136271	DDX56	DEAD (Asp-Glu-Ala-Asp) box helicase 56	nucleolus|membrane|	ATP catabolic process|rRNA processing|	ATP-dependent RNA helicase activity|ATP binding|poly(A) RNA binding|	9	1.7	11.3	9	1	12.4	1.4	21	0.00153	0.9	2.4	0	0
ENSG00000138778	CENPE	centromere protein E, 312kDa	chromosome, centromeric region|kinetochore|condensed nuclear chromosome kinetochore|condensed chromosome, centromeric region|condensed chromosome outer kinetochore|nucleus|cytoplasm|spindle|cytosol|kinesin complex|microtubule|microtubule cytoskeleton|membrane|	mitotic metaphase|mitotic cell cycle|microtubule-based movement|mitotic chromosome movement towards spindle pole|mitotic metaphase plate congression|multicellular organismal development|blood coagulation|metabolic process|metabolic process|antigen processing and presentation of exogenous peptide antigen via MHC class II|positive regulation of protein kinase activity|kinetochore assembly|	microtubule motor activity|protein binding|ATP binding|microtubule binding|kinetochore binding|	9	0.5	4.02	9	1	20.2	1	20.9	0.00158	0.6	1.6	0	0
ENSG00000132646	PCNA	proliferating cell nuclear antigen	nucleus|nucleoplasm|DNA replication factor C complex|cytoplasm|centrosome|nuclear replication fork|PCNA complex|extracellular vesicular exosome|PCNA-p21 complex|	G1/S transition of mitotic cell cycle|regulation of transcription involved in G1/S transition of mitotic cell cycle|mitotic cell cycle|telomere maintenance via recombination|telomere maintenance|DNA replication|DNA strand elongation involved in DNA replication|leading strand elongation|regulation of DNA replication|DNA repair|DNA repair|transcription-coupled nucleotide-excision repair|base-excisi…	purine-specific mismatch base pair DNA N-glycosylase activity|protein binding|DNA polymerase processivity factor activity|receptor tyrosine kinase binding|dinucleotide insertion or deletion binding|MutLalpha complex binding|identical protein binding|DNA polymerase binding|	5	-0.9	17.1	6	-0.7	4.54	-0.8	20.9	0.00158	-1.5	-0.5	0	0
ENSG00000185130	HIST1H2BL	histone cluster 1, H2bl	nucleosome|nucleus|nucleoplasm|extracellular vesicular exosome|	chromatin organization|nucleosome assembly|	DNA binding|protein heterodimerization activity|	10	-1.9	17.7	10	-0.4	6.65	-1.4	20.9	0.00158	-2.8	-0.8	0	0
ENSG00000115306	SPTBN1	spectrin, beta, non-erythrocytic 1	nucleolus|cytoplasm|cytosol|spectrin|spectrin-associated cytoskeleton|axolemma|M band|cuticular plate|protein complex|extracellular vesicular exosome|	mitotic cytokinesis|plasma membrane organization|common-partner SMAD protein phosphorylation|SMAD protein import into nucleus|axon guidance|Golgi to plasma membrane protein transport|actin filament capping|membrane assembly|protein targeting to plasma membrane|	actin binding|structural constituent of cytoskeleton|protein binding|calmodulin binding|phospholipid binding|ankyrin binding|ankyrin binding|protein complex binding|poly(A) RNA binding|	10	-0.9	12.2	10	-0.7	9.24	-0.8	20.9	0.00158	-1.3	-0.4	0	0
ENSG00000176102	CSTF3	cleavage stimulation factor, 3' pre-RNA, subunit 3, 77kDa	nucleus|nucleoplasm|	mRNA splicing, via spliceosome|transcription from RNA polymerase II promoter|termination of RNA polymerase II transcription|mRNA polyadenylation|mRNA cleavage|RNA splicing|gene expression|mRNA 3'-end processing|	RNA binding|poly(A) RNA binding|	9	0.7	5.31	10	1.1	17	1	20.8	0.00161	0.7	1.6	0	0
ENSG00000026025	VIM	vimentin	cytoplasm|peroxisome|cytosol|cytosol|cytoskeleton|cytoskeleton|intermediate filament|plasma membrane|cell leading edge|cell projection|intermediate filament cytoskeleton|extracellular vesicular exosome|	apoptotic process|cellular component disassembly involved in execution phase of apoptosis|cellular component movement|negative regulation of neuron projection development|astrocyte development|viral process|muscle filament sliding|intermediate filament organization|Bergmann glial cell differentiation|lens fiber cell development|	glycoprotein binding|double-stranded RNA binding|structural constituent of cytoskeleton|structural constituent of eye lens|protein binding|protein C-terminus binding|identical protein binding|scaffold protein binding|	10	-0.3	3.19	10	-0.7	20.4	-0.6	20.8	0.00161	-1.1	-0.4	0	0
ENSG00000141279	NPEPPS	aminopeptidase puromycin sensitive	nucleus|cytosol|extracellular vesicular exosome|	protein polyubiquitination|antigen processing and presentation of peptide antigen via MHC class I|proteolysis|cellular response to hypoxia|	aminopeptidase activity|metallopeptidase activity|zinc ion binding|	10	1.6	18.9	10	2	3.03	1.7	20.8	0.00161	0.7	2.7	0	0
ENSG00000112651	MRPL2	mitochondrial ribosomal protein L2	mitochondrion|ribosome|	translation|	structural constituent of ribosome|poly(A) RNA binding|	10	-0.6	11	10	-0.5	10.6	-0.5	20.8	0.00161	-0.9	-0.4	0	0
ENSG00000123505	AMD1	adenosylmethionine decarboxylase 1	cytosol|	S-adenosylmethioninamine biosynthetic process|polyamine metabolic process|spermine biosynthetic process|spermidine biosynthetic process|cellular nitrogen compound metabolic process|small molecule metabolic process|	adenosylmethionine decarboxylase activity|	10	-0.8	22.3	10	-0.3	1.52	-0.8	20.7	0.00165	-1.3	-0.5	0	0
ENSG00000148606	POLR3A	polymerase (RNA) III (DNA directed) polypeptide A, 155kDa	nucleoplasm|DNA-directed RNA polymerase III complex|cytosol|membrane|	transcription, DNA-templated|transcription from RNA polymerase III promoter|transcription elongation from RNA polymerase III promoter|termination of RNA polymerase III transcription|gene expression|positive regulation of type I interferon production|positive regulation of interferon-beta production|innate immune response|innate immune response|defense response to virus|	RNA polymerase III activity|DNA binding|chromatin binding|DNA-directed RNA polymerase activity|zinc ion binding|ribonucleoside binding|	7	1.6	20.3	7	0.6	3.92	1.4	20.7	0.00165	0.8	2.5	0	0
ENSG00000099381	SETD1A	SET domain containing 1A	nucleus|chromosome|nuclear speck|histone methyltransferase complex|Set1C/COMPASS complex|	transcription, DNA-templated|regulation of transcription, DNA-templated|histone H3-K4 methylation|	nucleotide binding|RNA binding|protein binding|histone methyltransferase activity (H3-K4 specific)|	10	-1.4	5.36	10	-1.1	16.1	-1.3	20.7	0.00165	-1.9	-0.5	0	0
ENSG00000131462	TUBG1	tubulin, gamma 1	pericentriolar material|condensed nuclear chromosome|gamma-tubulin complex|cytoplasm|cytoplasm|centrosome|centriole|polar microtubule|cytosol|cytoplasmic microtubule|cell leading edge|nonmotile primary cilium|ciliary basal body|apical part of cell|	G2/M transition of mitotic cell cycle|meiotic spindle organization|microtubule cytoskeleton organization|mitotic cell cycle|GTP catabolic process|microtubule nucleation|cytoplasmic microtubule organization|protein polymerization|	GTPase activity|structural constituent of cytoskeleton|protein binding|GTP binding|	9	2.1	16.2	9	1.5	6.27	2	20.7	0.00165	1	3.2	0	0
ENSG00000100345	MYH9	myosin, heavy chain 9, non-muscle	stress fiber|ruffle|immunological synapse|uropod|nucleus|cytoplasm|spindle|actomyosin contractile ring|cytosol|plasma membrane|plasma membrane|cell-cell adherens junction|COP9 signalosome|integrin complex|actin cytoskeleton|membrane|myosin II complex|cortical cytoskeleton|cell leading edge|neuromuscular junction|cleavage furrow|actomyosin|protein complex|extracellular vesicular exosome|myosin II …	meiotic spindle organization|cytokinesis|angiogenesis|in utero embryonic development|establishment of T cell polarity|ATP catabolic process|membrane protein ectodomain proteolysis|integrin-mediated signaling pathway|axon guidance|myoblast fusion|regulation of cell shape|protein transport|single organismal cell-cell adhesion|actin filament-based movement|platelet formation|monocyte differentiation…	microfilament motor activity|motor activity|actin binding|protein binding|calmodulin binding|ATP binding|ATPase activity|actin-dependent ATPase activity|actin-dependent ATPase activity|protein homodimerization activity|protein anchor|ADP binding|poly(A) RNA binding|actin filament binding|actin filament binding|actin filament binding|	10	0.6	18.7	10	0.3	3.2	0.5	20.7	0.00165	0.3	0.8	0	0
ENSG00000171421	MRPL36	mitochondrial ribosomal protein L36	mitochondrial large ribosomal subunit|	translation|	structural constituent of ribosome|	10	-0.9	10.7	10	-0.7	10.4	-0.8	20.6	0.00174	-1.2	-0.4	0	0
ENSG00000158987	RAPGEF6	Rap guanine nucleotide exchange factor (GEF) 6	cytoplasm|plasma membrane|	Ras protein signal transduction|regulation of GTPase activity|positive regulation of GTPase activity|positive regulation of GTPase activity|regulation of small GTPase mediated signal transduction|	guanyl-nucleotide exchange factor activity|protein binding|Ras GTPase binding|GTP-dependent protein binding|	10	0.6	5.49	10	1.5	19.4	1.4	20.6	0.00174	0.8	2.2	0	0
ENSG00000257138	TAS2R38	taste receptor, type 2, member 38	plasma membrane|integral component of membrane|	detection of chemical stimulus involved in sensory perception of bitter taste|G-protein coupled receptor signaling pathway|	bitter taste receptor activity|	10	-0.6	3.09	10	-1.1	20	-1.1	20.6	0.00174	-1.6	-0.7	0	0
ENSG00000154582	TCEB1	transcription elongation factor B (SIII), polypeptide 1 (15kDa, elongin C)	nucleoplasm|cytosol|VCB complex|elongin complex|	regulation of transcription from RNA polymerase II promoter|transcription from RNA polymerase II promoter|transcription elongation from RNA polymerase II promoter|ubiquitin-dependent protein catabolic process|gene expression|viral process|positive regulation of transcription elongation from RNA polymerase II promoter|positive regulation of viral transcription|regulation of transcription from RNA …	protein binding|protein complex binding|	9	-1.5	8.23	9	-0.6	16.1	-0.8	20.6	0.00174	-1.6	-0.4	0	0
ENSG00000198917	C9ORF114	chromosome 9 open reading frame 114	cellular_component|	biological_process|	poly(A) RNA binding|	8	-1.1	12.5	8	-1.3	8.65	-1.2	20.6	0.00174	-1.9	-0.8	0	0
ENSG00000135272	MDFIC	MyoD family inhibitor domain containing	nucleus|nucleolus|cytoplasm|Golgi apparatus|	transcription, DNA-templated|activation of JUN kinase activity|viral process|regulation of Wnt signaling pathway|negative regulation of protein import into nucleus|negative regulation of transcription, DNA-templated|positive regulation of transcription, DNA-templated|positive regulation of viral transcription|	protein binding|transcription factor binding|cyclin binding|Tat protein binding|	10	-0.4	5.44	10	-0.7	16.8	-0.6	20.6	0.00174	-1	-0.4	0	0
ENSG00000174197	MGA	MGA, MAX dimerization protein	transcription factor complex|MLL1 complex|	transcription, DNA-templated|regulation of transcription, DNA-templated|	DNA binding|sequence-specific DNA binding transcription factor activity|protein dimerization activity|	10	-0.5	2.68	10	-2.8	23.4	-2.8	20.6	0.00174	-5	-0.4	0	0
ENSG00000153989	NUS1	nuclear undecaprenyl pyrophosphate synthase 1 homolog (S. cerevisiae)	endoplasmic reticulum membrane|integral component of membrane|	angiogenesis|protein glycosylation|cell differentiation|intracellular cholesterol transport|sterol homeostasis|	molecular_function|protein binding|transferase activity, transferring alkyl or aryl (other than methyl) groups|	9	-0.7	10.4	8	-2.3	17.8	-1	20.5	0.00179	-3	-0.5	0	0
ENSG00000128607	KLHDC10	kelch domain containing 10	nucleus|cytoplasm|	None	None	10	-0.6	4.38	10	-0.8	16.8	-0.7	20.5	0.00179	-1.1	-0.4	0	0
ENSG00000138768	USO1	USO1 vesicle transport factor	Golgi membrane|nucleolus|endoplasmic reticulum|Golgi apparatus|Golgi stack|cytosol|ER to Golgi transport vesicle membrane|membrane|	mitotic cell cycle|intracellular protein transport|ER to Golgi vesicle-mediated transport|transcytosis|Golgi vesicle docking|vesicle fusion with Golgi apparatus|membrane fusion|	protein transporter activity|poly(A) RNA binding|	10	-1.4	17.7	10	-1.1	4.06	-1.3	20.5	0.00179	-2.2	-0.8	0	0
ENSG00000105193	RPS16	ribosomal protein S16	cytosol|small ribosomal subunit|membrane|cytosolic small ribosomal subunit|cytosolic small ribosomal subunit|extracellular vesicular exosome|	nuclear-transcribed mRNA catabolic process, nonsense-mediated decay|rRNA processing|translation|translation|translation|translational initiation|translational elongation|translational termination|SRP-dependent cotranslational protein targeting to membrane|gene expression|viral process|RNA metabolic process|mRNA metabolic process|viral life cycle|viral transcription|ribosomal small subunit biogene…	RNA binding|structural constituent of ribosome|protein binding|poly(A) RNA binding|	10	-0.9	15.3	9	1.1	11.2	-1.2	20.4	0.00187	-2.2	-0.7	0	0
ENSG00000071967	CYBRD1	cytochrome b reductase 1	plasma membrane|integral component of membrane|brush border membrane|extracellular vesicular exosome|	cellular iron ion homeostasis|response to iron ion|transmembrane transport|oxidation-reduction process|	ferric-chelate reductase activity|oxidoreductase activity, oxidizing metal ions|metal ion binding|	10	-2.4	23.3	10	-0.3	1.84	-2.3	20.4	0.00187	-4	-1.2	0	0
ENSG00000168255	POLR2J3	polymerase (RNA) II (DNA directed) polypeptide J3	nucleus|	transcription, DNA-templated|	DNA binding|DNA-directed RNA polymerase activity|protein dimerization activity|	9	-0.6	9.19	9	-0.5	11.6	-0.6	20.4	0.00187	-0.9	-0.3	0	0
ENSG00000092820	EZR	ezrin	ruffle|uropod|extracellular space|nucleolus|cytosol|cytosol|actin filament|plasma membrane|microvillus|focal adhesion|actin cytoskeleton|membrane|basolateral plasma membrane|apical plasma membrane|extrinsic component of membrane|filopodium|T-tubule|cortical cytoskeleton|microvillus membrane|ruffle membrane|cell body|microspike|membrane raft|apical part of cell|cell tip|extracellular vesicular exo…	cytoskeletal anchoring at plasma membrane|leukocyte cell-cell adhesion|axon guidance|regulation of cell shape|positive regulation of gene expression|membrane to membrane docking|receptor internalization|establishment or maintenance of apical/basal cell polarity|filopodium assembly|actin filament bundle assembly|establishment of endothelial barrier|	protein binding|protein domain specific binding|poly(A) RNA binding|cell adhesion molecule binding|actin filament binding|	10	-0.5	5.62	10	-1.4	16	-0.6	20.4	0.00187	-1.6	-0.3	0	0
ENSG00000232535	OR5H8P	olfactory receptor, family 5, subfamily H, member 8 pseudogene	None	None	None	10	2.4	22.2	10	0.8	1.27	2.4	20.3	0.00193	1.5	4	0	0
ENSG00000196312	HIATL2	hippocampus abundant transcript-like 2	integral component of membrane|	transmembrane transport|	transporter activity|	10	-0.8	10.9	10	-1.5	11.6	-0.8	20.3	0.00193	-1.8	-0.5	0	0
ENSG00000211815	TRAV36DV7	T cell receptor alpha variable 36/delta variable 7	None	None	None	10	-0.9	3.2	10	-2.2	20.4	-2.2	20.3	0.00193	-3.7	-0.7	0	0
ENSG00000105373	GLTSCR2	glioma tumor suppressor candidate region gene 2	intracellular|nucleolus|intracellular membrane-bounded organelle|	biological_process|	poly(A) RNA binding|	9	1.4	2.42	10	-1.2	18.3	-1.2	20.3	0.00193	-1.8	-0.8	0	0
ENSG00000053372	MRTO4	mRNA turnover 4 homolog (S. cerevisiae)	nucleus|nucleolus|nuclear membrane|	ribosome biogenesis|	poly(A) RNA binding|	10	-1.9	10.8	10	-0.9	12.5	-0.8	20.2	0.00199	-2.2	-0.5	0	0
ENSG00000166454	ATMIN	ATM interactor	nucleus|	transcription, DNA-templated|cellular response to DNA damage stimulus|positive regulation of transcription, DNA-templated|	protein binding|transcription regulatory region DNA binding|dynein binding|metal ion binding|	10	-0.6	10.6	10	-0.6	10.1	-0.6	20.2	0.00199	-1.3	-0.4	0	0
ENSG00000173674	EIF1AX	eukaryotic translation initiation factor 1A, X-linked	cytosol|	translation|translational initiation|gene expression|cellular protein metabolic process|	translation initiation factor activity|translation factor activity, nucleic acid binding|poly(A) RNA binding|	9	-1.3	20.2	8	-0.6	1.6	-1.1	20.2	0.00199	-2	-0.6	0	0
ENSG00000071082	RPL31	ribosomal protein L31	cytosol|membrane|cytosolic large ribosomal subunit|extracellular vesicular exosome|	nuclear-transcribed mRNA catabolic process, nonsense-mediated decay|translation|translation|translational initiation|translational elongation|translational termination|SRP-dependent cotranslational protein targeting to membrane|gene expression|viral process|RNA metabolic process|mRNA metabolic process|viral life cycle|viral transcription|cellular protein metabolic process|	RNA binding|structural constituent of ribosome|poly(A) RNA binding|	7	0.9	3	7	-1.5	22.4	-1.4	20.2	0.00199	-2.5	-0.8	0	0
ENSG00000173678	SPDYE2B	speedy/RINGO cell cycle regulator family member E2B	None	None	None	10	-1.4	5.71	10	-2.2	16.8	-2.1	20.2	0.00199	-3.3	-0.5	0	0
ENSG00000127080	IPPK	inositol 1,3,4,5,6-pentakisphosphate 2-kinase	intracellular|nucleoplasm|cytosol|	inositol phosphate metabolic process|small molecule metabolic process|inositol phosphorylation|	ATP binding|inositol pentakisphosphate 2-kinase activity|	10	-0.6	8.93	10	-0.7	12	-0.7	20.2	0.00199	-1.1	-0.4	0	0
ENSG00000145386	CCNA2	cyclin A2	female pronucleus|male pronucleus|nucleus|nucleoplasm|cytoplasm|	regulation of cyclin-dependent protein serine/threonine kinase activity|G2/M transition of mitotic cell cycle|mitotic cell cycle|mitotic nuclear division|mitotic G2 DNA damage checkpoint|Ras protein signal transduction|regulation of G2/M transition of mitotic cell cycle|organ regeneration|response to estradiol|response to glucagon|positive regulation of transcription, DNA-templated|positive regul…	protein binding|protein kinase binding|	10	-1.7	10.2	9	-1	13.3	-1.5	20.1	0.00205	-2.4	-0.8	0	0
ENSG00000185290	NUPR1L	nuclear protein, transcriptional regulator, 1-like	None	None	None	9	-0.6	3.95	9	-0.7	16.9	-0.7	20.1	0.00205	-1.3	-0.4	0	0
ENSG00000154473	BUB3	BUB3 mitotic checkpoint protein	kinetochore|condensed chromosome kinetochore|nucleus|cytosol|	mitotic sister chromatid segregation|mitotic cell cycle|mitotic spindle assembly checkpoint|meiotic nuclear division|attachment of spindle microtubules to kinetochore|anaphase-promoting complex-dependent proteasomal ubiquitin-dependent protein catabolic process|negative regulation of ubiquitin-protein ligase activity involved in mitotic cell cycle|regulation of ubiquitin-protein ligase activity i…	protein binding|	7	1.5	6.77	8	0.8	16.3	0.8	20.1	0.00205	0.5	1.9	0	0
ENSG00000135763	URB2	URB2 ribosome biogenesis 2 homolog (S. cerevisiae)	nucleus|nucleolus|aggresome|	None	None	10	-2	16.4	10	-0.7	9.74	-1.8	20.1	0.00205	-3.3	-1	0	0
ENSG00000101146	RAE1	ribonucleic acid export 1	nucleus|nuclear envelope|nuclear outer membrane|nuclear pore|nucleolus|cytoplasm|cytoskeleton|	mitotic cell cycle|carbohydrate metabolic process|mRNA export from nucleus|mitotic nuclear envelope disassembly|hexose transport|regulation of glucose transport|glucose transport|viral process|cytokine-mediated signaling pathway|small molecule metabolic process|transmembrane transport|cellular response to organic cyclic compound|	RNA binding|microtubule binding|	8	-1.1	15.2	9	-0.6	5.71	-0.9	20	0.00216	-1.5	-0.5	0	0
ENSG00000111684	LPCAT3	lysophosphatidylcholine acyltransferase 3	endoplasmic reticulum membrane|membrane|integral component of membrane|	phospholipid metabolic process|phosphatidylserine acyl-chain remodeling|phosphatidylcholine acyl-chain remodeling|phosphatidylethanolamine acyl-chain remodeling|small molecule metabolic process|glycerophospholipid biosynthetic process|regulation of plasma lipoprotein particle levels|	1-acylglycerophosphocholine O-acyltransferase activity|	10	1	2.97	10	0.9	17.4	0.9	19.9	0.00225	0.5	1.4	0	0
ENSG00000158373	HIST1H2BD	histone cluster 1, H2bd	nucleosome|nucleus|nucleoplasm|extracellular vesicular exosome|	chromatin organization|nucleosome assembly|	molecular_function|DNA binding|protein heterodimerization activity|	9	-1.3	9.83	9	-1.4	10.6	-1.4	19.9	0.00225	-2.1	-0.7	0	0
ENSG00000130165	ELOF1	elongation factor 1 homolog (S. cerevisiae)	nucleus|	transcription, DNA-templated|regulation of transcription, DNA-templated|	metal ion binding|	10	0.9	10.9	10	1.3	11	1.1	19.9	0.00225	0.6	1.8	0	0
ENSG00000085872	CHERP	calcium homeostasis endoplasmic reticulum protein	cytoplasm|membrane|sarcoplasmic reticulum membrane|perinuclear region of cytoplasm|	RNA processing|cellular calcium ion homeostasis|nervous system development|negative regulation of cell proliferation|release of sequestered calcium ion into cytosol|positive regulation of NFAT protein import into nucleus|	protein binding|ion channel binding|poly(A) RNA binding|	10	1	14.9	9	1.1	5.58	1.1	19.9	0.00225	0.7	1.7	0	0
ENSG00000082068	WDR70	WD repeat domain 70	None	None	enzyme binding|	10	0.7	6.19	10	-1.8	17.5	-1.6	19.8	0.0023	-2.4	-0.7	0	0
ENSG00000253379	RP11-1102P16.1	N/A	None	None	None	3	-1.3	5.61	5	-0.9	16	-1	19.8	0.0023	-1.9	-0.7	0	0
ENSG00000163623	NKX6-1	NK6 homeobox 1	nucleus|extracellular vesicular exosome|	negative regulation of transcription from RNA polymerase II promoter|transcription from RNA polymerase II promoter|smoothened signaling pathway|cell proliferation|organ morphogenesis|regulation of transcription from RNA polymerase II promoter involved in spinal cord motor neuron fate specification|regulation of transcription from RNA polymerase II promoter involved in ventral spinal cord interneu…	transcription regulatory region sequence-specific DNA binding|chromatin binding|sequence-specific DNA binding transcription factor activity|	10	-0.7	11.5	10	-0.7	8.65	-0.7	19.8	0.0023	-1	-0.4	0	0
ENSG00000116455	WDR77	WD repeat domain 77	nucleus|nucleus|cytoplasm|cytoplasm|Golgi apparatus|cytosol|cytosol|methylosome|	spliceosomal snRNP assembly|regulation of transcription from RNA polymerase II promoter|positive regulation of cell proliferation|gene expression|RNA metabolic process|ncRNA metabolic process|secretory columnal luminar epithelial cell differentiation involved in prostate glandular acinus development|negative regulation of epithelial cell proliferation involved in prostate gland development|	protein binding|ligand-dependent nuclear receptor transcription coactivator activity|	10	-2	12.4	10	-1.6	8.25	-1.8	19.7	0.0024	-3.3	-1.1	0	0
ENSG00000108278	ZNHIT3	zinc finger, HIT-type containing 3	intracellular|	regulation of transcription, DNA-templated|	metal ion binding|thyroid hormone receptor binding|	9	2.5	23.3	10	-0.6	8.64	2.5	19.7	0.0024	1.9	5	0	0
ENSG00000125037	EMC3	ER membrane protein complex subunit 3	integral component of membrane|ER membrane protein complex|	biological_process|	molecular_function|	10	0.7	15	10	0.7	5.12	0.7	19.7	0.0024	0.4	1.2	0	0
ENSG00000147382	FAM58A	family with sequence similarity 58, member A	None	regulation of cyclin-dependent protein serine/threonine kinase activity|regulation of transcription, DNA-templated|	protein binding|protein kinase binding|	10	-1.1	5.59	10	-1.5	15.3	-1.3	19.7	0.0024	-2.3	-0.8	0	0
ENSG00000182747	SLC35D3	solute carrier family 35, member D3	integral component of membrane|	carbohydrate transport|	None	10	-0.7	9.08	10	-2.2	18.3	-2.1	19.7	0.0024	-3.8	-0.4	0	0
ENSG00000143947	RPS27A	ribosomal protein S27a	nucleoplasm|cytosol|plasma membrane|endosome membrane|small ribosomal subunit|membrane|cytosolic small ribosomal subunit|endocytic vesicle membrane|extracellular vesicular exosome|	G1/S transition of mitotic cell cycle|G2/M transition of mitotic cell cycle|negative regulation of transcription from RNA polymerase II promoter|nuclear-transcribed mRNA catabolic process, nonsense-mediated decay|activation of MAPK activity|protein polyubiquitination|mitotic cell cycle|toll-like receptor signaling pathway|antigen processing and presentation of peptide antigen via MHC class I|anti…	structural constituent of ribosome|poly(A) RNA binding|metal ion binding|	8	-1.2	6	9	-2	16.1	-1.9	19.7	0.0024	-3.3	-1.2	0	0
ENSG00000143319	ISG20L2	interferon stimulated exonuclease gene 20kDa-like 2	nucleolus|	ribosome biogenesis|nucleic acid phosphodiester bond hydrolysis|	exonuclease activity|protein binding|poly(A) RNA binding|	9	-0.4	1.82	9	-1.8	22.1	-1.8	19.7	0.0024	-2.8	-1.1	0	0
ENSG00000131795	RBM8A	RNA binding motif protein 8A	nucleus|nucleus|nucleoplasm|cytoplasm|cytosol|nuclear speck|exon-exon junction complex|catalytic step 2 spliceosome|	nuclear-transcribed mRNA catabolic process, nonsense-mediated decay|nuclear-transcribed mRNA catabolic process, nonsense-mediated decay|regulation of alternative mRNA splicing, via spliceosome|mRNA splicing, via spliceosome|mRNA splicing, via spliceosome|transcription from RNA polymerase II promoter|termination of RNA polymerase II transcription|mRNA export from nucleus|regulation of translation|…	nucleotide binding|RNA binding|mRNA binding|protein binding|poly(A) RNA binding|	10	-2.2	20.5	10	1	3.62	-2.1	19.7	0.0024	-3.6	-0.6	0	0
ENSG00000105298	CACTIN	cactin, spliceosome C complex subunit	nucleus|cytoplasm|extracellular vesicular exosome|catalytic step 2 spliceosome|	mRNA splicing, via spliceosome|negative regulation of protein phosphorylation|multicellular organismal development|negative regulation of lipopolysaccharide-mediated signaling pathway|negative regulation of NF-kappaB transcription factor activity|negative regulation of interferon-beta production|negative regulation of interleukin-8 production|negative regulation of tumor necrosis factor productio…	protein binding|poly(A) RNA binding|	9	-0.6	3.75	9	-1.2	17.5	-1.1	19.7	0.0024	-1.7	-0.7	0	0
ENSG00000243264	IGKV2D-29	immunoglobulin kappa variable 2D-29	None	None	None	9	-1.2	15.5	10	-0.7	5.92	-1.1	19.6	0.00248	-1.8	-0.7	0	0
ENSG00000100028	SNRPD3	small nuclear ribonucleoprotein D3 polypeptide 18kDa	nucleus|nucleoplasm|spliceosomal complex|U7 snRNP|U1 snRNP|U4 snRNP|U12-type spliceosomal complex|cytoplasm|cytosol|cytosol|small nuclear ribonucleoprotein complex|methylosome|pICln-Sm protein complex|SMN-Sm protein complex|extracellular vesicular exosome|catalytic step 2 spliceosome|	spliceosomal snRNP assembly|spliceosomal snRNP assembly|mRNA splicing, via spliceosome|mRNA splicing, via spliceosome|transcription from RNA polymerase II promoter|termination of RNA polymerase II transcription|histone mRNA metabolic process|RNA splicing|gene expression|RNA metabolic process|mRNA 3'-end processing|ncRNA metabolic process|	protein binding|enzyme binding|poly(A) RNA binding|histone pre-mRNA DCP binding|	7	-2.1	12	7	1.5	16.9	1.4	19.6	0.00248	0.8	2.5	0	0
ENSG00000133226	SRRM1	serine/arginine repetitive matrix 1	nucleus|nucleoplasm|cytosol|nuclear matrix|nuclear speck|catalytic step 2 spliceosome|	RNA splicing, via transesterification reactions|mRNA splicing, via spliceosome|mRNA splicing, via spliceosome|transcription from RNA polymerase II promoter|termination of RNA polymerase II transcription|mRNA export from nucleus|RNA splicing|gene expression|mRNA 3'-end processing|	DNA binding|poly(A) RNA binding|	10	1	10.4	10	1.2	9.85	1.1	19.6	0.00248	0.7	1.7	0	0
ENSG00000127993	RBM48	RNA binding motif protein 48	nucleus|	None	RNA binding|	10	-0.7	16.4	10	-1.1	4.2	-0.7	19.6	0.00248	-1.2	-0.4	0	0
ENSG00000119616	FCF1	FCF1 rRNA-processing protein	nucleolus|small-subunit processome|	rRNA processing|	poly(A) RNA binding|	8	-1.1	9.09	9	-1.5	11.7	-1.3	19.5	0.00257	-2.3	-0.8	0	0
ENSG00000170946	DNAJC24	DnaJ (Hsp40) homolog, subfamily C, member 24	cytoplasm|cytoskeleton|	peptidyl-diphthamide biosynthetic process from peptidyl-histidine|positive regulation of ATPase activity|oxidation-reduction process|chaperone-mediated protein folding|	ATPase activator activity|ferrous iron binding|zinc ion binding|	10	0.8	13.2	10	0.4	7.41	0.8	19.5	0.00257	0.4	1.2	0	0
ENSG00000166803	KIAA0101	KIAA0101	nucleus|cytoplasm|perinuclear region of cytoplasm|	DNA replication|cellular response to DNA damage stimulus|response to UV|translesion synthesis|centrosome organization|regulation of cell cycle|	chromatin binding|protein binding|	10	-0.6	14.4	10	-1.1	5.95	-0.7	19.5	0.00257	-1.5	-0.4	0	0
ENSG00000111845	PAK1IP1	PAK1 interacting protein 1	nucleus|plasma membrane|	negative regulation of signal transduction|	None	9	-0.9	9.21	9	-1.4	11.8	-1	19.5	0.00257	-1.9	-0.6	0	0
ENSG00000172845	SP3	Sp3 transcription factor	nucleus|PML body|transcriptional repressor complex|	negative regulation of transcription from RNA polymerase II promoter|ossification|natural killer cell differentiation|trophectodermal cell differentiation|liver development|embryonic placenta development|transcription, DNA-templated|regulation of transcription, DNA-templated|B cell differentiation|T cell differentiation|megakaryocyte differentiation|monocyte differentiation|lung development|granu…	RNA polymerase II core promoter sequence-specific DNA binding|core promoter proximal region sequence-specific DNA binding|RNA polymerase II core promoter proximal region sequence-specific DNA binding transcription factor activity involved in negative regulation of transcription|chromatin binding|double-stranded DNA binding|protein binding|metal ion binding|	10	-0.9	9.29	10	-1	10.6	-0.9	19.5	0.00257	-1.5	-0.6	0	0
ENSG00000151208	DLG5	discs, large homolog 5 (Drosophila)	cytoplasm|plasma membrane|cell-cell adherens junction|	signal transduction|negative regulation of cell proliferation|single organismal cell-cell adhesion|intracellular signal transduction|regulation of apoptotic process|	protein binding|beta-catenin binding|cytoskeletal protein binding|receptor signaling complex scaffold activity|	10	2.5	22.4	9	0.3	2.41	2.5	19.5	0.00257	1.5	5	0	0
ENSG00000136541	ERMN	ermin, ERM-like protein	cytoplasm|cytoskeleton|cell cortex|filopodium|internode region of axon|paranode region of axon|neuronal cell body|myelin sheath|extracellular vesicular exosome|	morphogenesis of a branching structure|actin filament organization|regulation of cell shape|regulation of cell projection organization|	actin filament binding|	10	-2.3	22.6	10	-0.1	0.265	-2.3	19.5	0.00257	-4	-1.5	0	0
ENSG00000110172	CHORDC1	cysteine and histidine-rich domain (CHORD) containing 1	cellular_component|	response to stress|regulation of centrosome duplication|chaperone-mediated protein folding|regulation of cellular response to heat|negative regulation of Rho-dependent protein serine/threonine kinase activity|	protein binding|zinc ion binding|Hsp90 protein binding|	10	-0.9	15.1	10	-0.5	7.04	-0.8	19.4	0.00264	-1.3	-0.5	0	0
ENSG00000112242	E2F3	E2F transcription factor 3	nucleus|nucleoplasm|transcription factor complex|cytoplasm|Golgi apparatus|intracellular membrane-bounded organelle|	mitotic G2 phase|mitotic cell cycle|transcription initiation from RNA polymerase II promoter|Notch signaling pathway|positive regulation of cell proliferation|positive regulation of transcription, DNA-templated|	core promoter binding|sequence-specific DNA binding transcription factor activity|protein binding|	10	-0.6	5.65	10	-0.5	14.3	-0.5	19.4	0.00264	-0.8	-0.3	0	0
ENSG00000147162	OGT	O-linked N-acetylglucosamine (GlcNAc) transferase	histone acetyltransferase complex|nucleus|nucleoplasm|cytoplasm|mitochondrion|microtubule organizing center|cytosol|plasma membrane|MLL5-L complex|	regulation of glycolytic process|chromatin organization|protein O-linked glycosylation|protein O-linked glycosylation|apoptotic process|signal transduction|response to nutrient|positive regulation of granulocyte differentiation|negative regulation of protein ubiquitination|response to insulin|circadian regulation of gene expression|regulation of Rac protein signal transduction|positive regulation…	protein binding|phosphatidylinositol-3,4,5-trisphosphate binding|enzyme activator activity|acetylglucosaminyltransferase activity|protein N-acetylglucosaminyltransferase activity|histone acetyltransferase activity (H4-K5 specific)|histone acetyltransferase activity (H4-K8 specific)|histone acetyltransferase activity (H4-K16 specific)|protein O-GlcNAc transferase activity|	10	1	9.5	9	-1.4	18.9	-1.1	19.3	0.00273	-2.1	-0.5	0	0
ENSG00000106682	EIF4H	eukaryotic translation initiation factor 4H	cytosol|membrane|eukaryotic translation initiation factor 4F complex|perinuclear region of cytoplasm|	translation|translational initiation|regulation of translational initiation|gene expression|viral process|sexual reproduction|cellular protein metabolic process|developmental growth|	nucleotide binding|RNA binding|translation initiation factor activity|protein binding|translation factor activity, nucleic acid binding|poly(A) RNA binding|	10	-0.7	4.61	10	-0.6	15.2	-0.6	19.3	0.00273	-1.2	-0.4	0	0
ENSG00000171453	POLR1C	polymerase (RNA) I polypeptide C, 30kDa	nucleoplasm|DNA-directed RNA polymerase III complex|DNA-directed RNA polymerase III complex|DNA-directed RNA polymerase I complex|cytosol|	transcription from RNA polymerase I promoter|transcription initiation from RNA polymerase I promoter|transcription elongation from RNA polymerase I promoter|termination of RNA polymerase I transcription|transcription from RNA polymerase III promoter|transcription elongation from RNA polymerase III promoter|termination of RNA polymerase III transcription|gene expression|positive regulation of type…	RNA polymerase I activity|RNA polymerase III activity|DNA binding|DNA-directed RNA polymerase activity|protein dimerization activity|	10	-1.3	14.1	10	-1.9	7.34	-1.7	19.3	0.00273	-2.7	-1.1	0	0
ENSG00000173812	EIF1	eukaryotic translation initiation factor 1	cytoplasm|	translational initiation|regulation of translational initiation|response to stress|dosage compensation by inactivation of X chromosome|	translation initiation factor activity|translation factor activity, nucleic acid binding|poly(A) RNA binding|	10	1.7	8.94	10	1.3	11.5	1.5	19.2	0.00287	0.9	2.4	0	0
ENSG00000104979	C19ORF53	chromosome 19 open reading frame 53	None	None	None	10	-1.3	7.7	9	-0.6	12.3	-0.7	19.2	0.00287	-1.4	-0.4	0	0
ENSG00000138663	COPS4	COP9 signalosome subunit 4	nucleus|synaptic vesicle|COP9 signalosome|cell junction|extracellular vesicular exosome|	protein deneddylation|cullin deneddylation|	protein binding|	10	-1.2	18.3	10	-0.6	2.97	-1	19.2	0.00287	-1.7	-0.6	0	0
ENSG00000196305	IARS	isoleucyl-tRNA synthetase	cytoplasm|cytosol|membrane|extracellular vesicular exosome|	osteoblast differentiation|tRNA aminoacylation for protein translation|isoleucyl-tRNA aminoacylation|regulation of translational fidelity|gene expression|	aminoacyl-tRNA editing activity|isoleucine-tRNA ligase activity|protein binding|ATP binding|	10	-1.4	10.5	9	-1	10.1	-1.3	19.2	0.00287	-2.2	-0.8	0	0
ENSG00000038219	BOD1L1	biorientation of chromosomes in cell division 1-like 1	nucleus|	None	DNA binding|	10	-0.6	9.05	10	-0.8	11.2	-0.7	19.2	0.00287	-1.2	-0.4	0	0
ENSG00000168242	HIST1H2BI	histone cluster 1, H2bi	None	None	None	10	1.1	1.03	9	-1.7	22.4	-1.6	19.2	0.00287	-2.9	-1.2	0	0
ENSG00000084090	STARD7	StAR-related lipid transfer (START) domain containing 7	mitochondrion|	None	lipid binding|	10	-1.2	14.9	10	-0.5	7.66	-0.6	19.2	0.00287	-1.4	-0.3	0	0
ENSG00000063177	RPL18	ribosomal protein L18	nucleus|nucleolus|cytoplasm|cytosol|membrane|cytosolic large ribosomal subunit|	nuclear-transcribed mRNA catabolic process, nonsense-mediated decay|translation|translation|translational initiation|translational elongation|translational termination|SRP-dependent cotranslational protein targeting to membrane|gene expression|viral process|RNA metabolic process|mRNA metabolic process|viral life cycle|viral transcription|cellular protein metabolic process|	RNA binding|structural constituent of ribosome|	8	2	6.26	9	-1.2	17.4	-1.1	19.1	0.00297	-1.7	-0.7	0	0
ENSG00000126215	XRCC3	X-ray repair complementing defective repair in Chinese hamster cells 3	nucleus|replication fork|cytoplasm|mitochondrion|Rad51C-XRCC3 complex|perinuclear region of cytoplasm|	double-strand break repair via homologous recombination|DNA catabolic process, endonucleolytic|ATP catabolic process|DNA repair|DNA recombination|cellular response to DNA damage stimulus|response to organic substance|regulation of centrosome duplication|resolution of mitotic recombination intermediates|positive regulation of mitotic cell cycle spindle assembly checkpoint|	four-way junction DNA binding|protein binding|ATP binding|DNA-dependent ATPase activity|crossover junction endodeoxyribonuclease activity|	10	-0.8	12.4	10	-0.8	7.09	-0.8	19.1	0.00297	-1.3	-0.5	0	0
ENSG00000196584	XRCC2	X-ray repair complementing defective repair in Chinese hamster cells 2	replication fork|cytoplasm|centrosome|Rad51B-Rad51C-Rad51D-XRCC2 complex|	mitotic cell cycle|double-strand break repair via homologous recombination|in utero embryonic development|ATP catabolic process|DNA repair|meiotic nuclear division|response to X-ray|response to gamma radiation|strand invasion|negative regulation of neuron apoptotic process|positive regulation of neurogenesis|centrosome organization|	four-way junction DNA binding|protein binding|ATP binding|DNA-dependent ATPase activity|	10	-0.2	0.291	10	-0.7	21	-0.7	19.1	0.00297	-1.3	-0.4	0	0
ENSG00000132768	DPH2	DPH2 homolog (S. cerevisiae)	cytoplasm|	peptidyl-diphthamide biosynthetic process from peptidyl-histidine|	None	10	0.9	14.8	10	0.6	5.4	0.8	19	0.00308	0.5	1.3	0	0
ENSG00000197070	ARRDC1	arrestin domain containing 1	plasma membrane|cytoplasmic vesicle|extracellular vesicular exosome|	None	None	10	-1.1	5.85	10	-2.6	17.4	-2.5	19	0.00308	-5	-0.8	0	0
ENSG00000197467	COL13A1	collagen, type XIII, alpha 1	extracellular region|collagen type XIII trimer|endoplasmic reticulum lumen|plasma membrane|cell-cell junction|	morphogenesis of a branching structure|endochondral ossification|cell-matrix adhesion|single organismal cell-cell adhesion|extracellular matrix disassembly|cell differentiation|extracellular matrix organization|collagen catabolic process|	protein binding|heparin binding|	10	-0.5	5.47	10	-0.9	14	-0.9	19	0.00308	-1.3	-0.4	0	0
ENSG00000120699	EXOSC8	exosome component 8	exosome (RNase complex)|nucleus|nucleolus|cytoplasm|cytosol|	nuclear-transcribed mRNA catabolic process, deadenylation-dependent decay|rRNA processing|biological_process|gene expression|RNA metabolic process|mRNA metabolic process|exonucleolytic nuclear-transcribed mRNA catabolic process involved in deadenylation-dependent decay|	protein binding|AU-rich element binding|	9	0.6	6.92	10	-1	15.3	-0.9	18.9	0.00321	-1.5	-0.5	0	0
ENSG00000167272	POP5	processing of precursor 5, ribonuclease P/MRP subunit (S. cerevisiae)	nucleolar ribonuclease P complex|	tRNA processing|RNA phosphodiester bond hydrolysis, endonucleolytic|	ribonuclease P activity|protein binding|	10	-1.3	14.5	9	-0.9	6.15	-1.2	18.9	0.00321	-1.9	-0.8	0	0
ENSG00000105171	POP4	processing of precursor 4, ribonuclease P/MRP subunit (S. cerevisiae)	ribonuclease MRP complex|nucleolar ribonuclease P complex|	rRNA processing|mRNA cleavage|tRNA processing|RNA phosphodiester bond hydrolysis|RNA phosphodiester bond hydrolysis, endonucleolytic|RNA phosphodiester bond hydrolysis, endonucleolytic|	RNA binding|ribonuclease P activity|protein binding|	10	-0.7	10.6	10	-2	14.6	-1.3	18.9	0.00321	-2.5	-0.6	0	0
ENSG00000141141	DDX52	DEAD (Asp-Glu-Ala-Asp) box polypeptide 52	nucleus|nucleolus|membrane|	metabolic process|	helicase activity|ATP binding|poly(A) RNA binding|	9	0.7	5.12	9	-2.6	22	-2.6	18.9	0.00321	-5	-1.8	0	0
ENSG00000101493	ZNF516	zinc finger protein 516	nucleus|	transcription, DNA-templated|regulation of transcription, DNA-templated|	DNA binding|metal ion binding|	9	-1.4	5.8	9	-0.8	15.2	-0.8	18.8	0.00336	-1.7	-0.6	0	0
ENSG00000162526	TSSK3	testis-specific serine kinase 3	None	protein phosphorylation|multicellular organismal development|spermatogenesis|cell differentiation|	magnesium ion binding|protein serine/threonine kinase activity|ATP binding|	10	-2.3	21.8	10	0.2	0.528	-2.3	18.8	0.00336	-4	-1.8	0	0
ENSG00000204644	ZFP57	ZFP57 zinc finger protein	nuclear heterochromatin|	negative regulation of transcription from RNA polymerase II promoter|regulation of gene expression by genetic imprinting|transcription, DNA-templated|peripheral nervous system development|DNA methylation involved in embryo development|	DNA binding|metal ion binding|	10	-1.8	16.5	10	-0.6	5.29	-0.8	18.8	0.00336	-2.2	-0.4	0	0
ENSG00000092067	CEBPE	CCAAT/enhancer binding protein (C/EBP), epsilon	nucleus|	transcription, DNA-templated|phagocytosis|defense response|macrophage differentiation|cytokine biosynthetic process|defense response to bacterium|positive regulation of transcription from RNA polymerase II promoter|cellular response to lipopolysaccharide|	RNA polymerase II core promoter proximal region sequence-specific DNA binding|RNA polymerase II core promoter proximal region sequence-specific DNA binding transcription factor activity involved in positive regulation of transcription|protein homodimerization activity|protein heterodimerization activity|	10	-1.4	10.8	10	-0.8	9.19	-0.8	18.8	0.00336	-1.6	-0.4	0	0
ENSG00000113312	TTC1	tetratricopeptide repeat domain 1	peroxisomal membrane|	protein folding|	protein binding|unfolded protein binding|	9	-0.6	4.91	9	-0.9	14.9	-0.8	18.8	0.00336	-1.3	-0.5	0	0
ENSG00000106400	ZNHIT1	zinc finger, HIT-type containing 1	nucleus|	negative regulation of transcription from RNA polymerase II promoter|regulation of histone deacetylation|regulation of T cell proliferation|negative regulation of G0 to G1 transition|	chromatin binding|protein binding|histone deacetylase binding|metal ion binding|	10	-1.1	7.6	10	-1	11.7	-1.1	18.8	0.00336	-1.6	-0.6	0	0
ENSG00000130520	LSM4	LSM4 homolog, U6 small nuclear RNA associated (S. cerevisiae)	spliceosomal complex|U6 snRNP|cytosol|small nuclear ribonucleoprotein complex|	nuclear-transcribed mRNA catabolic process, deadenylation-dependent decay|mRNA processing|RNA splicing|gene expression|RNA metabolic process|mRNA metabolic process|exonucleolytic nuclear-transcribed mRNA catabolic process involved in deadenylation-dependent decay|	protein binding|poly(A) RNA binding|	8	-1.3	20.6	8	0.5	7.52	-1.3	18.8	0.00336	-2.3	-0.7	0	0
ENSG00000188895	MSL1	male-specific lethal 1 homolog (Drosophila)	nucleus|nucleoplasm|MSL complex|	chromatin organization|histone H4-K16 acetylation|	None	10	1.2	8.46	10	2.5	12.7	1.2	18.8	0.00336	0.6	3.3	0	0
ENSG00000058673	ZC3H11A	zinc finger CCCH-type containing 11A	transcription export complex|	poly(A)+ mRNA export from nucleus|	protein binding|poly(A) RNA binding|metal ion binding|	10	-1.4	12.1	10	-1.2	7.37	-1.3	18.8	0.00336	-2.2	-0.7	0	0
ENSG00000183513	COA5	cytochrome c oxidase assembly factor 5	mitochondrion|	None	None	9	-0.6	5.28	9	-0.6	13.9	-0.6	18.8	0.00336	-1	-0.3	0	0
ENSG00000146410	MTFR2	mitochondrial fission regulator 2	mitochondrion|	mitochondrial fission|mitochondrion organization|aerobic respiration|	None	10	-0.8	9.18	10	-1	10.3	-0.9	18.7	0.00352	-1.5	-0.6	0	0
ENSG00000132855	ANGPTL3	angiopoietin-like 3	extracellular space|cell surface|	glycerol metabolic process|fatty acid metabolic process|phospholipid metabolic process|cell-matrix adhesion|signal transduction|integrin-mediated signaling pathway|cholesterol metabolic process|phospholipid catabolic process|response to hormone|negative regulation of phospholipase activity|lipid storage|positive regulation of cell migration|cholesterol homeostasis|positive regulation of angiogene…	enzyme inhibitor activity|phospholipase inhibitor activity|integrin binding|growth factor activity|	10	1.3	8.72	10	1.4	10.6	1.3	18.7	0.00352	0.6	2	0	0
ENSG00000170605	OR9K2	olfactory receptor, family 9, subfamily K, member 2	plasma membrane|integral component of membrane|	G-protein coupled receptor signaling pathway|detection of chemical stimulus involved in sensory perception of smell|	G-protein coupled receptor activity|olfactory receptor activity|	10	1.4	10.5	10	1.2	8.95	1.3	18.7	0.00352	0.7	2.1	0	0
ENSG00000125633	CCDC93	coiled-coil domain containing 93	None	None	None	10	0.2	0.16	10	-2.7	22.3	-2.6	18.7	0.00352	-5	-2	0	0
ENSG00000106245	BUD31	BUD31 homolog (S. cerevisiae)	nucleus|	regulation of transcription from RNA polymerase II promoter|	sequence-specific DNA binding transcription factor activity|	7	-0.8	20.6	7	0.2	0.612	-0.8	18.7	0.00352	-1.6	-0.5	0	0
ENSG00000095059	DHPS	deoxyhypusine synthase	cytosol|	translation|positive regulation of cell proliferation|peptidyl-lysine modification to peptidyl-hypusine|post-translational protein modification|cellular protein metabolic process|deoxyhypusine biosynthetic process from spermidine|protein homotetramerization|	protein binding|deoxyhypusine synthase activity|	10	-0.5	7.03	10	-0.7	12.5	-0.7	18.7	0.00352	-1.1	-0.4	0	0
ENSG00000132604	TERF2	telomeric repeat binding factor 2	chromosome, telomeric region|nuclear telomere cap complex|male germ cell nucleus|nucleus|nucleoplasm|cytoplasm|Golgi apparatus|Mre11 complex|	telomere maintenance|telomere maintenance|age-dependent telomere shortening|in utero embryonic development|telomere maintenance via telomerase|cell cycle|telomere maintenance via telomere shortening|telomere capping|telomeric loop formation|protection from non-homologous end joining at telomere|negative regulation of telomere maintenance|positive regulation of telomere maintenance|negative regula…	chromatin binding|double-stranded telomeric DNA binding|protein binding|protein C-terminus binding|telomeric DNA binding|protein homodimerization activity|	7	-1.5	14.4	8	-1.1	5.85	-1.4	18.7	0.00352	-2.4	-0.8	0	0
ENSG00000196976	LAGE3	L antigen family, member 3	cellular_component|nucleus|	tRNA processing|biological_process|	molecular_function|	9	1.5	16.7	7	0.9	3.78	1.5	18.6	0.00364	1	2.5	0	0
ENSG00000105808	RASA4	RAS p21 protein activator 4	cytoplasm|cytosol|intrinsic component of the cytoplasmic side of the plasma membrane|	positive regulation of Ras GTPase activity|intracellular signal transduction|negative regulation of Ras protein signal transduction|	GTPase activator activity|Ras GTPase activator activity|metal ion binding|	7	-1.2	14.1	7	-0.6	7.42	-0.9	18.6	0.00364	-1.6	-0.5	0	0
ENSG00000167815	PRDX2	peroxiredoxin 2	cytoplasm|cytosol|extracellular vesicular exosome|	response to oxidative stress|response to oxidative stress|removal of superoxide radicals|cellular response to oxidative stress|hydrogen peroxide catabolic process|regulation of apoptotic process|negative regulation of apoptotic process|negative regulation of neuron apoptotic process|oxidation-reduction process|	thioredoxin peroxidase activity|thioredoxin peroxidase activity|antioxidant activity|antioxidant activity|	10	-1.6	5.36	10	-2.1	14.4	-2.1	18.6	0.00364	-3.9	-1.5	0	0
ENSG00000188984	AADACL3	arylacetamide deacetylase-like 3	None	metabolic process|	hydrolase activity|	10	-2.2	21.5	10	0.1	0.11	-2.2	18.6	0.00364	-4	-1.6	0	0
ENSG00000033627	ATP6V0A1	ATPase, H+ transporting, lysosomal V0 subunit a1	vacuolar proton-transporting V-type ATPase, V0 domain|nucleus|cytoplasm|Golgi apparatus|plasma membrane|endosome membrane|integral component of membrane|phagocytic vesicle membrane|melanosome|intracellular membrane-bounded organelle|extracellular vesicular exosome|	cellular iron ion homeostasis|insulin receptor signaling pathway|ATP hydrolysis coupled proton transport|transferrin transport|interaction with host|transmembrane transport|phagosome maturation|	protein binding|hydrogen ion transmembrane transporter activity|ATPase binding|	10	1.3	8.7	10	0.8	11.3	0.9	18.6	0.00364	0.5	1.6	0	0
ENSG00000130950	NUTM2F	NUT family member 2F	None	None	None	9	-1.5	21.5	9	-0.2	1.05	-1.5	18.6	0.00364	-2.5	-0.7	0	0
ENSG00000112041	TULP1	tubby like protein 1	photoreceptor outer segment|photoreceptor inner segment|extracellular region|cytoplasm|plasma membrane|cell junction|cell projection|synapse|	retina homeostasis|phagocytosis|visual perception|phototransduction|dendrite development|eye photoreceptor cell development|photoreceptor cell maintenance|positive regulation of phagocytosis|detection of light stimulus involved in visual perception|retina development in camera-type eye|	protein binding|phosphatidylinositol-4,5-bisphosphate binding|G-protein coupled photoreceptor activity|actin filament binding|	10	-1.7	19.6	10	-0.4	2.27	-1.1	18.6	0.00364	-2.5	-0.6	0	0
ENSG00000163655	GMPS	guanine monphosphate synthase	cytoplasm|cytosol|	purine nucleobase metabolic process|GMP biosynthetic process|glutamine metabolic process|purine nucleobase biosynthetic process|purine ribonucleoside monophosphate biosynthetic process|small molecule metabolic process|nucleobase-containing small molecule metabolic process|	GMP synthase activity|GMP synthase (glutamine-hydrolyzing) activity|ATP binding|pyrophosphatase activity|	9	1.3	12.5	9	1.1	6.59	1.2	18.6	0.00364	0.8	1.9	0	0
ENSG00000083838	ZNF446	zinc finger protein 446	extracellular space|nucleus|	regulation of transcription from RNA polymerase II promoter|transcription from RNA polymerase II promoter|	sequence-specific DNA binding RNA polymerase II transcription factor activity|DNA binding|metal ion binding|	9	-1.6	16.1	9	-2	3.85	-1.9	18.5	0.00377	-3.3	-1.1	0	0
ENSG00000187145	MRPS21	mitochondrial ribosomal protein S21	mitochondrial small ribosomal subunit|	translation|	structural constituent of ribosome|poly(A) RNA binding|	10	-0.6	7.52	10	-1.4	15.6	-1.4	18.5	0.00377	-2.1	-0.6	0	0
ENSG00000123374	CDK2	cyclin-dependent kinase 2	cyclin-dependent protein kinase holoenzyme complex|chromosome, telomeric region|condensed chromosome|X chromosome|Y chromosome|nucleus|nucleoplasm|transcription factor complex|cytoplasm|endosome|centrosome|cytosol|Cajal body|	G1/S transition of mitotic cell cycle|mitotic G2 phase|G2/M transition of mitotic cell cycle|G2/M transition of mitotic cell cycle|mitotic cell cycle|DNA replication|DNA repair|potassium ion transport|DNA damage response, signal transduction by p53 class mediator resulting in cell cycle arrest|mitotic nuclear division|meiotic nuclear division|Ras protein signal transduction|blood coagulation|posi…	cyclin-dependent protein serine/threonine kinase activity|cyclin-dependent protein serine/threonine kinase activity|protein binding|ATP binding|cyclin binding|histone kinase activity|metal ion binding|	10	-1.6	22.1	10	0	0	-1.6	18.5	0.00377	-2.8	-1.1	0	0
ENSG00000259511	UBE2Q2L	ubiquitin-conjugating enzyme E2Q family member 2-like	None	None	None	10	-0.6	12.9	10	-0.5	6.09	-0.6	18.5	0.00377	-1.2	-0.3	0	0
ENSG00000257088	PNMA6D	paraneoplastic Ma antigen family member 6D (pseudogene)	None	None	None	8	0.3	2.7	9	-1.1	18	-1.1	18.5	0.00377	-1.8	-0.8	0	0
ENSG00000213741	RPS29	ribosomal protein S29	cytoplasm|cytosol|small ribosomal subunit|cytosolic small ribosomal subunit|extracellular vesicular exosome|	nuclear-transcribed mRNA catabolic process, nonsense-mediated decay|translation|translation|translational initiation|translational elongation|translational termination|SRP-dependent cotranslational protein targeting to membrane|gene expression|viral process|RNA metabolic process|mRNA metabolic process|viral life cycle|viral transcription|cellular protein metabolic process|	structural constituent of ribosome|zinc ion binding|	6	-1.3	20.7	4	1.9	15.7	-1.3	18.5	0.00377	-2	2	0	0
ENSG00000172687	ZNF738	zinc finger protein 738	nucleus|	protein polyubiquitination|transcription, DNA-templated|regulation of transcription, DNA-templated|	DNA binding|ubiquitin-protein transferase activity|	9	-0.7	6.17	9	-1.1	14.7	-1.1	18.5	0.00377	-1.7	-0.7	0	0
ENSG00000186575	NF2	neurofibromin 2 (merlin)	nucleus|nucleolus|cytoplasm|early endosome|cytoskeleton|plasma membrane|adherens junction|membrane|extrinsic component of membrane|lamellipodium|cortical actin cytoskeleton|filopodium membrane|cleavage furrow|ruffle membrane|perinuclear region of cytoplasm|	mesoderm formation|negative regulation of cell-matrix adhesion|negative regulation of protein kinase activity|ectoderm development|negative regulation of DNA replication|negative regulation of cell proliferation|negative regulation of cell proliferation|Schwann cell proliferation|negative regulation of cell-cell adhesion|actin cytoskeleton organization|negative regulation of cell migration|regula…	actin binding|protein binding|	10	-0.6	8.26	10	-0.5	10.9	-0.6	18.5	0.00377	-1	-0.4	0	0
ENSG00000249209	AP000304.12	N/A	None	None	None	3	-0.9	8.52	3	-1	10.3	-1	18.4	0.00388	-1.9	-0.7	0	0
ENSG00000170312	CDK1	cyclin-dependent kinase 1	nucleus|nucleoplasm|cytoplasm|mitochondrion|centrosome|cytosol|spindle microtubule|membrane|midbody|extracellular vesicular exosome|mitotic spindle|	G1/S transition of mitotic cell cycle|regulation of transcription involved in G1/S transition of mitotic cell cycle|G2/M transition of mitotic cell cycle|MAPK cascade|activation of MAPKK activity|activation of MAPK activity|microtubule cytoskeleton organization|mitotic cell cycle|toll-like receptor signaling pathway|MyD88-dependent toll-like receptor signaling pathway|MyD88-independent toll-like …	protein kinase activity|protein serine/threonine kinase activity|cyclin-dependent protein serine/threonine kinase activity|cyclin-dependent protein serine/threonine kinase activity|protein binding|ATP binding|RNA polymerase II carboxy-terminal domain kinase activity|cyclin binding|Hsp70 protein binding|histone kinase activity|	6	-1.5	12.7	8	-0.8	8.61	-1.3	18.4	0.00388	-2.3	-0.7	0	0
ENSG00000173141	MRP63	N/A	None	None	None	10	-0.9	10.4	10	-0.6	9.35	-0.7	18.4	0.00388	-1.2	-0.4	0	0
ENSG00000168496	FEN1	flap structure-specific endonuclease 1	nucleus|nucleoplasm|nucleolus|mitochondrion|membrane|	mitotic cell cycle|telomere maintenance via recombination|telomere maintenance|DNA catabolic process, endonucleolytic|DNA catabolic process, endonucleolytic|DNA catabolic process, endonucleolytic|DNA catabolic process, exonucleolytic|DNA replication|DNA strand elongation involved in DNA replication|DNA repair|DNA repair|base-excision repair|double-strand break repair|memory|UV protection|telomere…	magnesium ion binding|DNA binding|damaged DNA binding|double-stranded DNA binding|endonuclease activity|RNA-DNA hybrid ribonuclease activity|exonuclease activity|protein binding|double-stranded DNA exodeoxyribonuclease activity|5'-3' exonuclease activity|5'-flap endonuclease activity|5'-flap endonuclease activity|manganese ion binding|	10	-1.7	11.2	10	-0.9	10.1	-1	18.4	0.00388	-2.2	-0.6	0	0
ENSG00000130177	CDC16	cell division cycle 16	nucleoplasm|anaphase-promoting complex|cytoplasm|centrosome|spindle|cytosol|spindle microtubule|	mitotic cell cycle|mitotic nuclear division|regulation of mitosis|mitotic spindle assembly checkpoint|cell proliferation|anaphase-promoting complex-dependent proteasomal ubiquitin-dependent protein catabolic process|negative regulation of ubiquitin-protein ligase activity involved in mitotic cell cycle|positive regulation of ubiquitin-protein ligase activity involved in mitotic cell cycle|regulat…	protein binding|	8	1.7	13.4	8	1.3	6.17	1.5	18.4	0.00388	0.9	2.5	0	0
ENSG00000105671	DDX49	DEAD (Asp-Glu-Ala-Asp) box polypeptide 49	None	ATP catabolic process|	ATP binding|ATP-dependent helicase activity|poly(A) RNA binding|	10	1.2	8.07	10	-1.8	20	-1.8	18.4	0.00388	-2.9	-1.1	0	0
ENSG00000181220	ZNF746	zinc finger protein 746	nucleus|cytoplasm|	negative regulation of transcription from RNA polymerase II promoter|transcription, DNA-templated|regulation of cell death|negative regulation of transcription, DNA-templated|positive regulation of transcription from RNA polymerase II promoter|neuron death|	sequence-specific DNA binding transcription factor activity|protein binding|ubiquitin protein ligase binding|transcription regulatory region DNA binding|metal ion binding|	10	-1.1	15.8	10	-1	2.95	-1.1	18.4	0.00388	-1.8	-0.8	0	0
ENSG00000217236	SP9	Sp9 transcription factor	nucleus|	transcription, DNA-templated|regulation of transcription, DNA-templated|embryonic limb morphogenesis|	DNA binding|metal ion binding|	10	-0.6	10.3	10	-0.8	8.89	-0.7	18.4	0.00388	-1.1	-0.4	0	0
ENSG00000187990	HIST1H2BG	histone cluster 1, H2bg	None	None	None	10	-0.8	2.78	10	-1.1	16.1	-1	18.3	0.00406	-1.6	-0.5	0	0
ENSG00000135900	MRPL44	mitochondrial ribosomal protein L44	cellular_component|mitochondrion|ribosome|	RNA processing|mitochondrial translational elongation|RNA phosphodiester bond hydrolysis, endonucleolytic|	ribonuclease III activity|poly(A) RNA binding|	10	-0.9	10.8	10	-0.6	8.14	-0.8	18.3	0.00406	-1.4	-0.4	0	0
ENSG00000197153	HIST1H3J	histone cluster 1, H3j	None	None	None	10	-0.8	13.3	10	-1.1	5.49	-0.9	18.3	0.00406	-1.4	-0.5	0	0
ENSG00000164651	SP8	Sp8 transcription factor	nucleus|	transcription, DNA-templated|regulation of transcription, DNA-templated|dorsal/ventral pattern formation|proximal/distal pattern formation|embryonic limb morphogenesis|	DNA binding|metal ion binding|	10	-0.5	5.53	10	-0.6	13.2	-0.6	18.3	0.00406	-1	-0.3	0	0
ENSG00000106615	RHEB	Ras homolog enriched in brain	spliceosomal complex|cytosol|plasma membrane|membrane|dendrite|neuronal cell body|extracellular vesicular exosome|	GTP catabolic process|cell cycle arrest|signal transduction|small GTPase mediated signal transduction|insulin receptor signaling pathway|positive regulation of TOR signaling|	GTPase activity|protein binding|GTP binding|GDP binding|protein kinase binding|metal ion binding|	10	2.1	20	10	0.6	2.75	2	18.2	0.00417	0.8	3.5	0	0
ENSG00000131269	ABCB7	ATP-binding cassette, sub-family B (MDR/TAP), member 7	mitochondrion|mitochondrial inner membrane|mitochondrial inner membrane|integral component of membrane|	ATP catabolic process|transport|cellular iron ion homeostasis|heme transport|small molecule metabolic process|transmembrane transport|transmembrane transport|	ATP binding|heme transporter activity|ATPase activity, coupled to transmembrane movement of substances|	10	-2.1	12.3	10	-1	9.84	-1.9	18.2	0.00417	-3.1	-0.8	0	0
ENSG00000185304	RGPD2	RANBP2-like and GRIP domain containing 2	None	protein targeting to Golgi|	None	10	-0.4	1.97	10	-0.8	17.3	-0.7	18.2	0.00417	-1.1	-0.4	0	0
ENSG00000120253	NUP43	nucleoporin 43kDa	kinetochore|condensed chromosome kinetochore|nuclear envelope|cytosol|nuclear pore outer ring|nuclear pore outer ring|	mitotic cell cycle|carbohydrate metabolic process|chromosome segregation|mitotic nuclear division|mitotic nuclear envelope disassembly|hexose transport|regulation of glucose transport|protein transport|glucose transport|viral process|cytokine-mediated signaling pathway|small molecule metabolic process|mRNA transport|transmembrane transport|	protein binding|	10	-0.8	1.95	10	-1	16.8	-1	18.1	0.00433	-1.6	-0.5	0	0
ENSG00000102172	SMS	spermine synthase	cytosol|extracellular vesicular exosome|	methionine metabolic process|polyamine metabolic process|spermine biosynthetic process|cellular nitrogen compound metabolic process|small molecule metabolic process|	spermidine synthase activity|spermine synthase activity|	10	-0.9	19.3	10	-0.2	1.11	-0.7	18.1	0.00433	-1.4	-0.4	0	0
ENSG00000140264	SERF2	small EDRK-rich factor 2	nucleus|cytosol|	biological_process|	molecular_function|	7	0.1	0.179	7	-2.1	21.3	-2.1	18.1	0.00433	-4	-1.1	0	0
ENSG00000119707	RBM25	RNA binding motif protein 25	nucleus|spliceosomal complex|cytoplasm|nuclear speck|	regulation of alternative mRNA splicing, via spliceosome|mRNA processing|RNA splicing|regulation of apoptotic process|	nucleotide binding|mRNA binding|protein binding|poly(A) RNA binding|	9	-1.4	3.88	9	-1	15.1	-1.3	18.1	0.00433	-2.1	-0.6	0	0
ENSG00000137522	RNF121	ring finger protein 121	integral component of membrane|	None	zinc ion binding|	10	0.4	0.516	10	-1.1	20.2	-1	18.1	0.00433	-1.7	-0.6	0	0
ENSG00000186862	PDZD7	PDZ domain containing 7	extracellular space|nucleus|cilium|	None	protein binding|	10	-0.4	2.94	10	1.6	21.1	1.6	18	0.00449	1	2.7	0	0
ENSG00000162613	FUBP1	far upstream element (FUSE) binding protein 1	nucleus|	regulation of transcription, DNA-templated|transcription from RNA polymerase II promoter|positive regulation of gene expression|	single-stranded DNA binding|sequence-specific DNA binding transcription factor activity|protein binding|poly(A) RNA binding|	10	-0.8	12.1	10	-0.6	6.42	-0.7	18	0.00449	-1.5	-0.4	0	0
ENSG00000181873	IBA57	IBA57, iron-sulfur cluster assembly homolog (S. cerevisiae)	mitochondrion|	glycine catabolic process|heme biosynthetic process|methylation|	aminomethyltransferase activity|poly(A) RNA binding|	10	-0.8	6.51	9	-0.6	12.4	-0.7	18	0.00449	-1.2	-0.4	0	0
ENSG00000273003	RP11-399J13.3	N/A	None	None	None	8	-1.1	17.1	8	1.9	4.7	-1	18	0.00449	-1.7	-0.6	0	0
ENSG00000100519	PSMC6	proteasome (prosome, macropain) 26S subunit, ATPase, 6	proteasome complex|nucleus|nucleoplasm|cytosol|membrane|proteasome accessory complex|extracellular vesicular exosome|	G1/S transition of mitotic cell cycle|protein polyubiquitination|mitotic cell cycle|antigen processing and presentation of peptide antigen via MHC class I|antigen processing and presentation of exogenous peptide antigen via MHC class I, TAP-dependent|ATP catabolic process|ubiquitin-dependent protein catabolic process|regulation of cellular amino acid metabolic process|apoptotic process|DNA damage…	protein binding|ATP binding|ATPase activity|protein binding, bridging|	6	-1.1	12.4	5	1.8	8.98	-1.6	18	0.00449	-2.7	-0.8	0	0
ENSG00000196873	CBWD3	COBW domain containing 3	None	None	ATP binding|	8	1.7	12.5	9	-2.3	20.5	-2.3	18	0.00449	-3.9	-1.3	0	0
ENSG00000227345	PARG	poly (ADP-ribose) glycohydrolase	nucleus|cytoplasm|mitochondrial matrix|cytosol|	carbohydrate metabolic process|cellular response to DNA damage stimulus|detection of bacterium|	poly(ADP-ribose) glycohydrolase activity|	10	-2	9.09	10	-2.4	10.1	-2.4	17.9	0.00463	-3.8	-1.7	0	0
ENSG00000221970	OR2A1	olfactory receptor, family 2, subfamily A, member 1	None	None	None	10	-1.4	3.29	10	-1	16	-1	17.9	0.00463	-1.7	-0.5	0	0
ENSG00000124217	MOCS3	molybdenum cofactor synthesis 3	cytosol|cytosol|	tRNA wobble uridine modification|tRNA wobble position uridine thiolation|vitamin metabolic process|water-soluble vitamin metabolic process|Mo-molybdopterin cofactor biosynthetic process|protein adenylylation|enzyme active site formation via L-cysteine persulfide|molybdopterin cofactor biosynthetic process|protein urmylation|tRNA thio-modification|small molecule metabolic process|	thiosulfate sulfurtransferase activity|protein binding|ATP binding|nucleotidyltransferase activity|sulfurtransferase activity|sulfurtransferase activity|URM1 activating enzyme activity|metal ion binding|molybdopterin-synthase sulfurtransferase activity|molybdopterin-synthase adenylyltransferase activity|protein adenylyltransferase activity|	10	0.7	4.74	10	1.8	15	0.8	17.8	0.00479	0.5	2.3	0	0
ENSG00000161551	ZNF577	zinc finger protein 577	nucleus|	transcription, DNA-templated|regulation of transcription, DNA-templated|	DNA binding|sequence-specific DNA binding transcription factor activity|metal ion binding|	10	-0.5	0.942	10	-1	18.2	-1	17.8	0.00479	-1.7	-0.7	0	0
ENSG00000011304	PTBP1	polypyrimidine tract binding protein 1	nucleoplasm|nucleolus|membrane|extracellular vesicular exosome|	alternative mRNA splicing, via spliceosome|regulation of alternative mRNA splicing, via spliceosome|mRNA splicing, via spliceosome|mRNA processing|RNA splicing|gene expression|negative regulation of RNA splicing|negative regulation of mRNA splicing, via spliceosome|negative regulation of muscle cell differentiation|	nucleotide binding|RNA binding|protein binding|poly-pyrimidine tract binding|pre-mRNA binding|poly(A) RNA binding|	10	-0.4	7.43	10	-1.1	11.8	-0.5	17.8	0.00479	-1.2	-0.3	0	0
ENSG00000116459	ATP5F1	ATP synthase, H+ transporting, mitochondrial Fo complex, subunit B1	mitochondrial proton-transporting ATP synthase complex, coupling factor F(o)|nucleus|mitochondrion|mitochondrial inner membrane|mitochondrial proton-transporting ATP synthase complex|mitochondrial matrix|membrane|extracellular vesicular exosome|	ATP catabolic process|ATP synthesis coupled proton transport|substantia nigra development|respiratory electron transport chain|mitochondrial ATP synthesis coupled proton transport|mitochondrial ATP synthesis coupled proton transport|cellular metabolic process|small molecule metabolic process|	protein binding|ATPase activity|transmembrane transporter activity|proton-transporting ATP synthase activity, rotational mechanism|	10	-1.1	4.23	10	-1.6	14.9	-1.4	17.8	0.00479	-2.3	-0.5	0	0
ENSG00000128645	HOXD1	homeobox D1	nucleus|	transcription, DNA-templated|regulation of transcription, DNA-templated|sensory perception of pain|neuron differentiation|embryonic skeletal system development|	sequence-specific DNA binding transcription factor activity|sequence-specific DNA binding|	9	0.7	0.33	10	-2.2	21.1	-2.2	17.8	0.00479	-4	-1.5	0	0
ENSG00000118197	DDX59	DEAD (Asp-Glu-Ala-Asp) box polypeptide 59	intracellular|nucleus|cytoplasm|	metabolic process|	RNA binding|helicase activity|ATP binding|metal ion binding|	10	-0.7	9.29	9	-0.6	9.25	-0.6	17.8	0.00479	-1	-0.3	0	0
ENSG00000244731	C4A	complement component 4A (Rodgers blood group)	extracellular region|plasma membrane|blood microparticle|	inflammatory response|complement activation|complement activation|complement activation, classical pathway|negative regulation of endopeptidase activity|regulation of complement activation|innate immune response|positive regulation of apoptotic cell clearance|	complement component C1q binding|endopeptidase inhibitor activity|	10	-0.9	18.8	10	-0.2	2.73	-0.9	17.8	0.00479	-1.4	-0.4	0	0
ENSG00000161847	RAVER1	ribonucleoprotein, PTB-binding 1	nucleus|cytoplasm|	None	nucleotide binding|poly(A) RNA binding|	10	-0.8	8.82	10	-1.6	11.9	-1.3	17.7	0.00495	-2.2	-0.7	0	0
ENSG00000221990	C5ORF55	chromosome 5 open reading frame 55	extracellular region|	None	None	10	-0.8	12.5	10	-1.2	6.13	-0.8	17.7	0.00495	-1.5	-0.5	0	0
ENSG00000075914	EXOSC7	exosome component 7	exosome (RNase complex)|exosome (RNase complex)|nucleolus|cytosol|	nuclear-transcribed mRNA catabolic process, deadenylation-dependent decay|rRNA processing|RNA catabolic process|gene expression|RNA metabolic process|mRNA metabolic process|exonucleolytic nuclear-transcribed mRNA catabolic process involved in deadenylation-dependent decay|RNA phosphodiester bond hydrolysis, exonucleolytic|	3'-5'-exoribonuclease activity|RNA binding|protein binding|	10	-1.2	16.9	9	0.6	5.64	-1.3	17.7	0.00495	-1.9	-0.9	0	0
ENSG00000176225	RTTN	rotatin	cytoplasm|ciliary basal body|	determination of left/right symmetry|	None	10	-1.1	7.23	10	-1.1	10.9	-1.1	17.7	0.00495	-1.7	-0.7	0	0
ENSG00000163946	FAM208A	family with sequence similarity 208, member A	None	None	poly(A) RNA binding|	10	-0.4	5.28	10	-0.6	13.2	-0.5	17.7	0.00495	-1.1	-0.3	0	0
ENSG00000205659	LIN52	lin-52 DREAM MuvB core complex component	nucleoplasm|DRM complex|	G2/M transition of mitotic cell cycle|mitotic cell cycle|transcription, DNA-templated|regulation of cell cycle|	None	7	-2.2	19.4	6	0.8	0.833	-2.2	17.7	0.00495	-4	-1.4	0	0
ENSG00000183629	GOLGA8G	golgin A8 family, member G	Golgi apparatus|	None	None	10	-0.7	8.38	10	-1.6	11.9	-0.8	17.7	0.00495	-1.9	-0.4	0	0
ENSG00000169612	FAM103A1	family with sequence similarity 103, member A1	nucleus|mRNA cap binding complex|	7-methylguanosine mRNA capping|methylation|recruitment of mRNA capping enzyme to RNA polymerase II holoenzyme complex|	RNA binding|protein binding|poly(A) RNA binding|	10	-1.3	6.46	10	-0.6	12.8	-0.7	17.7	0.00495	-1.4	-0.4	0	0
ENSG00000159618	GPR114	G protein-coupled receptor 114	plasma membrane|integral component of membrane|	G-protein coupled receptor signaling pathway|neuropeptide signaling pathway|	G-protein coupled receptor activity|	10	-1.3	20.9	10	1.7	12.5	-1.3	17.7	0.00495	-2	-0.7	0	0
ENSG00000134389	CFHR5	complement factor H-related 5	extracellular region|	complement activation, alternative pathway|	None	10	2.1	12	10	2.2	6.01	2.1	17.6	0.00511	1.7	3.8	0	0
ENSG00000138587	MNS1	meiosis-specific nuclear structural 1	nuclear envelope|intermediate filament|axoneme|sperm flagellum|	meiotic nuclear division|cilium organization|left/right axis specification|	identical protein binding|	10	-1.2	3.15	10	0.9	15.4	0.9	17.6	0.00511	0.5	1.4	0	0
ENSG00000125901	MRPS26	mitochondrial ribosomal protein S26	nucleus|mitochondrion|mitochondrial small ribosomal subunit|	DNA damage response, detection of DNA damage|peptide biosynthetic process|	poly(A) RNA binding|	10	-1.5	13	10	-0.6	8.17	-0.9	17.6	0.00511	-1.9	-0.4	0	0
ENSG00000106686	SPATA6L	spermatogenesis associated 6-like	None	None	None	10	-0.6	4.73	10	-2.2	18.6	-2.2	17.6	0.00511	-4	-0.5	0	0
ENSG00000115128	SF3B14	N/A	None	None	None	9	-1.6	15.7	9	-0.7	5.08	-0.8	17.6	0.00511	-2.2	-0.5	0	0
ENSG00000182934	SRPR	signal recognition particle receptor (docking protein)	endoplasmic reticulum|signal recognition particle receptor complex|endoplasmic reticulum membrane|membrane|integral component of membrane|extracellular vesicular exosome|	GTP catabolic process|translation|cotranslational protein targeting to membrane|SRP-dependent cotranslational protein targeting to membrane|activation of signaling protein activity involved in unfolded protein response|gene expression|endoplasmic reticulum unfolded protein response|cellular protein metabolic process|	GTPase activity|signal recognition particle binding|GTP binding|poly(A) RNA binding|	10	-1.3	11.3	10	-1.1	6.96	-1.1	17.5	0.00519	-2	-0.7	0	0
ENSG00000166483	WEE1	WEE1 G2 checkpoint kinase	nucleus|nucleoplasm|cytoplasm|	G1/S transition of mitotic cell cycle|G2/M transition of mitotic cell cycle|microtubule cytoskeleton organization|mitotic cell cycle|mitotic nuclear division|blood coagulation|peptidyl-tyrosine phosphorylation|establishment of cell polarity|neuron projection morphogenesis|regulation of cell cycle|	magnesium ion binding|protein serine/threonine kinase activity|protein tyrosine kinase activity|non-membrane spanning protein tyrosine kinase activity|protein binding|ATP binding|	10	0.7	11.1	10	0.7	6.77	0.7	17.5	0.00519	0.5	1.2	0	0
ENSG00000138293	NCOA4	nuclear receptor coactivator 4	nucleus|	transcription, DNA-templated|male gonad development|response to hormone|androgen receptor signaling pathway|positive regulation of transcription, DNA-templated|	transcription coactivator activity|androgen receptor binding|	10	1	19.5	10	0.3	1.04	1	17.5	0.00519	0.5	1.6	0	0
ENSG00000131127	ZNF141	zinc finger protein 141	nucleus|	regulation of transcription, DNA-templated|transcription from RNA polymerase II promoter|anatomical structure morphogenesis|limb morphogenesis|	DNA binding|metal ion binding|	10	0	0	10	3.2	21.2	3.2	17.5	0.00519	2.8	6	0	0
ENSG00000196363	WDR5	WD repeat domain 5	histone acetyltransferase complex|nucleus|nucleoplasm|Ada2/Gcn5/Ada3 transcription activator complex|histone methyltransferase complex|Set1C/COMPASS complex|MLL1 complex|	skeletal system development|chromatin organization|transcription, DNA-templated|regulation of transcription, DNA-templated|histone H3 acetylation|histone H4-K5 acetylation|histone H4-K8 acetylation|histone H4-K16 acetylation|rhythmic process|histone H3-K4 methylation|	protein binding|histone methyltransferase activity (H3-K4 specific)|histone acetyltransferase activity (H4-K5 specific)|histone acetyltransferase activity (H4-K8 specific)|histone acetyltransferase activity (H4-K16 specific)|	10	-1.2	7.79	7	-1.1	10.1	-1.2	17.5	0.00519	-1.9	-0.8	0	0
ENSG00000197958	RPL12	ribosomal protein L12	cytosol|membrane|cytosolic large ribosomal subunit|extracellular vesicular exosome|	nuclear-transcribed mRNA catabolic process, nonsense-mediated decay|translation|translation|translational initiation|translational elongation|translational termination|SRP-dependent cotranslational protein targeting to membrane|gene expression|viral process|RNA metabolic process|mRNA metabolic process|viral life cycle|viral transcription|cellular protein metabolic process|	structural constituent of ribosome|protein binding|poly(A) RNA binding|	5	1.4	12.4	7	1.5	5.45	1.4	17.5	0.00519	1	2.6	0	0
ENSG00000116885	OSCP1	organic solute carrier partner 1	basal plasma membrane|	transport|	None	10	1.1	18	10	0.5	2.08	1.1	17.5	0.00519	0.4	1.6	0	0
ENSG00000175166	PSMD2	proteasome (prosome, macropain) 26S subunit, non-ATPase, 2	proteasome complex|nucleoplasm|cytosol|proteasome regulatory particle|membrane|proteasome accessory complex|extracellular vesicular exosome|	G1/S transition of mitotic cell cycle|protein polyubiquitination|mitotic cell cycle|antigen processing and presentation of peptide antigen via MHC class I|antigen processing and presentation of exogenous peptide antigen via MHC class I, TAP-dependent|regulation of cellular amino acid metabolic process|apoptotic process|DNA damage response, signal transduction by p53 class mediator resulting in ce…	protein binding|enzyme regulator activity|	9	-1.6	16.9	9	-0.9	2.61	-1	17.5	0.00519	-2.4	-0.6	0	0
ENSG00000105793	GTPBP10	GTP-binding protein 10 (putative)	chromosome|nucleolus|mitochondrion|	GTP catabolic process|ribosome biogenesis|	magnesium ion binding|GTPase activity|GTP binding|poly(A) RNA binding|	10	-1.6	11	10	-1.2	7.7	-1.3	17.4	0.00532	-2.3	-0.6	0	0
ENSG00000114125	RNF7	ring finger protein 7	nucleus|nucleus|cytoplasm|cytoplasm|Cul5-RING ubiquitin ligase complex|	intrinsic apoptotic signaling pathway in response to oxidative stress|protein ubiquitination|negative regulation of apoptotic process|protein neddylation|response to redox state|	copper ion binding|protein binding|zinc ion binding|NEDD8 ligase activity|	10	-1.8	9.25	10	-1.4	9.73	-1.6	17.4	0.00532	-2.7	-1	0	0
ENSG00000106178	CCL24	chemokine (C-C motif) ligand 24	extracellular space|	positive regulation of endothelial cell proliferation|chemotaxis|inflammatory response|immune response|cytoskeleton organization|signal transduction|cell-cell signaling|regulation of cell shape|positive regulation of cell migration|positive regulation of actin filament polymerization|positive regulation of Rac GTPase activity|positive regulation of angiogenesis|eosinophil chemotaxis|positive regu…	chemokine activity|	10	-0.4	4.62	10	-0.7	14.6	-0.6	17.4	0.00532	-1	-0.3	0	0
ENSG00000154781	CCDC174	coiled-coil domain containing 174	nucleus|cytoplasm|	None	None	10	1.8	13.9	10	1.3	5.02	1.8	17.4	0.00532	1.1	2.8	0	0
ENSG00000196663	TECPR2	tectonin beta-propeller repeat containing 2	None	autophagy|cell death|	protein binding|	10	-0.6	4.91	10	-0.7	13	-0.7	17.4	0.00532	-1.2	-0.4	0	0
ENSG00000187837	HIST1H1C	histone cluster 1, H1c	nucleosome|nucleus|nuclear euchromatin|	nucleosome assembly|nucleosome positioning|	protein binding|chromatin DNA binding|poly(A) RNA binding|	10	-0.8	7.97	10	-0.7	10.1	-0.8	17.4	0.00532	-1.2	-0.5	0	0
ENSG00000198034	RPS4X	ribosomal protein S4, X-linked	cytosol|ribosome|polysome|small ribosomal subunit|membrane|cytosolic small ribosomal subunit|cytosolic small ribosomal subunit|ribonucleoprotein complex|cytoplasmic ribonucleoprotein granule|extracellular vesicular exosome|	nuclear-transcribed mRNA catabolic process, nonsense-mediated decay|translation|translation|translation|translational initiation|translational elongation|translational termination|SRP-dependent cotranslational protein targeting to membrane|multicellular organismal development|positive regulation of cell proliferation|gene expression|viral process|RNA metabolic process|mRNA metabolic process|viral…	structural constituent of ribosome|rRNA binding|poly(A) RNA binding|	4	-1.3	14.4	4	-0.6	5.25	-1.2	17.4	0.00532	-1.9	-0.6	0	0
ENSG00000134809	TIMM10	translocase of inner mitochondrial membrane 10 homolog (yeast)	mitochondrion|mitochondrial inner membrane|mitochondrial inner membrane|mitochondrial inner membrane presequence translocase complex|mitochondrial intermembrane space|mitochondrial intermembrane space protein transporter complex|	protein targeting to mitochondrion|sensory perception of sound|cellular protein metabolic process|protein import into mitochondrial inner membrane|protein import into mitochondrial inner membrane|chaperone-mediated protein transport|	transporter activity|protein binding|zinc ion binding|protein homodimerization activity|chaperone binding|	10	-0.6	7.29	9	-0.8	10.8	-0.7	17.3	0.00545	-1.1	-0.4	0	0
ENSG00000168090	COPS6	COP9 signalosome subunit 6	nucleus|cytoplasm|COP9 signalosome|extracellular vesicular exosome|	cullin deneddylation|viral process|	protein binding|	9	-0.2	1.63	10	-1.7	20	-1.6	17.3	0.00545	-2.6	-0.8	0	0
ENSG00000267941	AC008267.1	N/A	None	None	None	10	-0.4	7.45	10	-0.9	11.7	-0.6	17.3	0.00545	-1.2	-0.3	0	0
ENSG00000169020	ATP5I	ATP synthase, H+ transporting, mitochondrial Fo complex, subunit E	mitochondrial proton-transporting ATP synthase complex, coupling factor F(o)|mitochondrion|mitochondrial inner membrane|mitochondrial proton-transporting ATP synthase complex|	ATP catabolic process|respiratory electron transport chain|mitochondrial ATP synthesis coupled proton transport|mitochondrial ATP synthesis coupled proton transport|cellular metabolic process|small molecule metabolic process|	hydrogen ion transmembrane transporter activity|ATPase activity|transmembrane transporter activity|	10	-0.4	6.48	10	-1	14.5	-0.5	17.3	0.00545	-1.2	-0.3	0	0
ENSG00000169021	UQCRFS1	ubiquinol-cytochrome c reductase, Rieske iron-sulfur polypeptide 1	mitochondrion|mitochondrial inner membrane|mitochondrial respiratory chain complex III|	response to hormone|respiratory electron transport chain|response to drug|cellular metabolic process|small molecule metabolic process|response to antibiotic|hydrogen ion transmembrane transport|	ubiquinol-cytochrome-c reductase activity|protein complex binding|metal ion binding|2 iron, 2 sulfur cluster binding|	10	-1.7	12.2	10	-0.6	7.94	-0.7	17.3	0.00545	-2.1	-0.4	0	0
ENSG00000161654	LSM12	LSM12 homolog (S. cerevisiae)	None	None	None	10	-1.8	8.18	10	-1.8	9.5	-1.8	17.3	0.00545	-3	-1.4	0	0
ENSG00000153339	TRAPPC8	trafficking protein particle complex 8	Golgi apparatus|	vesicle-mediated transport|	protein binding|	7	-1.7	12.2	6	-1.2	6.62	-1.6	17.3	0.00545	-2.7	-0.8	0	0
ENSG00000153563	CD8A	CD8a molecule	extracellular region|plasma membrane|integral component of plasma membrane|external side of plasma membrane|T cell receptor complex|	T cell mediated immunity|immune response|transmembrane receptor protein tyrosine kinase signaling pathway|antigen processing and presentation|T cell activation|cytotoxic T cell differentiation|regulation of immune response|positive regulation of calcium-mediated signaling|defense response to virus|	protein binding|coreceptor activity|protein kinase binding|MHC class I protein binding|protein homodimerization activity|	10	-0.2	0.495	10	2.9	20.1	2.9	17.3	0.00545	2.2	5	0	0
ENSG00000146828	SLC12A9	solute carrier family 12, member 9	plasma membrane|integral component of membrane|extracellular vesicular exosome|	chloride transport|chloride transmembrane transport|	cation:chloride symporter activity|	10	-0.7	6.93	10	-0.9	11.1	-0.8	17.3	0.00545	-1.3	-0.5	0	0
ENSG00000128713	HOXD11	homeobox D11	nucleus|	metanephros development|branching involved in ureteric bud morphogenesis|organ induction|transcription, DNA-templated|regulation of transcription, DNA-templated|anterior/posterior pattern specification|dorsal/ventral pattern formation|proximal/distal pattern formation|positive regulation of cell development|positive regulation of chondrocyte differentiation|embryonic forelimb morphogenesis|embryo…	sequence-specific DNA binding transcription factor activity|sequence-specific DNA binding|	10	-0.5	9.77	10	-0.7	8.11	-0.6	17.3	0.00545	-0.9	-0.3	0	0
ENSG00000263588	RP11-595B24.2	N/A	None	None	None	10	-0.9	4.38	10	-1.3	14	-1.2	17.2	0.00557	-1.8	-0.7	0	0
ENSG00000132330	SCLY	selenocysteine lyase	cytosol|	cellular amino acid metabolic process|	selenocysteine lyase activity|transferase activity|pyridoxal phosphate binding|	10	-0.4	4.77	10	-0.5	13	-0.5	17.2	0.00557	-0.8	-0.3	0	0
ENSG00000147123	NDUFB11	NADH dehydrogenase (ubiquinone) 1 beta subcomplex, 11, 17.3kDa	mitochondrial inner membrane|mitochondrial respiratory chain complex I|integral component of membrane|	respiratory electron transport chain|cellular metabolic process|small molecule metabolic process|	None	10	-0.3	2.18	10	-1.5	16.9	-1.1	17.2	0.00557	-2.3	-0.7	0	0
ENSG00000106462	EZH2	enhancer of zeste 2 polycomb repressive complex 2 subunit	nuclear chromatin|nucleus|nucleoplasm|cytoplasm|ESC/E(Z) complex|pronucleus|	negative regulation of transcription from RNA polymerase II promoter|chromatin organization|transcription, DNA-templated|regulation of transcription, DNA-templated|positive regulation of epithelial to mesenchymal transition|regulation of gliogenesis|cerebellar cortex development|positive regulation of Ras GTPase activity|negative regulation of transcription elongation from RNA polymerase II promo…	core promoter binding|DNA binding|chromatin binding|RNA binding|protein binding|chromatin DNA binding|histone methyltransferase activity|sequence-specific DNA binding|histone methyltransferase activity (H3-K27 specific)|	9	-0.3	1.51	9	-2.2	20.2	-2.2	17.2	0.00557	-3.9	-1.7	0	0
ENSG00000114948	ADAM23	ADAM metallopeptidase domain 23	extracellular region|integral component of plasma membrane|	proteolysis|cell adhesion|central nervous system development|	metalloendopeptidase activity|integrin binding|protein binding|metallopeptidase activity|zinc ion binding|	10	-1.2	18.8	9	-0.3	2.52	-1.1	17.2	0.00557	-1.8	-0.6	0	0
ENSG00000160445	ZER1	zyg-11 related, cell cycle regulator	Cul2-RING ubiquitin ligase complex|	protein ubiquitination|regulation of ubiquitin-protein transferase activity|	ubiquitin-protein transferase activity|	10	0.1	0.249	10	-1.3	18.5	-1.3	17.2	0.00557	-1.9	-0.9	0	0
ENSG00000015568	RGPD5	RANBP2-like and GRIP domain containing 5	None	None	None	8	-0.7	3.91	8	-0.8	13.8	-0.8	17.2	0.00557	-1.4	-0.5	0	0
ENSG00000217930	PAM16	presequence translocase-associated motor 16 homolog (S. cerevisiae)	mitochondrial inner membrane presequence translocase complex|	protein targeting to mitochondrion|protein import into mitochondrial matrix|cellular protein metabolic process|	None	8	-1.2	2.61	9	-1.3	15	-1.2	17.2	0.00557	-1.9	-0.9	0	0
ENSG00000165733	BMS1	BMS1 ribosome biogenesis factor	nucleus|nucleolus|nucleolus|	ribosome assembly|	ATP binding|poly(A) RNA binding|	10	-0.9	13.6	10	-1.2	4.42	-0.9	17.1	0.0057	-1.5	-0.5	0	0
ENSG00000263809	RP11-849F2.7	N/A	None	None	None	4	-1.2	4.09	4	-2	14.5	-2	17.1	0.0057	-3.7	-1.2	0	0
ENSG00000105778	AVL9	AVL9 homolog (S. cerevisiase)	integral component of membrane|recycling endosome|	cell migration|	None	10	-0.6	3.35	10	-0.7	14.4	-0.7	17.1	0.0057	-1.1	-0.4	0	0
ENSG00000066044	ELAVL1	ELAV like RNA binding protein 1	nucleus|nucleoplasm|cytoplasm|cytosol|membrane|	multicellular organismal development|gene expression|RNA metabolic process|mRNA metabolic process|positive regulation of translation|mRNA stabilization|mRNA stabilization|3'-UTR-mediated mRNA stabilization|3'-UTR-mediated mRNA stabilization|regulation of stem cell maintenance|	nucleotide binding|RNA binding|double-stranded RNA binding|mRNA binding|mRNA 3'-UTR binding|protein binding|AU-rich element binding|protein kinase binding|mRNA 3'-UTR AU-rich region binding|poly(A) RNA binding|	10	-0.8	15.9	10	-0.4	2.65	-0.7	17.1	0.0057	-1.3	-0.4	0	0
ENSG00000177963	RIC8A	RIC8 guanine nucleotide exchange factor A	cytoplasm|plasma membrane|	in utero embryonic development|vasculature development|adenylate cyclase-inhibiting G-protein coupled receptor signaling pathway|visual learning|cell migration involved in gastrulation|positive regulation of GTPase activity|cell-cell adhesion involved in gastrulation|basement membrane organization|	guanyl-nucleotide exchange factor activity|protein binding|	10	0.5	7.09	10	0.7	10.6	0.7	17.1	0.0057	0.3	1.1	0	0
ENSG00000140830	TXNL4B	thioredoxin-like 4B	spliceosomal complex|	mRNA processing|mitotic nuclear division|RNA splicing|	None	9	-0.8	5.48	7	-1.2	12.4	-1	17.1	0.0057	-1.8	-0.7	0	0
ENSG00000205323	SARNP	SAP domain containing ribonucleoprotein	transcription export complex|nucleus|nucleus|nuclear speck|intracellular membrane-bounded organelle|	transcription, DNA-templated|regulation of transcription, DNA-templated|mRNA export from nucleus|regulation of translation|	DNA binding|poly(A) RNA binding|	10	0.7	10	10	0.6	7.63	0.7	17.1	0.0057	0.4	1.1	0	0
ENSG00000163161	ERCC3	excision repair cross-complementation group 3	nucleus|nucleus|nucleoplasm|holo TFIIH complex|holo TFIIH complex|	nucleotide-excision repair, DNA duplex unwinding|nucleotide-excision repair, DNA damage removal|response to hypoxia|ATP catabolic process|DNA topological change|DNA repair|DNA repair|transcription-coupled nucleotide-excision repair|transcription-coupled nucleotide-excision repair|nucleotide-excision repair|nucleotide-excision repair|transcription from RNA polymerase I promoter|transcription initi…	DNA binding|damaged DNA binding|ATP-dependent DNA helicase activity|protein kinase activity|protein binding|ATP binding|GTP binding|protein C-terminus binding|DNA-dependent ATPase activity|DNA-dependent ATPase activity|transcription factor binding|RNA polymerase II carboxy-terminal domain kinase activity|ATPase activity|dATP binding|peptide binding|3'-5' DNA helicase activity|3'-5' DNA helicase a…	10	-0.9	9.42	10	-1.8	10.8	-1	17	0.00582	-2.3	-0.6	0	0
ENSG00000186166	CCDC84	coiled-coil domain containing 84	None	None	None	8	-1.1	5.43	8	-1	12	-1	17	0.00582	-1.7	-0.6	0	0
ENSG00000074047	GLI2	GLI family zinc finger 2	nucleus|cytoplasm|membrane|nuclear speck|motile primary cilium|	negative regulation of transcription from RNA polymerase II promoter|skeletal system development|osteoblast differentiation|in utero embryonic development|kidney development|chondrocyte differentiation|osteoblast development|transcription, DNA-templated|regulation of transcription, DNA-templated|smoothened signaling pathway|pattern specification process|axon guidance|ventral midline development|h…	chromatin binding|sequence-specific DNA binding transcription factor activity|protein binding|zinc ion binding|sequence-specific DNA binding|transcription regulatory region DNA binding|	10	-1	17.9	10	-0.3	2.17	-1	17	0.00582	-1.6	-0.5	0	0
ENSG00000090263	MRPS33	mitochondrial ribosomal protein S33	mitochondrial small ribosomal subunit|	translation|	structural constituent of ribosome|	10	-0.5	12	10	-0.6	5.39	-0.6	17	0.00582	-1	-0.3	0	0
ENSG00000169919	GUSB	glucuronidase, beta	membrane|lysosomal lumen|intracellular membrane-bounded organelle|extracellular vesicular exosome|	carbohydrate metabolic process|glycosaminoglycan catabolic process|glycosaminoglycan metabolic process|hyaluronan metabolic process|hyaluronan catabolic process|small molecule metabolic process|	beta-glucuronidase activity|	10	-0.7	11.4	10	-0.6	6.16	-0.7	17	0.00582	-1.1	-0.3	0	0
ENSG00000142731	PLK4	polo-like kinase 4	nucleolus|centrosome|centriole|cytosol|cleavage furrow|deuterosome|	G2/M transition of mitotic cell cycle|mitotic cell cycle|protein phosphorylation|centriole replication|peptidyl-tyrosine phosphorylation|positive regulation of centriole replication|trophoblast giant cell differentiation|de novo centriole assembly|	protein serine/threonine kinase activity|protein serine/threonine kinase activity|protein tyrosine kinase activity|protein binding|ATP binding|identical protein binding|	10	-2.6	18.6	10	-0.7	4.61	-2.5	17	0.00582	-4.6	-1.5	0	0
ENSG00000152253	SPC25	SPC25, NDC80 kinetochore complex component	condensed chromosome kinetochore|nucleus|cytosol|Ndc80 complex|	mitotic cell cycle|mitotic spindle organization|chromosome segregation|mitotic nuclear division|	protein binding|	9	-0.9	8.97	8	-0.7	9.14	-0.8	17	0.00582	-1.3	-0.4	0	0
ENSG00000214305	AP001024.1	N/A	None	None	None	5	-0.9	18.4	6	0.4	2.33	-0.9	16.9	0.00593	-1.7	-0.5	0	0
ENSG00000135226	UGT2B28	UDP glucuronosyltransferase 2 family, polypeptide B28	endoplasmic reticulum|endoplasmic reticulum membrane|integral component of membrane|	xenobiotic metabolic process|metabolic process|	glucuronosyltransferase activity|	10	-1	12.9	10	-1.8	7.6	-1.6	16.9	0.00593	-2.5	-0.8	0	0
ENSG00000174446	SNAPC5	small nuclear RNA activating complex, polypeptide 5, 19kDa	nucleus|nucleoplasm|	regulation of transcription, DNA-templated|transcription from RNA polymerase II promoter|transcription from RNA polymerase III promoter|transcription initiation from RNA polymerase III promoter|gene expression|	sequence-specific DNA binding transcription factor activity|	10	-1.8	14.4	10	-0.5	5.69	-0.7	16.9	0.00593	-2.3	-0.4	0	0
ENSG00000112812	PRSS16	protease, serine, 16 (thymus)	lysosome|endosome|cytoplasmic membrane-bounded vesicle|	proteolysis|protein catabolic process|	serine-type peptidase activity|	10	-0.8	14.6	10	-0.4	2.69	-0.8	16.9	0.00593	-1.3	-0.4	0	0
ENSG00000140650	PMM2	phosphomannomutase 2	cytosol|neuronal cell body|extracellular vesicular exosome|	protein glycosylation|dolichol-linked oligosaccharide biosynthetic process|GDP-mannose biosynthetic process|GDP-mannose biosynthetic process|protein N-linked glycosylation via asparagine|mannose biosynthetic process|post-translational protein modification|cellular protein metabolic process|	phosphomannomutase activity|	10	1	0.111	10	-2.2	20.2	-2.2	16.9	0.00593	-4	-1.3	0	0
ENSG00000130713	EXOSC2	exosome component 2	exosome (RNase complex)|nucleus|nucleolus|cytoplasm|cytosol|	nuclear-transcribed mRNA catabolic process, deadenylation-dependent decay|rRNA processing|gene expression|RNA metabolic process|mRNA metabolic process|positive regulation of cell growth|exonucleolytic nuclear-transcribed mRNA catabolic process involved in deadenylation-dependent decay|RNA phosphodiester bond hydrolysis, exonucleolytic|	3'-5'-exoribonuclease activity|protein binding|7S RNA binding|	9	1.2	3.87	10	-1.5	14.7	-1.4	16.9	0.00593	-2.4	-0.8	0	0
ENSG00000269494	AL359693.1	N/A	None	None	None	4	-1.4	5.33	4	-1.6	12.2	-1.6	16.9	0.00593	-2.9	-1.2	0	0
ENSG00000233927	RPS28	ribosomal protein S28	cytoplasm|cytosol|small ribosomal subunit|cytosolic small ribosomal subunit|extracellular vesicular exosome|	nuclear-transcribed mRNA catabolic process, nonsense-mediated decay|rRNA processing|translation|translation|translational initiation|translational elongation|translational termination|SRP-dependent cotranslational protein targeting to membrane|gene expression|viral process|RNA metabolic process|mRNA metabolic process|viral life cycle|viral transcription|ribosomal small subunit biogenesis|cellular…	structural constituent of ribosome|poly(A) RNA binding|	5	-1.7	14.1	5	-0.6	6.69	-1.6	16.9	0.00593	-2.8	-0.8	0	0
ENSG00000125676	THOC2	THO complex 2	transcription export complex|THO complex|THO complex part of transcription export complex|nuclear speck|	mRNA processing|mRNA export from nucleus|RNA splicing|poly(A)+ mRNA export from nucleus|viral mRNA export from host cell nucleus|	RNA binding|protein binding|	9	-1.1	8.42	9	-0.9	9.29	-0.9	16.9	0.00593	-1.6	-0.5	0	0
ENSG00000124789	NUP153	nucleoporin 153kDa	nuclear pore|nucleoplasm|nucleolus|cytoplasm|nuclear membrane|nuclear periphery|nuclear inclusion body|nuclear pore nuclear basket|	mitotic cell cycle|carbohydrate metabolic process|mitotic nuclear envelope disassembly|hexose transport|regulation of glucose transport|protein transport|glucose transport|viral process|cytokine-mediated signaling pathway|small molecule metabolic process|viral entry into host cell|negative regulation of RNA export from nucleus|mRNA transport|nuclear pore complex assembly|transmembrane transport|v…	DNA binding|transporter activity|nucleocytoplasmic transporter activity|protein binding|zinc ion binding|structural constituent of nuclear pore|identical protein binding|protein anchor|	10	-0.6	6.53	10	-1.6	15.5	-1.4	16.8	0.00605	-2.5	-0.6	0	0
ENSG00000144580	RQCD1	RCD1 required for cell differentiation1 homolog (S. pombe)	cytoplasmic mRNA processing body|nucleus|cytosol|membrane|CCR4-NOT complex|	nuclear-transcribed mRNA catabolic process, deadenylation-dependent decay|nuclear-transcribed mRNA poly(A) tail shortening|transcription, DNA-templated|regulation of transcription, DNA-templated|regulation of translation|sex differentiation|gene expression|RNA metabolic process|mRNA metabolic process|cytokine-mediated signaling pathway|gene silencing by RNA|negative regulation of intracellular es…	protein binding|	10	1.4	8.91	10	0.7	11.7	0.9	16.8	0.00605	0.5	1.8	0	0
ENSG00000143977	SNRPG	small nuclear ribonucleoprotein polypeptide G	nucleoplasm|spliceosomal complex|U7 snRNP|U1 snRNP|U4 snRNP|U12-type spliceosomal complex|cytosol|cytosol|small nuclear ribonucleoprotein complex|methylosome|SMN-Sm protein complex|catalytic step 2 spliceosome|	spliceosomal complex assembly|spliceosomal snRNP assembly|spliceosomal snRNP assembly|mRNA splicing, via spliceosome|mRNA splicing, via spliceosome|transcription from RNA polymerase II promoter|termination of RNA polymerase II transcription|histone mRNA metabolic process|RNA splicing|gene expression|RNA metabolic process|mRNA 3'-end processing|ncRNA metabolic process|	protein binding|poly(A) RNA binding|	8	-1.2	6.83	7	-0.8	11.4	-0.9	16.8	0.00605	-1.6	-0.5	0	0
ENSG00000166352	C11ORF74	chromosome 11 open reading frame 74	None	None	None	10	-0.3	3.35	10	-2	19.5	-2	16.8	0.00605	-3.9	-1	0	0
ENSG00000259224	SLC35G6	solute carrier family 35, member G6	integral component of membrane|	None	None	10	0	0	10	1.1	18.7	1.1	16.8	0.00605	0.7	1.8	0	0
ENSG00000124635	HIST1H2BJ	histone cluster 1, H2bj	nucleosome|extracellular space|nucleus|nucleoplasm|	innate immune response in mucosa|chromatin organization|nucleosome assembly|antibacterial humoral response|defense response to Gram-positive bacterium|	DNA binding|protein heterodimerization activity|	10	-1.8	12.2	10	-0.5	6.91	-0.5	16.7	0.00621	-2.1	-0.3	0	0
ENSG00000119681	LTBP2	latent transforming growth factor beta binding protein 2	proteinaceous extracellular matrix|extracellular space|extracellular matrix|extracellular vesicular exosome|	protein targeting|transforming growth factor beta receptor signaling pathway|protein secretion|	calcium ion binding|protein binding|heparin binding|growth factor binding|	10	-0.9	9.72	10	-0.7	8.08	-0.8	16.7	0.00621	-1.3	-0.4	0	0
ENSG00000137259	HIST1H2AB	histone cluster 1, H2ab	nucleosome|nucleus|extracellular vesicular exosome|	nucleosome assembly|biological_process|	DNA binding|protein heterodimerization activity|	10	-0.7	10.3	10	-0.9	6.88	-0.6	16.7	0.00621	-1.2	-0.4	0	0
ENSG00000115053	NCL	nucleolin	nucleus|nucleoplasm|nucleolus|cell cortex|membrane|ribonucleoprotein complex|cytoplasmic ribonucleoprotein granule|extracellular vesicular exosome|	angiogenesis|positive regulation of transcription of nuclear large rRNA transcript from RNA polymerase I promoter|	nucleotide binding|RNA binding|protein binding|protein C-terminus binding|telomeric DNA binding|identical protein binding|poly(A) RNA binding|	9	-0.9	11.8	10	-0.8	5.29	-0.9	16.7	0.00621	-1.5	-0.5	0	0
ENSG00000111481	COPZ1	coatomer protein complex, subunit zeta 1	cytosol|COPI vesicle coat|COPI vesicle coat|	intracellular protein transport|retrograde vesicle-mediated transport, Golgi to ER|intra-Golgi vesicle-mediated transport|intra-Golgi vesicle-mediated transport|COPI coating of Golgi vesicle|membrane organization|	None	10	0.8	6.05	10	0.8	11	0.8	16.7	0.00621	0.5	1.3	0	0
ENSG00000014919	COX15	cytochrome c oxidase assembly homolog 15 (yeast)	mitochondrion|mitochondrial inner membrane|mitochondrial respiratory chain|integral component of membrane|	mitochondrial electron transport, cytochrome c to oxygen|porphyrin-containing compound metabolic process|heme biosynthetic process|heme a biosynthetic process|heme a biosynthetic process|respiratory gaseous exchange|respiratory chain complex IV assembly|small molecule metabolic process|cellular respiration|oxidation-reduction process|hydrogen ion transmembrane transport|hydrogen ion transmembrane…	cytochrome-c oxidase activity|cytochrome-c oxidase activity|oxidoreductase activity, acting on the CH-CH group of donors|	10	-0.4	10.3	10	-0.6	6.96	-0.5	16.7	0.00621	-0.8	-0.3	0	0
ENSG00000009307	CSDE1	cold shock domain containing E1, RNA-binding	cytoplasm|Golgi apparatus|plasma membrane|CRD-mediated mRNA stability complex|	regulation of transcription, DNA-templated|male gonad development|nuclear-transcribed mRNA catabolic process, no-go decay|	DNA binding|poly(A) RNA binding|	10	1	18.3	10	0.3	1.37	1	16.7	0.00621	0.5	1.6	0	0
ENSG00000122543	OCM	oncomodulin	None	None	calcium ion binding|	10	-0.3	5.03	10	-1.6	16.1	-0.5	16.7	0.00621	-1.9	-0.3	0	0
ENSG00000125304	TM9SF2	transmembrane 9 superfamily member 2	endosome|integral component of plasma membrane|endosome membrane|extracellular vesicular exosome|	transport|	None	10	0.4	1.76	10	1	17.3	0.9	16.7	0.00621	0.5	1.5	0	0
ENSG00000134905	CARS2	cysteinyl-tRNA synthetase 2, mitochondrial (putative)	mitochondrial matrix|cytosol|	tRNA aminoacylation for protein translation|cysteinyl-tRNA aminoacylation|gene expression|	cysteine-tRNA ligase activity|ATP binding|metal ion binding|	10	-0.7	11.4	10	-0.5	6.37	-0.6	16.6	0.00636	-1	-0.3	0	0
ENSG00000155254	MARVELD1	MARVEL domain containing 1	nucleus|cytoplasm|cytoskeleton|plasma membrane|integral component of membrane|	cell cycle|	None	10	-0.3	0.73	10	-2.2	19.5	-2.1	16.6	0.00636	-4	-0.3	0	0
ENSG00000187627	RGPD1	RANBP2-like and GRIP domain containing 1	None	protein targeting to Golgi|	None	4	-1	7.13	4	-1.3	10.3	-1.1	16.6	0.00636	-1.9	-0.7	0	0
ENSG00000188846	RPL14	ribosomal protein L14	cytoplasm|cytosol|membrane|cytosolic large ribosomal subunit|extracellular vesicular exosome|	nuclear-transcribed mRNA catabolic process, nonsense-mediated decay|rRNA processing|translation|translation|translational initiation|translational elongation|translational termination|SRP-dependent cotranslational protein targeting to membrane|gene expression|viral process|RNA metabolic process|mRNA metabolic process|viral life cycle|viral transcription|ribosomal large subunit biogenesis|cellular…	RNA binding|structural constituent of ribosome|protein binding|poly(A) RNA binding|	9	-0.8	14.9	10	-0.9	2.03	-0.8	16.6	0.00636	-1.7	-0.4	0	0
ENSG00000139350	NEDD1	neural precursor cell expressed, developmentally down-regulated 1	centrosome|cytosol|	G2/M transition of mitotic cell cycle|mitotic cell cycle|mitotic nuclear division|	None	7	1.6	12.9	8	1.2	4.79	1.5	16.6	0.00636	1	2.6	0	0
ENSG00000146839	ZAN	zonadhesin	plasma membrane|integral component of membrane|	binding of sperm to zona pellucida|single organismal cell-cell adhesion|	None	10	-0.9	10.2	10	-0.5	7.92	-0.7	16.6	0.00636	-1.2	-0.4	0	0
ENSG00000067082	KLF6	Kruppel-like factor 6	nucleus|cytoplasm|	transcription, DNA-templated|cytokine-mediated signaling pathway|B cell differentiation|positive regulation of transcription, DNA-templated|	DNA binding|metal ion binding|	10	0.5	7.02	10	0.6	10.1	0.6	16.6	0.00636	0.3	0.9	0	0
ENSG00000185666	SYN3	synapsin III	synaptic vesicle|cell junction|synaptic vesicle membrane|	neurotransmitter secretion|metabolic process|	catalytic activity|ATP binding|	10	2.1	9.82	10	1.5	8.57	2	16.6	0.00636	1.3	3.6	0	0
ENSG00000183763	TRAIP	TRAF interacting protein	nucleolus|perinuclear region of cytoplasm|	apoptotic process|signal transduction|cell proliferation|protein ubiquitination|intracellular signal transduction|	receptor signaling protein activity|protein binding|zinc ion binding|ligase activity|	9	-0.7	3.13	7	-2	17.4	-2	16.6	0.00636	-3.6	-1.5	0	0
ENSG00000185946	RNPC3	RNA-binding region (RNP1, RRM) containing 3	nucleus|U12-type spliceosomal complex|	mRNA processing|RNA splicing|	nucleotide binding|RNA binding|	8	-1.2	17.1	8	-0.7	0.934	-1.1	16.6	0.00636	-1.8	-0.6	0	0
ENSG00000176402	GJC3	gap junction protein, gamma 3, 30.2kDa	connexon complex|integral component of membrane|myelin sheath|	cell communication|sensory perception of sound|myelination|	protein homodimerization activity|	10	-0.9	14.9	10	-0.4	2.57	-0.9	16.5	0.00647	-1.5	-0.5	0	0
ENSG00000184492	FOXD4L1	forkhead box D4-like 1	nucleus|	regulation of transcription, DNA-templated|transcription from RNA polymerase II promoter|	sequence-specific DNA binding transcription factor activity|sequence-specific DNA binding|	10	-1	14.2	10	-0.5	4.11	-0.8	16.5	0.00647	-1.5	-0.4	0	0
ENSG00000184432	COPB2	coatomer protein complex, subunit beta 2 (beta prime)	cytosol|COPI vesicle coat|	intracellular protein transport|retrograde vesicle-mediated transport, Golgi to ER|intra-Golgi vesicle-mediated transport|COPI coating of Golgi vesicle|membrane organization|	structural molecule activity|	8	-1.2	12.2	7	-1	5.3	-1.2	16.5	0.00647	-2	-0.8	0	0
ENSG00000172014	ANKRD20A4	ankyrin repeat domain 20 family, member A4	None	None	None	6	-0.7	6.25	6	-1.6	14.1	-0.8	16.5	0.00647	-2.4	-0.5	0	0
ENSG00000136937	NCBP1	nuclear cap binding protein subunit 1, 80kDa	nucleus|nucleoplasm|cytoplasm|mitochondrion|cytosol|mRNA cap binding complex|nuclear cap binding complex|plasma membrane|ribonucleoprotein complex|	nuclear-transcribed mRNA catabolic process, nonsense-mediated decay|nuclear-transcribed mRNA catabolic process, nonsense-mediated decay|nuclear-transcribed mRNA catabolic process, nonsense-mediated decay|spliceosomal snRNP assembly|mRNA splicing, via spliceosome|transcription from RNA polymerase II promoter|transcription elongation from RNA polymerase II promoter|termination of RNA polymerase II …	RNA cap binding|RNA binding|protein binding|poly(A) RNA binding|	10	-1	1.76	10	-1.4	15.6	-1.3	16.5	0.00647	-2.3	-0.7	0	0
ENSG00000006625	GGCT	gamma-glutamylcyclotransferase	cytosol|cytosol|extracellular vesicular exosome|	release of cytochrome c from mitochondria|glutathione biosynthetic process|xenobiotic metabolic process|small molecule metabolic process|glutathione derivative biosynthetic process|	gamma-glutamylcyclotransferase activity|gamma-glutamylcyclotransferase activity|protein homodimerization activity|	10	-1.2	9.76	10	-1	7.3	-1.1	16.5	0.00647	-1.8	-0.6	0	0
ENSG00000125207	PIWIL1	piwi-like RNA-mediated gene silencing 1	cytoplasm|polysome|mRNA cap binding complex|chromatoid body|P granule|	regulation of translation|meiotic nuclear division|multicellular organismal development|spermatid development|gene silencing by RNA|piRNA metabolic process|	single-stranded RNA binding|mRNA binding|protein binding|piRNA binding|	10	1.3	10.9	10	0.7	6.36	1.2	16.5	0.00647	0.7	1.8	0	0
ENSG00000173011	TADA2B	transcriptional adaptor 2B	STAGA complex|SAGA-type complex|	chromatin organization|transcription, DNA-templated|regulation of transcription, DNA-templated|	DNA binding|chromatin binding|zinc ion binding|	10	0.5	13.8	9	0.6	3.29	0.5	16.4	0.00656	0.3	0.9	0	0
ENSG00000126581	BECN1	beclin 1, autophagy related	nucleus|trans-Golgi network|membrane|cytoplasmic membrane-bounded vesicle|dendrite|protein complex|	autophagic vacuole assembly|cytokinesis|response to hypoxia|cellular defense response|lysosome organization|negative regulation of cell proliferation|viral process|positive regulation of macroautophagy|response to vitamin E|response to drug|negative regulation of apoptotic process|neuron development|beta-amyloid metabolic process|defense response to virus|cellular response to aluminum ion|cellula…	protein binding|	10	-0.5	3.25	10	-0.7	13.9	-0.7	16.4	0.00656	-1.1	-0.4	0	0
ENSG00000146007	ZMAT2	zinc finger, matrin-type 2	nucleus|	None	DNA binding|protein binding|zinc ion binding|	9	-1.7	12.1	9	-0.8	7.35	-0.8	16.4	0.00656	-2.2	-0.5	0	0
ENSG00000139977	NAA30	N(alpha)-acetyltransferase 30, NatC catalytic subunit	cytoplasm|polysome|NatC complex|	metabolic process|metabolic process|	peptide alpha-N-acetyltransferase activity|protein binding|	10	1.2	3.28	10	-0.9	16.3	-0.7	16.4	0.00656	-1.4	-0.4	0	0
ENSG00000127337	YEATS4	YEATS domain containing 4	nucleoplasm|nucleoplasm|nuclear matrix|NuA4 histone acetyltransferase complex|	chromatin organization|transcription, DNA-templated|mitotic nuclear division|regulation of growth|histone H4 acetylation|histone H2A acetylation|positive regulation of transcription, DNA-templated|	DNA binding|sequence-specific DNA binding transcription factor activity|structural constituent of cytoskeleton|protein binding|protein C-terminus binding|	10	-1	4.19	10	-0.8	12.6	-0.9	16.4	0.00656	-1.4	-0.4	0	0
ENSG00000186141	POLR3C	polymerase (RNA) III (DNA directed) polypeptide C (62kD)	nucleus|nucleoplasm|DNA-directed RNA polymerase III complex|DNA-directed RNA polymerase III complex|cytosol|	regulation of transcription from RNA polymerase III promoter|transcription from RNA polymerase III promoter|transcription elongation from RNA polymerase III promoter|termination of RNA polymerase III transcription|gene expression|positive regulation of type I interferon production|positive regulation of interferon-beta production|innate immune response|positive regulation of innate immune respons…	RNA polymerase III activity|DNA binding|DNA-directed RNA polymerase activity|	9	-1.1	10.1	10	-1.2	6.77	-1.1	16.4	0.00656	-1.8	-0.7	0	0
ENSG00000132321	IQCA1	IQ motif containing with AAA domain 1	None	None	ATP binding|	10	-1.1	15.4	10	-1.4	1.8	-1.3	16.4	0.00656	-1.9	-0.7	0	0
ENSG00000185650	ZFP36L1	ZFP36 ring finger protein-like 1	nucleus|cytosol|	nuclear-transcribed mRNA catabolic process, deadenylation-dependent decay|vasculogenesis|regulation of transcription, DNA-templated|regulation of translation|gene expression|RNA metabolic process|mRNA metabolic process|T cell differentiation in thymus|regulation of mRNA stability|	DNA binding|sequence-specific DNA binding transcription factor activity|mRNA binding|protein binding|poly(A) RNA binding|metal ion binding|	9	-0.8	17	9	-0.3	1.83	-0.7	16.4	0.00656	-1.4	-0.4	0	0
ENSG00000204394	VARS	valyl-tRNA synthetase	mitochondrion|cytosol|	tRNA aminoacylation for protein translation|valyl-tRNA aminoacylation|regulation of translational fidelity|gene expression|	aminoacyl-tRNA editing activity|valine-tRNA ligase activity|ATP binding|	8	0.3	0.448	8	-2.2	19	-2.2	16.3	0.0067	-4	-1.5	0	0
ENSG00000203813	HIST1H3H	histone cluster 1, H3h	None	None	None	10	-0.7	13.4	10	-0.4	4.54	-0.6	16.3	0.0067	-1.1	-0.3	0	0
ENSG00000249115	HAUS5	HAUS augmin-like complex, subunit 5	cytoplasm|centrosome|spindle|microtubule|HAUS complex|	mitotic nuclear division|spindle assembly|centrosome organization|	molecular_function|	9	2.2	5.72	10	-2	17.4	-1.9	16.3	0.0067	-3.1	-0.7	0	0
ENSG00000163681	SLMAP	sarcolemma associated protein	smooth endoplasmic reticulum|microtubule organizing center|integral component of plasma membrane|sarcolemma|	muscle contraction|	protein binding|	10	-1.7	12	10	-0.5	10.7	-0.7	16.3	0.0067	-2	-0.4	0	0
ENSG00000161011	SQSTM1	sequestosome 1	pre-autophagosomal structure|cytoplasmic mRNA processing body|nucleoplasm|cytoplasm|lysosome|late endosome|autophagic vacuole|endoplasmic reticulum|cytosol|inclusion body|aggresome|PML body|cytoplasmic vesicle|extracellular vesicular exosome|	positive regulation of protein phosphorylation|immune system process|protein phosphorylation|ubiquitin-dependent protein catabolic process|autophagy|autophagy|response to stress|protein localization|endosomal transport|macroautophagy|positive regulation of macroautophagy|cell differentiation|intracellular signal transduction|positive regulation of apoptotic process|negative regulation of apoptoti…	protein serine/threonine kinase activity|protein kinase C binding|protein binding|zinc ion binding|protein kinase binding|receptor tyrosine kinase binding|SH2 domain binding|identical protein binding|protein homodimerization activity|ubiquitin binding|K63-linked polyubiquitin binding|	10	0.8	15.9	10	1.2	1.49	0.8	16.3	0.0067	0.5	1.5	0	0
ENSG00000119403	PHF19	PHD finger protein 19	ESC/E(Z) complex|	negative regulation of transcription from RNA polymerase II promoter|transcription, DNA-templated|chromatin modification|stem cell maintenance|positive regulation of histone H3-K27 methylation|	protein binding|zinc ion binding|methylated histone binding|	10	-0.9	4.19	10	-1.1	13	-1	16.3	0.0067	-1.6	-0.6	0	0
ENSG00000099624	ATP5D	ATP synthase, H+ transporting, mitochondrial F1 complex, delta subunit	mitochondrial proton-transporting ATP synthase complex, catalytic core F(1)|mitochondrion|mitochondrial inner membrane|mitochondrial proton-transporting ATP synthase complex|mitochondrial proton-transporting ATP synthase complex|mitochondrial matrix|	oxidative phosphorylation|ATP catabolic process|ATP biosynthetic process|respiratory electron transport chain|mitochondrial ATP synthesis coupled proton transport|mitochondrial ATP synthesis coupled proton transport|mitochondrial ATP synthesis coupled proton transport|cellular metabolic process|small molecule metabolic process|response to copper ion|	transporter activity|ATP binding|ATPase activity|transmembrane transporter activity|ADP binding|proton-transporting ATP synthase activity, rotational mechanism|proton-transporting ATPase activity, rotational mechanism|	10	-0.7	5.38	10	-1.3	13.6	-1.2	16.3	0.0067	-1.7	-0.6	0	0
ENSG00000228716	DHFR	dihydrofolate reductase	None	None	None	9	-0.8	1.6	10	1.6	16	1.2	16.3	0.0067	0.7	2.4	0	0
ENSG00000146109	ABT1	activator of basal transcription 1	nucleus|transcription factor complex|nucleolus|	regulation of transcription from RNA polymerase II promoter|transcription from RNA polymerase II promoter|spinal cord motor neuron differentiation|	nucleotide binding|DNA binding|transcription coactivator activity|protein binding|poly(A) RNA binding|	8	-0.8	10.9	10	-0.6	6.2	-0.7	16.3	0.0067	-1.2	-0.4	0	0
ENSG00000125485	DDX31	DEAD (Asp-Glu-Ala-Asp) box polypeptide 31	nucleus|nucleolus|	ATP catabolic process|	ATP binding|ATP-dependent helicase activity|poly(A) RNA binding|	10	-0.7	11.3	10	-0.5	5.88	-0.6	16.3	0.0067	-1	-0.4	0	0
ENSG00000178397	FAM220A	family with sequence similarity 220, member A	nucleus|	None	None	10	-0.6	7.17	10	-0.7	9.65	-0.6	16.3	0.0067	-1.1	-0.4	0	0
ENSG00000136122	BORA	bora, aurora kinase A activator	cytosol|	G2/M transition of mitotic cell cycle|mitotic cell cycle|mitotic nuclear division|regulation of mitosis|regulation of protein localization|regulation of mitotic spindle organization|	protein binding|protein kinase binding|	10	-1.1	8.86	9	-0.7	8.42	-0.8	16.3	0.0067	-1.5	-0.5	0	0
ENSG00000103549	RNF40	ring finger protein 40, E3 ubiquitin protein ligase	ubiquitin ligase complex|nucleus|membrane|HULC complex|neuron projection|	ubiquitin-dependent protein catabolic process|histone monoubiquitination|histone H2B ubiquitination|	ubiquitin-protein transferase activity|protein binding|zinc ion binding|ligase activity|syntaxin-1 binding|ubiquitin protein ligase binding|protein complex binding|protein homodimerization activity|	10	-1.1	11.1	10	-1.4	5.86	-1.2	16.2	0.00683	-1.8	-0.6	0	0
ENSG00000161057	PSMC2	proteasome (prosome, macropain) 26S subunit, ATPase, 2	proteasome complex|cytoplasmic mRNA processing body|nucleus|nucleoplasm|cytoplasm|cytosol|membrane|proteasome accessory complex|	G1/S transition of mitotic cell cycle|protein polyubiquitination|mitotic cell cycle|osteoblast differentiation|antigen processing and presentation of peptide antigen via MHC class I|antigen processing and presentation of exogenous peptide antigen via MHC class I, TAP-dependent|ATP catabolic process|ubiquitin-dependent protein catabolic process|regulation of cellular amino acid metabolic process|a…	protein binding|ATP binding|ATPase activity|	9	-1.8	12.5	10	-1.1	6.1	-1.2	16.2	0.00683	-2.4	-0.4	0	0
ENSG00000136206	SPDYE1	speedy/RINGO cell cycle regulator family member E1	None	None	None	10	-0.9	17.5	10	-1.9	3.14	-0.9	16.2	0.00683	-2.2	-0.5	0	0
ENSG00000112877	CEP72	centrosomal protein 72kDa	centrosome|cytosol|	G2/M transition of mitotic cell cycle|mitotic cell cycle|spindle organization|gamma-tubulin complex localization|	protein binding|identical protein binding|	10	-0.6	4.03	10	-0.9	12.8	-0.8	16.2	0.00683	-1.4	-0.4	0	0
ENSG00000057657	PRDM1	PR domain containing 1, with ZNF domain	nucleus|cytoplasm|	negative regulation of transcription from RNA polymerase II promoter|maternal placenta development|transcription, DNA-templated|germ cell development|positive regulation of gene expression|negative regulation of B cell proliferation|negative regulation of lipopolysaccharide-mediated signaling pathway|methylation|eye photoreceptor cell development|cell fate commitment|positive regulation of B cell…	sequence-specific DNA binding transcription factor activity|protein binding|methyltransferase activity|histone deacetylase binding|sequence-specific DNA binding|metal ion binding|	10	-1.8	6.53	10	-1.7	10.3	-1.7	16.2	0.00683	-2.9	-1.3	0	0
ENSG00000083520	DIS3	DIS3 exosome endoribonuclease and 3'-5' exoribonuclease	nuclear exosome (RNase complex)|exosome (RNase complex)|nucleus|nucleoplasm|cytoplasm|cytosol|membrane|	nuclear-transcribed mRNA catabolic process, deadenylation-dependent decay|rRNA processing|gene expression|RNA metabolic process|mRNA metabolic process|rRNA catabolic process|positive regulation of GTPase activity|exonucleolytic nuclear-transcribed mRNA catabolic process involved in deadenylation-dependent decay|CUT catabolic process|nucleic acid phosphodiester bond hydrolysis|RNA phosphodiester b…	3'-5'-exoribonuclease activity|RNA binding|endonuclease activity|guanyl-nucleotide exchange factor activity|protein binding|	10	-0.5	4.62	10	-1.1	14	-0.8	16.2	0.00683	-1.5	-0.4	0	0
ENSG00000178913	TAF7	TAF7 RNA polymerase II, TATA box binding protein (TBP)-associated factor, 55kDa	nucleus|transcription factor TFIID complex|Golgi apparatus|positive transcription elongation factor complex b|transcription factor TFTC complex|MLL1 complex|	negative regulation of transcription from RNA polymerase II promoter|spermine transport|DNA-templated transcription, initiation|transcription from RNA polymerase II promoter|transcription initiation from RNA polymerase II promoter|negative regulation of protein kinase activity|intracellular estrogen receptor signaling pathway|negative regulation of histone acetylation|negative regulation of trans…	sequence-specific DNA binding transcription factor activity|transcription coactivator activity|protein binding|transcription factor binding|histone acetyltransferase binding|vitamin D receptor binding|transcription regulatory region DNA binding|thyroid hormone receptor binding|	10	1.1	4.46	10	2.5	14.7	1	16.2	0.00683	0.6	3.5	0	0
ENSG00000120656	TAF12	TAF12 RNA polymerase II, TATA box binding protein (TBP)-associated factor, 20kDa	PCAF complex|nucleoplasm|transcription factor TFIID complex|STAGA complex|STAGA complex|transcription factor TFTC complex|	chromatin organization|DNA-templated transcription, initiation|transcription from RNA polymerase II promoter|transcription initiation from RNA polymerase II promoter|transcription initiation from RNA polymerase II promoter|transcription elongation from RNA polymerase II promoter|gene expression|viral process|histone H3 acetylation|positive regulation of sequence-specific DNA binding transcription…	DNA binding|sequence-specific DNA binding transcription factor activity|transcription coactivator activity|histone acetyltransferase activity|protein binding|transcription factor binding|protein heterodimerization activity|	10	2.2	5.69	10	1.6	12.3	2.1	16.2	0.00683	1.3	3.5	0	0
ENSG00000213551	DNAJC9	DnaJ (Hsp40) homolog, subfamily C, member 9	nucleus|	social behavior|	None	10	-0.7	4.89	10	-0.6	11.8	-0.6	16.2	0.00683	-1.1	-0.4	0	0
ENSG00000164900	GBX1	gastrulation brain homeobox 1	nucleus|	transcription, DNA-templated|regulation of transcription, DNA-templated|adult walking behavior|proprioception|spinal cord motor neuron differentiation|sensory neuron axon guidance|	sequence-specific DNA binding transcription factor activity|sequence-specific DNA binding|	10	-2.1	19.3	10	-0.3	0.799	-2.1	16.2	0.00683	-3.7	-0.5	0	0
ENSG00000187866	FAM122A	family with sequence similarity 122A	None	None	None	10	-0.8	14.7	10	-0.4	3.88	-0.7	16.2	0.00683	-1.2	-0.4	0	0
ENSG00000179562	GCC1	GRIP and coiled-coil domain containing 1	Golgi membrane|cytoplasm|Golgi apparatus|plasma membrane|	protein targeting to Golgi|	protein binding|	9	-0.5	5.51	9	-0.7	11.6	-0.6	16.1	0.00693	-1	-0.3	0	0
ENSG00000115464	USP34	ubiquitin specific peptidase 34	None	ubiquitin-dependent protein catabolic process|Wnt signaling pathway|protein deubiquitination|protein K48-linked deubiquitination|positive regulation of canonical Wnt signaling pathway|	cysteine-type endopeptidase activity|ubiquitin thiolesterase activity|ubiquitin-specific protease activity|protein binding|	10	-0.7	9.54	10	-0.7	6.95	-0.7	16.1	0.00693	-1.1	-0.4	0	0
ENSG00000122034	GTF3A	general transcription factor IIIA	nucleus|nucleoplasm|	regulation of transcription, DNA-templated|transcription from RNA polymerase III promoter|rRNA transcription|gene expression|	DNA binding|RNA binding|metal ion binding|	9	-1.2	6.56	10	-1.2	9.93	-1.2	16.1	0.00693	-1.9	-0.7	0	0
ENSG00000182329	AC079354.1	N/A	None	None	None	10	-1.3	11.9	10	-0.6	9.31	-1.1	16.1	0.00693	-1.7	-0.4	0	0
ENSG00000122641	INHBA	inhibin, beta A	extracellular region|extracellular region|activin A complex|inhibin A complex|	G1/S transition of mitotic cell cycle|ovarian follicle development|ovarian follicle development|hair follicle development|hematopoietic progenitor cell differentiation|regulation of transcription from RNA polymerase II promoter|defense response|cell cycle arrest|cell surface receptor signaling pathway|cell-cell signaling|nervous system development|negative regulation of cell proliferation|male go…	cytokine activity|hormone activity|protein binding|growth factor activity|peptide hormone binding|identical protein binding|protein heterodimerization activity|type II activin receptor binding|	10	-0.3	2.9	10	-0.7	15.6	-0.7	16.1	0.00693	-1.2	-0.4	0	0
ENSG00000127452	FBXL12	F-box and leucine-rich repeat protein 12	ubiquitin ligase complex|cytoplasm|	ubiquitin-dependent protein catabolic process|protein ubiquitination|	protein binding|	10	-0.2	1.27	10	-1	15.5	-0.9	16.1	0.00693	-1.5	-0.5	0	0
ENSG00000213780	GTF2H4	general transcription factor IIH, polypeptide 4, 52kDa	core TFIIH complex|nucleoplasm|holo TFIIH complex|	nucleotide-excision repair, DNA damage removal|ATP catabolic process|DNA repair|transcription-coupled nucleotide-excision repair|nucleotide-excision repair|regulation of transcription, DNA-templated|transcription from RNA polymerase I promoter|transcription initiation from RNA polymerase I promoter|transcription elongation from RNA polymerase I promoter|termination of RNA polymerase I transcripti…	sequence-specific DNA binding transcription factor activity|ATP-dependent DNA helicase activity|protein kinase activity|protein binding|DNA-dependent ATPase activity|RNA polymerase II carboxy-terminal domain kinase activity|	10	-0.6	3.06	10	-2.3	14	-0.4	16.1	0.00693	-3	-0.3	0	0
ENSG00000124207	CSE1L	CSE1 chromosome segregation 1-like (yeast)	nucleus|cytoplasm|membrane|extracellular vesicular exosome|	protein export from nucleus|apoptotic process|cell proliferation|	protein binding|importin-alpha export receptor activity|Ran GTPase binding|	7	-0.7	7.87	7	-1.5	11	-0.8	16.1	0.00693	-2.1	-0.4	0	0
ENSG00000117399	CDC20	cell division cycle 20	spindle pole|nucleus|nucleoplasm|anaphase-promoting complex|cytoplasm|centrosome|spindle|cytosol|perinuclear region of cytoplasm|	mitotic cell cycle|cell cycle|mitotic nuclear division|mitotic spindle assembly checkpoint|positive regulation of cell proliferation|protein ubiquitination|anaphase-promoting complex-dependent proteasomal ubiquitin-dependent protein catabolic process|anaphase-promoting complex-dependent proteasomal ubiquitin-dependent protein catabolic process|positive regulation of synaptic plasticity|regulation…	protein binding|protein C-terminus binding|enzyme binding|	10	-1.3	6.77	10	-1.3	9.69	-1.3	16.1	0.00693	-2	-1	0	0
ENSG00000187736	NHEJ1	nonhomologous end-joining factor 1	nucleus|nonhomologous end joining complex|	double-strand break repair via nonhomologous end joining|DNA recombination|central nervous system development|response to ionizing radiation|B cell differentiation|T cell differentiation|positive regulation of ligase activity|	DNA binding|protein binding|	10	-1.6	7.44	10	-1.2	9.62	-1.4	16	0.00704	-2.2	-0.5	0	0
ENSG00000198042	MAK16	MAK16 homolog (S. cerevisiae)	nucleolus|	None	poly(A) RNA binding|	10	-0.4	4.44	10	-1.7	17.1	-1.5	16	0.00704	-2.3	-0.4	0	0
ENSG00000025796	SEC63	SEC63 homolog (S. cerevisiae)	endoplasmic reticulum|endoplasmic reticulum membrane|membrane|integral component of membrane|	liver development|protein targeting to membrane|SRP-dependent cotranslational protein targeting to membrane|posttranslational protein targeting to membrane|nitrogen compound metabolic process|multicellular organismal aging|posttranslational protein targeting to membrane, translocation|renal system development|	receptor activity|protein binding|protein transporter activity|poly(A) RNA binding|	10	-0.5	2.57	10	-0.7	14.2	-0.7	16	0.00704	-1.1	-0.4	0	0
ENSG00000135723	FHOD1	formin homology 2 domain containing 1	stress fiber|nucleus|cytoplasm|membrane|bleb|	positive regulation of transcription from RNA polymerase II promoter|positive regulation of stress fiber assembly|	actin binding|protein binding|identical protein binding|	10	0.6	5.44	10	0.8	11.5	0.7	16	0.00704	0.4	1.2	0	0
ENSG00000131732	ZCCHC9	zinc finger, CCHC domain containing 9	None	negative regulation of phosphatase activity|	zinc ion binding|poly(A) RNA binding|	10	-1.4	18.5	10	0.5	5.19	-0.9	16	0.00704	-2.2	-0.5	0	0
ENSG00000181495	AC026703.1	N/A	None	None	None	10	-0.6	1.24	10	-1.2	15.3	-0.7	16	0.00704	-1.8	-0.4	0	0
ENSG00000155858	LSM11	LSM11, U7 small nuclear RNA associated	nucleus|nucleoplasm|U7 snRNP|U7 snRNP|histone pre-mRNA 3'end processing complex|	mitotic S phase|transcription from RNA polymerase II promoter|termination of RNA polymerase II transcription|histone mRNA 3'-end processing|histone mRNA metabolic process|gene expression|mRNA 3'-end processing|	protein binding|U7 snRNA binding|	10	1.4	4.03	9	-0.7	13	-0.7	16	0.00704	-1.2	-0.4	0	0
ENSG00000198925	ATG9A	autophagy related 9A	pre-autophagosomal structure|autophagic vacuole membrane|endosome|autophagic vacuole|endoplasmic reticulum membrane|trans-Golgi network|membrane|integral component of membrane|cytoplasmic vesicle|late endosome membrane|	autophagic vacuole assembly|mitochondrion degradation|protein transport|protein localization to Golgi apparatus|protein localization to pre-autophagosomal structure|piecemeal microautophagy of nucleus|late nucleophagy|innate immune response|	protein binding|	10	-0.5	3.91	10	-0.8	12.9	-0.7	16	0.00704	-1.2	-0.4	0	0
ENSG00000164885	CDK5	cyclin-dependent kinase 5	nucleus|cytoplasm|cytosol|postsynaptic density|membrane|cyclin-dependent protein kinase 5 holoenzyme complex|lamellipodium|cell junction|filopodium|axon|dendrite|growth cone|neuromuscular junction|neuronal cell body|perikaryon|postsynaptic membrane|	neuron migration|synaptic transmission, dopaminergic|intracellular protein transport|nucleocytoplasmic transport|cell cycle|cell-matrix adhesion|synaptic transmission|axon guidance|synapse assembly|skeletal muscle tissue development|blood coagulation|motor neuron axon guidance|cell proliferation|visual learning|embryo development|Schwann cell development|synaptic vesicle exocytosis|phosphorylatio…	p53 binding|protein kinase activity|protein serine/threonine kinase activity|protein serine/threonine kinase activity|protein serine/threonine kinase activity|cyclin-dependent protein serine/threonine kinase activity|ErbB-2 class receptor binding|protein binding|ATP binding|kinase activity|acetylcholine receptor activator activity|ErbB-3 class receptor binding|ephrin receptor binding|tau-protein …	10	-0.4	4.72	10	-0.5	12	-0.5	16	0.00704	-0.8	-0.3	0	0
ENSG00000077380	DYNC1I2	dynein, cytoplasmic 1, intermediate chain 2	cytoplasm|centrosome|cytosol|cytoplasmic dynein complex|microtubule|vesicle|	G2/M transition of mitotic cell cycle|mitotic cell cycle|transport|microtubule-based movement|metabolic process|metabolic process|viral process|antigen processing and presentation of exogenous peptide antigen via MHC class II|	microtubule motor activity|	10	-1	12.6	9	1	11.1	-1.1	16	0.00704	-2	1.2	0	0
ENSG00000188042	ARL4C	ADP-ribosylation factor-like 4C	nucleus|cytoplasm|plasma membrane|filopodium|	GTP catabolic process|small GTPase mediated signal transduction|endocytic recycling|	GTPase activity|protein binding|GTP binding|alpha-tubulin binding|	10	-0.8	10.1	10	-0.5	6.93	-0.7	16	0.00704	-1.1	-0.3	0	0
ENSG00000124383	MPHOSPH10	M-phase phosphoprotein 10 (U3 small nucleolar ribonucleoprotein)	chromosome|nucleolus|small nucleolar ribonucleoprotein complex|	RNA splicing, via transesterification reactions|rRNA processing|RNA processing|RNA splicing|negative regulation of phosphatase activity|	protein binding|poly(A) RNA binding|	9	0.2	1.72	10	-0.8	16.2	-0.8	16	0.00704	-1.4	-0.4	0	0
ENSG00000146707	POMZP3	POM121 and ZP3 fusion	cellular_component|	biological_process|	molecular_function|	10	-1.8	5.44	10	-1	14.3	-1.2	15.9	0.00718	-2.4	-0.6	0	0
ENSG00000066379	ZNRD1	zinc ribbon domain containing 1	DNA-directed RNA polymerase I complex|	nucleobase-containing compound metabolic process|termination of RNA polymerase I transcription|	RNA polymerase I activity|nucleic acid binding|zinc ion binding|	10	-0.7	8.03	10	-0.5	8.75	-0.6	15.9	0.00718	-1.1	-0.4	0	0
ENSG00000106477	CEP41	centrosomal protein 41kDa	centrosome|centriole|cytosol|membrane|ciliary basal body|primary cilium|	G2/M transition of mitotic cell cycle|mitotic cell cycle|protein transport|protein polyglutamylation|cilium assembly|	protein binding|	10	-0.5	9.77	10	-0.3	6.73	-0.4	15.9	0.00718	-0.7	-0.2	0	0
ENSG00000137807	KIF23	kinesin family member 23	nucleus|nucleoplasm|centrosome|spindle|cytosol|kinesin complex|microtubule|midbody|intercellular bridge|mitotic spindle|centralspindlin complex|	mitotic spindle elongation|mitotic cell cycle|cytokinesis|microtubule-based movement|blood coagulation|metabolic process|metabolic process|antigen processing and presentation of exogenous peptide antigen via MHC class II|positive regulation of cytokinesis|spindle midzone assembly involved in mitosis|	microtubule motor activity|protein binding|ATP binding|microtubule binding|	10	-1.5	11.9	9	-2.4	7.03	-2.3	15.9	0.00718	-3.7	-1	0	0
ENSG00000125551	PLGLB2	plasminogen-like B2	None	None	None	10	-1.3	16.9	10	-0.4	2.39	-1	15.9	0.00718	-2	-0.4	0	0
ENSG00000087470	DNM1L	dynamin 1-like	cytoplasm|mitochondrion|mitochondrial outer membrane|mitochondrial outer membrane|peroxisome|peroxisome|Golgi apparatus|cytosol|cytosol|microtubule|coated pit|membrane|cell junction|synaptic vesicle membrane|intracellular membrane-bounded organelle|protein complex|perinuclear region of cytoplasm|	mitochondrial fission|mitochondrial fission|release of cytochrome c from mitochondria|dynamin polymerization involved in mitochondrial fission|GTP catabolic process|endocytosis|apoptotic process|cellular component disassembly involved in execution phase of apoptosis|regulation of mitochondrion organization|peroxisome fission|peroxisome fission|regulation of protein oligomerization|positive regula…	GTPase activity|protein binding|GTP binding|lipid binding|ubiquitin protein ligase binding|identical protein binding|protein homodimerization activity|	10	0.8	5.15	10	-0.9	13.6	-0.9	15.9	0.00718	-2	0.9	0	0
ENSG00000178952	TUFM	Tu translation elongation factor, mitochondrial	mitochondrion|membrane|mitochondrial nucleoid|extracellular vesicular exosome|	GTP catabolic process|translational elongation|	translation elongation factor activity|GTPase activity|GTP binding|poly(A) RNA binding|	10	-0.4	5.24	10	-0.7	12.5	-0.6	15.9	0.00718	-1	-0.3	0	0
ENSG00000136888	ATP6V1G1	ATPase, H+ transporting, lysosomal 13kDa, V1 subunit G1	lysosomal membrane|cytosol|cytosol|plasma membrane|plasma membrane|vacuolar proton-transporting V-type ATPase complex|extracellular vesicular exosome|	cellular iron ion homeostasis|insulin receptor signaling pathway|proton transport|transferrin transport|interaction with host|transmembrane transport|phagosome maturation|	hydrolase activity, acting on acid anhydrides, catalyzing transmembrane movement of substances|ATPase binding|	9	-0.6	2.14	8	-1	15.2	-1	15.9	0.00718	-1.7	-0.6	0	0
ENSG00000116922	C1ORF109	chromosome 1 open reading frame 109	None	None	None	9	-1.5	13.6	9	-1.8	3.4	-1.7	15.9	0.00718	-2.8	-1	0	0
ENSG00000172795	DCP2	decapping mRNA 2	cytoplasmic mRNA processing body|nucleus|cytosol|RISC complex|	nuclear-transcribed mRNA catabolic process, nonsense-mediated decay|nuclear-transcribed mRNA catabolic process, deadenylation-dependent decay|mRNA catabolic process|gene expression|RNA metabolic process|mRNA metabolic process|exonucleolytic nuclear-transcribed mRNA catabolic process involved in deadenylation-dependent decay|histone mRNA catabolic process|RNA phosphodiester bond hydrolysis, exonuc…	RNA binding|protein binding|exoribonuclease activity, producing 5'-phosphomonoesters|manganese ion binding|m7G(5')pppN diphosphatase activity|	9	-0.6	11.6	8	-0.6	4.76	-0.6	15.9	0.00718	-1.1	-0.4	0	0
ENSG00000135829	DHX9	DEAH (Asp-Glu-Ala-His) box helicase 9	nucleus|nucleoplasm|nucleolus|cytoplasm|centrosome|cytosol|membrane|ribonucleoprotein complex|cytoplasmic ribonucleoprotein granule|CRD-mediated mRNA stability complex|	mRNA splicing, via spliceosome|osteoblast differentiation|ATP catabolic process|ATP catabolic process|circadian rhythm|RNA splicing|gene expression|positive regulation of type I interferon production|DNA duplex unwinding|cellular response to heat|innate immune response|CRD-mediated mRNA stabilization|	RNA polymerase II transcription factor binding|DNA binding|RNA helicase activity|ATP-dependent DNA helicase activity|ATP-dependent RNA helicase activity|protein binding|ATP binding|poly(A) RNA binding|	9	1.2	5.63	9	-1.7	14.6	-1.5	15.8	0.00726	-2.5	-0.6	0	0
ENSG00000174282	ZBTB4	zinc finger and BTB domain containing 4	nucleus|	transcription, DNA-templated|cellular response to DNA damage stimulus|negative regulation of transcription, DNA-templated|	protein binding|methyl-CpG binding|methyl-CpNpG binding|protein kinase binding|protein homodimerization activity|sequence-specific DNA binding|metal ion binding|	10	-1.2	7.8	10	0.8	16.7	0.8	15.8	0.00726	0.4	1.4	0	0
ENSG00000141499	WRAP53	WD repeat containing, antisense to TP53	nucleus|telomerase holoenzyme complex|cytoplasm|Cajal body|	telomere formation via telomerase|positive regulation of telomerase activity|	RNA binding|protein binding|	10	-1	8.89	10	-1.9	9.84	-1.1	15.8	0.00726	-2.4	-0.6	0	0
ENSG00000268156	FKSG61	N/A	None	None	None	2	-1	10.6	2	1.8	8.2	-1.9	15.8	0.00726	-4	-1.2	0	0
ENSG00000162928	PEX13	peroxisomal biogenesis factor 13	peroxisome|peroxisomal membrane|integral component of peroxisomal membrane|membrane|	fatty acid alpha-oxidation|neuron migration|suckling behavior|locomotory behavior|protein import into peroxisome matrix, docking|protein import into peroxisome matrix, docking|cerebral cortex cell migration|microtubule-based peroxisome localization|	protein binding|	10	-0.7	8.55	10	-0.7	7.6	-0.7	15.8	0.00726	-1.1	-0.3	0	0
ENSG00000153575	TUBGCP5	tubulin, gamma complex associated protein 5	spindle pole|nucleus|cytoplasm|centrosome|cytosol|microtubule|gamma-tubulin ring complex|	G2/M transition of mitotic cell cycle|mitotic cell cycle|microtubule nucleation|	microtubule binding|	10	-0.6	3.54	10	-1.1	14.4	-1	15.8	0.00726	-1.7	-0.5	0	0
ENSG00000197863	ZNF790	zinc finger protein 790	nucleus|	transcription, DNA-templated|regulation of transcription, DNA-templated|	DNA binding|sequence-specific DNA binding transcription factor activity|metal ion binding|	10	1.2	1.72	10	-2.2	19.1	-2.2	15.8	0.00726	-4	-1.4	0	0
ENSG00000163170	BOLA3	bolA family member 3	cellular_component|extracellular region|	biological_process|	molecular_function|	10	-0.4	2.18	10	-0.8	14.1	-0.8	15.8	0.00726	-1.3	-0.4	0	0
ENSG00000110048	OSBP	oxysterol binding protein	Golgi membrane|nucleus|nucleolus|cytoplasm|Golgi apparatus|cell junction|	lipid transport|	oxysterol binding|	7	-0.7	5.42	8	-1.1	12.1	-1	15.8	0.00726	-1.7	-0.6	0	0
ENSG00000133808	MICALCL	MICAL C-terminal like	cytoplasm|	multicellular organismal development|spermatogenesis|biological_process|cell differentiation|	mitogen-activated protein kinase binding|	10	-1.4	6.43	10	-1.6	10.1	-1.5	15.8	0.00726	-2.6	-0.6	0	0
ENSG00000146143	PRIM2	primase, DNA, polypeptide 2 (58kDa)	nucleoplasm|primosome complex|	G1/S transition of mitotic cell cycle|mitotic cell cycle|telomere maintenance via recombination|telomere maintenance|DNA replication, synthesis of RNA primer|DNA replication initiation|DNA strand elongation involved in DNA replication|telomere maintenance via semi-conservative replication|	DNA binding|DNA primase activity|metal ion binding|4 iron, 4 sulfur cluster binding|	9	-0.8	11.8	9	-0.5	5.81	-0.6	15.8	0.00726	-1.2	-0.3	0	0
ENSG00000120693	SMAD9	SMAD family member 9	intracellular|nucleus|nucleoplasm|transcription factor complex|cytosol|	ureteric bud development|response to hypoxia|Mullerian duct regression|transcription, DNA-templated|protein phosphorylation|transforming growth factor beta receptor signaling pathway|BMP signaling pathway|midbrain development|hindbrain development|intracellular signal transduction|positive regulation of cell differentiation|positive regulation of transcription, DNA-templated|cartilage development…	DNA binding|sequence-specific DNA binding transcription factor activity|protein binding|transforming growth factor beta receptor, pathway-specific cytoplasmic mediator activity|metal ion binding|	10	0.8	1.84	10	-0.8	14.5	-0.7	15.8	0.00726	-1.3	-0.4	0	0
ENSG00000122257	RBBP6	retinoblastoma binding protein 6	nucleus|chromosome|cytoplasm|microtubule organizing center|	in utero embryonic development|multicellular organism growth|protein ubiquitination involved in ubiquitin-dependent protein catabolic process|embryonic organ development|somite development|	ubiquitin-protein transferase activity|protein binding|zinc ion binding|ligase activity|poly(A) RNA binding|	10	0.8	5.04	10	-1	14.2	-1	15.8	0.00726	-1.7	-0.6	0	0
ENSG00000177679	SRRM3	serine/arginine repetitive matrix 3	None	None	None	10	-0.6	10.3	10	-0.4	6.72	-0.5	15.8	0.00726	-0.9	-0.3	0	0
ENSG00000113013	HSPA9	heat shock 70kDa protein 9 (mortalin)	nucleolus|cytoplasm|mitochondrion|mitochondrion|mitochondrial nucleoid|extracellular vesicular exosome|	protein folding|protein export from nucleus|protein targeting to mitochondrion|negative regulation of apoptotic process|cellular protein metabolic process|	protein binding|ATP binding|enzyme binding|poly(A) RNA binding|unfolded protein binding|	8	2	15.1	9	0.8	4.07	1.9	15.7	0.00738	0.4	3	0	0
ENSG00000118491	ZC2HC1B	zinc finger, C2HC-type containing 1B	None	None	metal ion binding|	10	-1.1	9.6	10	-0.7	7.08	-1	15.7	0.00738	-1.5	-0.5	0	0
ENSG00000119682	AREL1	apoptosis resistant E3 ubiquitin protein ligase 1	nucleus|cytoplasm|cytosol|	apoptotic process|protein ubiquitination involved in ubiquitin-dependent protein catabolic process|protein ubiquitination involved in ubiquitin-dependent protein catabolic process|negative regulation of apoptotic process|	ubiquitin-protein transferase activity|ubiquitin-protein transferase activity|ligase activity|	10	-1	2.67	10	-1.3	14	-1.3	15.7	0.00738	-1.9	-0.8	0	0
ENSG00000155438	NIFK	nucleolar protein interacting with the FHA domain of MKI67	condensed nuclear chromosome|nucleus|nucleoplasm|nucleolus|cytoplasm|	protein complex assembly|rRNA transcription|negative regulation of phosphatase activity|rRNA metabolic process|	nucleotide binding|RNA binding|protein binding|poly(A) RNA binding|	10	-1.2	15.5	10	-0.6	3.65	-1.1	15.7	0.00738	-1.9	-0.6	0	0
ENSG00000269337	AL591479.1	N/A	None	None	None	2	-1.7	11.6	1	-0.9	5.24	-1.7	15.7	0.00738	-3	-1.1	0	0
ENSG00000243749	ZMYM6NB	ZMYM6 neighbor	integral component of membrane|	None	None	9	-1.1	4.92	10	1.3	12.3	1.2	15.7	0.00738	0.9	1.9	0	0
ENSG00000122140	MRPS2	mitochondrial ribosomal protein S2	mitochondrion|small ribosomal subunit|	translation|	structural constituent of ribosome|	10	-0.4	5.68	10	-0.5	10.5	-0.5	15.7	0.00738	-0.8	-0.3	0	0
ENSG00000122484	RPAP2	RNA polymerase II associated protein 2	nucleus|nucleolus|cytoplasm|DNA-directed RNA polymerase II, holoenzyme|	snRNA transcription|dephosphorylation of RNA polymerase II C-terminal domain|	CTD phosphatase activity|metal ion binding|	10	-1.4	2.13	10	-1.5	13.8	-1.4	15.6	0.00752	-2.5	-0.7	0	0
ENSG00000135801	TAF5L	TAF5-like RNA polymerase II, p300/CBP-associated factor (PCAF)-associated factor, 65kDa	STAGA complex|transcription factor TFTC complex|	chromatin organization|regulation of transcription, DNA-templated|transcription from RNA polymerase II promoter|histone H3 acetylation|	sequence-specific DNA binding transcription factor activity|transcription coactivator activity|histone acetyltransferase activity|	10	1.1	9.68	10	2.1	7.87	0.9	15.6	0.00752	0.4	2.6	0	0
ENSG00000163156	SCNM1	sodium channel modifier 1	nuclear speck|	mRNA processing|RNA splicing|	enzyme binding|metal ion binding|	10	-2	18.5	10	0.2	0.432	-1.9	15.6	0.00752	-3.7	-1.4	0	0
ENSG00000174938	SEZ6L2	seizure related 6 homolog (mouse)-like 2	endoplasmic reticulum membrane|plasma membrane|integral component of membrane|neuronal cell body|	adult locomotory behavior|cerebellar Purkinje cell layer development|synapse maturation|regulation of protein kinase C signaling|	None	10	-0.6	3.47	10	-1	13.7	-0.8	15.6	0.00752	-1.5	-0.5	0	0
ENSG00000004779	NDUFAB1	NADH dehydrogenase (ubiquinone) 1, alpha/beta subcomplex, 1, 8kDa	mitochondrial inner membrane|mitochondrial respiratory chain complex I|mitochondrial respiratory chain complex I|mitochondrial respiratory chain complex I|mitochondrial matrix|mitochondrial membrane|mitochondrial membrane|	mitochondrial electron transport, NADH to ubiquinone|fatty acid biosynthetic process|protein lipoylation|respiratory electron transport chain|cellular metabolic process|small molecule metabolic process|	ACP phosphopantetheine attachment site binding involved in fatty acid biosynthetic process|fatty acid binding|calcium ion binding|NADH dehydrogenase (ubiquinone) activity|	10	-0.9	10.1	10	-1.8	8.76	-1.1	15.6	0.00752	-2.3	-0.5	0	0
ENSG00000100410	PHF5A	PHD finger protein 5A	nucleoplasm|U2 snRNP|U12-type spliceosomal complex|nuclear matrix|nuclear speck|	mRNA splicing, via spliceosome|mRNA splicing, via spliceosome|transcription, DNA-templated|RNA splicing|gene expression|positive regulation of transcription, DNA-templated|	DNA binding|sequence-specific DNA binding transcription factor activity|poly(A) RNA binding|	8	-1.7	17.3	6	-0.3	1.62	-1.6	15.6	0.00752	-3	-1.3	0	0
ENSG00000257446	ZNF878	zinc finger protein 878	nucleus|	transcription, DNA-templated|regulation of transcription, DNA-templated|	nucleic acid binding|metal ion binding|	10	-0.5	3	10	-1	15.2	-1	15.6	0.00752	-1.6	-0.5	0	0
ENSG00000134644	PUM1	pumilio RNA-binding family member 1	cytosol|	regulation of translation|post-Golgi vesicle-mediated transport|membrane organization|	poly(A) RNA binding|	10	1.6	2.95	10	0.9	16	1	15.6	0.00752	0.5	2	0	0
ENSG00000258790	KIAA0391	KIAA0391	mitochondrion|	tRNA processing|	None	10	-0.3	2.99	10	-0.7	13.3	-0.7	15.6	0.00752	-1.2	-0.3	0	0
ENSG00000147679	UTP23	UTP23, small subunit (SSU) processome component, homolog (yeast)	nucleolus|small-subunit processome|	rRNA processing|	poly(A) RNA binding|	10	-1.3	2.42	10	-0.9	14.5	-1	15.6	0.00752	-1.7	-0.6	0	0
ENSG00000143842	SOX13	SRY (sex determining region Y)-box 13	nucleus|	transcription, DNA-templated|regulation of transcription, DNA-templated|anatomical structure morphogenesis|	sequence-specific DNA binding transcription factor activity|protein binding|sequence-specific DNA binding|	10	-1.1	9.73	10	-0.6	7.33	-0.7	15.6	0.00752	-1.4	-0.4	0	0
ENSG00000170445	HARS	histidyl-tRNA synthetase	cytoplasm|cytosol|	translation|tRNA aminoacylation for protein translation|histidyl-tRNA aminoacylation|gene expression|	histidine-tRNA ligase activity|ATP binding|	9	0.9	7.22	10	1.1	9.37	1	15.6	0.00752	0.5	1.6	0	0
ENSG00000157020	SEC13	SEC13 homolog (S. cerevisiae)	Golgi membrane|kinetochore|nuclear envelope|endoplasmic reticulum membrane|cytosol|ER to Golgi transport vesicle membrane|nuclear pore outer ring|nuclear pore outer ring|extracellular vesicular exosome|	mitotic cell cycle|antigen processing and presentation of peptide antigen via MHC class I|intracellular protein transport|ER to Golgi vesicle-mediated transport|protein N-linked glycosylation via asparagine|antigen processing and presentation of exogenous peptide antigen via MHC class II|post-translational protein modification|cellular protein metabolic process|COPII vesicle coating|mRNA transpor…	protein binding|	6	-1.4	7.02	7	-1.3	9.05	-1.3	15.6	0.00752	-2	-1	0	0
ENSG00000119900	OGFRL1	opioid growth factor receptor-like 1	membrane|	None	receptor activity|	10	-0.1	0.429	10	-2.2	19	-2.2	15.6	0.00752	-4	-1.1	0	0
ENSG00000211707	TRBV7-1	T cell receptor beta variable 7-1 (non-functional)	None	None	None	10	-0.5	9.89	10	-0.5	6.08	-0.5	15.6	0.00752	-0.8	-0.3	0	0
ENSG00000121897	LIAS	lipoic acid synthetase	mitochondrion|	neural tube closure|inflammatory response|response to oxidative stress|lipoate biosynthetic process|protein lipoylation|response to lipopolysaccharide|	lipoate synthase activity|metal ion binding|4 iron, 4 sulfur cluster binding|	10	-0.8	12.2	10	-0.4	6.05	-0.5	15.6	0.00752	-1.5	-0.3	0	0
ENSG00000089558	KCNH4	potassium voltage-gated channel, subfamily H (eag-related), member 4	plasma membrane|voltage-gated potassium channel complex|	phosphorelay signal transduction system|potassium ion transport|synaptic transmission|signal transduction by phosphorylation|regulation of ion transmembrane transport|regulation of membrane potential|potassium ion transmembrane transport|	phosphorelay sensor kinase activity|voltage-gated potassium channel activity|	10	1	11.7	10	1.4	5	1.1	15.6	0.00752	0.6	2	0	0
ENSG00000115419	GLS	glutaminase	mitochondrion|mitochondrion|mitochondrial matrix|cytosol|	suckling behavior|regulation of respiratory gaseous exchange by neurological system process|glutamate biosynthetic process|glutamate biosynthetic process|glutamine catabolic process|glutamine catabolic process|synaptic transmission|neurotransmitter secretion|cellular amino acid biosynthetic process|glutamate secretion|cellular nitrogen compound metabolic process|small molecule metabolic process|p…	glutaminase activity|glutaminase activity|protein binding|	10	-0.4	6.2	10	-0.6	10.2	-0.4	15.6	0.00752	-0.8	-0.2	0	0
ENSG00000198056	PRIM1	primase, DNA, polypeptide 1 (49kDa)	nucleoplasm|membrane|primosome complex|	G1/S transition of mitotic cell cycle|mitotic cell cycle|telomere maintenance via recombination|telomere maintenance|DNA replication, synthesis of RNA primer|DNA replication initiation|DNA strand elongation involved in DNA replication|telomere maintenance via semi-conservative replication|	DNA primase activity|metal ion binding|	9	-1.1	2.44	8	1.3	16.6	1.3	15.5	0.00767	0.8	2.4	0	0
ENSG00000124496	TRERF1	transcriptional regulating factor 1	nucleus|cytoplasm|	regulation of transcription from RNA polymerase II promoter|transcription from RNA polymerase II promoter|steroid biosynthetic process|cholesterol catabolic process|multicellular organismal development|homeostatic process|positive regulation of transcription, DNA-templated|regulation of hormone biosynthetic process|	RNA polymerase II transcription cofactor activity|chromatin binding|sequence-specific DNA binding transcription factor activity|transcription factor binding|DNA binding, bending|ligand-dependent nuclear receptor transcription coactivator activity|metal ion binding|	10	-0.8	7.4	10	-1	8.69	-0.9	15.5	0.00767	-1.5	-0.4	0	0
ENSG00000106459	NRF1	nuclear respiratory factor 1	nucleoplasm|cytoplasm|extracellular vesicular exosome|	response to hypoxia|generation of precursor metabolites and energy|transcription, DNA-templated|regulation of transcription from RNA polymerase II promoter|mitochondrion organization|organ regeneration|response to estradiol|response to lipopolysaccharide|cellular lipid metabolic process|small molecule metabolic process|positive regulation of transcription from RNA polymerase II promoter|response …	RNA polymerase II core promoter proximal region sequence-specific DNA binding|RNA polymerase II core promoter proximal region sequence-specific DNA binding transcription factor activity involved in positive regulation of transcription|RNA polymerase II core promoter proximal region sequence-specific DNA binding transcription factor activity involved in positive regulation of transcription|	10	-1	13	9	-1.7	6.03	-1.4	15.5	0.00767	-2.4	-0.6	0	0
ENSG00000150459	SAP18	Sin3A-associated protein, 18kDa	histone deacetylase complex|nucleus|cytoplasm|nuclear speck|exon-exon junction complex|ASAP complex|	regulation of alternative mRNA splicing, via spliceosome|regulation of alternative mRNA splicing, via spliceosome|transcription, DNA-templated|regulation of transcription from RNA polymerase II promoter|mRNA processing|RNA splicing|positive regulation of apoptotic process|negative regulation of mRNA splicing, via spliceosome|	transcription corepressor activity|protein binding|poly(A) RNA binding|	8	-0.9	8.22	9	-1.2	7.91	-1	15.5	0.00767	-1.7	-0.6	0	0
ENSG00000142539	CTD-2545M3.6	N/A	None	None	None	7	1.5	8.74	7	1.2	7.87	1.3	15.5	0.00767	0.9	2.5	0	0
ENSG00000108590	MED31	mediator complex subunit 31	nucleoplasm|mediator complex|	regulation of transcription from RNA polymerase II promoter|transcription initiation from RNA polymerase II promoter|protein complex assembly|gene expression|negative regulation of fibroblast proliferation|limb development|	RNA polymerase II transcription cofactor activity|protein binding|protein complex binding|	9	-1.8	7.12	10	-1.8	8.79	-1.8	15.5	0.00767	-2.9	-1.3	0	0
ENSG00000138075	ABCG5	ATP-binding cassette, sub-family G (WHITE), member 5	plasma membrane|integral component of membrane|apical plasma membrane|	ATP catabolic process|ATP catabolic process|response to nutrient|excretion|response to ionizing radiation|negative regulation of intestinal phytosterol absorption|sterol transport|intestinal cholesterol absorption|cholesterol efflux|response to drug|cholesterol homeostasis|small molecule metabolic process|negative regulation of intestinal cholesterol absorption|transmembrane transport|	protein binding|ATP binding|ATPase activity|cholesterol transporter activity|protein heterodimerization activity|	10	-0.4	5.89	10	-0.7	11.6	-0.5	15.5	0.00767	-1.1	-0.3	0	0
ENSG00000167113	COQ4	coenzyme Q4	mitochondrion|mitochondrial inner membrane|	ubiquinone biosynthetic process|	None	10	-0.5	13.5	10	-0.4	2.45	-0.5	15.5	0.00767	-1	-0.3	0	0
ENSG00000115234	SNX17	sorting nexin 17	cytoplasm|endosome|early endosome|Golgi apparatus|cytosol|endosome membrane|membrane|cytoplasmic membrane-bounded vesicle|cytoplasmic vesicle membrane|intracellular membrane-bounded organelle|protein complex|	cholesterol catabolic process|intracellular protein transport|receptor-mediated endocytosis|signal transduction|endosomal transport|regulation of endocytosis|	receptor binding|protein binding|protein C-terminus binding|phosphatidylinositol binding|low-density lipoprotein particle receptor binding|	10	-2.2	18.9	9	2.1	6.54	-2.2	15.5	0.00767	-4	-1.4	0	0
ENSG00000197093	GAL3ST4	galactose-3-O-sulfotransferase 4	membrane|integral component of membrane|Golgi cisterna membrane|extracellular vesicular exosome|	sulfur compound metabolic process|cell-cell signaling|glycoprotein metabolic process|oligosaccharide metabolic process|proteoglycan biosynthetic process|	galactosylceramide sulfotransferase activity|3'-phosphoadenosine 5'-phosphosulfate binding|galactose 3-O-sulfotransferase activity|proteoglycan sulfotransferase activity|	9	-1.4	7.79	10	-1.1	8.38	-1.3	15.5	0.00767	-1.9	-0.4	0	0
ENSG00000257230	RP11-272B17.2	N/A	None	None	None	6	1.1	7.57	6	1.2	8.33	1.1	15.4	0.00782	0.8	1.9	0	0
ENSG00000114982	KANSL3	KAT8 regulatory NSL complex subunit 3	histone acetyltransferase complex|nucleus|nucleoplasm|nucleolus|intracellular membrane-bounded organelle|	chromatin organization|histone H4-K5 acetylation|histone H4-K8 acetylation|histone H4-K16 acetylation|	histone acetyltransferase activity (H4-K5 specific)|histone acetyltransferase activity (H4-K8 specific)|histone acetyltransferase activity (H4-K16 specific)|	9	-0.7	13.7	9	-1.5	5.5	-0.8	15.4	0.00782	-1.9	-0.4	0	0
ENSG00000187987	ZSCAN23	zinc finger and SCAN domain containing 23	nucleus|extracellular vesicular exosome|	transcription, DNA-templated|regulation of transcription, DNA-templated|	DNA binding|sequence-specific DNA binding transcription factor activity|metal ion binding|	9	-0.9	6.73	9	-0.8	9.26	-0.9	15.4	0.00782	-1.5	-0.5	0	0
ENSG00000162992	NEUROD1	neuronal differentiation 1	nucleus|nucleus|nucleoplasm|cytoplasm|	pancreatic A cell fate commitment|pancreatic PP cell fate commitment|transcription, DNA-templated|nucleocytoplasmic transport|nitric oxide mediated signal transduction|response to glucose|anterior/posterior pattern specification|dentate gyrus development|cerebellum development|neurogenesis|signal transduction involved in regulation of gene expression|insulin secretion|endocrine pancreas developme…	RNA polymerase II activating transcription factor binding|RNA polymerase II transcription coactivator activity|chromatin binding|double-stranded DNA binding|sequence-specific DNA binding transcription factor activity|transcription coactivator activity|protein binding|transcription factor binding|sequence-specific DNA binding|protein heterodimerization activity|protein heterodimerization activity|…	10	-0.5	9.71	10	-0.6	6.25	-0.5	15.4	0.00782	-1.1	-0.3	0	0
ENSG00000023228	NDUFS1	NADH dehydrogenase (ubiquinone) Fe-S protein 1, 75kDa (NADH-coenzyme Q reductase)	mitochondrial inner membrane|mitochondrial respiratory chain complex I|mitochondrial respiratory chain complex I|mitochondrial respiratory chain complex I|mitochondrial intermembrane space|	mitochondrial electron transport, NADH to ubiquinone|apoptotic mitochondrial changes|respiratory electron transport chain|cellular metabolic process|small molecule metabolic process|cellular respiration|ATP metabolic process|regulation of mitochondrial membrane potential|reactive oxygen species metabolic process|	protein binding|NADH dehydrogenase (ubiquinone) activity|NADH dehydrogenase (ubiquinone) activity|electron carrier activity|metal ion binding|2 iron, 2 sulfur cluster binding|4 iron, 4 sulfur cluster binding|	10	-0.5	8.33	10	-0.5	7.49	-0.5	15.4	0.00782	-0.8	-0.3	0	0
ENSG00000239886	KRTAP9-2	keratin associated protein 9-2	keratin filament|	None	None	10	0.8	15.2	10	0.3	0.679	0.8	15.4	0.00782	0.3	1.3	0	0
ENSG00000138035	PNPT1	polyribonucleotide nucleotidyltransferase 1	cytoplasm|mitochondrion|mitochondrial intermembrane space|membrane|mitochondrial degradosome|	mitochondrial RNA catabolic process|mitochondrial mRNA catabolic process|positive regulation of mitochondrial RNA catabolic process|mitochondrial RNA 5'-end processing|mitochondrial RNA 3'-end processing|RNA catabolic process|mRNA catabolic process|cellular response to oxidative stress|cellular response to interferon-beta|RNA import into mitochondrion|rRNA import into mitochondrion|regulation of …	3'-5'-exoribonuclease activity|polyribonucleotide nucleotidyltransferase activity|protein binding|poly(U) RNA binding|poly(G) binding|miRNA binding|poly(A) RNA binding|	10	-0.6	8.32	10	-0.6	7.47	-0.6	15.4	0.00782	-1	-0.4	0	0
ENSG00000196230	TUBB	tubulin, beta class I	nucleus|nuclear envelope lumen|cytosol|cytoskeleton|microtubule|microtubule|cytoplasmic ribonucleoprotein granule|cell body|extracellular vesicular exosome|	G2/M transition of mitotic cell cycle|mitotic cell cycle|GTP catabolic process|cellular component movement|microtubule-based process|cellular process|cytoskeleton-dependent intracellular transport|natural killer cell mediated cytotoxicity|spindle assembly|protein polymerization|cell division|	GTPase activity|structural molecule activity|structural constituent of cytoskeleton|protein binding|GTP binding|protein domain specific binding|protein complex binding|GTPase activating protein binding|MHC class I protein binding|	7	-1.2	7.25	9	-1.5	9	-1.3	15.4	0.00782	-2.4	-0.5	0	0
ENSG00000132603	NIP7	NIP7, nucleolar pre-rRNA processing protein	nucleolus|	ribosome assembly|	protein binding|poly(A) RNA binding|	8	-0.7	12.3	7	-0.7	3.45	-0.7	15.4	0.00782	-1.3	-0.4	0	0
ENSG00000037897	METTL1	methyltransferase like 1	nucleus|nucleolus|cytoplasm|	tRNA modification|tRNA methylation|RNA (guanine-N7)-methylation|RNA (guanine-N7)-methylation|	tRNA binding|protein binding|tRNA (guanine-N7-)-methyltransferase activity|tRNA (guanine-N7-)-methyltransferase activity|	10	0.5	6.7	10	1.2	10.7	0.6	15.4	0.00782	0.3	1.4	0	0
ENSG00000113456	RAD1	RAD1 homolog (S. pombe)	nucleus|nucleus|nucleoplasm|intracellular membrane-bounded organelle|	cell cycle checkpoint|DNA damage checkpoint|DNA catabolic process, exonucleolytic|DNA replication|DNA repair|cellular response to DNA damage stimulus|meiotic prophase I|substantia nigra development|cellular response to ionizing radiation|nucleic acid phosphodiester bond hydrolysis|	damaged DNA binding|protein binding|3'-5' exonuclease activity|exodeoxyribonuclease III activity|	10	-0.6	9.61	10	-1.4	10.2	-0.7	15.4	0.00782	-1.7	-0.4	0	0
ENSG00000064545	TMEM161A	transmembrane protein 161A	integral component of membrane|	response to retinoic acid|cellular response to oxidative stress|cellular response to UV|positive regulation of DNA repair|negative regulation of intrinsic apoptotic signaling pathway in response to DNA damage|	None	10	2.4	18.9	10	-0.2	0.15	2.4	15.3	0.00799	1.8	4	0	0
ENSG00000160201	U2AF1	U2 small nuclear RNA auxiliary factor 1	nucleus|nucleoplasm|spliceosomal complex|Cajal body|nuclear speck|catalytic step 2 spliceosome|	mRNA splicing, via spliceosome|mRNA splicing, via spliceosome|transcription from RNA polymerase II promoter|termination of RNA polymerase II transcription|mRNA processing|mRNA export from nucleus|RNA splicing|gene expression|mRNA 3'-end processing|	nucleotide binding|protein binding|poly(A) RNA binding|metal ion binding|RS domain binding|	7	2.1	18.7	8	-1.1	5.98	2.1	15.3	0.00799	1.3	4	0	0
ENSG00000095970	TREM2	triggering receptor expressed on myeloid cells 2	extracellular region|plasma membrane|integral component of membrane|	positive regulation of antigen processing and presentation of peptide antigen via MHC class II|humoral immune response|axon guidance|innate immune response|positive regulation of peptidyl-tyrosine phosphorylation|positive regulation of calcium-mediated signaling|positive regulation of ERK1 and ERK2 cascade|dendritic cell differentiation|positive regulation of protein localization to plasma membra…	lipopolysaccharide binding|receptor activity|scaffold protein binding|	10	-1	4.98	9	-0.6	11.5	-0.9	15.3	0.00799	-1.4	-0.4	0	0
ENSG00000145604	SKP2	S-phase kinase-associated protein 2, E3 ubiquitin protein ligase	nucleus|nucleoplasm|nucleolus|cytoplasm|cytosol|aggresome|SCF ubiquitin ligase complex|	G1/S transition of mitotic cell cycle|G2/M transition of mitotic cell cycle|protein polyubiquitination|mitotic cell cycle|cell proliferation|anaphase-promoting complex-dependent proteasomal ubiquitin-dependent protein catabolic process|positive regulation of intracellular estrogen receptor signaling pathway|positive regulation of smooth muscle cell proliferation|regulation of cell cycle|cellular …	ubiquitin-protein transferase activity|protein binding|identical protein binding|	10	-0.4	3.78	10	-0.7	12.5	-0.6	15.3	0.00799	-1.1	-0.3	0	0
ENSG00000151092	NGLY1	N-glycanase 1	cytoplasm|	glycoprotein catabolic process|	peptide-N4-(N-acetyl-beta-glucosaminyl)asparagine amidase activity|protein binding|metal ion binding|	9	-0.7	9.47	9	-0.5	6.79	-0.7	15.3	0.00799	-1.2	-0.4	0	0
ENSG00000170043	TRAPPC1	trafficking protein particle complex 1	endoplasmic reticulum|Golgi apparatus|cis-Golgi network|TRAPP complex|	ER to Golgi vesicle-mediated transport|	None	10	-1.3	17	9	-0.3	1.08	-1.2	15.3	0.00799	-2.2	-0.6	0	0
ENSG00000174177	CTU2	cytosolic thiouridylase subunit 2 homolog (S. pombe)	cytoplasm|protein complex|	tRNA wobble uridine modification|protein urmylation|tRNA thio-modification|	tRNA binding|protein binding|nucleotidyltransferase activity|	10	0.6	8.12	10	0.7	7.63	0.7	15.3	0.00799	0.4	1.3	0	0
ENSG00000133398	MED10	mediator complex subunit 10	nucleoplasm|mediator complex|	transcription initiation from RNA polymerase II promoter|gene expression|stem cell maintenance|positive regulation of transcription from RNA polymerase II promoter|	RNA polymerase II transcription cofactor activity|	10	1.3	3.39	10	2.4	14.3	2.3	15.3	0.00799	0.6	3.8	0	0
ENSG00000198830	HMGN2	high mobility group nucleosomal binding domain 2	chromatin|nucleus|cytoplasm|	None	nucleosomal DNA binding|poly(A) RNA binding|	5	-0.5	2.95	5	-1	14.2	-0.9	15.3	0.00799	-1.7	-0.5	0	0
ENSG00000136718	IMP4	IMP4, U3 small nucleolar ribonucleoprotein	nucleolus|ribonucleoprotein complex|	rRNA processing|	protein binding|	9	-0.9	8.81	10	-0.7	7.31	-0.7	15.3	0.00799	-1.3	-0.4	0	0
ENSG00000182854	OR4F15	olfactory receptor, family 4, subfamily F, member 15	plasma membrane|integral component of membrane|	G-protein coupled receptor signaling pathway|detection of chemical stimulus involved in sensory perception of smell|	G-protein coupled receptor activity|olfactory receptor activity|	10	-0.6	3.91	10	-0.9	12.4	-0.8	15.3	0.00799	-1.4	-0.5	0	0
ENSG00000103707	MTFMT	mitochondrial methionyl-tRNA formyltransferase	mitochondrion|	translational initiation|conversion of methionyl-tRNA to N-formyl-methionyl-tRNA|	methionyl-tRNA formyltransferase activity|	10	-0.4	5.46	10	-0.6	10.6	-0.5	15.3	0.00799	-0.9	-0.3	0	0
ENSG00000183558	HIST2H2AA3	histone cluster 2, H2aa3	None	None	None	1	2.1	16.3	1	-0.4	1.2	2.1	15.3	0.00799	1.8	4	0	0
ENSG00000165389	SPTSSA	serine palmitoyltransferase, small subunit A	integral component of membrane|serine C-palmitoyltransferase complex|	sphingolipid biosynthetic process|	serine C-palmitoyltransferase activity|protein binding|	10	-1	0.225	10	-1.4	16	-1.4	15.3	0.00799	-2	-0.9	0	0
ENSG00000163781	TOPBP1	topoisomerase (DNA) II binding protein 1	condensed nuclear chromosome|spindle pole|male germ cell nucleus|nucleus|chromosome|cytoplasm|microtubule organizing center|plasma membrane|PML body|	DNA metabolic process|DNA repair|cellular response to DNA damage stimulus|response to ionizing radiation|	DNA binding|protein binding|protein C-terminus binding|identical protein binding|	8	-1.4	15.5	9	0.9	3.34	-0.9	15.3	0.00799	-2.2	-0.5	0	0
ENSG00000079150	FKBP7	FK506 binding protein 7	endoplasmic reticulum lumen|endoplasmic reticulum membrane|	protein peptidyl-prolyl isomerization|chaperone-mediated protein folding|	peptidyl-prolyl cis-trans isomerase activity|calcium ion binding|FK506 binding|	10	-2	10.1	10	-0.7	9	-0.6	15.3	0.00799	-2.5	-0.4	0	0
ENSG00000121314	TAS2R8	taste receptor, type 2, member 8	plasma membrane|integral component of membrane|	detection of chemical stimulus involved in sensory perception of bitter taste|G-protein coupled receptor signaling pathway|	taste receptor activity|bitter taste receptor activity|	10	-0.6	6.25	10	-1.4	11.3	-1	15.2	0.00811	-2	-0.6	0	0
ENSG00000141030	COPS3	COP9 signalosome subunit 3	cytoplasm|COP9 signalosome|	in utero embryonic development|signal transduction|response to light stimulus|cullin deneddylation|	protein binding|	10	-1.3	9.38	10	1.2	16	1.1	15.2	0.00811	0.7	1.9	0	0
ENSG00000141456	PELP1	proline, glutamate and leucine rich protein 1	nucleus|nucleolus|cytoplasm|membrane|MLL1 complex|	transcription, DNA-templated|	protein binding|poly(A) RNA binding|	10	0	0	10	-1.7	18.3	-1.6	15.2	0.00811	-2.7	-0.8	0	0
ENSG00000138495	COX17	COX17 cytochrome c oxidase copper chaperone	cytoplasm|mitochondrial intermembrane space|	generation of precursor metabolites and energy|copper ion transport|brain development|heart development|	copper ion binding|copper chaperone activity|	10	-0.4	3.21	10	-0.8	13.9	-0.7	15.2	0.00811	-1.2	-0.3	0	0
ENSG00000079313	REXO1	REX1, RNA exonuclease 1 homolog (S. cerevisiae)	nucleus|	nucleic acid phosphodiester bond hydrolysis|	nucleic acid binding|exonuclease activity|	9	-1	11	9	-0.7	4.8	-0.9	15.2	0.00811	-1.6	-0.5	0	0
ENSG00000167881	SRP68	signal recognition particle 68kDa	nucleolus|endoplasmic reticulum|signal recognition particle, endoplasmic reticulum targeting|cytosol|ribosome|	translation|SRP-dependent cotranslational protein targeting to membrane|gene expression|response to drug|cellular protein metabolic process|	signal recognition particle binding|7S RNA binding|endoplasmic reticulum signal peptide binding|poly(A) RNA binding|	10	-1.1	13.4	10	-1.2	2.18	-1.1	15.2	0.00811	-1.8	-0.8	0	0
ENSG00000155229	MMS19	MMS19 nucleotide excision repair homolog (S. cerevisiae)	nucleus|nucleus|holo TFIIH complex|cytoplasm|spindle|membrane|MMXD complex|CIA complex|	phosphorelay signal transduction system|DNA metabolic process|DNA repair|nucleotide-excision repair|nucleotide-excision repair|transcription, DNA-templated|cellular response to DNA damage stimulus|chromosome segregation|response to hormone|iron-sulfur cluster assembly|small molecule metabolic process|positive regulation of transcription, DNA-templated|	transcription coactivator activity|protein binding|receptor signaling complex scaffold activity|estrogen receptor binding|protein binding, bridging|	10	-1.1	3.02	10	-1.5	13.3	-1.4	15.2	0.00811	-2.6	-0.9	0	0
ENSG00000068654	POLR1A	polymerase (RNA) I polypeptide A, 194kDa	nucleus|nucleoplasm|nucleolus|DNA-directed RNA polymerase I complex|cytoplasm|	transcription from RNA polymerase I promoter|transcription initiation from RNA polymerase I promoter|transcription elongation from RNA polymerase I promoter|termination of RNA polymerase I transcription|gene expression|	RNA polymerase I activity|DNA binding|protein binding|zinc ion binding|	8	-0.8	7.81	9	-1.2	8.79	-0.9	15.2	0.00811	-1.6	-0.5	0	0
ENSG00000125356	NDUFA1	NADH dehydrogenase (ubiquinone) 1 alpha subcomplex, 1, 7.5kDa	mitochondrion|mitochondrial inner membrane|mitochondrial respiratory chain complex I|mitochondrial respiratory chain complex I|integral component of membrane|mitochondrial membrane|	mitochondrial electron transport, NADH to ubiquinone|respiratory electron transport chain|cellular metabolic process|small molecule metabolic process|	NADH dehydrogenase (ubiquinone) activity|	10	-0.4	3.64	10	-0.6	12	-0.5	15.2	0.00811	-0.9	-0.3	0	0
ENSG00000070756	PABPC1	poly(A) binding protein, cytoplasmic 1	nucleus|cytoplasm|cytosol|cytoplasmic stress granule|membrane|ribonucleoprotein complex|cytoplasmic ribonucleoprotein granule|catalytic step 2 spliceosome|	nuclear-transcribed mRNA catabolic process, nonsense-mediated decay|nuclear-transcribed mRNA catabolic process, deadenylation-dependent decay|nuclear-transcribed mRNA poly(A) tail shortening|mRNA splicing, via spliceosome|mRNA polyadenylation|translation|translational initiation|gene expression|RNA metabolic process|mRNA metabolic process|gene silencing by RNA|cellular protein metabolic process|p…	nucleotide binding|protein binding|protein C-terminus binding|poly(A) binding|poly(A) binding|poly(U) RNA binding|translation activator activity|poly(A) RNA binding|	10	0.3	1.35	10	1	16.8	0.9	15.2	0.00811	0.4	1.5	0	0
ENSG00000178199	ZC3H12D	zinc finger CCCH-type containing 12D	nucleus|nucleus|cytoplasm|cytoplasm|	negative regulation of cell growth|nucleic acid phosphodiester bond hydrolysis|negative regulation of G1/S transition of mitotic cell cycle|	endonuclease activity|metal ion binding|	10	-1.4	11.7	10	-0.6	6.51	-0.8	15.2	0.00811	-1.9	-0.5	0	0
ENSG00000197498	RPF2	ribosome production factor 2 homolog (S. cerevisiae)	nucleolus|	None	poly(A) RNA binding|	10	-0.9	17.3	10	-0.2	0.521	-0.8	15.1	0.00826	-1.5	-0.4	0	0
ENSG00000100902	PSMA6	proteasome (prosome, macropain) subunit, alpha type, 6	cytoplasmic mRNA processing body|nucleus|nucleoplasm|cytoplasm|cytosol|proteasome core complex|proteasome core complex|polysome|nuclear matrix|proteasome core complex, alpha-subunit complex|proteasome core complex, alpha-subunit complex|myofibril|sarcomere|extracellular vesicular exosome|	G1/S transition of mitotic cell cycle|protein polyubiquitination|mitotic cell cycle|antigen processing and presentation of peptide antigen via MHC class I|antigen processing and presentation of exogenous peptide antigen via MHC class I, TAP-dependent|regulation of cellular amino acid metabolic process|apoptotic process|DNA damage response, signal transduction by p53 class mediator resulting in ce…	RNA binding|RNA binding|endopeptidase activity|threonine-type endopeptidase activity|protein binding|purine ribonucleoside triphosphate binding|NF-kappaB binding|	8	-1.8	12.1	9	1.2	18.1	1.2	15.1	0.00826	-2	2	0	0
ENSG00000175110	MRPS22	mitochondrial ribosomal protein S22	mitochondrion|mitochondrial ribosome|mitochondrial small ribosomal subunit|	biological_process|	structural constituent of ribosome|	10	-1.8	15.2	10	-0.9	1.45	-0.9	15.1	0.00826	-2.8	-0.5	0	0
ENSG00000188620	HMX3	H6 family homeobox 3	nucleus|	transcription, DNA-templated|regulation of transcription, DNA-templated|brain development|embryo implantation|cell differentiation|inner ear morphogenesis|neuromuscular process controlling balance|maternal process involved in female pregnancy|	sequence-specific DNA binding transcription factor activity|sequence-specific DNA binding|	10	-1	15.3	10	-0.5	2.24	-0.9	15.1	0.00826	-1.6	-0.4	0	0
ENSG00000116641	DOCK7	dedicator of cytokinesis 7	COP9 signalosome|axon|growth cone|neuron projection|basal part of cell|	microtubule cytoskeleton organization|small GTPase mediated signal transduction|axonogenesis|neuron projection development|activation of Rac GTPase activity|positive regulation of peptidyl-serine phosphorylation|pigmentation|establishment of neuroblast polarity|	guanyl-nucleotide exchange factor activity|Rac GTPase binding|	10	1.1	6.24	10	0.7	9.49	0.6	15.1	0.00826	0.3	1.3	0	0
ENSG00000142534	RPS11	ribosomal protein S11	cytosol|ribosome|membrane|cytosolic small ribosomal subunit|extracellular vesicular exosome|	nuclear-transcribed mRNA catabolic process, nonsense-mediated decay|translation|translation|translation|translational initiation|translational elongation|translational termination|SRP-dependent cotranslational protein targeting to membrane|gene expression|viral process|RNA metabolic process|mRNA metabolic process|viral life cycle|viral transcription|cellular protein metabolic process|	structural constituent of ribosome|protein binding|rRNA binding|poly(A) RNA binding|	8	-1.2	17.8	8	1.2	0.553	-1	15.1	0.00826	-1.9	-0.6	0	0
ENSG00000178206	CYP4F31P	N/A	None	None	None	10	-0.9	4.69	10	-0.7	10.9	-0.7	15.1	0.00826	-1.3	-0.4	0	0
ENSG00000179222	MAGED1	melanoma antigen family D, 1	chromatin|nucleus|cytoplasm|plasma membrane|protein complex|	regulation of transcription, DNA-templated|regulation of transcription from RNA polymerase II promoter|apoptotic process|circadian regulation of gene expression|regulation of apoptotic process|positive regulation of apoptotic process|positive regulation of MAP kinase activity|negative regulation of transcription, DNA-templated|positive regulation of transcription, DNA-templated|neurotrophin TRK r…	transcription coactivator activity|protein binding|	10	-0.7	16	9	0.8	1.44	-0.7	15.1	0.00826	-1.3	-0.4	0	0
ENSG00000176182	MYPOP	Myb-related transcription factor, partner of profilin	nucleus|	negative regulation of transcription from RNA polymerase II promoter|transcription, DNA-templated|	DNA binding|chromatin binding|sequence-specific DNA binding transcription factor activity|protein homodimerization activity|	10	-2	10.6	10	-0.6	10.2	-0.6	15.1	0.00826	-2.5	-0.4	0	0
ENSG00000167800	TBX10	T-box 10	nucleus|	transcription, DNA-templated|regulation of transcription from RNA polymerase II promoter|anatomical structure morphogenesis|	DNA binding|sequence-specific DNA binding transcription factor activity|	10	0.6	3.18	10	1	13.4	0.9	15.1	0.00826	0.5	1.6	0	0
ENSG00000092094	OSGEP	O-sialoglycoprotein endopeptidase	nucleus|cytoplasm|	threonylcarbamoyladenosine biosynthetic process|	transferase activity, transferring acyl groups other than amino-acyl groups|metal ion binding|	9	2.1	13.9	10	-1.5	17.9	-1.4	15.1	0.00826	-3	3.1	0	0
ENSG00000211710	TRBV4-1	T cell receptor beta variable 4-1	None	None	None	10	-0.4	7.7	10	-0.7	8.54	-0.5	15.1	0.00826	-1	-0.3	0	0
ENSG00000064489	MEF2BNB-MEF2B	MEF2BNB-MEF2B readthrough	None	None	None	6	0.9	2.1	6	-1	16.5	-1	15	0.00836	-1.8	-0.5	0	0
ENSG00000129518	EAPP	E2F-associated phosphoprotein	nucleus|cytoplasm|Golgi apparatus|	positive regulation of cell proliferation|positive regulation of transcription elongation from RNA polymerase II promoter|negative regulation of transcription elongation from RNA polymerase II promoter|	None	10	-1.1	17.9	10	0	0	-1.1	15	0.00836	-1.8	-0.7	0	0
ENSG00000164329	PAPD4	PAP associated domain containing 4	cytoplasm|nuclear RNA-directed RNA polymerase complex|	mRNA processing|RNA polyadenylation|histone mRNA catabolic process|	polynucleotide adenylyltransferase activity|ATP binding|metal ion binding|	10	-1	0.771	10	1.3	16.6	1.2	15	0.00836	0.8	1.9	0	0
ENSG00000267467	APOC4	apolipoprotein C-IV	very-low-density lipoprotein particle|very-low-density lipoprotein particle|high-density lipoprotein particle|	lipid metabolic process|lipid transport|positive regulation of sequestering of triglyceride|triglyceride homeostasis|	lipid transporter activity|	2	-2.2	16.1	2	-0.3	0.599	-2.1	15	0.00836	-4	-1.7	0	0
ENSG00000203852	HIST2H3A	histone cluster 2, H3a	None	None	None	10	-0.8	13.2	10	-0.4	2.49	-0.8	15	0.00836	-1.3	-0.4	0	0
ENSG00000160993	ALKBH4	alkB, alkylation repair homolog 4 (E. coli)	nucleus|cytoplasm|midbody|contractile ring|	transcription, DNA-templated|regulation of transcription, DNA-templated|protein demethylation|actomyosin structure organization|cleavage furrow ingression|oxidation-reduction process|	actin binding|oxidoreductase activity, acting on paired donors, with incorporation or reduction of molecular oxygen, 2-oxoglutarate as one donor, and incorporation of one atom each of oxygen into both donors|demethylase activity|metal ion binding|	10	-0.5	2.07	10	-0.5	13.2	-0.5	15	0.00836	-0.9	-0.3	0	0
ENSG00000203870	SMIM9	small integral membrane protein 9	plasma membrane|integral component of membrane|	None	None	10	-2.2	17.6	10	-0.2	0.759	-2.2	15	0.00836	-4	-1.5	0	0
ENSG00000165934	CPSF2	cleavage and polyadenylation specific factor 2, 100kDa	nucleoplasm|mRNA cleavage and polyadenylation specificity factor complex|membrane|	mRNA splicing, via spliceosome|transcription from RNA polymerase II promoter|termination of RNA polymerase II transcription|mRNA polyadenylation|mRNA cleavage|histone mRNA 3'-end processing|mRNA export from nucleus|RNA splicing|gene expression|mRNA 3'-end processing|	RNA binding|protein binding|hydrolase activity|	9	1.3	6.63	9	-1.6	18.4	-1.6	15	0.00836	-2.9	-1.2	0	0
ENSG00000144713	RPL32	ribosomal protein L32	cytosol|membrane|cytosolic large ribosomal subunit|	nuclear-transcribed mRNA catabolic process, nonsense-mediated decay|translation|translation|translational initiation|translational elongation|translational termination|SRP-dependent cotranslational protein targeting to membrane|gene expression|viral process|RNA metabolic process|mRNA metabolic process|viral life cycle|viral transcription|cellular protein metabolic process|	structural constituent of ribosome|poly(A) RNA binding|	5	1.5	4.78	8	-1.2	15.7	-1.1	15	0.00836	-1.9	-0.6	0	0
ENSG00000144366	GULP1	GULP, engulfment adaptor PTB domain containing 1	cytoplasm|	lipid transport|phagocytosis, engulfment|apoptotic process|signal transduction|	signal transducer activity|	10	-0.6	2.59	10	-0.7	12.9	-0.7	15	0.00836	-1.2	-0.3	0	0
ENSG00000143294	PRCC	papillary renal cell carcinoma (translocation-associated)	nucleus|intracellular membrane-bounded organelle|	mitotic cell cycle checkpoint|	protein binding|	10	-0.8	14.5	10	-0.5	1.56	-0.7	15	0.00836	-1.3	-0.4	0	0
ENSG00000168393	DTYMK	deoxythymidylate kinase (thymidylate kinase)	mitochondrial intermembrane space|mitochondrial matrix|cytosol|	dTDP biosynthetic process|dTTP biosynthetic process|cell cycle|cell proliferation|nucleobase-containing small molecule interconversion|response to estrogen|small molecule metabolic process|myoblast differentiation|response to cadmium ion|nucleotide phosphorylation|nucleotide phosphorylation|nucleotide phosphorylation|nucleoside monophosphate phosphorylation|nucleobase-containing small molecule me…	thymidylate kinase activity|ATP binding|nucleoside phosphate kinase activity|	7	-1	14.3	7	0.7	3.58	-0.9	15	0.00836	-1.7	-0.5	0	0
ENSG00000159259	CHAF1B	chromatin assembly factor 1, subunit B (p60)	nuclear chromatin|nucleus|nucleus|nucleoplasm|cytoplasm|cytosol|CAF-1 complex|protein complex|	DNA replication|DNA repair|DNA replication-dependent nucleosome assembly|transcription, DNA-templated|regulation of transcription, DNA-templated|protein complex assembly|cell cycle|chromatin assembly|	chromatin binding|histone binding|unfolded protein binding|	9	-0.4	1.16	10	-0.8	14.8	-0.8	14.9	0.00853	-1.4	-0.4	0	0
ENSG00000155729	KCTD18	potassium channel tetramerization domain containing 18	None	protein homooligomerization|	None	10	-1	9.84	10	-1.1	5.49	-1	14.9	0.00853	-1.7	-0.5	0	0
ENSG00000169246	NPIPB3	nuclear pore complex interacting protein family, member B3	cellular_component|integral component of membrane|	biological_process|	molecular_function|	3	-0.1	0.126	3	1.7	16.9	1.7	14.9	0.00853	1.4	3	0	0
ENSG00000032219	ARID4A	AT rich interactive domain 4A (RBP1-like)	nucleus|transcriptional repressor complex|	regulation of gene expression by genetic imprinting|transcription from RNA polymerase II promoter|histone H4-K20 trimethylation|histone H3-K9 trimethylation|negative regulation of transcription, DNA-templated|erythrocyte development|histone H3-K4 trimethylation|	DNA binding|sequence-specific DNA binding transcription factor activity|	10	-0.5	6.32	10	-0.7	9.23	-0.6	14.9	0.00853	-1	-0.3	0	0
ENSG00000265681	RPL17	ribosomal protein L17	nucleus|cytosol|cytosolic large ribosomal subunit|	nuclear-transcribed mRNA catabolic process, nonsense-mediated decay|translation|translation|translational initiation|translational elongation|translational termination|SRP-dependent cotranslational protein targeting to membrane|gene expression|viral process|RNA metabolic process|mRNA metabolic process|viral life cycle|viral transcription|cellular protein metabolic process|	structural constituent of ribosome|poly(A) RNA binding|	7	-0.5	4.71	6	-1.8	15	-1.7	14.9	0.00853	-2.8	-0.7	0	0
ENSG00000138107	ACTR1A	ARP1 actin-related protein 1 homolog A, centractin alpha (yeast)	cytoplasm|centrosome|cytosol|dynactin complex|microtubule associated complex|extracellular vesicular exosome|	G2/M transition of mitotic cell cycle|mitotic cell cycle|vesicle-mediated transport|antigen processing and presentation of exogenous peptide antigen via MHC class II|	ATP binding|	10	1	13.8	10	-1.1	11.6	1.1	14.9	0.00853	-1.1	3	0	0
ENSG00000120438	TCP1	t-complex 1	pericentriolar material|acrosomal vesicle|zona pellucida receptor complex|nuclear heterochromatin|Golgi apparatus|centrosome|cytosol|chaperonin-containing T-complex|microtubule|cell body|extracellular vesicular exosome|	protein folding|tubulin complex assembly|binding of sperm to zona pellucida|cellular protein metabolic process|'de novo' posttranslational protein folding|	protein binding|ATP binding|poly(A) RNA binding|unfolded protein binding|	9	-1.3	7.62	9	-1.2	7.81	-1.2	14.9	0.00853	-2.7	-0.6	0	0
ENSG00000144045	DQX1	DEAQ box RNA-dependent ATPase 1	nucleus|	metabolic process|	nucleic acid binding|helicase activity|ATP binding|	10	-0.5	5.88	10	-0.7	9.8	-0.7	14.9	0.00853	-1.3	-0.4	0	0
ENSG00000105287	PRKD2	protein kinase D2	nucleus|cytoplasm|Golgi apparatus|plasma membrane|	angiogenesis|positive regulation of endothelial cell proliferation|positive regulation of endothelial cell proliferation|protein phosphorylation|cell adhesion|cell death|positive regulation of endothelial cell migration|peptidyl-serine phosphorylation|positive regulation of vascular endothelial growth factor receptor signaling pathway|positive regulation of interleukin-2 production|positive regul…	protein kinase activity|protein serine/threonine kinase activity|protein serine/threonine kinase activity|protein kinase C activity|protein binding|ATP binding|metal ion binding|	10	2.4	16.6	10	0.9	0.718	2.4	14.9	0.00853	1.7	4	0	0
ENSG00000163389	POGLUT1	protein O-glucosyltransferase 1	endoplasmic reticulum lumen|extracellular vesicular exosome|	protein O-linked glycosylation|Notch signaling pathway|regulation of Notch signaling pathway|cardiovascular system development|	protein xylosyltransferase activity|UDP-glucosyltransferase activity|glucosyltransferase activity|	10	-0.2	1.14	10	-2.1	18.2	-2.1	14.9	0.00853	-4	-0.2	0	0
ENSG00000168274	HIST1H2AE	histone cluster 1, H2ae	None	None	None	10	-0.5	6.97	10	-1.2	9.94	-0.6	14.9	0.00853	-1.4	-0.3	0	0
ENSG00000162408	NOL9	nucleolar protein 9	nucleolus|membrane|	maturation of 5.8S rRNA|phosphorylation|	RNA binding|ATP binding|polynucleotide 5'-hydroxyl-kinase activity|	10	-1.3	5.58	10	-1.5	9.84	-1.4	14.9	0.00853	-2.5	-0.8	0	0
ENSG00000109606	DHX15	DEAH (Asp-Glu-Ala-His) box helicase 15	nucleus|U12-type spliceosomal complex|nucleolus|U2-type post-mRNA release spliceosomal complex|	ATP catabolic process|mRNA processing|RNA splicing|	RNA helicase activity|double-stranded RNA binding|protein binding|ATP binding|ATP-dependent helicase activity|poly(A) RNA binding|	10	-0.8	5.96	10	-1.4	11.5	-1.2	14.8	0.00869	-2.1	-0.5	0	0
ENSG00000166441	RPL27A	ribosomal protein L27a	cytosol|membrane|cytosolic large ribosomal subunit|	nuclear-transcribed mRNA catabolic process, nonsense-mediated decay|translation|translation|translational initiation|translational elongation|translational termination|SRP-dependent cotranslational protein targeting to membrane|gene expression|viral process|RNA metabolic process|mRNA metabolic process|viral life cycle|viral transcription|cellular protein metabolic process|	RNA binding|structural constituent of ribosome|protein binding|poly(A) RNA binding|	7	-0.5	4.63	8	-0.8	10.8	-0.7	14.8	0.00869	-1.4	-0.4	0	0
ENSG00000140873	ADAMTS18	ADAM metallopeptidase with thrombospondin type 1 motif, 18	proteinaceous extracellular matrix|	eye development|proteolysis|negative regulation of platelet aggregation|	metalloendopeptidase activity|zinc ion binding|	10	0.9	16.8	10	-0.1	0.255	0.9	14.8	0.00869	0.4	1.5	0	0
ENSG00000179029	TMEM107	transmembrane protein 107	cellular_component|integral component of membrane|	biological_process|neural tube patterning|cilium assembly|embryonic digit morphogenesis|	molecular_function|	10	1.6	3.15	10	0.9	14.8	1	14.8	0.00869	0.4	2	0	0
ENSG00000115216	NRBP1	nuclear receptor binding protein 1	nucleoplasm|cell cortex|endomembrane system|membrane|lamellipodium|perinuclear region of cytoplasm|	transcription initiation from RNA polymerase II promoter|protein phosphorylation|ER to Golgi vesicle-mediated transport|gene expression|	protein kinase activity|protein binding|ATP binding|protein homodimerization activity|	10	0.9	9.95	10	0.9	5.19	0.9	14.8	0.00869	0.5	1.5	0	0
ENSG00000171587	DSCAM	Down syndrome cell adhesion molecule	extracellular region|plasma membrane|plasma membrane|integral component of plasma membrane|membrane|axon|growth cone|	cell adhesion|negative regulation of cell adhesion|nervous system development|locomotory behavior|positive regulation of phosphorylation|dendrite morphogenesis|positive regulation of axon extension involved in axon guidance|post-embryonic retina morphogenesis in camera-type eye|dendrite self-avoidance|	protein binding|	10	-0.8	11	10	-0.4	5.25	-0.6	14.8	0.00869	-1.2	-0.3	0	0
ENSG00000161980	POLR3K	polymerase (RNA) III (DNA directed) polypeptide K, 12.3 kDa	nucleoplasm|DNA-directed RNA polymerase III complex|cytosol|	transcription from RNA polymerase III promoter|transcription elongation from RNA polymerase III promoter|termination of RNA polymerase III transcription|termination of RNA polymerase III transcription|gene expression|positive regulation of type I interferon production|innate immune response|defense response to virus|	RNA polymerase III activity|DNA binding|DNA-directed RNA polymerase activity|zinc ion binding|	10	0.7	11.8	10	0.5	3.83	0.6	14.8	0.00869	0.3	1.3	0	0
ENSG00000086504	MRPL28	mitochondrial ribosomal protein L28	nucleus|cytoplasm|mitochondrion|mitochondrial ribosome|mitochondrial ribosome|	translation|	structural constituent of ribosome|protein binding|poly(A) RNA binding|	10	-0.4	7.04	10	-0.7	9.04	-0.6	14.8	0.00869	-1.1	-0.3	0	0
ENSG00000141252	VPS53	vacuolar protein sorting 53 homolog (S. cerevisiae)	GARP complex|endosome membrane|	protein transport|	protein binding|	9	0.8	9.75	10	1.1	5.96	0.8	14.8	0.00869	0.5	1.5	0	0
ENSG00000183086	GATSL1	N/A	None	None	None	10	-1.1	5.33	10	-0.6	10.4	-0.6	14.8	0.00869	-1.4	-0.4	0	0
ENSG00000143324	XPR1	xenotropic and polytropic retrovirus receptor 1	plasma membrane|integral component of plasma membrane|	G-protein coupled receptor signaling pathway|response to virus|	virus receptor activity|receptor activity|transmembrane signaling receptor activity|G-protein coupled receptor activity|	10	-0.5	8.68	10	-0.5	6.47	-0.5	14.8	0.00869	-0.9	-0.3	0	0
ENSG00000112697	TMEM30A	transmembrane protein 30A	endoplasmic reticulum|Golgi apparatus|membrane|integral component of membrane|apical plasma membrane|transport vesicle membrane|	drug transmembrane transport|protein localization to endosome|phospholipid translocation|positive regulation of protein exit from endoplasmic reticulum|	protein binding|	10	-0.8	9.54	10	-0.9	5.6	-0.8	14.7	0.00884	-1.4	-0.4	0	0
ENSG00000068784	SRBD1	S1 RNA binding domain 1	None	nucleobase-containing compound metabolic process|	RNA binding|hydrolase activity, acting on ester bonds|	8	-1	1.38	9	-1	13.6	-1	14.7	0.00884	-1.7	-0.5	0	0
ENSG00000070831	CDC42	cell division cycle 42	Golgi membrane|cytoplasm|microtubule organizing center|cytosol|plasma membrane|plasma membrane|membrane|secretory granule|filopodium|midbody|cytoplasmic ribonucleoprotein granule|neuron projection|neuronal cell body|apical part of cell|spindle midzone|extracellular vesicular exosome|mitotic spindle|	sprouting angiogenesis|cardiac conduction system development|keratinocyte development|GTP catabolic process|Golgi organization|regulation of mitosis|nuclear migration|establishment or maintenance of cell polarity|epidermal growth factor receptor signaling pathway|small GTPase mediated signal transduction|axon guidance|blood coagulation|positive regulation of gene expression|negative regulation of…	GTPase activity|protein binding|GTP binding|protein kinase binding|protein kinase binding|GTP-dependent protein binding|mitogen-activated protein kinase kinase kinase binding|thioesterase binding|apolipoprotein A-I receptor binding|identical protein binding|	10	-0.3	1	10	2.3	17.9	2.2	14.7	0.00884	1	3.8	0	0
ENSG00000163792	TCF23	transcription factor 23	nucleus|	muscle organ development|cell differentiation|	protein dimerization activity|	10	-1.2	4.09	10	-0.9	11.2	-1.1	14.7	0.00884	-1.7	-0.5	0	0
ENSG00000122026	RPL21	ribosomal protein L21	nucleolus|cytoplasm|cytosol|membrane|cytosolic large ribosomal subunit|	nuclear-transcribed mRNA catabolic process, nonsense-mediated decay|translation|translation|translational initiation|translational elongation|translational termination|SRP-dependent cotranslational protein targeting to membrane|gene expression|viral process|RNA metabolic process|mRNA metabolic process|viral life cycle|viral transcription|cellular protein metabolic process|	RNA binding|structural constituent of ribosome|poly(A) RNA binding|	4	1.2	3.88	5	1.5	11.7	1.5	14.7	0.00884	1.1	3	0	0
ENSG00000268578	AL354718.1	N/A	None	None	None	10	-0.6	2.91	10	-0.7	12.2	-0.7	14.7	0.00884	-1.3	-0.4	0	0
ENSG00000120158	RCL1	RNA terminal phosphate cyclase-like 1	nucleolus|	RNA processing|biological_process|ribosome biogenesis|	catalytic activity|	9	0.4	2.91	9	-1.5	17.7	-1.4	14.7	0.00884	-2.7	-0.7	0	0
ENSG00000103047	TANGO6	transport and golgi organization 6 homolog (Drosophila)	integral component of membrane|	None	None	10	1.2	9.45	10	1.7	6.85	1.5	14.7	0.00884	0.6	2.5	0	0
ENSG00000185049	NELFA	negative elongation factor complex member A	nucleus|nucleoplasm|cytoplasm|NELF complex|	transcription from RNA polymerase II promoter|transcription elongation from RNA polymerase II promoter|multicellular organismal development|gene expression|viral process|negative regulation of transcription elongation from RNA polymerase II promoter|positive regulation of viral transcription|	chromatin binding|protein binding|	10	-0.3	2.47	10	-1	16.1	-1	14.6	0.00902	-1.7	-0.5	0	0
ENSG00000259458	RP11-625H11.1	N/A	None	None	None	10	1.2	8.7	10	0.9	6.84	1	14.6	0.00902	0.6	1.7	0	0
ENSG00000091844	RGS17	regulator of G-protein signaling 17	nucleus|cytoplasm|plasma membrane|	termination of G-protein coupled receptor signaling pathway|positive regulation of GTPase activity|	GTPase activator activity|	10	-0.9	6.29	10	-0.8	8.83	-0.8	14.6	0.00902	-1.4	-0.5	0	0
ENSG00000072501	SMC1A	structural maintenance of chromosomes 1A	chromosome, centromeric region|kinetochore|condensed chromosome kinetochore|condensed nuclear chromosome|nucleus|nucleoplasm|chromosome|cytoplasm|cytosol|cohesin core heterodimer|meiotic cohesin complex|	mitotic sister chromatid segregation|mitotic cell cycle|mRNA splicing, via spliceosome|DNA repair|mitotic spindle organization|sister chromatid cohesion|mitotic sister chromatid cohesion|mitotic cell cycle checkpoint|meiotic nuclear division|RNA splicing|response to radiation|gene expression|stem cell maintenance|negative regulation of DNA endoreduplication|signal transduction in response to DNA …	chromatin binding|microtubule motor activity|protein binding|ATP binding|mediator complex binding|poly(A) RNA binding|protein heterodimerization activity|	8	-2	6.31	10	-0.9	14.5	-0.9	14.6	0.00902	-2.9	-0.5	0	0
ENSG00000241294	IGKV2-24	immunoglobulin kappa variable 2-24	None	None	None	7	-0.8	11.8	7	-1.6	6.84	-1.4	14.6	0.00902	-2.4	-0.5	0	0
ENSG00000198522	GPN1	GPN-loop GTPase 1	cytoplasm|	metabolic process|	GTP binding|nucleoside-triphosphatase activity|	9	1.1	13.3	7	0.5	3.5	0.9	14.6	0.00902	0.4	1.6	0	0
ENSG00000056661	PCGF2	polycomb group ring finger 2	nuclear chromatin|sex chromatin|nucleus|nuclear body|PcG protein complex|PRC1 complex|	negative regulation of transcription from RNA polymerase II promoter|in utero embryonic development|transcription, DNA-templated|anterior/posterior pattern specification|protein ubiquitination|histone acetylation|embryonic skeletal system morphogenesis|negative regulation of apoptotic signaling pathway|	DNA binding|chromatin binding|sequence-specific DNA binding transcription factor activity|ubiquitin-protein transferase activity|protein binding|zinc ion binding|	10	0.7	13.1	10	0.4	2.93	0.6	14.6	0.00902	0.4	1.1	0	0
ENSG00000257093	KIAA1147	KIAA1147	None	None	None	10	-1.2	9.09	10	-0.3	6.59	-1.2	14.6	0.00902	-1.9	-0.6	0	0
ENSG00000131473	ACLY	ATP citrate lyase	nucleus|cytoplasm|mitochondrion|cytosol|plasma membrane|citrate lyase complex|membrane|extracellular vesicular exosome|	citrate metabolic process|energy reserve metabolic process|ATP catabolic process|lipid biosynthetic process|coenzyme A metabolic process|triglyceride biosynthetic process|positive regulation of cellular metabolic process|long-chain fatty-acyl-CoA biosynthetic process|cellular lipid metabolic process|cellular carbohydrate metabolic process|small molecule metabolic process|	ATP citrate synthase activity|succinate-CoA ligase (ADP-forming) activity|protein binding|ATP binding|metal ion binding|cofactor binding|	10	-0.7	5.91	10	-0.7	9.11	-0.7	14.6	0.00902	-1.2	-0.4	0	0
ENSG00000186766	FOXI2	forkhead box I2	nucleus|	regulation of transcription, DNA-templated|transcription from RNA polymerase II promoter|	sequence-specific DNA binding transcription factor activity|sequence-specific DNA binding|	10	-1.9	15.3	10	-0.5	3.42	-1.8	14.6	0.00902	-3.4	-0.8	0	0
ENSG00000137411	VARS2	valyl-tRNA synthetase 2, mitochondrial	mitochondrion|	tRNA aminoacylation for protein translation|valyl-tRNA aminoacylation|regulation of translational fidelity|gene expression|	aminoacyl-tRNA editing activity|valine-tRNA ligase activity|ATP binding|	10	-0.5	6.04	10	-0.6	8.91	-0.6	14.6	0.00902	-1	-0.3	0	0
ENSG00000093009	CDC45	cell division cycle 45	nucleus|nucleoplasm|cytoplasm|centrosome|	DNA replication checkpoint|G1/S transition of mitotic cell cycle|regulation of transcription involved in G1/S transition of mitotic cell cycle|mitotic cell cycle|DNA replication|DNA replication initiation|DNA strand elongation involved in DNA replication|	protein binding|	6	-1.2	9.34	7	-0.8	6.84	-1.1	14.6	0.00902	-1.8	-0.6	0	0
ENSG00000112081	SRSF3	serine/arginine-rich splicing factor 3	nucleoplasm|cytoplasm|	mRNA splicing, via spliceosome|transcription from RNA polymerase II promoter|termination of RNA polymerase II transcription|mRNA export from nucleus|RNA splicing|gene expression|mRNA 3'-end processing|	nucleotide binding|RNA binding|protein binding|poly(A) RNA binding|	5	-1.4	12	7	-0.9	3.98	-1.2	14.6	0.00902	-2	-0.7	0	0
ENSG00000114573	ATP6V1A	ATPase, H+ transporting, lysosomal 70kDa, V1 subunit A	mitochondrion|lysosomal membrane|cytosol|cytosol|plasma membrane|integral component of plasma membrane|microvillus|apical plasma membrane|proton-transporting two-sector ATPase complex|proton-transporting V-type ATPase, V1 domain|extracellular vesicular exosome|	transport|cellular iron ion homeostasis|insulin receptor signaling pathway|ATP hydrolysis coupled proton transport|transferrin transport|ATP metabolic process|interaction with host|transmembrane transport|phagosome maturation|	ATP binding|proton-transporting ATPase activity, rotational mechanism|	7	0.7	9.17	8	1	6.86	0.9	14.6	0.00902	0.4	1.6	0	0
ENSG00000115364	MRPL19	mitochondrial ribosomal protein L19	nucleus|mitochondrion|ribosome|nuclear membrane|	translation|	structural constituent of ribosome|	10	-0.7	10.5	10	-0.7	4.39	-0.7	14.5	0.00921	-1.2	-0.4	0	0
ENSG00000197694	SPTAN1	spectrin, alpha, non-erythrocytic 1	cytosol|fascia adherens|spectrin|microtubule cytoskeleton|membrane|lateral plasma membrane|Z disc|cuticular plate|intracellular membrane-bounded organelle|extracellular vesicular exosome|	apoptotic process|cellular component disassembly involved in execution phase of apoptosis|axon guidance|actin filament capping|	actin binding|structural constituent of cytoskeleton|calcium ion binding|protein binding|calmodulin binding|spectrin binding|protein heterodimerization activity|	10	-0.9	1.69	10	-0.7	13.4	-0.7	14.5	0.00921	-1.3	-0.4	0	0
ENSG00000117133	RPF1	ribosome production factor 1 homolog (S. cerevisiae)	nucleolus|	rRNA processing|	RNA binding|rRNA binding|poly(A) RNA binding|	10	1	3.27	10	-1.3	14.4	-1.2	14.5	0.00921	-1.9	-0.7	0	0
ENSG00000255526	NEDD8-MDP1	NEDD8-MDP1 readthrough	None	None	None	10	-0.9	17.3	9	1.1	5.62	-0.9	14.5	0.00921	-1.6	-0.4	0	0
ENSG00000140943	MBTPS1	membrane-bound transcription factor peptidase, site 1	Golgi membrane|endoplasmic reticulum lumen|endoplasmic reticulum membrane|Golgi apparatus|Golgi stack|integral component of membrane|	proteolysis|proteolysis|lipid metabolic process|activation of signaling protein activity involved in unfolded protein response|lysosome organization|cholesterol metabolic process|endoplasmic reticulum unfolded protein response|regulation of transcription factor import into nucleus|cellular protein metabolic process|small molecule metabolic process|	serine-type endopeptidase activity|serine-type endopeptidase activity|	10	-1.6	11.6	10	-0.5	4.24	-0.6	14.5	0.00921	-2	-0.3	0	0
ENSG00000121152	NCAPH	non-SMC condensin I complex, subunit H	condensin complex|nucleus|cytoplasm|cytosol|microtubule cytoskeleton|membrane|	mitotic cell cycle|mitotic chromosome condensation|	protein binding|	10	1.3	4.23	10	-1.3	11.9	-1.2	14.5	0.00921	-2	-0.7	0	0
ENSG00000069329	VPS35	vacuolar protein sorting 35 homolog (S. cerevisiae)	lysosomal membrane|endosome|cytosol|cytosol|retromer complex|extracellular vesicular exosome|	cell death|protein transport|retrograde transport, endosome to Golgi|	protein binding|	10	-0.5	5.91	10	-0.6	9.18	-0.6	14.5	0.00921	-1	-0.3	0	0
ENSG00000182611	HIST1H2AJ	histone cluster 1, H2aj	None	None	None	10	-1.3	16.8	10	0.4	1.27	-1.3	14.4	0.00936	-2	-0.6	0	0
ENSG00000174945	AMZ1	archaelysin family metallopeptidase 1	None	proteolysis|	metallopeptidase activity|zinc ion binding|	10	-0.9	8.76	10	-0.8	6.08	-0.9	14.4	0.00936	-1.5	-0.5	0	0
ENSG00000072121	ZFYVE26	zinc finger, FYVE domain containing 26	lysosomal membrane|centrosome|midbody|	double-strand break repair via homologous recombination|cytokinesis|cell death|	protein binding|phosphatidylinositol-3-phosphate binding|metal ion binding|	10	-0.5	7.63	10	-0.6	7.18	-0.6	14.4	0.00936	-1.2	-0.3	0	0
ENSG00000167604	NFKBID	nuclear factor of kappa light polypeptide gene enhancer in B-cells inhibitor, delta	nucleus|	inflammatory response|negative regulation of NF-kappaB transcription factor activity|negative regulation of T cell differentiation in thymus|negative regulation of I-kappaB kinase/NF-kappaB signaling|positive regulation of thymocyte apoptotic process|	NF-kappaB binding|	10	-1.1	11.6	9	-0.6	4.59	-0.9	14.4	0.00936	-1.6	-0.5	0	0
ENSG00000136870	ZNF189	zinc finger protein 189	nucleus|	negative regulation of transcription from RNA polymerase II promoter|transcription, DNA-templated|regulation of transcription, DNA-templated|	DNA binding|sequence-specific DNA binding transcription factor activity|metal ion binding|	10	-1.3	2.63	10	-1.5	12.5	-1.4	14.4	0.00936	-2.7	-1	0	0
ENSG00000130810	PPAN	peter pan homolog (Drosophila)	nucleus|nucleolus|	RNA splicing|	poly(A) RNA binding|	9	-0.9	3.77	10	-1.2	11.7	-1.2	14.4	0.00936	-1.9	-0.7	0	0
ENSG00000154832	CXXC1	CXXC finger protein 1	nucleus|nucleoplasm|nuclear matrix|nuclear speck|histone methyltransferase complex|Set1C/COMPASS complex|	transcription, DNA-templated|regulation of transcription, DNA-templated|activation of signaling protein activity involved in unfolded protein response|endoplasmic reticulum unfolded protein response|cellular protein metabolic process|positive regulation of transcription, DNA-templated|histone H3-K4 methylation|	protein binding|zinc ion binding|histone methyltransferase activity (H3-K4 specific)|unmethylated CpG binding|	10	-0.3	2.17	10	-0.9	15	-0.6	14.4	0.00936	-1.3	-0.3	0	0
ENSG00000205609	EIF3CL	eukaryotic translation initiation factor 3, subunit C-like	eukaryotic translation initiation factor 3 complex|eukaryotic 43S preinitiation complex|eukaryotic 48S preinitiation complex|	formation of translation preinitiation complex|regulation of translational initiation|	translation initiation factor activity|translation initiation factor binding|	9	1.1	12.8	10	-1.6	5.49	1	14.4	0.00936	0.4	1.6	0	0
ENSG00000112149	CD83	CD83 molecule	plasma membrane|integral component of plasma membrane|external side of plasma membrane|	defense response|humoral immune response|signal transduction|response to organic cyclic compound|negative regulation of interleukin-4 production|positive regulation of interleukin-10 production|positive regulation of interleukin-2 production|positive regulation of CD4-positive, alpha-beta T cell differentiation|	None	10	-1.1	7.85	10	-2	9.84	-1.8	14.4	0.00936	-3	-0.6	0	0
ENSG00000135905	DOCK10	dedicator of cytokinesis 10	membrane|extracellular vesicular exosome|	small GTPase mediated signal transduction|regulation of cell migration|positive regulation of Rho GTPase activity|	molecular_function|Rho guanyl-nucleotide exchange factor activity|Rho GTPase binding|	10	-0.7	5.33	10	-0.6	9.43	-0.7	14.4	0.00936	-1.2	-0.3	0	0
ENSG00000188763	FZD9	frizzled class receptor 9	cytoplasm|plasma membrane|cell surface|integral component of membrane|filopodium membrane|perinuclear region of cytoplasm|	vasculature development|G-protein coupled receptor signaling pathway|nervous system development|neuroblast proliferation|brain development|learning or memory|gonad development|B cell differentiation|canonical Wnt signaling pathway|	G-protein coupled receptor activity|Wnt-protein binding|PDZ domain binding|protein homodimerization activity|Wnt-activated receptor activity|protein heterodimerization activity|	10	-0.7	13.6	10	-0.4	2.09	-0.5	14.3	0.00955	-1.1	-0.3	0	0
ENSG00000119414	PPP6C	protein phosphatase 6, catalytic subunit	cytosol|	G1/S transition of mitotic cell cycle|protein dephosphorylation|	protein serine/threonine phosphatase activity|protein binding|metal ion binding|	10	-0.5	4.32	10	-0.6	10.7	-0.6	14.3	0.00955	-1.3	-0.3	0	0
ENSG00000196365	LONP1	lon peptidase 1, mitochondrial	cytoplasm|mitochondrion|mitochondrial matrix|membrane|mitochondrial nucleoid|	mitochondrial genome maintenance|response to hypoxia|ATP catabolic process|misfolded or incompletely synthesized protein catabolic process|mitochondrion organization|aging|response to hormone|response to aluminum ion|mitochondrial DNA metabolic process|cellular response to oxidative stress|cellular response to oxidative stress|chaperone-mediated protein complex assembly|protein homooligomerizatio…	single-stranded DNA binding|single-stranded RNA binding|ATP-dependent peptidase activity|serine-type endopeptidase activity|protein binding|ATP binding|ADP binding|sequence-specific DNA binding|G-quadruplex DNA binding|DNA polymerase binding|mitochondrial light strand promoter anti-sense binding|mitochondrial heavy strand promoter anti-sense binding|	10	-0.9	0.478	10	-0.7	14.4	-0.7	14.3	0.00955	-1.3	-0.4	0	0
ENSG00000169230	PRELID1	PRELI domain containing 1	nucleus|mitochondrion|mitochondrion|mitochondrial intermembrane space|protein complex|	activation of cysteine-type endopeptidase activity involved in apoptotic process|immune response|multicellular organismal development|negative regulation of mitochondrial membrane potential|positive regulation of endopeptidase activity|phospholipid transport|negative regulation of apoptotic process|negative regulation of apoptotic process|regulation of T cell differentiation|regulation of mitocho…	protein binding|phosphatidic acid transporter activity|	9	2.1	17.7	9	-0.5	4.28	2.1	14.3	0.00955	1.5	3.8	0	0
ENSG00000138439	FAM117B	family with sequence similarity 117, member B	None	None	None	9	-0.9	9.31	9	-0.6	7.41	-0.8	14.3	0.00955	-1.4	-0.4	0	0
ENSG00000087191	PSMC5	proteasome (prosome, macropain) 26S subunit, ATPase, 5	proteasome complex|nucleus|nucleoplasm|cytoplasm|cytosol|membrane|inclusion body|proteasome accessory complex|cytoplasmic vesicle|nuclear proteasome complex|cytosolic proteasome complex|extracellular vesicular exosome|blood microparticle|	G1/S transition of mitotic cell cycle|protein polyubiquitination|mitotic cell cycle|antigen processing and presentation of peptide antigen via MHC class I|antigen processing and presentation of exogenous peptide antigen via MHC class I, TAP-dependent|ATP catabolic process|transcription from RNA polymerase II promoter|regulation of cellular amino acid metabolic process|apoptotic process|DNA damage…	transcription cofactor activity|protein binding|ATP binding|transcription factor binding|ATPase activity|ATPase activity|TBP-class protein binding|thyrotropin-releasing hormone receptor binding|	9	1.1	15.1	8	-1.8	9.42	1.1	14.3	0.00955	-1.6	2	0	0
ENSG00000082153	BZW1	basic leucine zipper and W2 domains 1	cytoplasm|membrane|	transcription, DNA-templated|regulation of transcription, DNA-templated|	poly(A) RNA binding|	10	-0.9	13.5	10	-0.4	3.48	-0.7	14.3	0.00955	-1.5	-0.4	0	0
ENSG00000164961	KIAA0196	KIAA0196	endosome|endoplasmic reticulum|cytosol|WASH complex|	cell death|endosomal transport|	None	10	1.7	11.1	10	1	4.35	0.7	14.3	0.00955	0.3	2.1	0	0
ENSG00000175984	DENND2C	DENN/MADD domain containing 2C	None	positive regulation of Rab GTPase activity|	Rab guanyl-nucleotide exchange factor activity|	10	1.3	8.74	10	1.6	6.22	1.4	14.3	0.00955	0.7	2.5	0	0
ENSG00000122545	7-Sep	septin 7	condensed chromosome kinetochore|stress fiber|nucleus|nucleolus|cytoplasm|spindle|plasma membrane|axoneme|actin cytoskeleton|microtubule cytoskeleton|apical plasma membrane|midbody|septin complex|cleavage furrow|axon terminus|synapse|extracellular vesicular exosome|	cytokinesis|mitotic nuclear division|regulation of embryonic cell shape|protein heterooligomerization|cilium morphogenesis|	structural molecule activity|protein binding|GTP binding|identical protein binding|	10	-0.2	1.98	10	-0.6	13.3	-0.6	14.3	0.00955	-1.1	-0.3	0	0
ENSG00000124610	HIST1H1A	histone cluster 1, H1a	nucleosome|nuclear chromatin|nuclear euchromatin|	nucleosome assembly|spermatogenesis|	protein binding|chromatin DNA binding|	10	-0.7	9.32	10	-1.2	6.05	-0.7	14.2	0.00973	-1.5	-0.4	0	0
ENSG00000164535	DAGLB	diacylglycerol lipase, beta	lysosomal membrane|plasma membrane|plasma membrane|integral component of membrane|	neuroblast proliferation|blood coagulation|lipid catabolic process|arachidonic acid metabolic process|platelet activation|neurotransmitter biosynthetic process|	triglyceride lipase activity|metal ion binding|	10	-0.2	0.526	10	-0.6	14.9	-0.6	14.2	0.00973	-1.1	-0.3	0	0
ENSG00000125629	INSIG2	insulin induced gene 2	endoplasmic reticulum membrane|SREBP-SCAP-Insig complex|	triglyceride metabolic process|cholesterol biosynthetic process|negative regulation of steroid biosynthetic process|response to insulin|SREBP signaling pathway|inner ear morphogenesis|middle ear morphogenesis|small molecule metabolic process|negative regulation of fatty acid biosynthetic process|palate development|cranial suture morphogenesis|response to fatty acid|	protein binding|transcription factor binding|	10	-0.3	2.38	10	-0.6	12.6	-0.5	14.2	0.00973	-0.9	-0.3	0	0
ENSG00000114127	XRN1	5'-3' exoribonuclease 1	cytoplasmic mRNA processing body|cytosol|membrane|	nuclear-transcribed mRNA catabolic process, deadenylation-dependent decay|nuclear-transcribed mRNA catabolic process|gene expression|RNA metabolic process|mRNA metabolic process|rRNA catabolic process|exonucleolytic nuclear-transcribed mRNA catabolic process involved in deadenylation-dependent decay|nuclear mRNA surveillance|histone mRNA catabolic process|nucleic acid phosphodiester bond hydrolys…	DNA binding|protein binding|5'-3' exonuclease activity|poly(A) RNA binding|	10	-1	6.61	10	-1.7	10.3	-1.4	14.2	0.00973	-2.5	-0.6	0	0
ENSG00000143774	GUK1	guanylate kinase 1	cytosol|	purine nucleotide metabolic process|dGDP biosynthetic process|nucleobase-containing small molecule interconversion|drug metabolic process|GDP-mannose metabolic process|glycoprotein transport|small molecule metabolic process|ATP metabolic process|GMP metabolic process|dGMP metabolic process|dATP metabolic process|GDP biosynthetic process|nucleotide phosphorylation|nucleobase-containing small molec…	guanylate kinase activity|ATP binding|	10	1.2	5.83	9	-1.6	11.6	-1.4	14.2	0.00973	-3	0.8	0	0
ENSG00000268702	AL049829.1	N/A	None	None	None	8	-0.9	8.41	8	-1.7	8.84	-1.5	14.2	0.00973	-2.6	-0.6	0	0
ENSG00000130332	LSM7	LSM7 homolog, U6 small nuclear RNA associated (S. cerevisiae)	spliceosomal complex|cytosol|	nuclear-transcribed mRNA catabolic process, deadenylation-dependent decay|mRNA processing|RNA splicing|gene expression|RNA metabolic process|mRNA metabolic process|exonucleolytic nuclear-transcribed mRNA catabolic process involved in deadenylation-dependent decay|	protein binding|U6 snRNA binding|	7	0.9	7.8	7	-1.1	15.2	-1.1	14.2	0.00973	-2	-0.7	0	0
ENSG00000090273	NUDC	nudC nuclear distribution protein	nucleoplasm|cytoplasm|cytosol|microtubule|	mitotic cell cycle|mitotic nuclear division|multicellular organismal development|cell proliferation|	None	10	-0.6	2.89	10	-0.8	11.8	-0.7	14.2	0.00973	-1.3	-0.4	0	0
ENSG00000114062	UBE3A	ubiquitin protein ligase E3A	proteasome complex|nucleus|cytoplasm|cytosol|	ovarian follicle development|proteolysis|ubiquitin-dependent protein catabolic process|brain development|positive regulation of phosphatidylinositol 3-kinase signaling|viral process|androgen receptor signaling pathway|sperm entry|protein ubiquitination involved in ubiquitin-dependent protein catabolic process|positive regulation of transcription from RNA polymerase II promoter|protein autoubiquit…	transcription coactivator activity|ubiquitin-protein transferase activity|protein binding|ligase activity|	9	-0.9	7.31	10	-0.7	7.92	-0.9	14.2	0.00973	-1.4	-0.4	0	0
ENSG00000092036	HAUS4	HAUS augmin-like complex, subunit 4	cytoplasm|centrosome|spindle|microtubule|HAUS complex|	mitotic nuclear division|spindle assembly|centrosome organization|	molecular_function|	9	0.9	16.5	9	-1.7	6.74	0.9	14.2	0.00973	0.4	1.6	0	0
ENSG00000168303	MPLKIP	M-phase specific PLK1 interacting protein	nucleus|cytoplasm|centrosome|midbody|	mitotic nuclear division|	protein binding|	10	-1.8	11.9	10	-0.5	5.16	-0.7	14.2	0.00973	-2.3	-0.3	0	0
ENSG00000223417	TRIM49D1	tripartite motif containing 49D1	None	None	None	9	-0.4	3.31	10	-2.5	16.2	-0.6	14.2	0.00973	-4.6	-0.5	0	0
ENSG00000044574	HSPA5	heat shock 70kDa protein 5 (glucose-regulated protein, 78kDa)	nucleus|nucleus|endoplasmic reticulum|endoplasmic reticulum|endoplasmic reticulum|endoplasmic reticulum lumen|endoplasmic reticulum membrane|endoplasmic reticulum-Golgi intermediate compartment|COP9 signalosome|cell surface|membrane|integral component of endoplasmic reticulum membrane|midbody|endoplasmic reticulum chaperone complex|melanosome|extracellular vesicular exosome|	platelet degranulation|ATP catabolic process|ER overload response|activation of signaling protein activity involved in unfolded protein response|blood coagulation|cerebellum structural organization|cerebellar Purkinje cell layer development|substantia nigra development|platelet activation|positive regulation of cell migration|ER-associated ubiquitin-dependent protein catabolic process|negative re…	glycoprotein binding|calcium ion binding|protein binding|ATP binding|ATPase activity|enzyme binding|protein domain specific binding|ubiquitin protein ligase binding|ribosome binding|unfolded protein binding|chaperone binding|misfolded protein binding|	6	-1	10.6	7	1	13.7	1	14.2	0.00973	-1	2	0	0
ENSG00000100162	CENPM	centromere protein M	condensed chromosome kinetochore|nucleus|cytosol|	mitotic cell cycle|	None	9	1.4	13.1	10	-0.4	2.26	1.4	14.2	0.00973	1	2.6	0	0
ENSG00000151849	CENPJ	centromere protein J	centrosome|centriole|cytosol|microtubule|gamma-tubulin small complex|	G2/M transition of mitotic cell cycle|mitotic cell cycle|microtubule nucleation|centriole replication|regulation of centriole replication|microtubule polymerization|cell division|	protein binding|tubulin binding|protein kinase binding|protein domain specific binding|	10	1.4	4.95	10	-0.8	10.3	-0.7	14.1	0.00994	-1.3	-0.4	0	0
ENSG00000156697	UTP14A	UTP14, U3 small nucleolar ribonucleoprotein, homolog A (yeast)	nucleolus|small-subunit processome|	rRNA processing|	protein binding|poly(A) RNA binding|	10	-0.9	15.7	10	1.2	7.78	-0.9	14.1	0.00994	-1.9	-0.4	0	0
ENSG00000204220	PFDN6	prefoldin subunit 6	prefoldin complex|	protein folding|protein folding|cellular protein metabolic process|'de novo' posttranslational protein folding|chaperone-mediated protein complex assembly|	unfolded protein binding|chaperone binding|	9	-0.7	7.33	9	-0.6	7.28	-0.7	14.1	0.00994	-1.2	-0.3	0	0
ENSG00000170364	SETMAR	SET domain and mariner transposase fusion gene	nucleus|chromosome|	DNA double-strand break processing|DNA catabolic process, endonucleolytic|transposition, DNA-mediated|DNA integration|histone lysine methylation|negative regulation of cell cycle arrest|positive regulation of double-strand break repair via nonhomologous end joining|negative regulation of chromosome organization|	endonuclease activity|transposase activity|protein binding|zinc ion binding|histone-lysine N-methyltransferase activity|protein homodimerization activity|structure-specific DNA binding|structure-specific DNA binding|	10	-0.6	7.5	10	-0.8	7.32	-0.7	14.1	0.00994	-1.1	-0.3	0	0
ENSG00000117859	OSBPL9	oxysterol binding protein-like 9	cytoplasm|Golgi apparatus|late endosome membrane|	lipid transport|	lipid binding|	10	0.4	3.51	10	0.9	11.2	0.9	14.1	0.00994	0.4	1.5	0	0
ENSG00000105122	RASAL3	RAS protein activator like 3	cytoplasm|membrane|intrinsic component of the cytoplasmic side of the plasma membrane|extracellular vesicular exosome|	signal transduction|positive regulation of Ras GTPase activity|negative regulation of Ras protein signal transduction|	Ras GTPase activator activity|	10	-0.7	4.33	10	-0.5	10.4	-0.6	14.1	0.00994	-1	-0.3	0	0
ENSG00000115446	UNC50	unc-50 homolog (C. elegans)	Golgi membrane|nuclear inner membrane|integral component of membrane|	cell surface receptor signaling pathway|protein transport|	RNA binding|	9	1	14	9	0.3	1.47	1	14.1	0.00994	0.6	1.7	0	0
ENSG00000244575	IGKV1-27	immunoglobulin kappa variable 1-27	None	None	None	9	-1.9	12.5	9	-1.3	3.19	-1.8	14.1	0.00994	-3.3	-0.9	0	0
ENSG00000161682	FAM171A2	family with sequence similarity 171, member A2	integral component of membrane|	None	None	10	-1.1	7.96	10	-1.3	6.73	-1.2	14.1	0.00994	-1.9	-0.9	0	0
ENSG00000089157	RPLP0	ribosomal protein, large, P0	nucleus|cytoplasm|cytosol|membrane|cytosolic large ribosomal subunit|ribonucleoprotein complex|cytoplasmic ribonucleoprotein granule|extracellular vesicular exosome|	nuclear-transcribed mRNA catabolic process, nonsense-mediated decay|translation|translation|translational initiation|translational elongation|translational termination|SRP-dependent cotranslational protein targeting to membrane|gene expression|viral process|RNA metabolic process|mRNA metabolic process|viral life cycle|viral transcription|ribosome biogenesis|cellular protein metabolic process|	RNA binding|structural constituent of ribosome|protein binding|poly(A) RNA binding|	9	-0.9	6.11	9	-1.5	10.2	-1.4	14.1	0.00994	-2.6	-0.8	0	0
ENSG00000070814	TCOF1	Treacher Collins-Franceschetti syndrome 1	nucleus|nucleolus|cytoplasm|	skeletal system development|transport|transcription of nuclear large rRNA transcript from RNA polymerase I promoter|	transporter activity|protein binding|poly(A) RNA binding|	10	-0.6	8.91	10	-1	5.83	-0.7	14.1	0.00994	-1.3	-0.4	0	0
ENSG00000236029	AL953854.2	N/A	None	None	None	10	1.2	7.35	10	0.7	9.67	1.1	14.1	0.00994	0.6	1.7	0	0
ENSG00000138246	DNAJC13	DnaJ (Hsp40) homolog, subfamily C, member 13	lysosomal membrane|membrane|extracellular vesicular exosome|	osteoblast differentiation|	None	10	-0.6	11	10	-0.4	4.29	-0.6	14.1	0.00994	-1	-0.3	0	0
ENSG00000132300	PTCD3	pentatricopeptide repeat domain 3	mitochondrion|	regulation of translation|mitochondrial translation|	rRNA binding|ribosomal small subunit binding|poly(A) RNA binding|	10	-0.6	5.7	10	-0.8	9.06	-0.7	14.1	0.00994	-1.2	-0.4	0	0
ENSG00000204880	KRTAP4-8	keratin associated protein 4-8	keratin filament|	aging|hair cycle|	None	10	0.6	5.92	10	0.7	8.89	0.7	14.1	0.00994	0.4	1.3	0	0
ENSG00000099994	SUSD2	sushi domain containing 2	integral component of membrane|extracellular vesicular exosome|	receptor-mediated endocytosis|immune response|	scavenger receptor activity|polysaccharide binding|	10	0.6	14.8	10	-0.8	3.98	0.6	14.1	0.00994	0.3	1.1	0	0
ENSG00000101246	ARFRP1	ADP-ribosylation factor related protein 1	Golgi apparatus|trans-Golgi network|membrane|	GTP catabolic process|signal transduction|small GTPase mediated signal transduction|gastrulation|protein localization to Golgi apparatus|retrograde transport, endosome to Golgi|Golgi to plasma membrane protein transport|	GTPase activity|protein binding|GTP binding|	10	0.9	6.15	10	1.1	8.46	1	14	0.0101	0.5	1.6	0	0
ENSG00000088205	DDX18	DEAD (Asp-Glu-Ala-Asp) box polypeptide 18	nucleolus|membrane|	ATP catabolic process|ATP catabolic process|	ATP-dependent RNA helicase activity|protein binding|ATP binding|poly(A) RNA binding|	9	0.9	6.57	9	1.9	11	1.7	14	0.0101	1.2	3	0	0
ENSG00000144504	ANKMY1	ankyrin repeat and MYND domain containing 1	None	None	metal ion binding|	10	-0.6	7.67	10	-0.5	7.05	-0.6	14	0.0101	-1	-0.3	0	0
ENSG00000155719	OTOA	otoancorin	proteinaceous extracellular matrix|apical plasma membrane|anchored component of membrane|	cell-matrix adhesion|sensory perception of sound|transmission of nerve impulse|	None	10	-1.1	0.556	10	-2.6	15.5	-2.6	14	0.0101	-5	-2	0	0
ENSG00000128710	HOXD10	homeobox D10	nucleus|	transcription, DNA-templated|skeletal muscle tissue development|adult locomotory behavior|anterior/posterior pattern specification|proximal/distal pattern formation|spinal cord motor neuron cell fate specification|embryonic limb morphogenesis|forelimb morphogenesis|hindlimb morphogenesis|positive regulation of transcription from RNA polymerase II promoter|embryonic skeletal system morphogenesis|p…	chromatin binding|sequence-specific DNA binding transcription factor activity|sequence-specific DNA binding|	10	-1.1	8.33	10	-0.5	7.25	-0.6	14	0.0101	-1.4	-0.3	0	0
ENSG00000161981	SNRNP25	small nuclear ribonucleoprotein 25kDa (U11/U12)	nucleus|U12-type spliceosomal complex|cytoplasm|intercellular bridge|	mRNA processing|RNA splicing|	None	10	-1.3	9.74	10	-1.2	4.74	-1.2	14	0.0101	-1.9	-0.7	0	0
ENSG00000149273	RPS3	ribosomal protein S3	nucleus|nucleus|cytoplasm|cytosol|cytosol|membrane|cytosolic small ribosomal subunit|ribonucleoprotein complex|ruffle membrane|extracellular vesicular exosome|NF-kappaB complex|	nuclear-transcribed mRNA catabolic process, nonsense-mediated decay|DNA catabolic process, endonucleolytic|cytoplasmic translation|translation|translation|translation|translational initiation|translational initiation|translational elongation|translational termination|SRP-dependent cotranslational protein targeting to membrane|cellular response to DNA damage stimulus|gene expression|viral process|…	damaged DNA binding|mRNA binding|structural constituent of ribosome|structural constituent of ribosome|DNA-(apurinic or apyrimidinic site) lyase activity|endonuclease activity|protein binding|enzyme binding|protein kinase binding|poly(A) RNA binding|protein kinase A binding|NF-kappaB binding|iron-sulfur cluster binding|	8	-0.7	7.74	8	-1	6.73	-0.9	14	0.0101	-1.5	-0.4	0	0
ENSG00000121350	PYROXD1	pyridine nucleotide-disulphide oxidoreductase domain 1	None	oxidation-reduction process|	oxidoreductase activity|	10	1.6	9.23	10	1.5	5.13	1.5	14	0.0101	0.7	2.5	0	0
ENSG00000146112	PPP1R18	protein phosphatase 1, regulatory subunit 18	cytoplasm|cytoskeleton|	None	actin binding|phosphatase binding|	10	-0.4	3.21	10	-0.9	13	-0.6	14	0.0101	-1.3	-0.3	0	0
ENSG00000139233	LLPH	LLP homolog, long-term synaptic facilitation (Aplysia)	None	None	poly(A) RNA binding|	10	1	9.38	10	0.7	6.17	0.9	14	0.0101	0.5	1.6	0	0
ENSG00000161920	MED11	mediator complex subunit 11	mediator complex|	regulation of transcription from RNA polymerase II promoter|transcription from RNA polymerase II promoter|	RNA polymerase II transcription cofactor activity|protein binding|	9	0.9	2.16	10	1.5	13.7	1.5	14	0.0101	0.8	2.6	0	0
ENSG00000159055	MIS18A	MIS18 kinetochore protein A	chromosome, centromeric region|nucleus|nucleoplasm|cytoplasm|	nucleosome assembly|chromosome segregation|mitotic nuclear division|biological_process|centromere-specific nucleosome assembly|regulation of DNA methylation|	molecular_function|	10	-0.8	13.4	10	-0.9	0.97	-0.8	14	0.0101	-1.4	-0.4	0	0
ENSG00000197261	C6ORF141	chromosome 6 open reading frame 141	None	None	None	10	-1.8	12.3	10	-0.6	5.39	-0.8	14	0.0101	-2.5	-0.4	0	0
ENSG00000226763	SRRM5	serine/arginine repetitive matrix 5	None	None	None	10	-0.5	6.6	10	-1.1	8.44	-0.5	13.9	0.0103	-1.3	-0.3	0	0
ENSG00000123144	C19ORF43	chromosome 19 open reading frame 43	None	None	None	10	-0.5	7.01	10	-0.5	7.24	-0.5	13.9	0.0103	-1.1	-0.3	0	0
ENSG00000138376	BARD1	BRCA1 associated RING domain 1	ubiquitin ligase complex|nucleus|nucleus|nucleolus|cytoplasm|BRCA1-BARD1 complex|intracellular membrane-bounded organelle|BRCA1-A complex|	tissue homeostasis|DNA repair|cellular response to DNA damage stimulus|cell cycle arrest|protein ubiquitination|negative regulation of mRNA 3'-end processing|regulation of phosphorylation|positive regulation of apoptotic process|negative regulation of apoptotic process|positive regulation of protein catabolic process|negative regulation of protein export from nucleus|protein K6-linked ubiquitinat…	RNA binding|ubiquitin-protein transferase activity|ubiquitin-protein transferase activity|protein binding|zinc ion binding|ligase activity|kinase binding|protein homodimerization activity|protein heterodimerization activity|	10	-0.6	11.1	10	-0.4	3.93	-0.5	13.9	0.0103	-0.9	-0.3	0	0
ENSG00000132122	SPATA6	spermatogenesis associated 6	extracellular region|	multicellular organismal development|spermatogenesis|cell differentiation|	None	10	0.7	2.81	10	1.6	14.3	1.1	13.9	0.0103	0.5	2.4	0	0
ENSG00000116793	PHTF1	putative homeodomain transcription factor 1	nucleus|endoplasmic reticulum|cis-Golgi network|	transcription, DNA-templated|regulation of transcription, DNA-templated|	DNA binding|sequence-specific DNA binding transcription factor activity|	10	-0.6	1.08	10	0.9	15.7	0.9	13.9	0.0103	0.4	1.5	0	0
ENSG00000115761	NOL10	nucleolar protein 10	nucleolus|	None	poly(A) RNA binding|	9	-1.3	5.38	10	-1	9.22	-1.1	13.9	0.0103	-1.8	-0.4	0	0
ENSG00000040633	PHF23	PHD finger protein 23	None	None	zinc ion binding|	9	-0.7	10.6	9	-0.9	3.8	-0.7	13.9	0.0103	-1.2	-0.3	0	0
ENSG00000250571	GLI4	GLI family zinc finger 4	nucleus|	regulation of transcription, DNA-templated|biological_process|	molecular_function|DNA binding|sequence-specific DNA binding transcription factor activity|metal ion binding|	10	1.4	9.75	10	1.4	4.48	1.4	13.9	0.0103	1.1	2	0	0
ENSG00000174453	VWC2L	von Willebrand factor C domain containing protein 2-like	extracellular space|cell junction|alpha-amino-3-hydroxy-5-methyl-4-isoxazolepropionic acid selective glutamate receptor complex|synapse|	negative regulation of BMP signaling pathway|positive regulation of neuron differentiation|	None	10	-0.5	3.32	10	-0.7	11.3	-0.7	13.9	0.0103	-1.2	-0.4	0	0
ENSG00000100888	CHD8	chromodomain helicase DNA binding protein 8	nucleus|protein complex|MLL1 complex|	in utero embryonic development|ATP catabolic process|transcription, DNA-templated|negative regulation of Wnt signaling pathway|DNA duplex unwinding|ATP-dependent chromatin remodeling|negative regulation of transcription, DNA-templated|positive regulation of transcription, DNA-templated|positive regulation of transcription from RNA polymerase II promoter|positive regulation of transcription from R…	p53 binding|DNA binding|DNA helicase activity|protein binding|ATP binding|beta-catenin binding|DNA-dependent ATPase activity|methylated histone binding|histone binding|armadillo repeat domain binding|	10	-0.3	1.8	10	-0.7	13.2	-0.7	13.9	0.0103	-1.2	-0.3	0	0
ENSG00000130811	EIF3G	eukaryotic translation initiation factor 3, subunit G	nucleus|cytosol|eukaryotic translation initiation factor 3 complex|eukaryotic 43S preinitiation complex|eukaryotic 48S preinitiation complex|perinuclear region of cytoplasm|	formation of translation preinitiation complex|translation|translational initiation|translational initiation|translational initiation|regulation of translational initiation|gene expression|cellular protein metabolic process|	nucleotide binding|translation initiation factor activity|translation initiation factor activity|protein binding|poly(A) RNA binding|	9	0.7	2.97	8	1.3	13.2	1.1	13.9	0.0103	-1.4	2	0	0
ENSG00000133119	RFC3	replication factor C (activator 1) 3, 38kDa	nucleoplasm|DNA replication factor C complex|DNA replication factor C complex|	mitotic cell cycle|telomere maintenance via recombination|telomere maintenance|DNA synthesis involved in DNA repair|ATP catabolic process|DNA replication|DNA replication|DNA strand elongation involved in DNA replication|DNA repair|transcription-coupled nucleotide-excision repair|nucleotide-excision repair|nucleotide-excision repair, DNA gap filling|telomere maintenance via semi-conservative repli…	nucleotide binding|DNA binding|DNA clamp loader activity|protein binding|ATPase activity|	10	1.9	10.3	10	-1.4	17	-1.3	13.9	0.0103	-3	1.8	0	0
ENSG00000258052	AC025263.3	N/A	None	None	None	5	1.1	6.16	5	0.9	8.26	1	13.8	0.0105	0.5	1.8	0	0
ENSG00000096080	MRPS18A	mitochondrial ribosomal protein S18A	mitochondrial small ribosomal subunit|	translation|	structural constituent of ribosome|	10	-1.5	6.62	10	-0.5	8.29	-0.5	13.8	0.0105	-1.5	-0.2	0	0
ENSG00000184508	HDDC3	HD domain containing 3	None	metabolic process|	guanosine-3',5'-bis(diphosphate) 3'-diphosphatase activity|metal ion binding|	9	-0.8	8.9	9	-1.5	7.57	-1	13.8	0.0105	-2.1	-0.5	0	0
ENSG00000007168	PAFAH1B1	platelet-activating factor acetylhydrolase 1b, regulatory subunit 1 (45kDa)	astral microtubule|kinetochore|nuclear envelope|centrosome|centrosome|cytosol|cytosol|kinesin complex|microtubule associated complex|cell cortex|growth cone|cell leading edge|motile primary cilium|nuclear membrane|neuronal cell body|perinuclear region of cytoplasm|extracellular vesicular exosome|	G2/M transition of mitotic cell cycle|establishment of mitotic spindle orientation|microtubule cytoskeleton organization|mitotic cell cycle|ameboidal cell migration|acrosome assembly|neuron migration|neuron migration|positive regulation of cytokine-mediated signaling pathway|microtubule-based process|mitotic nuclear division|nuclear migration|synaptic transmission|neuroblast proliferation|learnin…	protein binding|microtubule binding|heparin binding|dynactin binding|protein homodimerization activity|phospholipase binding|dynein binding|dynein intermediate chain binding|phosphoprotein binding|	10	1.2	1.44	9	1.4	12.8	1.4	13.8	0.0105	0.9	2.5	0	0
ENSG00000168137	SETD5	SET domain containing 5	None	None	None	10	-1	1.77	10	-1.5	13.2	-1.1	13.8	0.0105	-2.2	-0.4	0	0
ENSG00000117713	ARID1A	AT rich interactive domain 1A (SWI-like)	nuclear chromatin|nucleus|nucleus|SWI/SNF complex|npBAF complex|nBAF complex|	negative regulation of transcription from RNA polymerase II promoter|neural tube closure|cardiac chamber development|optic cup formation involved in camera-type eye development|nucleosome disassembly|chromatin remodeling|transcription, DNA-templated|regulation of transcription from RNA polymerase II promoter|intracellular estrogen receptor signaling pathway|androgen receptor signaling pathway|for…	DNA binding|DNA binding|transcription coactivator activity|protein binding|ligand-dependent nuclear receptor binding|nucleosome binding|	10	0.7	12.4	10	0.4	3.57	0.6	13.8	0.0105	0.3	1.1	0	0
ENSG00000156234	CXCL13	chemokine (C-X-C motif) ligand 13	extracellular region|extracellular region|extracellular space|	germinal center formation|lymphocyte chemotaxis across high endothelial venule|chronic inflammatory response|regulation of humoral immune response|immune response|cell surface receptor signaling pathway|positive regulation of cytosolic calcium ion concentration|cell-cell signaling|positive regulation of T cell chemotaxis|activation of Rap GTPase activity|positive regulation of integrin activation…	chemokine activity|heparin binding|fibroblast growth factor binding|CXCR5 chemokine receptor binding|CCR10 chemokine receptor binding|protein heterodimerization activity|receptor agonist activity|CXCR3 chemokine receptor binding|	10	-0.5	8.06	10	-0.7	6.65	-0.7	13.8	0.0105	-1.2	-0.4	0	0
ENSG00000081803	CADPS2	Ca++-dependent secretion activator 2	cell junction|cytoplasmic vesicle membrane|presynaptic membrane|postsynaptic membrane|	protein transport|synaptic vesicle priming|positive regulation of exocytosis|	lipid binding|metal ion binding|	10	-0.3	4.52	10	-0.5	10.4	-0.4	13.8	0.0105	-0.8	-0.2	0	0
ENSG00000174194	AGAP8	N/A	None	None	None	10	1.2	13.3	10	-0.9	5.67	1.9	13.8	0.0105	0.8	3.4	0	0
ENSG00000138380	CARF	calcium responsive transcription factor	nucleus|nucleoplasm|nucleolus|	transcription, DNA-templated|cellular response to potassium ion|positive regulation of transcription from RNA polymerase II promoter in response to calcium ion|cellular response to calcium ion|	DNA binding|sequence-specific DNA binding transcription factor activity|	9	-0.7	5.79	9	-0.5	8.82	-0.5	13.8	0.0105	-1	-0.3	0	0
ENSG00000164815	ORC5	origin recognition complex, subunit 5	origin recognition complex|nucleus|nucleus|nucleoplasm|nuclear origin of replication recognition complex|nuclear origin of replication recognition complex|cytoplasm|	G1/S transition of mitotic cell cycle|mitotic cell cycle|DNA replication|DNA replication|DNA replication initiation|	nucleotide binding|molecular_function|DNA replication origin binding|protein binding|ATP binding|	10	0.1	0.176	10	-1.2	14.2	-0.9	13.8	0.0105	-1.8	-0.6	0	0
ENSG00000038532	CLEC16A	C-type lectin domain family 16, member A	None	None	None	10	1	8.82	10	0.6	5.76	0.9	13.8	0.0105	0.4	1.5	0	0
ENSG00000167508	MVD	mevalonate (diphospho) decarboxylase	cytosol|cytosol|	dolichol-linked oligosaccharide biosynthetic process|dolichyl diphosphate biosynthetic process|cholesterol biosynthetic process|cholesterol biosynthetic process|cholesterol biosynthetic process|positive regulation of cell proliferation|isoprenoid biosynthetic process|protein N-linked glycosylation via asparagine|post-translational protein modification|cellular protein metabolic process|small mole…	diphosphomevalonate decarboxylase activity|diphosphomevalonate decarboxylase activity|ATP binding|Hsp70 protein binding|protein homodimerization activity|	9	1.1	3.86	10	1.3	10.8	1.2	13.8	0.0105	0.5	2.5	0	0
ENSG00000125835	SNRPB	small nuclear ribonucleoprotein polypeptides B and B1	nucleoplasm|spliceosomal complex|U7 snRNP|U1 snRNP|U4 snRNP|U12-type spliceosomal complex|cytosol|cytosol|small nuclear ribonucleoprotein complex|methylosome|SMN-Sm protein complex|extracellular vesicular exosome|catalytic step 2 spliceosome|histone pre-mRNA 3'end processing complex|	spliceosomal snRNP assembly|spliceosomal snRNP assembly|mRNA splicing, via spliceosome|mRNA splicing, via spliceosome|transcription from RNA polymerase II promoter|termination of RNA polymerase II transcription|histone mRNA metabolic process|RNA splicing|gene expression|RNA metabolic process|mRNA 3'-end processing|ncRNA metabolic process|	protein binding|poly(A) RNA binding|histone pre-mRNA DCP binding|	7	-0.9	9.51	6	-0.9	4.66	-0.9	13.8	0.0105	-1.6	-0.4	0	0
ENSG00000157193	LRP8	low density lipoprotein receptor-related protein 8, apolipoprotein e receptor	extracellular region|microtubule associated complex|plasma membrane|caveola|postsynaptic density|membrane|integral component of membrane|dendrite|neuronal cell body|receptor complex|	negative regulation of transcription from RNA polymerase II promoter|retinoid metabolic process|proteolysis|lipid metabolic process|endocytosis|receptor-mediated endocytosis|signal transduction|blood coagulation|phototransduction, visible light|cytokine-mediated signaling pathway|ammon gyrus development|layer formation in cerebral cortex|positive regulation of CREB transcription factor activity|r…	transmembrane signaling receptor activity|calcium ion binding|protein binding|high-density lipoprotein particle binding|kinesin binding|very-low-density lipoprotein particle receptor activity|apolipoprotein binding|reelin receptor activity|	10	-0.6	7.87	10	-0.8	6.89	-0.7	13.8	0.0105	-1.2	-0.3	0	0
ENSG00000196449	YRDC	yrdC N(6)-threonylcarbamoyltransferase domain containing	mitochondrion|membrane|	negative regulation of transport|	double-stranded RNA binding|	8	0.9	12.3	9	0.6	2.54	0.9	13.8	0.0105	0.4	1.5	0	0
ENSG00000149929	HIRIP3	HIRA interacting protein 3	nucleus|	chromatin assembly or disassembly|	protein binding|	10	-0.8	5.95	10	-0.8	8.19	-0.8	13.8	0.0105	-1.4	-0.4	0	0
ENSG00000234972	TBC1D3C	TBC1 domain family, member 3C	plasma membrane|	positive regulation of Rab GTPase activity|	Rab GTPase activator activity|	10	0.5	8.91	10	0.9	5.71	1	13.8	0.0105	0.4	1.6	0	0
ENSG00000173418	NAA20	N(alpha)-acetyltransferase 20, NatB catalytic subunit	intracellular|nucleus|cytoplasm|	metabolic process|	peptide alpha-N-acetyltransferase activity|	10	-0.6	8.37	10	-1.2	8.54	-0.8	13.7	0.0107	-1.6	-0.4	0	0
ENSG00000145882	PCYOX1L	prenylcysteine oxidase 1 like	extracellular region|membrane|	prenylcysteine catabolic process|oxidation-reduction process|	prenylcysteine oxidase activity|	10	2.7	15.5	10	0.6	4.25	2.6	13.7	0.0107	1.4	5	0	0
ENSG00000215126	CBWD7	COBW domain containing 7	None	None	ATP binding|	8	-0.4	2.13	10	-1.9	15.9	-1.9	13.7	0.0107	-3.1	-0.6	0	0
ENSG00000130772	MED18	mediator complex subunit 18	mediator complex|	regulation of transcription from RNA polymerase II promoter|transcription from RNA polymerase II promoter|	RNA polymerase II transcription cofactor activity|protein binding|	10	0.4	7.37	10	0.7	8.04	0.5	13.7	0.0107	0.3	1	0	0
ENSG00000204568	MRPS18B	mitochondrial ribosomal protein S18B	nucleus|mitochondrion|mitochondrial small ribosomal subunit|cell junction|	translation|	structural constituent of ribosome|	10	-0.7	11.3	10	-1	3.02	-0.8	13.7	0.0107	-1.3	-0.3	0	0
ENSG00000189120	SP6	Sp6 transcription factor	nucleus|	transcription, DNA-templated|regulation of transcription, DNA-templated|positive regulation of cell proliferation|regulation of odontogenesis|	DNA binding|metal ion binding|	10	0.7	7.33	10	0.9	7.06	0.7	13.7	0.0107	0.3	1.3	0	0
ENSG00000269781	FLJ20306	N/A	None	None	None	10	-1.6	14.3	10	-0.4	5.26	-1	13.7	0.0107	-2.3	-0.3	0	0
ENSG00000181450	ZNF678	zinc finger protein 678	nucleus|	transcription, DNA-templated|regulation of transcription, DNA-templated|	DNA binding|metal ion binding|	10	2.2	5.02	10	1.7	10.3	2.2	13.7	0.0107	1.5	3.8	0	0
ENSG00000129559	NEDD8	neural precursor cell expressed, developmentally down-regulated 8	nucleus|cytosol|extracellular vesicular exosome|	regulation of transcription from RNA polymerase II promoter|cellular protein modification process|proteolysis|ubiquitin-dependent protein catabolic process|transforming growth factor beta receptor signaling pathway|protein localization|anatomical structure morphogenesis|response to organic cyclic compound|protein neddylation|	protein binding|ubiquitin protein ligase binding|	4	1	8.86	5	-1.2	9.78	1	13.7	0.0107	-1.2	2	0	0
ENSG00000196724	ZNF418	zinc finger protein 418	nucleus|	transcription, DNA-templated|regulation of transcription, DNA-templated|	DNA binding|metal ion binding|	10	-1.1	9.56	10	-0.5	8.09	-0.9	13.7	0.0107	-1.5	-0.3	0	0
ENSG00000133316	WDR74	WD repeat domain 74	nucleus|nucleolus|	blastocyst formation|biological_process|RNA metabolic process|	molecular_function|	7	-1.8	6.7	8	1.2	10.1	-1.8	13.6	0.0109	-3	0.9	0	0
ENSG00000232125	DYTN	dystrotelin	plasma membrane|	None	calcium ion binding|zinc ion binding|	10	-0.6	8.4	10	-0.8	5.78	-0.7	13.6	0.0109	-1.1	-0.3	0	0
ENSG00000162851	TFB2M	transcription factor B2, mitochondrial	mitochondrial matrix|mitochondrial matrix|mitochondrial nucleoid|	transcription from mitochondrial promoter|transcription from mitochondrial promoter|transcription initiation from mitochondrial promoter|transcription initiation from mitochondrial promoter|gene expression|rRNA methylation|positive regulation of transcription, DNA-templated|	rRNA (adenine-N6,N6-)-dimethyltransferase activity|transcription cofactor activity|poly(A) RNA binding|	10	-0.8	5.31	10	-0.8	8.64	-0.8	13.6	0.0109	-1.3	-0.4	0	0
ENSG00000115652	UXS1	UDP-glucuronate decarboxylase 1	mitochondrion|integral component of membrane|Golgi cisterna membrane|extracellular vesicular exosome|	UDP-D-xylose biosynthetic process|protein tetramerization|	protein homodimerization activity|UDP-glucuronate decarboxylase activity|NAD+ binding|	10	-0.4	2.6	10	-1.3	13.5	-1	13.6	0.0109	-2.1	-0.5	0	0
ENSG00000179041	RRS1	RRS1 ribosome biogenesis regulator homolog (S. cerevisiae)	condensed nuclear chromosome|nucleus|nucleolus|endoplasmic reticulum|	mitotic metaphase plate congression|ribosome biogenesis|	poly(A) RNA binding|	8	1.4	2.75	8	-0.9	14.6	-0.8	13.6	0.0109	-1.7	-0.5	0	0
ENSG00000182504	CEP97	centrosomal protein 97kDa	cytoplasm|centrosome|microtubule organizing center|protein complex|	cell projection organization|	protein binding|calmodulin binding|	10	-1.9	11	10	-0.7	6.67	-0.8	13.6	0.0109	-2.7	-0.4	0	0
ENSG00000070669	ASNS	asparagine synthetase (glutamine-hydrolyzing)	cytosol|	liver development|asparagine biosynthetic process|asparagine biosynthetic process|glutamine metabolic process|activation of signaling protein activity involved in unfolded protein response|cellular amino acid biosynthetic process|response to light stimulus|response to mechanical stimulus|response to toxic substance|endoplasmic reticulum unfolded protein response|response to methotrexate|response …	asparagine synthase (glutamine-hydrolyzing) activity|asparagine synthase (glutamine-hydrolyzing) activity|ATP binding|protein homodimerization activity|cofactor binding|	10	-1.3	9.77	10	0.7	4.37	-1.4	13.6	0.0109	-2.5	-0.7	0	0
ENSG00000183473	SSTR3	somatostatin receptor 3	cytoplasm|plasma membrane|integral component of plasma membrane|nonmotile primary cilium|ciliary membrane|	G-protein coupled receptor signaling pathway, coupled to cyclic nucleotide second messenger|cell-cell signaling|spermatogenesis|negative regulation of cell proliferation|hormone-mediated apoptotic signaling pathway|cerebellum development|forebrain development|somatostatin signaling pathway|somatostatin signaling pathway|response to starvation|cellular response to glucocorticoid stimulus|cellular …	somatostatin receptor activity|protein binding|	10	1	6.79	10	0.8	7.51	0.8	13.6	0.0109	0.4	1.5	0	0
ENSG00000106077	ABHD11	abhydrolase domain containing 11	cellular_component|mitochondrion|	biological_process|metabolic process|	molecular_function|hydrolase activity|	10	-0.5	6.59	10	-0.6	7.43	-0.6	13.6	0.0109	-1	-0.3	0	0
ENSG00000182901	RGS7	regulator of G-protein signaling 7	nucleus|cytoplasm|cytosol|heterotrimeric G-protein complex|plasma membrane|dendrite terminus|	G-protein coupled receptor signaling pathway|intracellular signal transduction|termination of G-protein coupled receptor signaling pathway|positive regulation of GTPase activity|	signal transducer activity|GTPase activator activity|G-protein beta-subunit binding|	10	2.1	8.84	10	2.4	5.48	2.4	13.6	0.0109	1.9	4	0	0
ENSG00000130255	RPL36	ribosomal protein L36	nucleolus|cytoplasm|cytosol|membrane|cytosolic large ribosomal subunit|	nuclear-transcribed mRNA catabolic process, nonsense-mediated decay|translation|translation|translational initiation|translational elongation|translational termination|SRP-dependent cotranslational protein targeting to membrane|gene expression|viral process|RNA metabolic process|mRNA metabolic process|viral life cycle|viral transcription|cellular protein metabolic process|	structural constituent of ribosome|poly(A) RNA binding|	9	-1.8	5.99	9	-1.2	9.89	-1.6	13.6	0.0109	-2.8	-1	0	0
ENSG00000157778	PSMG3	proteasome (prosome, macropain) assembly chaperone 3	None	None	None	10	-1.2	10.1	9	-1.1	3.98	-1.1	13.6	0.0109	-1.9	-0.7	0	0
ENSG00000155975	VPS37A	vacuolar protein sorting 37 homolog A (S. cerevisiae)	ESCRT I complex|nucleus|cytoplasm|centrosome|endosome membrane|late endosome membrane|intracellular membrane-bounded organelle|	cell death|protein transport|viral process|endosomal transport|viral life cycle|virion assembly|viral protein processing|ubiquitin-dependent protein catabolic process via the multivesicular body sorting pathway|ubiquitin-dependent protein catabolic process via the multivesicular body sorting pathway|membrane organization|intracellular transport of virus|	None	10	-1.6	6.61	10	-1.3	8.13	-1.4	13.6	0.0109	-2.6	-0.9	0	0
ENSG00000197223	C1D	C1D nuclear receptor corepressor	nuclear exosome (RNase complex)|nucleus|nucleolus|cytoplasm|transcriptional repressor complex|	maturation of 5.8S rRNA|transcription, DNA-templated|apoptotic process|negative regulation of transcription, DNA-templated|	DNA binding|transcription corepressor activity|RNA binding|protein binding|ligand-dependent nuclear receptor binding|	10	-1.4	11.4	10	-0.8	4.52	-1.3	13.6	0.0109	-2.4	-0.6	0	0
ENSG00000136535	TBR1	T-box, brain, 1	nucleus|	transcription, DNA-templated|axon guidance|brain development|specification of organ identity|regulation of neuron projection development|hindbrain development|positive regulation of transcription from RNA polymerase II promoter|	RNA polymerase II core promoter sequence-specific DNA binding|sequence-specific DNA binding transcription factor activity|	10	-0.5	4.61	10	-1	9.62	-0.6	13.6	0.0109	-1.3	-0.3	0	0
[truncated: 19,562 more rows]
