# Supplementary material for: Elucidating the cellular determinants of targeted membrane protein degradation by lysosome-targeting chimeras
Source: Science. Author manuscript; Available in PMC 2024 Jan 4. (PMC10766146; doi:10.1126/science.adf6249)
Supplement: Data [file NIHMS1952705-supplement-Data.zip › science.adf6249_data_s6.xlsx]

## Sheet: Sheet1
Protein.Group	Protein.Ids	Protein.Names	Genes	First.Protein.Description	Indistinguishable Proteins	Total Peptides	GOBP name	GOMF name	GOCC name	KEGG name	GSEA	Keywords	DMSO_M6P1	DMSO_M6P2	DMSO_M6P3	MLN_M6P1	MLN_M6P2	MLN_M6P3	Student's T-test Significant DMSO_M6P_MLN_M6P	-Log Student's T-test p-value DMSO_M6P_MLN_M6P	Student's T-test q-value DMSO_M6P_MLN_M6P	Student's T-test Difference DMSO_M6P_MLN_M6P	Student's T-test Test statistic DMSO_M6P_MLN_M6P
Q14596	Q14596	NBR1_HUMAN	NBR1	Next to BRCA1 gene 1 protein		2	autophagy;biological regulation;catabolic process;cell communication;cellular catabolic process;cellular component assembly;cellular component organization;cellular component organization or biogenesis;cellular metabolic process;cellular process;cellular response to external stimulus;cellular response to extracellular stimulus;cellular response to nutrient levels;cellular response to starvation;c…	binding;cation binding;enzyme binding;ion binding;kinase binding;metal ion binding;mitogen-activated protein kinase binding;protein binding;protein kinase binding;small conjugating protein binding;transition metal ion binding;ubiquitin binding;zinc ion binding	autophagic vacuole;cell part;contractile fiber part;cytoplasmic part;cytoplasmic vesicle;cytosol;endosome;extracellular membrane-bounded organelle;extracellular organelle;extracellular region part;extracellular vesicular exosome;intracellular membrane-bounded organelle;intracellular organelle;intracellular part;late endosome;lysosome;lytic vacuole;M band;membrane;membrane-bounded organelle;membra…		AGUIRRE_PANCREATIC_CANCER_COPY_NUMBER_UP;BENPORATH_MYC_MAX_TARGETS;BENPORATH_NANOG_TARGETS;BENPORATH_SOX2_TARGETS;CAGTATT,MIR-200B,MIR-200C,MIR-429;chr17q21;DANG_BOUND_BY_MYC;DIAZ_CHRONIC_MEYLOGENOUS_LEUKEMIA_UP;ENK_UV_RESPONSE_EPIDERMIS_DN;FARMER_BREAST_CANCER_APOCRINE_VS_LUMINAL;GSE11924_TFH_VS_TH1_CD4_TCELL_UP;GSE11924_TFH_VS_TH2_CD4_TCELL_UP;GSE12845_NAIVE_VS_PRE_GC_TONSIL_BCELL_DN;GSE13493_D…	3D-structure;Alternativesplicing;Completeproteome;Cytoplasm;Cytoplasmicvesicle;Lysosome;Metal-binding;Polymorphism;Referenceproteome;Zinc;Zinc-finger	20.6886	19.659	20.3211	14.3817	14.8897	13.7466	+	3.71453	0.018	5.88355	4.06517
P54764	P54764	EPHA4_HUMAN	EPHA4	Ephrin type-A receptor 4		2	adult behavior;adult locomotory behavior;adult walking behavior;anatomical structure morphogenesis;axon guidance;axonal fasciculation;axonogenesis;behavior;biological adhesion;biological regulation;cell adhesion;cell migration;cell motility;cell part morphogenesis;cell projection morphogenesis;cell projection organization;cell recognition;cell surface receptor linked signaling pathway;cellular co…	adenyl nucleotide binding;adenyl ribonucleotide binding;ATP binding;binding;catalytic activity;ephrin receptor activity;GPI-linked ephrin receptor activity;kinase activity;molecular transducer activity;nucleotide binding;PH domain binding;phosphotransferase activity, alcohol group as acceptor;protein binding;protein domain specific binding;protein kinase activity;protein tyrosine kinase activity;…	axon;axon part;axon terminus;axonal growth cone;cell junction;cell part;cell projection;cell projection part;cell surface;cytoplasm;cytoplasmic part;cytoskeletal part;dendrite;dendritic spine;early endosome membrane;endoplasmic reticulum;endosomal part;endosome membrane;filopodium;Golgi apparatus;growth cone;integral to membrane;integral to plasma membrane;intracellular membrane-bounded organelle…	Axon guidance	AAAGACA,MIR-511;AAGCAAT,MIR-137;AAGGGAT,MIR-188;ACAGGGT,MIR-10A,MIR-10B;ATAAGCT,MIR-21;ATATGCA,MIR-448;BEGUM_TARGETS_OF_PAX3_FOXO1_FUSION_UP;BEIER_GLIOMA_STEM_CELL_UP;BENPORATH_ES_WITH_H3K27ME3;BENPORATH_SUZ12_TARGETS;BHAT_ESR1_TARGETS_NOT_VIA_AKT1_DN;BILD_HRAS_ONCOGENIC_SIGNATURE;BIOCARTA_EPHA4_PATHWAY;BLALOCK_ALZHEIMERS_DISEASE_DN;BMI1_DN.V1_DN;BMI1_DN_MEL18_DN.V1_DN;BROWNE_HCMV_INFECTION_14HR_…	3D-structure;Alternativesplicing;ATP-binding;Celladhesion;Celljunction;Cellmembrane;Cellprojection;Completeproteome;Developmentalprotein;Endosome;Glycoprotein;Kinase;Membrane;Neurogenesis;Nucleotide-binding;Phosphoprotein;Polymorphism;Postsynapticcellmembrane;Receptor;Referenceproteome;Repeat;Signal;Synapse;Transferase;Transmembrane;Transmembranehelix;Tyrosine-proteinkinase	21.3045	20.3857	20.895	16.2182	14.3012	15.3903	+	3.07965	0.009	5.55855	3.4409
Q8TEB7	Q8TEB7	RN128_HUMAN	RNF128	E3 ubiquitin-protein ligase RNF128		2	biological regulation;negative regulation of biological process;negative regulation of biosynthetic process;negative regulation of cellular biosynthetic process;negative regulation of cellular metabolic process;negative regulation of cellular process;negative regulation of cytokine biosynthetic process;negative regulation of macromolecule biosynthetic process;negative regulation of macromolecule …	acid-amino acid ligase activity;binding;catalytic activity;cation binding;ion binding;ligase activity;ligase activity, forming carbon-nitrogen bonds;metal ion binding;small conjugating protein ligase activity;transition metal ion binding;ubiquitin-protein ligase activity;zinc ion binding	cell part;cytoplasmic part;cytoskeleton;endoplasmic reticulum;endosome;Golgi apparatus;integral to membrane;intracellular membrane-bounded organelle;intracellular non-membrane-bounded organelle;intracellular organelle;intracellular part;intrinsic to membrane;late endosome;membrane part;membrane-bounded organelle;non-membrane-bounded organelle;organelle;perinuclear region of cytoplasm		AACTTT_UNKNOWN;AAGCAAT,MIR-137;ACCAAAG,MIR-9;ACTTTAT,MIR-142-5P;BENPORATH_EED_TARGETS;BENPORATH_ES_WITH_H3K27ME3;BENPORATH_PRC2_TARGETS;BENPORATH_SUZ12_TARGETS;BOYLAN_MULTIPLE_MYELOMA_C_D_DN;BRUINS_UVC_RESPONSE_VIA_TP53_GROUP_B;CACGTG_V$MYC_Q2;CAGGTG_V$E12_Q6;CHEN_METABOLIC_SYNDROM_NETWORK;CHICAS_RB1_TARGETS_CONFLUENT;chrxq22;CHYLA_CBFA2T3_TARGETS_DN;COLINA_TARGETS_OF_4EBP1_AND_4EBP2;DURAND_STROM…	3D-structure;Alternativesplicing;Completeproteome;Cytoplasm;Cytoskeleton;Glycoprotein;Ligase;Membrane;Metal-binding;Referenceproteome;Signal;Transmembrane;Transmembranehelix;Ublconjugation;Ublconjugationpathway;Zinc;Zinc-finger	23.0309	22.0691	22.3962	18.3798	14.5144	18.0519	+	1.91395	0.0305672	5.51668	2.43106
Q9UKW4	Q9UKW4	VAV3_HUMAN	VAV3	Guanine nucleotide exchange factor VAV3		3	activation of immune response;anatomical structure formation involved in morphogenesis;angiogenesis;antigen receptor-mediated signaling pathway;axon guidance;B cell receptor signaling pathway;biological regulation;blood coagulation;cell activation;cell chemotaxis;cell migration;cell motility;cell projection assembly;cell projection organization;cell surface receptor linked signaling pathway;cellu…	binding;binding, bridging;cation binding;enzyme activator activity;enzyme regulator activity;GTPase activator activity;GTPase regulator activity;guanyl-nucleotide exchange factor activity;ion binding;metal ion binding;nucleoside-triphosphatase regulator activity;protein binding;protein binding, bridging;Rac guanyl-nucleotide exchange factor activity;Ras guanyl-nucleotide exchange factor activity;…	cell part;cytoplasmic part;cytosol;extracellular membrane-bounded organelle;extracellular organelle;extracellular region part;extracellular vesicular exosome;intracellular part;membrane;membrane-bounded organelle;membrane-bounded vesicle;organelle;plasma membrane;vesicle	B cell receptor signaling pathway;Chemokine signaling pathway;Fc epsilon RI signaling pathway;Fc gamma R-mediated phagocytosis;Focal adhesion;Leukocyte transendothelial migration;Natural killer cell mediated cytotoxicity;Regulation of actin cytoskeleton;T cell receptor signaling pathway	AAAGACA,MIR-511;ACACTCC,MIR-122A;ACCAAAG,MIR-9;ACTGTGA,MIR-27A,MIR-27B;BASAKI_YBX1_TARGETS_DN;BEGUM_TARGETS_OF_PAX3_FOXO1_FUSION_UP;BENPORATH_ES_WITH_H3K27ME3;BLUM_RESPONSE_TO_SALIRASIB_DN;BMI1_DN.V1_DN;BMI1_DN_MEL18_DN.V1_DN;BOYLAN_MULTIPLE_MYELOMA_C_D_DN;BOYLAN_MULTIPLE_MYELOMA_PCA1_UP;CAFFAREL_RESPONSE_TO_THC_24HR_5_UP;CATTTCA,MIR-203;CHARAFE_BREAST_CANCER_LUMINAL_VS_MESENCHYMAL_UP;CHEBOTAEV_G…	3D-structure;Alternativepromoterusage;Alternativesplicing;Angiogenesis;Completeproteome;Guanine-nucleotidereleasingfactor;Metal-binding;Phosphoprotein;Polymorphism;Referenceproteome;Repeat;SH2domain;SH3domain;Zinc;Zinc-finger	21.1886	20.0292	21.1886	14.8553	15.2279	16.0804	+	3.28637	0.0108	5.41428	3.5389
Q86VY9	Q86VY9	T200A_HUMAN	TMEM200A	Transmembrane protein 200A		9			cell part;integral to membrane;intrinsic to membrane;membrane part		chr6q23;CSR_EARLY_UP.V1_UP;GENTLES_LEUKEMIC_STEM_CELL_UP;GEORGES_TARGETS_OF_MIR192_AND_MIR215;GSE11057_CD4_EFF_MEM_VS_PBMC_UP;GSE11057_NAIVE_VS_EFF_MEMORY_CD4_TCELL_DN;GSE13738_TCR_VS_BYSTANDER_ACTIVATED_CD4_TCELL_DN;GSE17974_IL4_AND_ANTI_IL12_VS_UNTREATED_2H_ACT_CD4_TCELL_UP;GSE27786_NKCELL_VS_NKTCELL_DN;HORIUCHI_WTAP_TARGETS_UP;IWANAGA_CARCINOGENESIS_BY_KRAS_DN;JAATINEN_HEMATOPOIETIC_STEM_CELL_…	Completeproteome;Glycoprotein;Membrane;Phosphoprotein;Referenceproteome;Transmembrane;Transmembranehelix	22.1734	20.953	21.6409	17.8285	14.1499	17.5342	+	1.83796	0.0278118	5.08492	2.27825
Q07837	Q07837	SLC31_HUMAN	SLC3A1	Neutral and basic amino acid transport protein rBAT		4	amine metabolic process;amine transport;amino acid transmembrane transport;amino acid transport;basic amino acid transport;carbohydrate metabolic process;carboxylic acid metabolic process;carboxylic acid transport;cellular amine metabolic process;cellular amino acid metabolic process;cellular ketone metabolic process;cellular metabolic process;cellular nitrogen compound metabolic process;cellular…	active transmembrane transporter activity;amine transmembrane transporter activity;amino acid transmembrane transporter activity;basic amino acid transmembrane transporter activity;binding;carboxylic acid transmembrane transporter activity;catalytic activity;cation binding;ion binding;L-amino acid transmembrane transporter activity;L-cystine transmembrane transporter activity;modified amino acid …	brush border membrane;cell part;cell projection membrane;cell projection part;cytoplasmic part;extracellular membrane-bounded organelle;extracellular organelle;extracellular region part;extracellular vesicular exosome;integral to membrane;integral to plasma membrane;intracellular organelle part;intracellular part;intrinsic to membrane;intrinsic to plasma membrane;membrane;membrane part;membrane-b…	Protein digestion and absorption	ACEVEDO_METHYLATED_IN_LIVER_CANCER_DN;ACTIVE_TRANSMEMBRANE_TRANSPORTER_ACTIVITY;AMINE_METABOLIC_PROCESS;AMINE_TRANSMEMBRANE_TRANSPORTER_ACTIVITY;AMINE_TRANSPORT;AMINO_ACID_AND_DERIVATIVE_METABOLIC_PROCESS;AMINO_ACID_METABOLIC_PROCESS;AMINO_ACID_TRANSMEMBRANE_TRANSPORTER_ACTIVITY;AMINO_ACID_TRANSPORT;APPIERTO_RESPONSE_TO_FENRETINIDE_DN;BASAKI_YBX1_TARGETS_DN;BONOME_OVARIAN_CANCER_SURVIVAL_OPTIMAL_…	Alternativesplicing;Amino-acidtransport;Completeproteome;Cystinuria;Diseasemutation;Disulfidebond;Glycoprotein;Membrane;Polymorphism;Referenceproteome;Signal-anchor;Transmembrane;Transmembranehelix;Transport	19.721	20.0559	18.9076	14.7252	14.1615	15.1472	+	3.40808	0.0178462	4.88354	3.38027
Q68D85	Q68D85	NR3L1_HUMAN	NCR3LG1	Natural cytotoxicity triggering receptor 3 ligand 1		2		structural molecule activity	cell part;integral to membrane;intrinsic to membrane;membrane;membrane part;plasma membrane;viral capsid;virion part			3D-structure;Cellmembrane;Completeproteome;Disulfidebond;Glycoprotein;Immunoglobulindomain;Membrane;Referenceproteome;Repeat;Signal;Transmembrane;Transmembranehelix	19.5749	18.9455	18.2156	14.3492	13.4033	14.584	+	3.07364	0.0136	4.79984	3.1303
Q6ZQN7	Q6ZQN7	SO4C1_HUMAN	SLCO4C1	Solute carrier organic anion transporter family member 4C1		7	anion transport;cell differentiation;cellular developmental process;cellular process;developmental process;establishment of localization;gamete generation;ion transport;male gamete generation;multicellular organismal development;multicellular organismal process;multicellular organismal reproductive process;organic anion transport;reproductive process;sodium-independent organic anion transport;spe…	transporter activity	basolateral plasma membrane;cell part;extracellular membrane-bounded organelle;extracellular organelle;extracellular region part;extracellular vesicular exosome;integral to membrane;intrinsic to membrane;membrane;membrane part;membrane-bounded organelle;membrane-bounded vesicle;organelle;plasma membrane;plasma membrane part;vesicle		ACACTAC,MIR-142-3P;BOYLAN_MULTIPLE_MYELOMA_C_D_DN;CAGGTG_V$E12_Q6;CAIRO_HEPATOBLASTOMA_CLASSES_UP;chr5q21;GCANCTGNY_V$MYOD_Q6;GSE15733_BM_VS_SPLEEN_MEMORY_CD4_TCELL_UP;GSE17974_0H_VS_0.5H_IN_VITRO_ACT_CD4_TCELL_DN;GSE17974_IL4_AND_ANTI_IL12_VS_UNTREATED_0.5H_ACT_CD4_TCELL_DN;GSE20366_CD103_KLRG1_DP_VS_DN_TREG_UP;GSE20366_EX_VIVO_VS_DEC205_CONVERSION_DN;GSE22886_NAIVE_CD8_TCELL_VS_NKCELL_DN;GSE228…	Cellmembrane;Completeproteome;Developmentalprotein;Differentiation;Disulfidebond;Iontransport;Membrane;Referenceproteome;Spermatogenesis;Transmembrane;Transmembranehelix;Transport	20.0292	20.1206	19.8642	15.1725	16.5323	14.3974	+	2.74521	0.032875	4.63723	2.84765
Q9NRM6	Q9NRM6	I17RB_HUMAN	IL17RB	Interleukin-17 receptor B		3	biological regulation;cell surface receptor linked signaling pathway;cellular process;cellular response to chemical stimulus;cellular response to cytokine stimulus;cellular response to organic substance;cellular response to stimulus;cytokine-mediated signaling pathway;defense response;regulation of biological process;regulation of cell growth;regulation of cellular component organization;regulati…	binding;cytokine binding;cytokine receptor activity;interleukin-17 binding;interleukin-17 receptor activity;molecular transducer activity;protein binding;receptor activity;signal transducer activity;signaling receptor activity;transmembrane signaling receptor activity	cell part;cell surface;cytoplasm;extracellular region;integral to membrane;integral to plasma membrane;intracellular part;intrinsic to membrane;intrinsic to plasma membrane;membrane;membrane part;plasma membrane part	Cytokine-cytokine receptor interaction	AGGGCAG,MIR-18A;AKL_HTLV1_INFECTION_DN;ATF2_S_UP.V1_UP;BENPORATH_ES_WITH_H3K27ME3;BILD_E2F3_ONCOGENIC_SIGNATURE;BOSCO_ALLERGEN_INDUCED_TH2_ASSOCIATED_MODULE;CHEBOTAEV_GR_TARGETS_UP;CHEMNITZ_RESPONSE_TO_PROSTAGLANDIN_E2_DN;CHENG_IMPRINTED_BY_ESTRADIOL;chr3p21;CREIGHTON_ENDOCRINE_THERAPY_RESISTANCE_4;DEFENSE_RESPONSE;DUTERTRE_ESTRADIOL_RESPONSE_24HR_UP;DUTERTRE_ESTRADIOL_RESPONSE_6HR_UP;E2F3_UP.V1_…	Alternativesplicing;Cellmembrane;Completeproteome;Directproteinsequencing;Glycoprotein;Membrane;Polymorphism;Receptor;Referenceproteome;Secreted;Signal;Transmembrane;Transmembranehelix	20.0426	19.0748	19.8866	13.6585	14.1224	17.762	+	1.55195	0.0245874	4.48703	1.92438
P33908	P33908	MA1A1_HUMAN	MAN1A1	Mannosyl-oligosaccharide 1,2-alpha-mannosidase IA		3	carbohydrate metabolic process;cellular carbohydrate metabolic process;cellular macromolecule metabolic process;cellular metabolic process;cellular process;cellular protein metabolic process;glycosylation;macromolecule glycosylation;macromolecule metabolic process;macromolecule modification;metabolic process;peptidyl-amino acid modification;peptidyl-asparagine modification;post-translational prot…	binding;calcium ion binding;catalytic activity;cation binding;hydrolase activity;hydrolase activity, acting on glycosyl bonds;hydrolase activity, hydrolyzing O-glycosyl compounds;ion binding;mannosidase activity;mannosyl-oligosaccharide 1,2-alpha-mannosidase activity;mannosyl-oligosaccharide mannosidase activity;metal ion binding	cell part;cytoplasm;cytoplasmic part;endoplasmic reticulum;endoplasmic reticulum-Golgi intermediate compartment;extracellular membrane-bounded organelle;extracellular organelle;extracellular region part;extracellular vesicular exosome;Golgi apparatus;Golgi apparatus part;Golgi membrane;integral to membrane;intracellular membrane-bounded organelle;intracellular organelle;intracellular organelle pa…	N-Glycan biosynthesis;Protein processing in endoplasmic reticulum;Various types of N-glycan biosynthesis	AAGCCAT,MIR-135A,MIR-135B;ABBUD_LIF_SIGNALING_1_UP;ACCTGTTG_UNKNOWN;ACEVEDO_FGFR1_TARGETS_IN_PROSTATE_CANCER_MODEL_DN;ALCALAY_AML_BY_NPM1_LOCALIZATION_DN;AZARE_NEOPLASTIC_TRANSFORMATION_BY_STAT3_DN;BEGUM_TARGETS_OF_PAX3_FOXO1_FUSION_UP;BLALOCK_ALZHEIMERS_DISEASE_DN;BOQUEST_STEM_CELL_CULTURED_VS_FRESH_UP;BRUINS_UVC_RESPONSE_LATE;CAGCCTC,MIR-485-5P;CAGCTG_V$AP4_Q5;CAGGTG_V$E12_Q6;CALCIUM_ION_BINDIN…	Alternativesplicing;Calcium;Completeproteome;Disulfidebond;Glycoprotein;Glycosidase;Golgiapparatus;Hydrolase;Membrane;Polymorphism;Referenceproteome;Signal-anchor;Transmembrane;Transmembranehelix	20.3321	18.0018	20.2302	15.0044	16.515	13.6447	+	1.7818	0.0247304	4.46668	2.10209
P55082	P55082	MFAP3_HUMAN	MFAP3	Microfibril-associated glycoprotein 3		3	cellular component organization;cellular component organization at cellular level;cellular component organization or biogenesis;cellular component organization or biogenesis at cellular level;cellular process;extracellular matrix organization;extracellular structure organization		cell part;extracellular region;integral to membrane;intrinsic to membrane;membrane;membrane part;plasma membrane		BROWNE_HCMV_INFECTION_1HR_UP;chr5q32;CROMER_METASTASIS_UP;CYCLIN_D1_UP.V1_DN;DACOSTA_UV_RESPONSE_VIA_ERCC3_UP;FORTSCHEGGER_PHF8_TARGETS_DN;GCM_GSPT1;GCM_MYST2;GCM_RAB10;GCM_RBM8A;GCM_SUFU;GCM_UBE2N;GSE11864_UNTREATED_VS_CSF1_PAM3CYS_IN_MAC_DN;GSE11924_TFH_VS_TH1_CD4_TCELL_UP;GSE11924_TH1_VS_TH2_CD4_TCELL_UP;GSE13484_3H_UNSTIM_VS_YF17D_VACCINE_STIM_PBMC_UP;GSE13485_CTRL_VS_DAY1_YF17D_VACCINE_PBMC_…	Alternativesplicing;Cellmembrane;Completeproteome;Disulfidebond;Glycoprotein;Immunoglobulindomain;Membrane;Polymorphism;Referenceproteome;Signal;Transmembrane;Transmembranehelix	19.9601	18.9968	19.3714	16.4268	14.0912	14.4624	+	2.33688	0.0284667	4.4493	2.50385
Q14956	Q14956	GPNMB_HUMAN	GPNMB	Transmembrane glycoprotein NMB		4	anatomical structure development;biological adhesion;biological regulation;biomineral tissue development;bone mineralization;cell adhesion;cell differentiation;cellular developmental process;cellular process;developmental process;negative regulation of biological process;negative regulation of cell proliferation;negative regulation of cellular process;osteoblast differentiation;regulation of biol…	binding;carbohydrate binding;glycosaminoglycan binding;heparin binding;pattern binding;polysaccharide binding	cell part;cytoplasmic membrane-bounded vesicle;cytoplasmic part;cytoplasmic vesicle;integral to membrane;integral to plasma membrane;intracellular membrane-bounded organelle;intracellular organelle;intracellular part;intrinsic to membrane;intrinsic to plasma membrane;melanosome;membrane part;membrane-bounded organelle;membrane-bounded vesicle;organelle;pigment granule;plasma membrane part;vesicle		BAELDE_DIABETIC_NEPHROPATHY_DN;BEIER_GLIOMA_STEM_CELL_DN;BOQUEST_STEM_CELL_CULTURED_VS_FRESH_UP;BOQUEST_STEM_CELL_UP;CAHOY_ASTROGLIAL;CELL_PROLIFERATION_GO_0008283;CHEN_ETV5_TARGETS_SERTOLI;CHEN_METABOLIC_SYNDROM_NETWORK;CHIANG_LIVER_CANCER_SUBCLASS_CTNNB1_DN;chr7p;COLIN_PILOCYTIC_ASTROCYTOMA_VS_GLIOBLASTOMA_DN;CROONQUIST_NRAS_SIGNALING_UP;DEMAGALHAES_AGING_UP;FOURNIER_ACINAR_DEVELOPMENT_LATE_UP;…	Alternativesplicing;Cellmembrane;Completeproteome;Glycoprotein;Membrane;Phosphoprotein;Polymorphism;Referenceproteome;Signal;Transmembrane;Transmembranehelix	22.4041	21.7013	22.2506	17.6655	19.6051	16.0831	+	1.8512	0.0247273	4.33409	2.12397
Q08495	Q08495	DEMA_HUMAN	DMTN	Dematin		2	actin cytoskeleton organization;actin filament bundle assembly;actin filament capping;actin filament organization;actin filament-based process;anatomical structure development;biological regulation;calcium-mediated signaling;calcium-mediated signaling using extracellular calcium source;calcium-mediated signaling using intracellular calcium source;cell development;cellular component assembly;cellu…	actin binding;binding;cytoskeletal protein binding;protein binding;protein self-association;receptor binding;spectrin binding	actin cytoskeleton;actin filament;cell cortex part;cell part;cell projection membrane;cell projection part;cortical cytoskeleton;cytoplasmic membrane-bounded vesicle;cytoplasmic part;cytoplasmic vesicle;cytoskeletal part;cytoskeleton;cytosol;endomembrane system;intracellular membrane-bounded organelle;intracellular non-membrane-bounded organelle;intracellular organelle;intracellular organelle par…			3D-structure;Actin-binding;Actincapping;Alternativesplicing;Cellmembrane;Cellprojection;Completeproteome;Cytoplasm;Cytoskeleton;Directproteinsequencing;Disulfidebond;Membrane;Phosphoprotein;Referenceproteome;Repeat;Tumorsuppressor	18.6467	18.5686	18.0906	15.2713	13.5197	13.6387	+	2.71855	0.0288182	4.29203	2.69733
P55285	P55285	CADH6_HUMAN	CDH6	Cadherin-6		3	adherens junction organization;biological adhesion;cell adhesion;cell junction assembly;cell junction organization;cell-cell adhesion;cell-cell junction organization;cellular component assembly;cellular component assembly at cellular level;cellular component organization;cellular component organization at cellular level;cellular component organization or biogenesis;cellular component organization…	binding;calcium ion binding;cation binding;ion binding;metal ion binding	cell part;extracellular membrane-bounded organelle;extracellular organelle;extracellular region part;extracellular vesicular exosome;integral to membrane;intrinsic to membrane;membrane;membrane part;membrane-bounded organelle;membrane-bounded vesicle;organelle;plasma membrane;vesicle		BENPORATH_ES_WITH_H3K27ME3;BENPORATH_SUZ12_TARGETS;BROWNE_HCMV_INFECTION_14HR_DN;BROWNE_HCMV_INFECTION_18HR_DN;BROWNE_HCMV_INFECTION_48HR_DN;BYSTRYKH_HEMATOPOIESIS_STEM_CELL_QTL_TRANS;CAGCTG_V$AP4_Q5;CAGGTA_V$AREB6_01;CERVERA_SDHB_TARGETS_2;CHICAS_RB1_TARGETS_CONFLUENT;CHICAS_RB1_TARGETS_GROWING;chr5p14;CTGCAGY_UNKNOWN;CTTTGA_V$LEF1_Q2;CUI_TCF21_TARGETS_2_UP;CUI_TCF21_TARGETS_UP;GATTGGY_V$NFY_Q6_…	Alternativesplicing;Calcium;Celladhesion;Cellmembrane;Cleavageonpairofbasicresidues;Completeproteome;Glycoprotein;Membrane;Metal-binding;Phosphoprotein;Referenceproteome;Repeat;Signal;Transmembrane;Transmembranehelix	19.4685	19.5566	19.1783	14.2794	16.2524	14.8756	+	2.69717	0.0264167	4.26531	2.67372
Q86XX4	Q86XX4	FRAS1_HUMAN	FRAS1	Extracellular matrix protein FRAS1		3	anatomical structure development;anatomical structure morphogenesis;appendage morphogenesis;cell communication;cellular process;developmental process;embryonic appendage morphogenesis;embryonic limb morphogenesis;embryonic morphogenesis;epidermis development;establishment of localization;establishment of protein localization;kidney morphogenesis;limb morphogenesis;metanephros morphogenesis;morpho…	binding;cation binding;ion binding;metal ion binding	cell part;integral to membrane;intrinsic to membrane;membrane;membrane part;plasma membrane		AAAGGGA,MIR-204,MIR-211;AACATTC,MIR-409-3P;AACTTT_UNKNOWN;AAGCACT,MIR-520F;ACATTCC,MIR-1,MIR-206;ACEVEDO_LIVER_CANCER_WITH_H3K27ME3_UP;CAGCTG_V$AP4_Q5;chr4q21;CTACCTC,LET-7A,LET-7B,LET-7C,LET-7D,LET-7E,LET-7F,MIR-98,LET-7G,LET-7I;CTTTGT_V$LEF1_Q2;CUI_TCF21_TARGETS_2_UP;DODD_NASOPHARYNGEAL_CARCINOMA_DN;DUTERTRE_ESTRADIOL_RESPONSE_24HR_DN;FEVR_CTNNB1_TARGETS_DN;GCATTTG,MIR-105;GOZGIT_ESR1_TARGETS_D…	Alternativesplicing;Calcium;Cellmembrane;Completeproteome;Glycoprotein;Membrane;Metal-binding;Phosphoprotein;Polymorphism;Referenceproteome;Repeat;Signal;Transmembrane;Transmembranehelix	19.1715	18.0928	18.2133	14.9959	14.7203	13.1759	+	2.50017	0.0294483	4.19516	2.52535
Q15843	Q15843	NEDD8_HUMAN	NEDD8	NEDD8		6	anatomical structure morphogenesis;biological regulation;catabolic process;cell surface receptor linked signaling pathway;cellular catabolic process;cellular macromolecule catabolic process;cellular macromolecule metabolic process;cellular metabolic process;cellular process;cellular protein metabolic process;cellular response to stimulus;developmental process;enzyme linked receptor protein signal…	binding;enzyme binding;protein binding;ubiquitin protein ligase binding	cell part;cytoplasmic part;cytosol;extracellular membrane-bounded organelle;extracellular organelle;extracellular region part;extracellular vesicular exosome;intracellular membrane-bounded organelle;intracellular organelle;intracellular part;membrane-bounded organelle;membrane-bounded vesicle;nucleus;organelle;vesicle		ACEVEDO_LIVER_CANCER_UP;ACEVEDO_LIVER_TUMOR_VS_NORMAL_ADJACENT_TISSUE_UP;ACTWSNACTNY_UNKNOWN;ANATOMICAL_STRUCTURE_DEVELOPMENT;ANATOMICAL_STRUCTURE_MORPHOGENESIS;BARIS_THYROID_CANCER_DN;BIOCARTA_P27_PATHWAY;BIOPOLYMER_CATABOLIC_PROCESS;BIOPOLYMER_METABOLIC_PROCESS;BIOPOLYMER_MODIFICATION;BLALOCK_ALZHEIMERS_DISEASE_DN;BLALOCK_ALZHEIMERS_DISEASE_INCIPIENT_DN;BONOME_OVARIAN_CANCER_SURVIVAL_OPTIMAL_DE…	3D-structure;Acetylation;Completeproteome;Directproteinsequencing;Isopeptidebond;Nucleus;Referenceproteome;Ublconjugationpathway	25.4645	24.48	24.7745	21.0559	20.417	20.6714	+	3.57536	0.0217778	4.19158	3.11449
Q9BXS4	Q9BXS4	TMM59_HUMAN	TMEM59	Transmembrane protein 59		7	autophagy;biological regulation;catabolic process;cellular catabolic process;cellular metabolic process;cellular process;metabolic process;negative regulation of biological process;negative regulation of biosynthetic process;negative regulation of carbohydrate metabolic process;negative regulation of cellular biosynthetic process;negative regulation of cellular carbohydrate metabolic process;nega…	catalytic activity;endopeptidase activity;hydrolase activity;peptidase activity;peptidase activity, acting on L-amino acid peptides	cell part;cytoplasmic part;endosomal part;endosome;endosome membrane;extracellular membrane-bounded organelle;extracellular organelle;extracellular region part;extracellular vesicular exosome;Golgi apparatus part;Golgi cis cisterna;Golgi cisterna;Golgi medial cisterna;Golgi membrane;Golgi trans cisterna;integral to membrane;intracellular membrane-bounded organelle;intracellular organelle;intracel…		ACACTAC,MIR-142-3P;BASSO_HAIRY_CELL_LEUKEMIA_DN;BENPORATH_NANOG_TARGETS;BERENJENO_TRANSFORMED_BY_RHOA_DN;chr1p31;CREIGHTON_ENDOCRINE_THERAPY_RESISTANCE_3;CREIGHTON_ENDOCRINE_THERAPY_RESISTANCE_5;CTTTGA_V$LEF1_Q2;DELPUECH_FOXO3_TARGETS_UP;DIAZ_CHRONIC_MEYLOGENOUS_LEUKEMIA_UP;GGGCGGR_V$SP1_Q6;GSE10239_MEMORY_VS_KLRG1HIGH_EFF_CD8_TCELL_DN;GSE10239_MEMORY_VS_KLRG1INT_EFF_CD8_TCELL_DN;GSE11057_NAIVE_C…	Autophagy;Cellmembrane;Completeproteome;Endosome;Glycoprotein;Golgiapparatus;Lysosome;Membrane;Polymorphism;Referenceproteome;Signal;Transmembrane;Transmembranehelix	22.8054	22.1332	22.5093	19.0809	17.6718	18.4819	+	3.07408	0.0322222	4.0711	2.8033
Q86UK0	Q86UK0	ABCAC_HUMAN	ABCA12	ATP-binding cassette sub-family A member 12		4	anatomical structure development;anatomical structure homeostasis;biological regulation;cellular component organization;cellular component organization or biogenesis;cellular homeostasis;cellular localization;cellular macromolecule localization;cellular membrane organization;cellular process;cellular protein localization;ceramide transport;chemical homeostasis;chemical homeostasis within a tissue…	active transmembrane transporter activity;adenyl nucleotide binding;adenyl ribonucleotide binding;apolipoprotein A-I receptor binding;apolipoprotein receptor binding;ATP binding;ATPase activity;ATPase activity, coupled;ATPase activity, coupled to movement of substances;ATPase activity, coupled to transmembrane movement of substances;binding;catalytic activity;cholesterol transporter activity;hydr…	cell part;cytoplasm;cytoplasmic part;cytosol;integral to membrane;integral to plasma membrane;intracellular organelle part;intracellular part;intrinsic to membrane;intrinsic to plasma membrane;membrane;membrane part;mitochondrial inner membrane;mitochondrial membrane;mitochondrial part;organelle inner membrane;organelle membrane;organelle part;plasma membrane;plasma membrane part	ABC transporters	AACTTT_UNKNOWN;ATGCTGG,MIR-338;CAGCTTT,MIR-320;CAGGTG_V$E12_Q6;CHARAFE_BREAST_CANCER_LUMINAL_VS_MESENCHYMAL_UP;chr2q33;chr2q35;CONCANNON_APOPTOSIS_BY_EPOXOMICIN_DN;CREIGHTON_ENDOCRINE_THERAPY_RESISTANCE_1;DAIRKEE_TERT_TARGETS_UP;DOANE_BREAST_CANCER_CLASSES_UP;FARMER_BREAST_CANCER_APOCRINE_VS_BASAL;FARMER_BREAST_CANCER_APOCRINE_VS_LUMINAL;GATAAGR_V$GATA_C;GOZGIT_ESR1_TARGETS_DN;GSE10094_LCMV_VS_LI…	Alternativesplicing;ATP-binding;Completeproteome;Diseasemutation;Glycoprotein;Ichthyosis;Membrane;Nucleotide-binding;Polymorphism;Referenceproteome;Repeat;Transmembrane;Transmembranehelix;Transport	19.3907	18.5544	18.3694	15.0763	12.8517	16.2628	+	1.73975	0.0239699	4.04124	1.97326
Q96QD8	Q96QD8	S38A2_HUMAN	SLC38A2	Sodium-coupled neutral amino acid transporter 2		3	amine transport;amino acid transmembrane transport;amino acid transport;biological regulation;carboxylic acid transport;cation transport;cell communication;cell-cell signaling;cellular process;establishment of localization;establishment of localization in cell;glutamate secretion;ion transport;metal ion transport;monovalent inorganic cation transport;neurotransmitter secretion;neurotransmitter tr…	active transmembrane transporter activity;amine transmembrane transporter activity;amino acid transmembrane transporter activity;carboxylic acid transmembrane transporter activity;organic acid transmembrane transporter activity;secondary active transmembrane transporter activity;substrate-specific transmembrane transporter activity;substrate-specific transporter activity;symporter activity;transm…	cell part;integral to membrane;integral to plasma membrane;intrinsic to membrane;intrinsic to plasma membrane;membrane;membrane part;plasma membrane;plasma membrane part	Protein digestion and absorption	AAACCAC,MIR-140;AAGCACT,MIR-520F;ACAGGGT,MIR-10A,MIR-10B;ATGCAGT,MIR-217;BENPORATH_CYCLING_GENES;BENPORATH_SOX2_TARGETS;BERENJENO_TRANSFORMED_BY_RHOA_DN;BRUECKNER_TARGETS_OF_MIRLET7A3_UP;BUYTAERT_PHOTODYNAMIC_THERAPY_STRESS_UP;BYSTRYKH_HEMATOPOIESIS_STEM_CELL_QTL_TRANS;CACGTG_V$MYC_Q2;CAGTATT,MIR-200B,MIR-200C,MIR-429;CGTSACG_V$PAX3_B;CHEN_LVAD_SUPPORT_OF_FAILING_HEART_UP;CHIARADONNA_NEOPLASTIC_T…	Alternativesplicing;Amino-acidtransport;Cellmembrane;Completeproteome;Glycoprotein;Iontransport;Membrane;Phosphoprotein;Polymorphism;Referenceproteome;Sodium;Sodiumtransport;Symport;Transmembrane;Transmembranehelix;Transport;Ublconjugation	18.7042	19.0056	18.3203	14.7325	15.3048	13.8824	+	3.03768	0.0297436	4.03681	2.76808
Q9H2E6	Q9H2E6	SEM6A_HUMAN	SEMA6A	Semaphorin-6A		9	anatomical structure development;anatomical structure morphogenesis;apoptosis;axon guidance;biological regulation;cell death;cell surface receptor linked signaling pathway;cellular component organization;cellular component organization at cellular level;cellular component organization or biogenesis;cellular component organization or biogenesis at cellular level;cellular process;cellular response …	receptor activity	axon;cell part;cell projection;integral to membrane;intrinsic to membrane;membrane;membrane part;neuron projection;plasma membrane	Axon guidance	AACTGGA,MIR-145;AACTTT_UNKNOWN;AAGCACA,MIR-218;ACTGTGA,MIR-27A,MIR-27B;ATACTGT,MIR-144;ATGCTGG,MIR-338;BAELDE_DIABETIC_NEPHROPATHY_UP;BENPORATH_ES_1;BENPORATH_SOX2_TARGETS;BHATTACHARYA_EMBRYONIC_STEM_CELL;BOQUEST_STEM_CELL_DN;CAGGTG_V$E12_Q6;CAGTGTT,MIR-141,MIR-200A;CATGTAA,MIR-496;CCAGGGG,MIR-331;CHEBOTAEV_GR_TARGETS_UP;CHIANG_LIVER_CANCER_SUBCLASS_CTNNB1_DN;CHIARETTI_ACUTE_LYMPHOBLASTIC_LEUKEMI…	Alternativesplicing;Cellmembrane;Completeproteome;Developmentalprotein;Differentiation;Disulfidebond;Glycoprotein;Membrane;Neurogenesis;Phosphoprotein;Polymorphism;Referenceproteome;Signal;Transmembrane;Transmembranehelix	21.6714	20.9459	21.2302	17.2978	17.5025	16.9997	+	4.01145	0.0178947	4.01584	3.19572
P21860	P21860	ERBB3_HUMAN	ERBB3	Receptor tyrosine-protein kinase erbB-3		2	anatomical structure development;apoptosis;biological regulation;cell death;cell differentiation;cell surface receptor linked signaling pathway;cellular developmental process;cellular process;cellular response to chemical stimulus;cellular response to fibroblast growth factor stimulus;cellular response to growth factor stimulus;cellular response to organic substance;cellular response to stimulus;…	adenyl nucleotide binding;adenyl ribonucleotide binding;ATP binding;binding;catalytic activity;enzyme activator activity;enzyme regulator activity;growth factor binding;identical protein binding;kinase activator activity;kinase activity;kinase regulator activity;molecular transducer activity;nucleotide binding;phosphotransferase activity, alcohol group as acceptor;protein binding;protein dimeriza…	apical plasma membrane;basolateral plasma membrane;cell part;extracellular region part;extracellular space;integral to membrane;integral to plasma membrane;intrinsic to membrane;intrinsic to plasma membrane;lateral plasma membrane;macromolecular complex;membrane;membrane part;plasma membrane;plasma membrane part;protein complex;receptor complex	Calcium signaling pathway;Endocytosis;ErbB signaling pathway	ASTON_MAJOR_DEPRESSIVE_DISORDER_DN;ATGAAGG,MIR-205;BILD_MYC_ONCOGENIC_SIGNATURE;BIOCARTA_HER2_PATHWAY;BIOPOLYMER_METABOLIC_PROCESS;BIOPOLYMER_MODIFICATION;BREUHAHN_GROWTH_FACTOR_SIGNALING_IN_LIVER_CANCER;BROWNE_HCMV_INFECTION_18HR_UP;BROWNE_HCMV_INFECTION_20HR_UP;CAGCTG_V$AP4_Q5;CAGGTG_V$E12_Q6;CAHOY_OLIGODENDROCUTIC;CELL_SURFACE_RECEPTOR_LINKED_SIGNAL_TRANSDUCTION_GO_0007166;CELLULAR_MACROMOLECU…	3D-structure;Alternativesplicing;ATP-binding;Cellmembrane;Completeproteome;Disulfidebond;Glycoprotein;Kinase;Membrane;Nucleotide-binding;Phosphoprotein;Polymorphism;Receptor;Referenceproteome;Secreted;Signal;Transferase;Transmembrane;Transmembranehelix;Tyrosine-proteinkinase	22.0224	21.2933	21.7307	17.7635	17.4811	17.8465	+	4.12038	0.0188889	3.98512	3.2164
Q9Y5J7	Q9Y5J7	TIM9_HUMAN	TIMM9	Mitochondrial import inner membrane translocase subunit Tim9		2	cellular component organization;cellular component organization at cellular level;cellular component organization or biogenesis;cellular component organization or biogenesis at cellular level;cellular macromolecule metabolic process;cellular membrane organization;cellular metabolic process;cellular process;cellular protein metabolic process;chaperone-mediated protein transport;establishment of lo…	binding;cation binding;chaperone binding;identical protein binding;ion binding;metal ion binding;protein binding;protein dimerization activity;protein homodimerization activity;transition metal ion binding;transporter activity;zinc ion binding	cell part;cytoplasmic part;intracellular membrane-bounded organelle;intracellular organelle;intracellular organelle part;intracellular part;macromolecular complex;membrane;membrane-bounded organelle;membrane-enclosed lumen;mitochondrial inner membrane;mitochondrial intermembrane space;mitochondrial intermembrane space protein transporter complex;mitochondrial membrane;mitochondrial part;mitochond…		BENPORATH_MYC_MAX_TARGETS;BENPORATH_SOX2_TARGETS;BLUM_RESPONSE_TO_SALIRASIB_UP;BOCHKIS_FOXA2_TARGETS;BOYLAN_MULTIPLE_MYELOMA_D_UP;BURTON_ADIPOGENESIS_5;CACGTG_V$MYC_Q2;CAIRO_HEPATOBLASTOMA_CLASSES_UP;CATION_BINDING;chr14q22;CREIGHTON_ENDOCRINE_THERAPY_RESISTANCE_4;CYTOPLASM;CYTOPLASMIC_PART;DANG_BOUND_BY_MYC;ENVELOPE;GACTGTT,MIR-212,MIR-132;GGGTGGRR_V$PAX4_03;GOLDRATH_NAIVE_VS_MEMORY_CD8_TCELL_UP…	3D-structure;Acetylation;Chaperone;Completeproteome;Disulfidebond;Membrane;Metal-binding;Mitochondrion;Mitochondrioninnermembrane;Proteintransport;Referenceproteome;Translocation;Transport;Zinc	21.1825	22.1734	20.5731	18.7408	14.1199	19.1739	+	1.10765	0.0299868	3.96482	1.47764
Q92859	Q92859	NEO1_HUMAN	NEO1	Neogenin		10	anatomical structure formation involved in morphogenesis;axon guidance;biological adhesion;biological regulation;cation homeostasis;cell adhesion;cell differentiation;cellular developmental process;cellular process;chemical homeostasis;chemotaxis;developmental process;homeostatic process;ion homeostasis;iron ion homeostasis;locomotion;muscle cell differentiation;myoblast fusion;positive regulatio…	receptor activity	cell part;integral to membrane;integral to plasma membrane;intrinsic to membrane;intrinsic to plasma membrane;membrane;membrane part;plasma membrane;plasma membrane part	Cell adhesion molecules (CAMs)	AAAYWAACM_V$HFH4_01;ACTGTGA,MIR-27A,MIR-27B;AGCACTT,MIR-93,MIR-302A,MIR-302B,MIR-302C,MIR-302D,MIR-372,MIR-373,MIR-520E,MIR-520A,MIR-526B,MIR-520B,MIR-520C,MIR-520D;AMBROSINI_FLAVOPIRIDOL_TREATMENT_TP53;ATF2_UP.V1_UP;BROWNE_HCMV_INFECTION_24HR_UP;CACTGTG,MIR-128A,MIR-128B;CAGCACT,MIR-512-3P;CAIRO_LIVER_DEVELOPMENT_UP;CCCNNGGGAR_V$OLF1_01;chr15q22;COLINA_TARGETS_OF_4EBP1_AND_4EBP2;CTTTGA_V$LEF1_Q2…	3D-structure;Alternativesplicing;Celladhesion;Cellmembrane;Completeproteome;Disulfidebond;Glycoprotein;Immunoglobulindomain;Membrane;Phosphoprotein;Polymorphism;Referenceproteome;Repeat;Signal;Transmembrane;Transmembranehelix	20.3857	19.6407	20.0559	17.7594	17.5338	13.0288	+	1.18467	0.0278394	3.92008	1.5339
O75204	O75204	TM127_HUMAN	TMEM127	Transmembrane protein 127		2	biological regulation;cellular component organization;cellular component organization at cellular level;cellular component organization or biogenesis;cellular component organization or biogenesis at cellular level;cellular process;endosome organization;negative regulation of biological process;negative regulation of cell communication;negative regulation of cell proliferation;negative regulation …	binding;enzyme binding;GTPase binding;protein binding;Rab GTPase binding;Ras GTPase binding;small GTPase binding	cell part;cytoplasm;cytoplasmic part;early endosome;endosome;integral to membrane;intracellular membrane-bounded organelle;intracellular organelle;intracellular part;intrinsic to membrane;membrane;membrane part;membrane-bounded organelle;organelle;plasma membrane		ACTAYRNNNCCCR_UNKNOWN;BRUINS_UVC_RESPONSE_LATE;CAGCAGG,MIR-370;CAGGTG_V$E12_Q6;CCANNAGRKGGC_UNKNOWN;CCCAGAG,MIR-326;chr2q11;COULOUARN_TEMPORAL_TGFB1_SIGNATURE_DN;DELACROIX_RAR_BOUND_ES;DELACROIX_RARG_BOUND_MEF;DOUGLAS_BMI1_TARGETS_DN;GCACTTT,MIR-17-5P,MIR-20A,MIR-106A,MIR-106B,MIR-20B,MIR-519D;GGGCGGR_V$SP1_Q6;GGGTGGRR_V$PAX4_03;GNF2_CASP1;GNF2_FGR;GNF2_HCK;GNF2_ICAM3;GNF2_ITGB2;GNF2_MYD88;GNF2_P…	Acetylation;Cellmembrane;Completeproteome;Cytoplasm;Membrane;Phosphoprotein;Polymorphism;Referenceproteome;Transmembrane;Transmembranehelix;Tumorsuppressor	19.0414	18.7643	18.7501	17.1859	13.0847	14.7237	+	1.49244	0.0254335	3.8538	1.75525
Q9Y2G1	Q9Y2G1	MYRF_HUMAN	MYRF	Myelin regulatory factor		6	anatomical structure development;axon ensheathment;axon ensheathment in central nervous system;biological regulation;biosynthetic process;cell development;cell differentiation;cellular biosynthetic process;cellular component organization;cellular component organization or biogenesis;cellular developmental process;cellular macromolecule biosynthetic process;cellular macromolecule metabolic process…	binding;catalytic activity;DNA binding;hydrolase activity;nucleic acid binding;nucleic acid binding transcription factor activity;peptidase activity;sequence-specific DNA binding transcription factor activity	cell part;cytoplasmic part;endoplasmic reticulum membrane;endoplasmic reticulum part;integral to membrane;intracellular membrane-bounded organelle;intracellular organelle;intracellular organelle part;intracellular part;intrinsic to membrane;membrane;membrane part;membrane-bounded organelle;nucleus;organelle;organelle membrane;organelle part			Acetylation;Activator;Alternativesplicing;Autocatalyticcleavage;Coiledcoil;Completeproteome;Cytoplasm;Differentiation;DNA-binding;Endoplasmicreticulum;Glycoprotein;Hydrolase;Membrane;Nucleus;Polymorphism;Protease;Referenceproteome;Transcription;Transcriptionregulation;Transmembrane;Transmembranehelix	19.739	19.0908	19.4113	14.8255	16.7119	15.1718	+	2.49135	0.0319437	3.84398	2.38874
O95405	O95405	ZFYV9_HUMAN	ZFYVE9	Zinc finger FYVE domain-containing protein 9		3	biological regulation;cell surface receptor linked signaling pathway;cellular component assembly;cellular component assembly at cellular level;cellular component organization;cellular component organization at cellular level;cellular component organization or biogenesis;cellular component organization or biogenesis at cellular level;cellular macromolecular complex assembly;cellular macromolecular…	1-phosphatidylinositol binding;binding;catalytic activity;cation binding;hydrolase activity;ion binding;lipid binding;metal ion binding;peptidase activity;peptidase activity, acting on L-amino acid peptides;phosphatidylinositol binding;phospholipid binding;serine hydrolase activity;serine-type peptidase activity	cell part;cytoplasmic part;early endosome;early endosome membrane;endosomal part;endosome;endosome membrane;intracellular membrane-bounded organelle;intracellular organelle;intracellular organelle part;intracellular part;membrane;membrane-bounded organelle;organelle;organelle membrane;organelle part	Endocytosis;TGF-beta signaling pathway	AACTGGA,MIR-145;ACTGAAA,MIR-30A-3P,MIR-30E-3P;BIOCARTA_TGFB_PATHWAY;BONOME_OVARIAN_CANCER_SURVIVAL_OPTIMAL_DEBULKING;BROWNE_HCMV_INFECTION_1HR_DN;CAGGTG_V$E12_Q6;CELL_SURFACE_RECEPTOR_LINKED_SIGNAL_TRANSDUCTION_GO_0007166;CELLULAR_COMPONENT_ASSEMBLY;CELLULAR_LOCALIZATION;CELLULAR_MACROMOLECULE_METABOLIC_PROCESS;CELLULAR_PROTEIN_COMPLEX_ASSEMBLY;CELLULAR_PROTEIN_METABOLIC_PROCESS;chr1p33;CTATGCA,M…	3D-structure;Alternativesplicing;Completeproteome;Cytoplasm;Endosome;Membrane;Metal-binding;Phosphoprotein;Polymorphism;Receptor;Referenceproteome;Zinc;Zinc-finger	20.002	19.2087	19.7335	16.7742	16.9709	13.7627	+	1.63625	0.0261935	3.81211	1.84698
P28827	P28827	PTPRM_HUMAN	PTPRM	Receptor-type tyrosine-protein phosphatase mu		4	anatomical structure formation involved in morphogenesis;axon guidance;biological adhesion;biological regulation;cell adhesion;cell projection organization;cell-cell adhesion;cellular component organization;cellular component organization at cellular level;cellular component organization or biogenesis;cellular component organization or biogenesis at cellular level;cellular macromolecule metabolic…	binding;cadherin binding;catalytic activity;cell adhesion molecule binding;hydrolase activity;hydrolase activity, acting on ester bonds;identical protein binding;molecular transducer activity;phosphatase activity;phosphoprotein phosphatase activity;phosphoric ester hydrolase activity;protein binding;protein tyrosine phosphatase activity;receptor activity;signal transducer activity;signaling recep…	adherens junction;anchoring junction;cell junction;cell part;cell projection;cell-cell adherens junction;cell-cell junction;cytoplasm;cytoplasmic part;integral to membrane;integral to plasma membrane;intracellular part;intrinsic to membrane;intrinsic to plasma membrane;lamellipodium;membrane part;perinuclear region of cytoplasm;plasma membrane part	Adherens junction;Cell adhesion molecules (CAMs)	ATGAAGG,MIR-205;BAELDE_DIABETIC_NEPHROPATHY_UP;BASSO_HAIRY_CELL_LEUKEMIA_DN;BERENJENO_TRANSFORMED_BY_RHOA_DN;BIOPOLYMER_METABOLIC_PROCESS;BIOPOLYMER_MODIFICATION;BOQUEST_STEM_CELL_DN;BROWNE_HCMV_INFECTION_24HR_DN;BRUINS_UVC_RESPONSE_LATE;CACTGCC,MIR-34A,MIR-34C,MIR-449;CELLULAR_MACROMOLECULE_METABOLIC_PROCESS;CELLULAR_PROTEIN_METABOLIC_PROCESS;CHARAFE_BREAST_CANCER_LUMINAL_VS_BASAL_DN;CHARAFE_BRE…	3D-structure;Alternativesplicing;Celladhesion;Completeproteome;Disulfidebond;Glycoprotein;Hydrolase;Immunoglobulindomain;Membrane;Phosphoprotein;Polymorphism;Proteinphosphatase;Receptor;Referenceproteome;Repeat;Signal;Transmembrane;Transmembranehelix	19.7389	19.1346	19.3689	18.7819	14.2302	13.8828	+	1.12009	0.0328052	3.7825	1.4615
Q9UL12	Q9UL12	SARDH_HUMAN	SARDH	Sarcosine dehydrogenase, mitochondrial		2		catalytic activity;oxidoreductase activity;oxidoreductase activity, acting on the CH-NH group of donors;sarcosine dehydrogenase activity	cell part;cytoplasmic part;intracellular membrane-bounded organelle;intracellular organelle;intracellular organelle lumen;intracellular organelle part;intracellular part;membrane-bounded organelle;membrane-enclosed lumen;mitochondrial matrix;mitochondrial part;mitochondrion;organelle;organelle lumen;organelle part	Glycine, serine and threonine metabolism	ATM_DN.V1_UP;BERENJENO_TRANSFORMED_BY_RHOA_DN;BOYAULT_LIVER_CANCER_SUBCLASS_G3_DN;CAIRO_HEPATOBLASTOMA_DN;CASTELLANO_NRAS_TARGETS_UP;CHEBOTAEV_GR_TARGETS_DN;chr9q33;CYTOPLASM;CYTOPLASMIC_PART;DCA_UP.V1_UP;ELECTRON_CARRIER_ACTIVITY;GCNP_SHH_UP_LATE.V1_UP;GNF2_GSTM1;GNF2_HPN;GNF2_HPX;GNF2_LCAT;GNF2_TST;GSE11057_NAIVE_CD4_VS_PBMC_CD4_TCELL_UP;GSE17580_TREG_VS_TEFF_S_MANSONI_INF_DN;GSE17580_UNINFECTE…	Acetylation;Alternativesplicing;Completeproteome;Diseasemutation;FAD;Flavoprotein;Mitochondrion;Oxidoreductase;Phosphoprotein;Polymorphism;Referenceproteome;Transitpeptide	18.3981	18.3474	18.2704	14.4742	14.654	14.8307	+	5.33404	0.0154667	3.68568	3.32216
P43250	P43250	GRK6_HUMAN	GRK6	G protein-coupled receptor kinase 6		2	biological regulation;cell surface receptor linked signaling pathway;cellular process;cellular response to stimulus;negative regulation of biological process;negative regulation of cell communication;negative regulation of cellular process;negative regulation of G-protein coupled receptor protein signaling pathway;negative regulation of response to stimulus;negative regulation of signal transduct…	adenyl nucleotide binding;adenyl ribonucleotide binding;ATP binding;beta-adrenergic receptor kinase activity;binding;catalytic activity;G-protein coupled receptor kinase activity;kinase activity;nucleotide binding;phosphotransferase activity, alcohol group as acceptor;protein kinase activity;protein serine/threonine kinase activity;purine nucleotide binding;purine ribonucleoside triphosphate bind…	cell part;membrane	Chemokine signaling pathway;Endocytosis	AACATTC,MIR-409-3P;AACTTT_UNKNOWN;ACATTCC,MIR-1,MIR-206;BENPORATH_CYCLING_GENES;BENPORATH_SOX2_TARGETS;BERENJENO_TRANSFORMED_BY_RHOA_UP;BLALOCK_ALZHEIMERS_DISEASE_UP;BONOME_OVARIAN_CANCER_POOR_SURVIVAL_DN;BONOME_OVARIAN_CANCER_SURVIVAL_SUBOPTIMAL_DEBULKING;CACGTG_V$MYC_Q2;CACTGCC,MIR-34A,MIR-34C,MIR-449;CAIRO_HEPATOBLASTOMA_CLASSES_UP;CELL_SURFACE_RECEPTOR_LINKED_SIGNAL_TRANSDUCTION_GO_0007166;ch…	3D-structure;Alternativesplicing;ATP-binding;Completeproteome;Kinase;Lipoprotein;Membrane;Nucleotide-binding;Palmitate;Phosphoprotein;Polymorphism;Referenceproteome;Serine/threonine-proteinkinase;Transferase;Wntsignalingpathway	20.0559	19.6007	19.6065	14.4653	13.7529	20.0559		0.85148	0.056218	3.66298	1.22156
Q96B67	Q96B67	ARRD3_HUMAN	ARRDC3	Arrestin domain-containing protein 3		6	adipose tissue development;anatomical structure development;biological regulation;developmental process;epidermis development;fat pad development;homeostatic process;multicellular organismal homeostasis;multicellular organismal process;negative regulation of biological process;negative regulation of heat generation;negative regulation of homeostatic process;negative regulation of locomotion;negat…	adrenergic receptor binding;beta-3 adrenergic receptor binding;binding;G-protein-coupled receptor binding;protein binding;receptor binding	cell part;cytoplasmic part;endosome;intracellular membrane-bounded organelle;intracellular organelle;intracellular part;membrane;membrane-bounded organelle;organelle;plasma membrane		AACTTT_UNKNOWN;ACAGGGT,MIR-10A,MIR-10B;ACATTCC,MIR-1,MIR-206;ACTGCCT,MIR-34B;ACTGTAG,MIR-139;ATACTGT,MIR-144;BENPORATH_SOX2_TARGETS;CACCAGC,MIR-138;CACGTG_V$MYC_Q2;CACGTTT,MIR-302A;CAGGTG_V$E12_Q6;CCCACAT,MIR-299-3P;chr5q14;CSR_EARLY_UP.V1_DN;CTACTAG,MIR-325;CTACTGT,MIR-199A;CTGCAGY_UNKNOWN;CTTTAAR_UNKNOWN;CTTTGT_V$LEF1_Q2;CUI_TCF21_TARGETS_2_DN;FULCHER_INFLAMMATORY_RESPONSE_LECTIN_VS_LPS_DN;GACA…	3D-structure;Completeproteome;Cytoplasm;Referenceproteome	20.3962	19.1504	20.002	16.8886	15.3966	16.3336	+	2.51249	0.0290769	3.64322	2.32076
Q6P9H4	Q6P9H4	CNKR3_HUMAN	CNKSR3	Connector enhancer of kinase suppressor of ras 3		5	biological regulation;negative regulation of biological process;negative regulation of cell communication;negative regulation of cellular metabolic process;negative regulation of cellular process;negative regulation of cellular protein metabolic process;negative regulation of ERK1 and ERK2 cascade;negative regulation of intracellular protein kinase cascade;negative regulation of macromolecule met…		cell part;cytoplasm;intracellular part;membrane		BHAT_ESR1_TARGETS_NOT_VIA_AKT1_UP;BHAT_ESR1_TARGETS_VIA_AKT1_UP;CHARAFE_BREAST_CANCER_BASAL_VS_MESENCHYMAL_DN;CHEMNITZ_RESPONSE_TO_PROSTAGLANDIN_E2_DN;CHICAS_RB1_TARGETS_CONFLUENT;chr6q25;CORRE_MULTIPLE_MYELOMA_DN;DUTERTRE_ESTRADIOL_RESPONSE_6HR_UP;EIF4E_DN;GARGALOVIC_RESPONSE_TO_OXIDIZED_PHOSPHOLIPIDS_TURQUOISE_UP;GHANDHI_BYSTANDER_IRRADIATION_DN;GHANDHI_DIRECT_IRRADIATION_DN;GOBERT_OLIGODENDROC…	Completeproteome;Referenceproteome	20.2989	18.9528	19.6998	16.7431	14.9591	16.5543	+	2.18312	0.0253929	3.56505	2.11342
Q8WUM9	Q8WUM9	S20A1_HUMAN	SLC20A1	Sodium-dependent phosphate transporter 1		2	biological regulation;cellular metabolic process;cellular process;cellular response to stimulus;establishment of localization;ion transport;metabolic process;phosphate-containing compound metabolic process;phosphorus metabolic process;positive regulation of biological process;positive regulation of cell communication;positive regulation of cellular process;positive regulation of I-kappaB kinase/N…	active transmembrane transporter activity;anion transmembrane transporter activity;anion:cation symporter activity;cation transmembrane transporter activity;high affinity inorganic phosphate:sodium symporter activity;inorganic anion transmembrane transporter activity;inorganic cation transmembrane transporter activity;inorganic phosphate transmembrane transporter activity;ion transmembrane transp…	cell part;integral to membrane;integral to plasma membrane;intrinsic to membrane;intrinsic to plasma membrane;membrane;membrane part;plasma membrane;plasma membrane part		ACEVEDO_LIVER_CANCER_DN;ACTIVE_TRANSMEMBRANE_TRANSPORTER_ACTIVITY;AIYAR_COBRA1_TARGETS_DN;ALFANO_MYC_TARGETS;AMIT_EGF_RESPONSE_60_HELA;ANION_CATION_SYMPORTER_ACTIVITY;ANION_TRANSMEMBRANE_TRANSPORTER_ACTIVITY;ATGGYGGA_UNKNOWN;BAKKER_FOXO3_TARGETS_DN;BASAKI_YBX1_TARGETS_DN;BILD_HRAS_ONCOGENIC_SIGNATURE;BOYAULT_LIVER_CANCER_SUBCLASS_G6_DN;BREDEMEYER_RAG_SIGNALING_NOT_VIA_ATM_UP;BREDEMEYER_RAG_SIGNAL…	Completeproteome;Membrane;Phosphatetransport;Phosphoprotein;Receptor;Referenceproteome;Symport;Transmembrane;Transmembranehelix;Transport	21.417	20.8269	21.1206	19.7725	13.6769	19.2533		0.842302	0.0564168	3.55393	1.20124
Q13277	Q13277	STX3_HUMAN	STX3	Syntaxin-3		3	biological regulation;cell projection organization;cellular component organization;cellular component organization at cellular level;cellular component organization or biogenesis;cellular component organization or biogenesis at cellular level;cellular membrane fusion;cellular membrane organization;cellular process;establishment of localization;establishment of localization in cell;establishment o…	arachidonic acid binding;binding;carboxylic acid binding;fatty acid binding;icosanoid binding;icosatetraenoic acid binding;lipid binding;monocarboxylic acid binding;protein binding;SNAP receptor activity;SNARE binding	apical plasma membrane;azurophil granule;cell junction;cell part;cell projection;cell projection part;cell-cell junction;clathrin-coated vesicle;coated vesicle;cytoplasmic membrane-bounded vesicle;cytoplasmic part;cytoplasmic vesicle;dendrite;extracellular membrane-bounded organelle;extracellular organelle;extracellular region part;extracellular vesicular exosome;growth cone;integral to membrane;…	SNARE interactions in vesicular transport	ACTGAAA,MIR-30A-3P,MIR-30E-3P;AFFAR_YY1_TARGETS_UP;AGTTCTC,MIR-146A,MIR-146B;APICAL_PART_OF_CELL;APICAL_PLASMA_MEMBRANE;BUYTAERT_PHOTODYNAMIC_THERAPY_STRESS_UP;BYSTROEM_CORRELATED_WITH_IL5_UP;BYSTRYKH_HEMATOPOIESIS_STEM_CELL_QTL_TRANS;chr11q12;CTACCTC,LET-7A,LET-7B,LET-7C,LET-7D,LET-7E,LET-7F,MIR-98,LET-7G,LET-7I;CTCTGGA,MIR-520A,MIR-525;CYTOPLASM;CYTOPLASMIC_PART;DEBIASI_APOPTOSIS_BY_REOVIRUS_IN…	Alternativesplicing;Coiledcoil;Completeproteome;Membrane;Neurotransmittertransport;Polymorphism;Referenceproteome;Transmembrane;Transmembranehelix;Transport	20.4476	20.1206	20.4067	14.4214	18.1965	17.7026	+	1.39283	0.0253628	3.55146	1.62232
P36894	P36894	BMR1A_HUMAN	BMPR1A	Bone morphogenetic protein receptor type-1A		5	anatomical structure arrangement;anatomical structure development;anatomical structure formation involved in morphogenesis;anatomical structure morphogenesis;anatomical structure regression;anterior/posterior pattern specification;appendage morphogenesis;axis specification;biological regulation;BMP signaling pathway;cartilage development;cell development;cell surface receptor linked signaling pat…	adenyl nucleotide binding;adenyl ribonucleotide binding;ATP binding;binding;catalytic activity;cation binding;identical protein binding;ion binding;kinase activity;metal ion binding;molecular transducer activity;nucleic acid binding transcription factor activity;nucleotide binding;phosphotransferase activity, alcohol group as acceptor;protein binding;protein dimerization activity;protein homodime…	cell body;cell part;cell projection;dendrite;external side of plasma membrane;integral to membrane;intrinsic to membrane;membrane;membrane part;neuron projection;neuronal cell body;plasma membrane;plasma membrane part	Cytokine-cytokine receptor interaction;TGF-beta signaling pathway	AAGCCAT,MIR-135A,MIR-135B;ADENYL_NUCLEOTIDE_BINDING;ADENYL_RIBONUCLEOTIDE_BINDING;ATP_BINDING;BCAT_GDS748_DN;BENPORATH_ES_1;BIOCARTA_ALK_PATHWAY;BIOPOLYMER_METABOLIC_PROCESS;BIOPOLYMER_MODIFICATION;BLALOCK_ALZHEIMERS_DISEASE_UP;BONCI_TARGETS_OF_MIR15A_AND_MIR16_1;BOQUEST_STEM_CELL_UP;BYSTRYKH_HEMATOPOIESIS_STEM_CELL_QTL_TRANS;CAGCTTT,MIR-320;CELL_SURFACE_RECEPTOR_LINKED_SIGNAL_TRANSDUCTION_GO_000…	3D-structure;ATP-binding;Completeproteome;Diseasemutation;Disulfidebond;Glycoprotein;Kinase;Magnesium;Manganese;Membrane;Metal-binding;Nucleotide-binding;Polymorphism;Receptor;Referenceproteome;Serine/threonine-proteinkinase;Signal;Transferase;Transmembrane;Transmembranehelix	20.2185	19.4062	19.8582	18.0298	13.865	17.092	+	1.2789	0.0285382	3.4987	1.53246
Q13287	Q13287	NMI_HUMAN	NMI	N-myc-interactor		22	biological regulation;biosynthetic process;cellular biosynthetic process;cellular macromolecule biosynthetic process;cellular macromolecule metabolic process;cellular metabolic process;cellular nitrogen compound metabolic process;cellular process;cellular response to stimulus;defense response;inflammatory response;intracellular protein kinase cascade;intracellular signal transduction;JAK-STAT cas…	protein binding transcription factor activity;transcription cofactor activity;transcription factor binding transcription factor activity	cell part;cytoplasm;intracellular organelle part;intracellular part;nuclear part;nucleoplasm;organelle part		AAAYRNCTG_UNKNOWN;ABBUD_LIF_SIGNALING_1_UP;ACEVEDO_LIVER_CANCER_WITH_H3K27ME3_DN;BAELDE_DIABETIC_NEPHROPATHY_DN;BECKER_TAMOXIFEN_RESISTANCE_UP;BENPORATH_ES_CORE_NINE_CORRELATED;BENPORATH_PROLIFERATION;BIOCARTA_IL2RB_PATHWAY;BIOCARTA_IL7_PATHWAY;BIOPOLYMER_METABOLIC_PROCESS;BROCKE_APOPTOSIS_REVERSED_BY_IL6;BROWNE_INTERFERON_RESPONSIVE_GENES;BRUINS_UVC_RESPONSE_LATE;BRUINS_UVC_RESPONSE_VIA_TP53_GRO…	Completeproteome;Cytoplasm;Polymorphism;Referenceproteome	24.4676	24.5285	24.6595	20.9024	20.5165	21.7836	+	3.10837	0.0299649	3.48436	2.52635
P80217	P80217	IN35_HUMAN	IFI35	Interferon-induced 35 kDa protein		8	biological regulation;cell surface receptor linked signaling pathway;cellular process;cellular response to chemical stimulus;cellular response to cytokine stimulus;cellular response to organic substance;cellular response to stimulus;cellular response to type I interferon;cytokine-mediated signaling pathway;regulation of biological process;regulation of cellular process;response to chemical stimul…		cell part;cytoplasmic part;cytosol;intracellular membrane-bounded organelle;intracellular organelle;intracellular part;membrane-bounded organelle;nucleus;organelle		BAELDE_DIABETIC_NEPHROPATHY_DN;BAKKER_FOXO3_TARGETS_DN;BENNETT_SYSTEMIC_LUPUS_ERYTHEMATOSUS;BOSCO_INTERFERON_INDUCED_ANTIVIRAL_MODULE;BOWIE_RESPONSE_TO_EXTRACELLULAR_MATRIX;BOWIE_RESPONSE_TO_TAMOXIFEN;BRCA1_DN.V1_DN;BROWNE_HCMV_INFECTION_48HR_DN;BROWNE_INTERFERON_RESPONSIVE_GENES;BRUINS_UVC_RESPONSE_LATE;CASTELLANO_NRAS_TARGETS_UP;CHANG_IMMORTALIZED_BY_HPV31_DN;CHIARADONNA_NEOPLASTIC_TRANSFORMATI…	Alternativesplicing;Completeproteome;Directproteinsequencing;Nucleus;Polymorphism;Referenceproteome	25.6649	25.8552	26.0254	22.1976	21.8727	23.0224	+	3.20619	0.0328462	3.48427	2.56632
Q14517	Q14517	FAT1_HUMAN	FAT1	Protocadherin Fat 1		8	actin cytoskeleton organization;actin filament organization;actin filament-based process;anatomical structure morphogenesis;biological adhesion;cell adhesion;cell communication;cell migration;cell motility;cell-cell adhesion;cell-cell signaling;cellular component movement;cellular component organization;cellular component organization at cellular level;cellular component organization or biogenesi…	binding;calcium ion binding;cation binding;ion binding;metal ion binding	adherens junction;anchoring junction;cell junction;cell part;cell projection;cell-cell junction;cell-substrate adherens junction;cell-substrate junction;cytoplasmic part;extracellular membrane-bounded organelle;extracellular organelle;extracellular region part;extracellular vesicular exosome;filopodium;focal adhesion;integral to membrane;integral to plasma membrane;intracellular membrane-bounded …		ACEVEDO_LIVER_CANCER_UP;ACEVEDO_LIVER_TUMOR_VS_NORMAL_ADJACENT_TISSUE_UP;BAELDE_DIABETIC_NEPHROPATHY_DN;BENPORATH_NANOG_TARGETS;BIOCARTA_PPARA_PATHWAY;BOQUEST_STEM_CELL_UP;BRUECKNER_TARGETS_OF_MIRLET7A3_UP;CHEMNITZ_RESPONSE_TO_PROSTAGLANDIN_E2_DN;CONCANNON_APOPTOSIS_BY_EPOXOMICIN_UP;DACOSTA_UV_RESPONSE_VIA_ERCC3_COMMON_DN;DACOSTA_UV_RESPONSE_VIA_ERCC3_DN;DAVIES_MULTIPLE_MYELOMA_VS_MGUS_UP;DAZARD_…	Calcium;Celladhesion;Cellmembrane;Completeproteome;Cytoplasm;Disulfidebond;EGF-likedomain;Glycoprotein;Membrane;Nucleus;Polymorphism;Referenceproteome;Repeat;Signal;Transmembrane;Transmembranehelix	22.0054	20.7955	21.8689	19.1277	16.4112	18.7618	+	1.68274	0.0256048	3.45636	1.78796
P46199	P46199	IF2M_HUMAN	MTIF2	Translation initiation factor IF-2, mitochondrial		2	biological regulation;biosynthetic process;cellular biosynthetic process;cellular component disassembly;cellular component disassembly at cellular level;cellular component organization;cellular component organization at cellular level;cellular component organization or biogenesis;cellular component organization or biogenesis at cellular level;cellular macromolecular complex disassembly;cellular m…	binding;catalytic activity;GTP binding;GTPase activity;guanyl nucleotide binding;guanyl ribonucleotide binding;hydrolase activity;hydrolase activity, acting on acid anhydrides;hydrolase activity, acting on acid anhydrides, in phosphorus-containing anhydrides;nucleic acid binding;nucleoside-triphosphatase activity;nucleotide binding;purine nucleotide binding;purine ribonucleoside triphosphate bind…	cell part;cytoplasmic part;intracellular membrane-bounded organelle;intracellular organelle;intracellular organelle part;intracellular part;membrane-bounded organelle;mitochondrion;nuclear part;nucleoplasm;organelle;organelle part		ALFANO_MYC_TARGETS;BIOSYNTHETIC_PROCESS;BLALOCK_ALZHEIMERS_DISEASE_UP;BLUM_RESPONSE_TO_SALIRASIB_UP;BROWNE_HCMV_INFECTION_14HR_DN;BRUINS_UVC_RESPONSE_EARLY_LATE;BYSTRYKH_HEMATOPOIESIS_STEM_CELL_AND_BRAIN_QTL_CIS;BYSTRYKH_HEMATOPOIESIS_STEM_CELL_QTL_CIS;CAGCTG_V$AP4_Q5;CELLULAR_BIOSYNTHETIC_PROCESS;CELLULAR_COMPONENT_ASSEMBLY;CELLULAR_MACROMOLECULE_METABOLIC_PROCESS;CELLULAR_PROTEIN_METABOLIC_PROC…	Completeproteome;GTP-binding;Initiationfactor;Mitochondrion;Nucleotide-binding;Phosphoprotein;Polymorphism;Proteinbiosynthesis;Referenceproteome;Transitpeptide	17.8753	18.253	18.1814	15.3096	14.2297	14.4975	+	3.23916	0.0310545	3.42429	2.54652
P12694	P12694	ODBA_HUMAN	BCKDHA	2-oxoisovalerate dehydrogenase subunit alpha, mitochondrial		5	amine catabolic process;amine metabolic process;branched chain family amino acid catabolic process;branched chain family amino acid metabolic process;carboxylic acid catabolic process;carboxylic acid metabolic process;catabolic process;cellular amine metabolic process;cellular amino acid catabolic process;cellular amino acid metabolic process;cellular catabolic process;cellular ketone metabolic p…	3-methyl-2-oxobutanoate dehydrogenase (2-methylpropanoyl-transferring) activity;alpha-ketoacid dehydrogenase activity;binding;carbon-carbon lyase activity;carboxy-lyase activity;catalytic activity;cation binding;ion binding;lyase activity;metal ion binding;oxidoreductase activity;oxidoreductase activity, acting on the aldehyde or oxo group of donors;oxidoreductase activity, acting on the aldehyde…	cell part;cytoplasmic part;dihydrolipoyl dehydrogenase complex;intracellular membrane-bounded organelle;intracellular organelle;intracellular organelle lumen;intracellular organelle part;intracellular part;macromolecular complex;membrane-bounded organelle;membrane-enclosed lumen;mitochondrial alpha-ketoglutarate dehydrogenase complex;mitochondrial matrix;mitochondrial part;mitochondrial tricarbox…	Valine, leucine and isoleucine degradation	AMINE_CATABOLIC_PROCESS;AMINE_METABOLIC_PROCESS;AMINO_ACID_AND_DERIVATIVE_METABOLIC_PROCESS;AMINO_ACID_CATABOLIC_PROCESS;AMINO_ACID_METABOLIC_PROCESS;BAKKER_FOXO3_TARGETS_DN;BASAKI_YBX1_TARGETS_DN;BENPORATH_MYC_MAX_TARGETS;BENPORATH_NANOG_TARGETS;BENPORATH_SOX2_TARGETS;CACGTG_V$MYC_Q2;CARBON_CARBON_LYASE_ACTIVITY;CARBOXY_LYASE_ACTIVITY;CARBOXYLIC_ACID_METABOLIC_PROCESS;CATABOLIC_PROCESS;CELLULAR_…	3D-structure;Acetylation;Alternativesplicing;Completeproteome;Directproteinsequencing;Diseasemutation;Maplesyrupurinedisease;Metal-binding;Mitochondrion;Oxidoreductase;Phosphoprotein;Polymorphism;Potassium;Referenceproteome;Thiaminepyrophosphate;Transitpeptide	18.5342	18.9572	18.0898	14.5902	16.3867	14.4016	+	2.12502	0.0253016	3.4009	2.02387
Q15526	Q15526	SURF1_HUMAN	SURF1	Surfeit locus protein 1		2	aerobic respiration;ATP biosynthetic process;ATP metabolic process;biosynthetic process;cellular biosynthetic process;cellular component assembly;cellular component assembly at cellular level;cellular component organization;cellular component organization at cellular level;cellular component organization or biogenesis;cellular component organization or biogenesis at cellular level;cellular macrom…	catalytic activity;cation transmembrane transporter activity;cytochrome-c oxidase activity;heme-copper terminal oxidase activity;hydrogen ion transmembrane transporter activity;inorganic cation transmembrane transporter activity;ion transmembrane transporter activity;monovalent inorganic cation transmembrane transporter activity;oxidoreductase activity;oxidoreductase activity, acting on a heme gr…	cell part;cytoplasmic part;integral to membrane;intracellular organelle part;intracellular part;intrinsic to membrane;membrane part;mitochondrial membrane part;mitochondrial part;mitochondrial respiratory chain;organelle part;respiratory chain		ACEVEDO_LIVER_TUMOR_VS_NORMAL_ADJACENT_TISSUE_UP;AEROBIC_RESPIRATION;AFFAR_YY1_TARGETS_UP;BLUM_RESPONSE_TO_SALIRASIB_UP;BROWNE_HCMV_INFECTION_18HR_DN;CATION_TRANSMEMBRANE_TRANSPORTER_ACTIVITY;CELLULAR_COMPONENT_ASSEMBLY;CELLULAR_MACROMOLECULE_METABOLIC_PROCESS;CELLULAR_PROTEIN_COMPLEX_ASSEMBLY;CELLULAR_PROTEIN_METABOLIC_PROCESS;CELLULAR_RESPIRATION;CHEN_METABOLIC_SYNDROM_NETWORK;chr9q33;CYTOCHROM…	Alternativesplicing;Completeproteome;Diseasemutation;Leighsyndrome;Membrane;Mitochondrion;Mitochondrioninnermembrane;Polymorphism;Referenceproteome;Transmembrane;Transmembranehelix	18.7562	18.5311	18.6868	14.0848	17.5806	14.1902	+	1.36965	0.0274217	3.37284	1.56874
Q7Z4F1	Q7Z4F1	LRP10_HUMAN	LRP10	Low-density lipoprotein receptor-related protein 10		5	cellular component organization;cellular component organization or biogenesis;cellular membrane organization;cellular process;endocytosis;establishment of localization;membrane invagination;membrane organization;transport;vesicle-mediated transport		cell part;coated pit;integral to membrane;intrinsic to membrane;membrane;membrane part		AACTTT_UNKNOWN;ACACTCC,MIR-122A;ACEVEDO_LIVER_CANCER_UP;ACOSTA_PROLIFERATION_INDEPENDENT_MYC_TARGETS_DN;BLALOCK_ALZHEIMERS_DISEASE_UP;CAGGTG_V$E12_Q6;chr14q11;DODD_NASOPHARYNGEAL_CARCINOMA_UP;FLECHNER_PBL_KIDNEY_TRANSPLANT_OK_VS_DONOR_UP;FLECHNER_PBL_KIDNEY_TRANSPLANT_REJECTED_VS_OK_DN;GARCIA_TARGETS_OF_FLI1_AND_DAX1_UP;GGGCGGR_V$SP1_Q6;GSE14308_TH17_VS_NAIVE_CD4_TCELL_UP;GSE1448_CTRL_VS_ANTI_VBE…	Alternativesplicing;Coatedpit;Completeproteome;Disulfidebond;Endocytosis;Glycoprotein;Membrane;Phosphoprotein;Polymorphism;Receptor;Referenceproteome;Repeat;Signal;Transmembrane;Transmembranehelix	22.8858	22.1015	22.6518	19.9205	18.1025	19.5055	+	2.31398	0.0251681	3.3702	2.11014
P98164	P98164	LRP2_HUMAN	LRP2	Low-density lipoprotein receptor-related protein 2		28	anatomical structure development;biological regulation;carbohydrate metabolic process;cell proliferation;cellular carbohydrate metabolic process;cellular component organization;cellular component organization or biogenesis;cellular lipid metabolic process;cellular macromolecule metabolic process;cellular membrane organization;cellular metabolic process;cellular process;cellular protein metabolic …	binding;calcium ion binding;cation binding;ion binding;metal ion binding	apical plasma membrane;brush border membrane;cell part;cell projection membrane;cell projection part;coated pit;cytoplasmic membrane-bounded vesicle;cytoplasmic part;cytoplasmic vesicle;endocytic vesicle;endoplasmic reticulum;endosome;extracellular membrane-bounded organelle;extracellular organelle;extracellular region part;extracellular vesicular exosome;Golgi apparatus;integral to membrane;intr…	Hedgehog signaling pathway	AACATTC,MIR-409-3P;ACTTTAT,MIR-142-5P;AFFAR_YY1_TARGETS_UP;BECKER_TAMOXIFEN_RESISTANCE_DN;BENPORATH_EED_TARGETS;BENPORATH_ES_WITH_H3K27ME3;BENPORATH_NANOG_TARGETS;BENPORATH_PRC2_TARGETS;BENPORATH_SOX2_TARGETS;BENPORATH_SUZ12_TARGETS;BIOPOLYMER_METABOLIC_PROCESS;BIOPOLYMER_MODIFICATION;BIOSYNTHETIC_PROCESS;BRUINS_UVC_RESPONSE_VIA_TP53_GROUP_A;CAHOY_ASTROGLIAL;CELLULAR_MACROMOLECULE_METABOLIC_PROCE…	3D-structure;Calcium;Coatedpit;Completeproteome;Diseasemutation;Disulfidebond;EGF-likedomain;Endocytosis;Glycoprotein;Membrane;Metal-binding;Polymorphism;Receptor;Referenceproteome;Repeat;SH3-binding;Signal;Transmembrane;Transmembranehelix	21.3101	21.4923	21.1332	17.6539	18.2628	18.0414	+	4.06569	0.0317	3.32582	2.75791
Q14249	Q14249	NUCG_HUMAN	ENDOG	Endonuclease G, mitochondrial		3	biological regulation;catabolic process;cellular catabolic process;cellular macromolecule catabolic process;cellular macromolecule metabolic process;cellular metabolic process;cellular nitrogen compound metabolic process;cellular process;chordate embryonic development;developmental process;DNA catabolic process;DNA catabolic process, endonucleolytic;DNA fragmentation involved in apoptotic nuclear…	binding;catalytic activity;cation binding;endonuclease activity;hydrolase activity;hydrolase activity, acting on ester bonds;ion binding;metal ion binding;nuclease activity;nucleic acid binding	cell part;cytoplasmic part;intracellular membrane-bounded organelle;intracellular organelle;intracellular part;membrane-bounded organelle;mitochondrion;organelle	Apoptosis	ACEVEDO_LIVER_CANCER_DN;ACEVEDO_NORMAL_TISSUE_ADJACENT_TO_LIVER_TUMOR_DN;ATF2_S_UP.V1_UP;ATF2_UP.V1_UP;BIOCARTA_DNAFRAGMENT_PATHWAY;BIOCARTA_MITOCHONDRIA_PATHWAY;BUYTAERT_PHOTODYNAMIC_THERAPY_STRESS_DN;CAIRO_HEPATOBLASTOMA_DN;chr9q34;CREIGHTON_ENDOCRINE_THERAPY_RESISTANCE_2;DANG_BOUND_BY_MYC;DANG_MYC_TARGETS_UP;DAVICIONI_MOLECULAR_ARMS_VS_ERMS_UP;DOANE_RESPONSE_TO_ANDROGEN_UP;ENK_UV_RESPONSE_KERA…	Completeproteome;Endonuclease;Hydrolase;Magnesium;Manganese;Metal-binding;Mitochondrion;Nuclease;Polymorphism;Referenceproteome;Transitpeptide	18.645	18.7841	18.4789	15.4039	14.3176	16.226	+	2.39291	0.0254206	3.32018	2.1288
Q8TEQ0	Q8TEQ0	SNX29_HUMAN	SNX29	Sorting nexin-29		2		binding;lipid binding;phosphatidylinositol binding;phospholipid binding	extracellular membrane-bounded organelle;extracellular organelle;extracellular region part;extracellular vesicular exosome;membrane-bounded organelle;membrane-bounded vesicle;organelle;vesicle		BROWNE_HCMV_INFECTION_18HR_DN;BROWNE_HCMV_INFECTION_48HR_DN;chr16p13;DODD_NASOPHARYNGEAL_CARCINOMA_UP;FORTSCHEGGER_PHF8_TARGETS_DN;GSE12366_GC_BCELL_VS_PLASMA_CELL_UP;GSE12366_PLASMA_CELL_VS_NAIVE_BCELL_DN;GSE13484_UNSTIM_VS_3H_YF17D_VACCINE_STIM_PBMC_UP;GSE13485_DAY1_VS_DAY21_YF17D_VACCINE_PBMC_UP;GSE14000_4H_VS_16H_LPS_DC_TRANSLATED_RNA_UP;GSE14000_4H_VS_16H_LPS_DC_UP;GSE14000_UNSTIM_VS_16H_LPS…	Alternativesplicing;Coiledcoil;Completeproteome;Phosphoprotein;Referenceproteome	19.4104	19.0155	19.3834	15.6904	14.4421	18.1353	+	1.36074	0.0290459	3.18049	1.52025
Q9BVS5	Q9BVS5	TR61B_HUMAN	TRMT61B	tRNA (adenine(58)-N(1))-methyltransferase, mitochondrial		6	adenosine metabolic process;cellular component assembly;cellular component organization;cellular component organization at cellular level;cellular component organization or biogenesis;cellular component organization or biogenesis at cellular level;cellular macromolecule metabolic process;cellular metabolic process;cellular nitrogen compound metabolic process;cellular process;heterocycle metabolic…	catalytic activity;methyltransferase activity;RNA methyltransferase activity;S-adenosylmethionine-dependent methyltransferase activity;transferase activity;transferase activity, transferring one-carbon groups;tRNA (adenine) methyltransferase activity;tRNA (adenine-N1-)-methyltransferase activity;tRNA methyltransferase activity	cell part;cytoplasmic part;intracellular membrane-bounded organelle;intracellular organelle;intracellular part;macromolecular complex;membrane-bounded organelle;methyltransferase complex;mitochondrion;organelle;protein complex;tRNA (m1A) methyltransferase complex;tRNA methyltransferase complex		ACEVEDO_LIVER_CANCER_UP;chr2p23;DODD_NASOPHARYNGEAL_CARCINOMA_DN;ERB2_UP.V1_DN;GALE_APL_WITH_FLT3_MUTATED_UP;GKCGCNNNNNNNTGAYG_UNKNOWN;GSE13411_SWITCHED_MEMORY_BCELL_VS_PLASMA_CELL_UP;GSE1432_CTRL_VS_IFNG_6H_MICROGLIA_UP;GSE17974_2H_VS_72H_UNTREATED_IN_VITRO_CD4_TCELL_UP;GSE17974_IL4_AND_ANTI_IL12_VS_UNTREATED_6H_ACT_CD4_TCELL_DN;GSE22886_DAY1_VS_DAY7_MONOCYTE_IN_CULTURE_DN;GSE25087_TREG_VS_TCONV…	3D-structure;Completeproteome;Methyltransferase;Mitochondrion;Referenceproteome;S-adenosyl-L-methionine;Transferase;Transitpeptide;tRNAprocessing	22.5261	22.5498	22.3045	19.6584	18.9378	19.3046	+	3.84758	0.032	3.15989	2.58537
Q8NC42	Q8NC42	RN149_HUMAN	RNF149	E3 ubiquitin-protein ligase RNF149		8	biological regulation;cellular process;cellular response to chemical stimulus;cellular response to drug;cellular response to stimulus;negative regulation of biological process;negative regulation of cell communication;negative regulation of cellular process;negative regulation of intracellular protein kinase cascade;negative regulation of MAPKKK cascade;negative regulation of response to stimulus…	acid-amino acid ligase activity;binding;catalytic activity;cation binding;ion binding;ligase activity;ligase activity, forming carbon-nitrogen bonds;metal ion binding;small conjugating protein ligase activity;transition metal ion binding;ubiquitin-protein ligase activity;zinc ion binding	cell part;extracellular membrane-bounded organelle;extracellular organelle;extracellular region part;extracellular vesicular exosome;integral to membrane;intrinsic to membrane;membrane;membrane part;membrane-bounded organelle;membrane-bounded vesicle;organelle;vesicle		BRUECKNER_TARGETS_OF_MIRLET7A3_DN;CHEN_METABOLIC_SYNDROM_NETWORK;chr2q12;CRX_NRL_DN.V1_DN;ELLWOOD_MYC_TARGETS_DN;FOSTER_TOLERANT_MACROPHAGE_UP;GCTTGAA,MIR-498;GSE11057_NAIVE_CD4_VS_PBMC_CD4_TCELL_DN;GSE11057_NAIVE_VS_EFF_MEMORY_CD4_TCELL_DN;GSE16522_MEMORY_VS_NAIVE_CD8_TCELL_DN;GSE17721_0.5H_VS_24H_LPS_BMDM_DN;GSE17721_CPG_VS_GARDIQUIMOD_16H_BMDM_DN;GSE17721_CPG_VS_GARDIQUIMOD_24H_BMDM_DN;GSE1772…	Completeproteome;Glycoprotein;Ligase;Membrane;Metal-binding;Phosphoprotein;Polymorphism;Referenceproteome;Signal;Transmembrane;Transmembranehelix;Ublconjugationpathway;Zinc;Zinc-finger	24.6153	23.5754	24.1095	21.7796	19.6996	21.3805	+	1.95463	0.0260256	3.14686	1.84622
O00337	O00337	S28A1_HUMAN	SLC28A1	Sodium/nucleoside cotransporter 1		3	cellular metabolic process;cellular nitrogen compound metabolic process;cellular process;establishment of localization;metabolic process;nitrogen compound metabolic process;nucleobase-containing compound metabolic process;nucleobase-containing compound transport;nucleoside transport;primary metabolic process;transmembrane transport;transport	active transmembrane transporter activity;binding;cation transmembrane transporter activity;inorganic cation transmembrane transporter activity;ion transmembrane transporter activity;metal ion transmembrane transporter activity;monovalent inorganic cation transmembrane transporter activity;nucleobase-containing compound transmembrane transporter activity;nucleoside binding;nucleoside transmembran…	cell part;integral to membrane;integral to plasma membrane;intrinsic to membrane;intrinsic to plasma membrane;membrane;membrane part;plasma membrane;plasma membrane part		BOYAULT_LIVER_CANCER_SUBCLASS_G123_DN;CELL_FRACTION;CHIANG_LIVER_CANCER_SUBCLASS_POLYSOMY7_UP;chr15q25;CSR_EARLY_UP.V1_UP;DCA_UP.V1_UP;DELACROIX_RAR_BOUND_ES;ESTABLISHMENT_OF_LOCALIZATION;FOSTER_KDM1A_TARGETS_DN;GSE17974_IL4_AND_ANTI_IL12_VS_UNTREATED_6H_ACT_CD4_TCELL_UP;INTEGRAL_TO_MEMBRANE;INTEGRAL_TO_PLASMA_MEMBRANE;INTRINSIC_TO_MEMBRANE;INTRINSIC_TO_PLASMA_MEMBRANE;JAK2_DN.V1_UP;LEE_LIVER_CAN…	Alternativesplicing;Cellmembrane;Completeproteome;Glycoprotein;Membrane;Polymorphism;Referenceproteome;Transmembrane;Transmembranehelix;Transport	18.1936	17.5747	17.7495	14.0523	14.2217	15.8623	+	2.17447	0.024	3.12716	1.94733
P27037	P27037	AVR2A_HUMAN	ACVR2A	Activin receptor type-2A		5	activin receptor signaling pathway;anatomical structure development;anatomical structure morphogenesis;anterior/posterior pattern specification;biological regulation;BMP signaling pathway;cell proliferation;cell surface receptor linked signaling pathway;cellular process;cellular process involved in reproduction;cellular response to BMP stimulus;cellular response to chemical stimulus;cellular resp…	adenyl nucleotide binding;adenyl ribonucleotide binding;ATP binding;binding;catalytic activity;cation binding;coreceptor activity;ion binding;kinase activity;metal ion binding;molecular transducer activity;nucleotide binding;phosphotransferase activity, alcohol group as acceptor;protein kinase activity;protein serine/threonine kinase activity;purine nucleotide binding;purine ribonucleoside tripho…	cell part;cell surface;cytoplasm;inhibin-betaglycan-ActRII complex;integral to membrane;integral to plasma membrane;intracellular part;intrinsic to membrane;intrinsic to plasma membrane;macromolecular complex;membrane;membrane part;plasma membrane;plasma membrane part;protein complex;receptor complex	Cytokine-cytokine receptor interaction;TGF-beta signaling pathway	AACTGAC,MIR-223;AACTGGA,MIR-145;ACACTAC,MIR-142-3P;ACACTGG,MIR-199A,MIR-199B;ACTACCT,MIR-196A,MIR-196B;ACTGTGA,MIR-27A,MIR-27B;AGCATTA,MIR-155;ANATOMICAL_STRUCTURE_DEVELOPMENT;ATACCTC,MIR-202;ATF2_UP.V1_DN;ATGCAGT,MIR-217;BONCI_TARGETS_OF_MIR15A_AND_MIR16_1;BURTON_ADIPOGENESIS_11;BURTON_ADIPOGENESIS_9;BUYTAERT_PHOTODYNAMIC_THERAPY_STRESS_UP;CAAGGAT,MIR-362;CACTGTG,MIR-128A,MIR-128B;CAGGTG_V$E12_Q…	3D-structure;Alternativesplicing;ATP-binding;Completeproteome;Disulfidebond;Glycoprotein;Kinase;Magnesium;Manganese;Membrane;Metal-binding;Nucleotide-binding;Polymorphism;Receptor;Referenceproteome;Serine/threonine-proteinkinase;Signal;Transferase;Transmembrane;Transmembranehelix	19.9601	19.2833	19.1058	17.637	14.0471	17.3842	+	1.22566	0.0341774	3.09366	1.4154
Q9Y5Y2	Q9Y5Y2	NUBP2_HUMAN	NUBP2	Cytosolic Fe-S cluster assembly factor NUBP2		2	biosynthetic process;cellular biosynthetic process;cellular metabolic process;cellular process;cofactor biosynthetic process;cofactor metabolic process;iron-sulfur cluster assembly;metabolic process;metallo-sulfur cluster assembly;small molecule metabolic process	4 iron, 4 sulfur cluster binding;adenyl nucleotide binding;adenyl ribonucleotide binding;ATP binding;binding;cation binding;ion binding;iron-sulfur cluster binding;metal cluster binding;metal ion binding;nucleotide binding;purine nucleotide binding;purine ribonucleoside triphosphate binding;purine ribonucleotide binding;ribonucleotide binding	cell part;centrosome;cytoplasm;cytoplasmic part;cytoskeletal part;intracellular membrane-bounded organelle;intracellular non-membrane-bounded organelle;intracellular organelle;intracellular organelle part;intracellular part;membrane-bounded organelle;microtubule organizing center;non-membrane-bounded organelle;nucleus;organelle;organelle part;spindle pole centrosome		AMIT_EGF_RESPONSE_20_MCF10A;BENPORATH_MYC_MAX_TARGETS;chr16p13;DAIRKEE_TERT_TARGETS_UP;DANG_BOUND_BY_MYC;GATTGGY_V$NFY_Q6_01;GGGCGGR_V$SP1_Q6;GSE10463_CD40L_AND_VA347_VS_CD40L_IN_DC_DN;GSE1460_DP_THYMOCYTE_VS_THYMIC_STROMAL_CELL_UP;GSE17721_LPS_VS_CPG_1H_BMDM_UP;GSE17721_LPS_VS_GARDIQUIMOD_12H_BMDM_UP;GSE17721_LPS_VS_PAM3CSK4_12H_BMDM_UP;GSE17721_LPS_VS_PAM3CSK4_16H_BMDM_UP;GSE17721_PAM3CSK4_VS_G…	4Fe-4S;Acetylation;ATP-binding;Completeproteome;Cytoplasm;Cytoskeleton;Directproteinsequencing;Iron;Iron-sulfur;Metal-binding;Nucleotide-binding;Nucleus;Polymorphism;Referenceproteome	18.2089	18.4045	18.2436	14.3271	13.4781	17.8647	+	1.07049	0.0459651	3.06235	1.30613
Q86XE5	Q86XE5	HOGA1_HUMAN	HOGA1	4-hydroxy-2-oxoglutarate aldolase, mitochondrial		5	4-hydroxyproline catabolic process;4-hydroxyproline metabolic process;aldehyde catabolic process;amine catabolic process;amine metabolic process;biosynthetic process;carboxylic acid biosynthetic process;carboxylic acid catabolic process;carboxylic acid metabolic process;catabolic process;cellular aldehyde metabolic process;cellular amine metabolic process;cellular amino acid catabolic process;cel…	4-hydroxy-2-oxoglutarate aldolase activity;aldehyde-lyase activity;binding;carbon-carbon lyase activity;catalytic activity;identical protein binding;lyase activity;oxo-acid-lyase activity;protein binding;protein dimerization activity;protein homodimerization activity	cell part;cytoplasmic part;extracellular membrane-bounded organelle;extracellular organelle;extracellular region part;extracellular vesicular exosome;intracellular membrane-bounded organelle;intracellular organelle;intracellular part;membrane-bounded organelle;membrane-bounded vesicle;mitochondrion;organelle;vesicle		ACEVEDO_LIVER_CANCER_DN;ACEVEDO_LIVER_TUMOR_VS_NORMAL_ADJACENT_TISSUE_DN;AGGCACT,MIR-515-3P;CHIANG_LIVER_CANCER_SUBCLASS_CTNNB1_UP;chr10q24;GSE13229_IMM_VS_INTMATURE_NKCELL_UP;GSE14350_TREG_VS_TEFF_DN;GSE15324_ELF4_KO_VS_WT_NAIVE_CD8_TCELL_DN;GSE15750_WT_VS_TRAF6KO_DAY10_EFF_CD8_TCELL_DN;GSE24142_EARLY_THYMIC_PROGENITOR_VS_DN2_THYMOCYTE_DN;GSE29615_DAY3_VS_DAY7_LAIV_FLU_VACCINE_PBMC_UP;GSE39820_T…	3D-structure;Alternativesplicing;Completeproteome;Diseasemutation;Lyase;Mitochondrion;Referenceproteome;Schiffbase;Transitpeptide	23.5522	22.976	23.6971	20.6628	20.0292	20.3538	+	3.36236	0.0310685	3.05983	2.37881
O00476	O00476	NPT4_HUMAN	SLC17A3	Sodium-dependent phosphate transport protein 4		3	anion transport;carbohydrate transport;cation transport;cellular metabolic process;cellular nitrogen compound metabolic process;cellular process;drug transmembrane transport;drug transport;establishment of localization;glucose transport;glucose-6-phosphate transport;heterocycle metabolic process;hexose phosphate transport;hexose transport;inorganic anion transport;ion transmembrane transport;ion …	active transmembrane transporter activity;anion channel activity;anion transmembrane transporter activity;anion:cation symporter activity;cation transmembrane transporter activity;channel activity;drug transmembrane transporter activity;efflux transmembrane transporter activity;gated channel activity;inorganic anion transmembrane transporter activity;inorganic cation transmembrane transporter act…	apical plasma membrane;brush border membrane;cell part;cell projection membrane;cell projection part;cytoplasm;cytoplasmic part;endoplasmic reticulum membrane;endoplasmic reticulum part;integral to membrane;integral to plasma membrane;intracellular organelle part;intracellular part;intrinsic to membrane;intrinsic to plasma membrane;membrane;membrane part;organelle membrane;organelle part;perinucl…		ACEVEDO_LIVER_CANCER_UP;ACEVEDO_LIVER_TUMOR_VS_NORMAL_ADJACENT_TISSUE_UP;ACEVEDO_METHYLATED_IN_LIVER_CANCER_DN;ACTIVE_TRANSMEMBRANE_TRANSPORTER_ACTIVITY;ANION_CATION_SYMPORTER_ACTIVITY;ANION_TRANSMEMBRANE_TRANSPORTER_ACTIVITY;CAGGTA_V$AREB6_01;CAGGTG_V$E12_Q6;CATION_TRANSMEMBRANE_TRANSPORTER_ACTIVITY;CATION_TRANSPORT;CELL_FRACTION;chr6p21;ESTABLISHMENT_OF_LOCALIZATION;FLECHNER_BIOPSY_KIDNEY_TRANS…	Alternativesplicing;Cellmembrane;Completeproteome;Endoplasmicreticulum;Glycoprotein;Iontransport;Membrane;Polymorphism;Referenceproteome;Sodium;Sodiumtransport;Symport;Transmembrane;Transmembranehelix;Transport	19.7372	19.9316	15.1411	15.9432	14.0163	15.7032		0.843178	0.062968	3.04907	1.13826
Q96FL8	Q96FL8	S47A1_HUMAN	SLC47A1	Multidrug and toxin extrusion protein 1		2	cation transport;cellular process;establishment of localization;ion transport;organic cation transport;transmembrane transport;transport	active transmembrane transporter activity;antiporter activity;cation transmembrane transporter activity;cation:cation antiporter activity;drug transmembrane transporter activity;hydrogen ion transmembrane transporter activity;inorganic cation transmembrane transporter activity;ion transmembrane transporter activity;monovalent cation:hydrogen antiporter activity;monovalent inorganic cation transme…	cell part;integral to membrane;intrinsic to membrane;membrane;membrane part;membrane-bounded vesicle;organelle;plasma membrane;vesicle		BHAT_ESR1_TARGETS_NOT_VIA_AKT1_UP;BONOME_OVARIAN_CANCER_SURVIVAL_SUBOPTIMAL_DEBULKING;BOYLAN_MULTIPLE_MYELOMA_D_UP;BOYLAN_MULTIPLE_MYELOMA_PCA3_UP;CHIANG_LIVER_CANCER_SUBCLASS_CTNNB1_UP;chr17p11;CLAUS_PGR_POSITIVE_MENINGIOMA_UP;COLDREN_GEFITINIB_RESISTANCE_UP;DUTERTRE_ESTRADIOL_RESPONSE_6HR_UP;ESC_J1_UP_LATE.V1_DN;FEVR_CTNNB1_TARGETS_UP;GSE11864_CSF1_VS_CSF1_PAM3CYS_IN_MAC_UP;GSE13493_DP_VS_CD8PO…	Acetylation;Alternativesplicing;Cellmembrane;Completeproteome;Membrane;Polymorphism;Referenceproteome;Transmembrane;Transmembranehelix;Transport	19.9246	19.236	18.41	17.0204	14.5617	16.9171	+	1.52647	0.0268382	3.0238	1.57941
Q8TD43	Q8TD43	TRPM4_HUMAN	TRPM4	Transient receptor potential cation channel subfamily M member 4		4	biological regulation;calcium ion transmembrane transport;calcium ion transport;cardiac conduction;cation transport;cell chemotaxis;cell migration;cell motility;cellular chemical homeostasis;cellular component movement;cellular homeostasis;cellular ion homeostasis;cellular macromolecule metabolic process;cellular metabolic process;cellular process;cellular protein metabolic process;cellular respo…	adenyl nucleotide binding;adenyl ribonucleotide binding;ATP binding;binding;calcium activated cation channel activity;calcium channel activity;cation channel activity;cation transmembrane transporter activity;channel activity;ion channel activity;ion transmembrane transporter activity;nucleotide binding;passive transmembrane transporter activity;purine nucleotide binding;purine ribonucleoside tri…	cell part;cytoplasmic part;endoplasmic reticulum;Golgi apparatus;integral to membrane;intracellular membrane-bounded organelle;intracellular organelle;intracellular organelle part;intracellular part;intrinsic to membrane;membrane;membrane part;membrane-bounded organelle;nuclear part;nucleoplasm;organelle;organelle part;plasma membrane		CAGCTG_V$AP4_Q5;CHARAFE_BREAST_CANCER_LUMINAL_VS_MESENCHYMAL_UP;chr19q13;CTAWWWATA_V$RSRFC4_Q2;CUI_TCF21_TARGETS_2_UP;GGGCGGR_V$SP1_Q6;GSE11864_UNTREATED_VS_CSF1_IFNG_IN_MAC_UP;GSE12366_PLASMA_CELL_VS_NAIVE_BCELL_UP;GSE1432_1H_VS_24H_IFNG_MICROGLIA_DN;GSE1432_1H_VS_6H_IFNG_MICROGLIA_DN;GSE1432_CTRL_VS_IFNG_1H_MICROGLIA_UP;GSE14350_IL2RB_KO_VS_WT_TREG_DN;GSE18148_CBFB_KO_VS_WT_TREG_DN;GSE18791_CTR…	Adaptiveimmunity;Alternativesplicing;ATP-binding;Calcium;Calmodulin-binding;Cellmembrane;Coiledcoil;Completeproteome;Diseasemutation;Endoplasmicreticulum;Golgiapparatus;Immunity;Ionchannel;Iontransport;Membrane;Nucleotide-binding;Phosphoprotein;Polymorphism;Referenceproteome;Transmembrane;Transmembranehelix;Transport;Ublconjugation	18.6787	18.5819	18.5803	16.8312	14.492	15.4607	+	1.94689	0.0251636	3.01897	1.79768
P51797	P51797	CLCN6_HUMAN	CLCN6	Chloride transport protein 6		3	anion transport;biological regulation;cell volume homeostasis;cellular homeostasis;cellular process;cellular response to stimulus;chloride transport;establishment of localization;homeostatic process;inorganic anion transport;ion transmembrane transport;ion transport;regulation of biological process;regulation of biological quality;regulation of cellular process;response to abiotic stimulus;respon…	active transmembrane transporter activity;adenyl nucleotide binding;adenyl ribonucleotide binding;anion channel activity;anion transmembrane transporter activity;antiporter activity;ATP binding;binding;channel activity;chloride channel activity;gated channel activity;ion channel activity;ion transmembrane transporter activity;nucleotide binding;passive transmembrane transporter activity;purine nu…	cell part;cytoplasmic part;endosomal part;endosome membrane;integral to membrane;intracellular organelle part;intracellular part;intrinsic to membrane;lysosomal membrane;membrane;membrane part;organelle membrane;organelle part;vacuolar membrane;vacuolar part		ATM_DN.V1_UP;BENPORATH_MYC_MAX_TARGETS;BENPORATH_MYC_TARGETS_WITH_EBOX;BROWNE_HCMV_INFECTION_1HR_DN;BROWNE_HCMV_INFECTION_6HR_DN;BUYTAERT_PHOTODYNAMIC_THERAPY_STRESS_UP;CAGGTG_V$E12_Q6;CHANG_CORE_SERUM_RESPONSE_DN;chr1p36;CTGAGCC,MIR-24;DANG_BOUND_BY_MYC;FERNANDEZ_BOUND_BY_MYC;GAGCCAG,MIR-149;GCNP_SHH_UP_EARLY.V1_UP;GCNP_SHH_UP_LATE.V1_DN;GGGTGGRR_V$PAX4_03;GSE10325_CD4_TCELL_VS_BCELL_DN;GSE11924…	Alternativesplicing;Antiport;ATP-binding;CBSdomain;Chloride;Completeproteome;Endosome;Glycoprotein;Iontransport;Membrane;Nucleotide-binding;Polymorphism;Referenceproteome;Repeat;Transmembrane;Transmembranehelix;Transport	19.5721	18.7821	18.5205	15.7511	15.7518	16.3811	+	2.85701	0.0263838	2.99685	2.17252
Q16832	Q16832	DDR2_HUMAN	DDR2	Discoidin domain-containing receptor 2		11	anatomical structure development;biological adhesion;biological regulation;biomineral tissue development;cell adhesion;cell proliferation;cellular component organization;cellular component organization at cellular level;cellular component organization or biogenesis;cellular component organization or biogenesis at cellular level;cellular macromolecule metabolic process;cellular metabolic process;c…	adenyl nucleotide binding;adenyl ribonucleotide binding;ATP binding;binding;catalytic activity;collagen binding;kinase activity;molecular transducer activity;nucleotide binding;phosphotransferase activity, alcohol group as acceptor;protein binding;protein kinase activity;protein tyrosine kinase activity;purine nucleotide binding;purine ribonucleoside triphosphate binding;purine ribonucleotide bin…	adherens junction;anchoring junction;apical plasma membrane;cell junction;cell part;cell-substrate adherens junction;cell-substrate junction;extracellular membrane-bounded organelle;extracellular organelle;extracellular region part;extracellular vesicular exosome;focal adhesion;integral to membrane;integral to plasma membrane;intrinsic to membrane;intrinsic to plasma membrane;membrane;membrane pa…		AACTTT_UNKNOWN;ABE_INNER_EAR;BERTUCCI_MEDULLARY_VS_DUCTAL_BREAST_CANCER_DN;BLALOCK_ALZHEIMERS_DISEASE_UP;BLUM_RESPONSE_TO_SALIRASIB_DN;BOQUEST_STEM_CELL_UP;BROWNE_HCMV_INFECTION_48HR_DN;CHANDRAN_METASTASIS_DN;CHEN_LIVER_METABOLISM_QTL_CIS;CHIARADONNA_NEOPLASTIC_TRANSFORMATION_CDC25_DN;chr1q12;CTTTGA_V$LEF1_Q2;DACOSTA_UV_RESPONSE_VIA_ERCC3_DN;FOSTER_KDM1A_TARGETS_UP;GABRIELY_MIR21_TARGETS;GAJATE_R…	3D-structure;ATP-binding;Cellmembrane;Completeproteome;Diseasemutation;Disulfidebond;Dwarfism;Glycoprotein;Kinase;Membrane;Nucleotide-binding;Osteogenesis;Phosphoprotein;Polymorphism;Receptor;Referenceproteome;Signal;Transferase;Transmembrane;Transmembranehelix;Tyrosine-proteinkinase	23.2243	22.265	22.7013	20.343	18.8478	20.0426	+	2.2985	0.0236571	2.98577	1.94606
Q9NU53	Q9NU53	GINM1_HUMAN	GINM1	Glycoprotein integral membrane protein 1		2			cell part;extracellular membrane-bounded organelle;extracellular organelle;extracellular region part;extracellular vesicular exosome;integral to membrane;intrinsic to membrane;membrane part;membrane-bounded organelle;membrane-bounded vesicle;organelle;vesicle			Completeproteome;Glycoprotein;Membrane;Referenceproteome;Signal;Transmembrane;Transmembranehelix	19.6847	18.3368	19.5058	17.0571	14.8543	16.7278	+	1.67241	0.023578	2.9627	1.6407
Q9UHK6	Q9UHK6	AMACR_HUMAN	AMACR	Alpha-methylacyl-CoA racemase		5	bile acid biosynthetic process;bile acid metabolic process;biosynthetic process;carboxylic acid biosynthetic process;carboxylic acid catabolic process;carboxylic acid metabolic process;catabolic process;cellular biosynthetic process;cellular catabolic process;cellular ketone metabolic process;cellular lipid catabolic process;cellular lipid metabolic process;cellular metabolic process;cellular pro…	alpha-methylacyl-CoA racemase activity;binding;catalytic activity;isomerase activity;protein binding;racemase and epimerase activity;receptor binding	cell part;cytoplasm;cytoplasmic part;intracellular membrane-bounded organelle;intracellular organelle;intracellular organelle lumen;intracellular organelle part;intracellular part;membrane-bounded organelle;membrane-enclosed lumen;microbody;microbody lumen;microbody part;mitochondrion;organelle;organelle lumen;organelle part;peroxisomal matrix;peroxisomal part;peroxisome	Peroxisome;Primary bile acid biosynthesis	AMUNDSON_GENOTOXIC_SIGNATURE;BRUINS_UVC_RESPONSE_LATE;CHIANG_LIVER_CANCER_SUBCLASS_CTNNB1_UP;CHIANG_LIVER_CANCER_SUBCLASS_INTERFERON_DN;chr5p13;CYTOPLASM;CYTOPLASMIC_PART;DACOSTA_UV_RESPONSE_VIA_ERCC3_TTD_UP;DELACROIX_RAR_BOUND_ES;FARMER_BREAST_CANCER_APOCRINE_VS_BASAL;FARMER_BREAST_CANCER_BASAL_VS_LULMINAL;GSE12366_GC_BCELL_VS_PLASMA_CELL_DN;GSE12845_IGD_POS_BLOOD_VS_PRE_GC_TONSIL_BCELL_UP;GSE12…	Acetylation;Alternativesplicing;Completeproteome;Diseasemutation;Intrahepaticcholestasis;Isomerase;Mitochondrion;Peroxisome;Polymorphism;Referenceproteome	19.8277	20.1825	19.5088	16.9471	17.2234	16.6082	+	3.41884	0.028	2.91349	2.30564
Q99519	Q99519	NEUR1_HUMAN	NEU1	Sialidase-1		2	biosynthetic process;carbohydrate biosynthetic process;carbohydrate catabolic process;carbohydrate metabolic process;catabolic process;cellular carbohydrate metabolic process;cellular lipid metabolic process;cellular macromolecule metabolic process;cellular metabolic process;cellular process;cellular protein metabolic process;dolichol-linked oligosaccharide biosynthetic process;glycolipid metabol…	alpha-sialidase activity;catalytic activity;exo-alpha-sialidase activity;hydrolase activity;hydrolase activity, acting on glycosyl bonds;hydrolase activity, hydrolyzing O-glycosyl compounds	cell junction;cell part;cytoplasmic membrane-bounded vesicle;cytoplasmic part;cytoplasmic vesicle;extracellular membrane-bounded organelle;extracellular organelle;extracellular region part;extracellular vesicular exosome;intracellular membrane-bounded organelle;intracellular organelle;intracellular organelle lumen;intracellular organelle part;intracellular part;lysosomal lumen;lysosomal membrane;…	Lysosome;Other glycan degradation;Sphingolipid metabolism	ACOSTA_PROLIFERATION_INDEPENDENT_MYC_TARGETS_DN;AKT_UP.V1_UP;AKT_UP_MTOR_DN.V1_UP;AMUNDSON_RESPONSE_TO_ARSENITE;APPEL_IMATINIB_RESPONSE;BILANGES_RAPAMYCIN_SENSITIVE_GENES;BROWNE_HCMV_INFECTION_14HR_UP;BUYTAERT_PHOTODYNAMIC_THERAPY_STRESS_UP;BYSTRYKH_HEMATOPOIESIS_STEM_CELL_QTL_TRANS;CHIANG_LIVER_CANCER_SUBCLASS_UNANNOTATED_DN;chr6p21;CREIGHTON_AKT1_SIGNALING_VIA_MTOR_UP;CTCAGGG,MIR-125B,MIR-125A;…	Carbohydratemetabolism;Cellmembrane;Completeproteome;Cytoplasmicvesicle;Directproteinsequencing;Diseasemutation;Glycoprotein;Glycosidase;Hydrolase;Lipiddegradation;Lipidmetabolism;Lysosome;Membrane;Phosphoprotein;Polymorphism;Referenceproteome;Repeat;Signal	19.4125	19.407	19.6073	16.3154	17.1441	16.2892	+	3.25567	0.0271724	2.89272	2.2453
Q9Y287	Q9Y287	ITM2B_HUMAN	ITM2B	Integral membrane protein 2B		2	anatomical structure development;biological regulation;developmental process;negative regulation of amyloid precursor protein biosynthetic process;negative regulation of biological process;negative regulation of biosynthetic process;negative regulation of cellular biosynthetic process;negative regulation of cellular macromolecule biosynthetic process;negative regulation of cellular metabolic proc…	adenyl nucleotide binding;adenyl ribonucleotide binding;ATP binding;beta-amyloid binding;binding;nucleotide binding;protein binding;purine nucleotide binding;purine ribonucleoside triphosphate binding;purine ribonucleotide binding;ribonucleotide binding	cell part;cytoplasmic part;cytoplasmic vesicle membrane;cytoplasmic vesicle part;endosomal part;endosome membrane;extracellular membrane-bounded organelle;extracellular organelle;extracellular region;extracellular region part;extracellular space;extracellular vesicular exosome;Golgi apparatus;Golgi apparatus part;Golgi membrane;Golgi-associated vesicle membrane;integral to membrane;integral to or…		ACCAAAG,MIR-9;ANATOMICAL_STRUCTURE_DEVELOPMENT;BERENJENO_TRANSFORMED_BY_RHOA_DN;BLALOCK_ALZHEIMERS_DISEASE_DN;BOCHKIS_FOXA2_TARGETS;BONOME_OVARIAN_CANCER_POOR_SURVIVAL_UP;BONOME_OVARIAN_CANCER_SURVIVAL_SUBOPTIMAL_DEBULKING;CASORELLI_ACUTE_PROMYELOCYTIC_LEUKEMIA_UP;CATGTAA,MIR-496;CHEMNITZ_RESPONSE_TO_PROSTAGLANDIN_E2_DN;chr13q12;DACOSTA_UV_RESPONSE_VIA_ERCC3_UP;DANG_REGULATED_BY_MYC_DN;DAVICIONI_…	Alternativesplicing;Amyloid;Amyloidosis;Cellmembrane;Cleavageonpairofbasicresidues;Completeproteome;Deafness;Diseasemutation;Disulfidebond;Endosome;Glycoprotein;Golgiapparatus;Membrane;Neurodegeneration;Referenceproteome;Secreted;Signal-anchor;Transmembrane;Transmembranehelix	21.7553	21.0951	20.6714	19.1802	16.9308	18.8248	+	1.6948	0.0251404	2.862	1.62054
Q9NQW7	Q9NQW7	XPP1_HUMAN	XPNPEP1	Xaa-Pro aminopeptidase 1		2	bradykinin catabolic process;catabolic process;cellular catabolic process;cellular metabolic process;cellular process;macromolecule metabolic process;metabolic process;peptide catabolic process;peptide metabolic process;primary metabolic process;protein metabolic process;proteolysis	aminopeptidase activity;binding;catalytic activity;cation binding;exopeptidase activity;hydrolase activity;identical protein binding;ion binding;manganese ion binding;metal ion binding;metalloaminopeptidase activity;metalloexopeptidase activity;metallopeptidase activity;peptidase activity;peptidase activity, acting on L-amino acid peptides;protein binding;protein dimerization activity;protein hom…	cell part;cytoplasm;cytoplasmic part;cytosol;extracellular membrane-bounded organelle;extracellular organelle;extracellular region part;extracellular vesicular exosome;intracellular part;membrane-bounded organelle;membrane-bounded vesicle;organelle;vesicle		AMINOPEPTIDASE_ACTIVITY;BARRIER_COLON_CANCER_RECURRENCE_UP;BERTUCCI_MEDULLARY_VS_DUCTAL_BREAST_CANCER_UP;BYSTRYKH_HEMATOPOIESIS_STEM_CELL_QTL_TRANS;CAGCTG_V$AP4_Q5;CAMPS_COLON_CANCER_COPY_NUMBER_UP;CELLULAR_MACROMOLECULE_METABOLIC_PROCESS;CELLULAR_PROTEIN_METABOLIC_PROCESS;chr10q25;CREIGHTON_ENDOCRINE_THERAPY_RESISTANCE_3;CYTOPLASM;DIAZ_CHRONIC_MEYLOGENOUS_LEUKEMIA_UP;EXOPEPTIDASE_ACTIVITY;GROSS_…	3D-structure;Acetylation;Alternativesplicing;Aminopeptidase;Completeproteome;Cytoplasm;Directproteinsequencing;Hydrolase;Manganese;Metal-binding;Metalloprotease;Protease;Referenceproteome	18.6533	19.1188	19.0265	14.0365	19.2152	15.0458		0.825127	0.0670714	2.83365	1.09348
P36897	P36897	TGFR1_HUMAN	TGFBR1	TGF-beta receptor type-1		5	activation of MAPKK activity;activation of protein kinase activity;activin receptor signaling pathway;anatomical structure development;anatomical structure formation involved in morphogenesis;anatomical structure morphogenesis;angiogenesis;anterior/posterior pattern specification;apoptosis;artery morphogenesis;biological regulation;blastocyst development;blood vessel morphogenesis;cardiac epithel…	adenyl nucleotide binding;adenyl ribonucleotide binding;ATP binding;binding;catalytic activity;cation binding;cytokine binding;cytokine receptor binding;growth factor binding;ion binding;I-SMAD binding;kinase activity;metal ion binding;molecular transducer activity;nucleotide binding;phosphotransferase activity, alcohol group as acceptor;protein binding;protein kinase activity;protein serine/thre…	cell;cell junction;cell part;cell-cell junction;cytoplasmic part;endosome;intracellular membrane-bounded organelle;intracellular organelle;intracellular part;macromolecular complex;membrane;membrane part;membrane-bounded organelle;occluding junction;organelle;plasma membrane;plasma membrane part;protein complex;receptor complex;tight junction;transforming growth factor beta receptor complex	Adherens junction;Chagas disease (American trypanosomiasis);Chronic myeloid leukemia;Colorectal cancer;Cytokine-cytokine receptor interaction;Endocytosis;MAPK signaling pathway;Osteoclast differentiation;Pancreatic cancer;Pathways in cancer;TGF-beta signaling pathway	AACATTC,MIR-409-3P;AAGCCAT,MIR-135A,MIR-135B;ACACTAC,MIR-142-3P;ACTGTGA,MIR-27A,MIR-27B;ADENYL_NUCLEOTIDE_BINDING;ADENYL_RIBONUCLEOTIDE_BINDING;AFFAR_YY1_TARGETS_DN;ATP_BINDING;AZARE_NEOPLASTIC_TRANSFORMATION_BY_STAT3_DN;BIOCARTA_ALK_PATHWAY;BIOCARTA_CTCF_PATHWAY;BIOCARTA_MAPK_PATHWAY;BIOCARTA_NTHI_PATHWAY;BIOCARTA_P38MAPK_PATHWAY;BIOCARTA_TGFB_PATHWAY;BIOCARTA_TOB1_PATHWAY;BIOPOLYMER_METABOLIC_P…	3D-structure;Alternativesplicing;Aorticaneurysm;Apoptosis;ATP-binding;Celljunction;Cellmembrane;Completeproteome;Craniosynostosis;Differentiation;Directproteinsequencing;Diseasemutation;Disulfidebond;Glycoprotein;Growthregulation;Isopeptidebond;Kinase;Magnesium;Manganese;Membrane;Metal-binding;Nucleotide-binding;Phosphoprotein;Polymorphism;Receptor;Referenceproteome;Serine/threonine-proteinkinase…	20.4775	19.6802	19.8309	17.4796	16.4368	17.6364	+	2.47959	0.0241702	2.81195	1.94071
Q9NV92	Q9NV92	NFIP2_HUMAN	NDFIP2	NEDD4 family-interacting protein 2		3	biological regulation;cellular process;cellular response to stimulus;negative regulation of biological process;negative regulation of gene expression;negative regulation of macromolecule metabolic process;negative regulation of metabolic process;negative regulation of molecular function;negative regulation of protein transport;negative regulation of transport;negative regulation of transporter ac…	binding;molecular transducer activity;protein binding;protein domain specific binding;signal transducer activity;WW domain binding	cell part;cytoplasm;cytoplasmic part;endoplasmic reticulum;endosomal part;endosome membrane;Golgi apparatus;Golgi apparatus part;Golgi membrane;integral to membrane;intracellular membrane-bounded organelle;intracellular organelle;intracellular organelle part;intracellular part;intrinsic to membrane;late endosome membrane;membrane;membrane part;membrane-bounded organelle;mitochondrion;multivesicul…		AAGCCAT,MIR-135A,MIR-135B;AATGTGA,MIR-23A,MIR-23B;ACEVEDO_LIVER_CANCER_DN;ACEVEDO_NORMAL_TISSUE_ADJACENT_TO_LIVER_TUMOR_DN;BOSCO_ALLERGEN_INDUCED_TH2_ASSOCIATED_MODULE;BRUINS_UVC_RESPONSE_EARLY_LATE;BYSTRYKH_HEMATOPOIESIS_STEM_CELL_QTL_TRANS;CHANDRAN_METASTASIS_DN;CHARAFE_BREAST_CANCER_LUMINAL_VS_BASAL_DN;CHEMNITZ_RESPONSE_TO_PROSTAGLANDIN_E2_DN;chr13q22;FORTSCHEGGER_PHF8_TARGETS_DN;FULCHER_INFLA…	Completeproteome;Endosome;Golgiapparatus;Membrane;Phosphoprotein;Polymorphism;Referenceproteome;Repeat;Transmembrane;Transmembranehelix;Ublconjugation	22.7307	21.8839	22.4221	20.3211	18.3082	19.9882	+	1.85882	0.0255721	2.80642	1.6802
Q86W74	Q86W74	ANR46_HUMAN	ANKRD46	Ankyrin repeat domain-containing protein 46		2			cell part;integral to membrane;intrinsic to membrane;membrane part		ACEVEDO_LIVER_CANCER_DN;BYSTRYKH_HEMATOPOIESIS_STEM_CELL_QTL_TRANS;chr8q22;DAZARD_RESPONSE_TO_UV_SCC_DN;DCA_UP.V1_DN;DING_LUNG_CANCER_EXPRESSION_BY_COPY_NUMBER;E2F3_UP.V1_DN;FLECHNER_BIOPSY_KIDNEY_TRANSPLANT_REJECTED_VS_OK_DN;FORTSCHEGGER_PHF8_TARGETS_UP;GRABARCZYK_BCL11B_TARGETS_UP;GSE10239_MEMORY_VS_DAY4.5_EFF_CD8_TCELL_DN;GSE14308_TH2_VS_TH1_UP;GSE14769_UNSTIM_VS_240MIN_LPS_BMDM_UP;GSE15733_BM…	Alternativesplicing;ANKrepeat;Completeproteome;Membrane;Referenceproteome;Repeat;Transmembrane;Transmembranehelix	20.1332	19.3241	20.2302	17.7242	16.0458	17.5029	+	2.02365	0.0251429	2.80489	1.75334
Q9HCM4	Q9HCM4	E41L5_HUMAN	EPB41L5	Band 4.1-like protein 5		12	actin cytoskeleton organization;actin filament-based process;actin-mediated cell contraction;actomyosin structure organization;anatomical structure development;anatomical structure morphogenesis;anterior/posterior axis specification;apical constriction;axial mesoderm morphogenesis;axis specification;biological adhesion;biological regulation;cell adhesion;cell growth;cell morphogenesis;cell morpho…		adherens junction;anchoring junction;cell junction;cell part;cell projection membrane;cell projection part;cell-substrate adherens junction;cell-substrate junction;cytoplasm;cytoskeleton;extrinsic to membrane;focal adhesion;intracellular membrane-bounded organelle;intracellular non-membrane-bounded organelle;intracellular organelle;intracellular part;leading edge membrane;membrane;membrane part;m…		AACTGGA,MIR-145;BRCA1_DN.V1_DN;CAGGTG_V$E12_Q6;CHANDRAN_METASTASIS_DN;CHARAFE_BREAST_CANCER_LUMINAL_VS_MESENCHYMAL_UP;CHEMNITZ_RESPONSE_TO_PROSTAGLANDIN_E2_DN;chr2q21;CTTTAAR_UNKNOWN;DUTERTRE_ESTRADIOL_RESPONSE_24HR_DN;DUTERTRE_ESTRADIOL_RESPONSE_6HR_DN;GCCNNNWTAAR_UNKNOWN;GGATTA_V$PITX2_Q2;GGGCGGR_V$SP1_Q6;GOZGIT_ESR1_TARGETS_DN;GSE11864_CSF1_VS_CSF1_PAM3CYS_IN_MAC_DN;GSE11864_UNTREATED_VS_CSF1_…	Alternativesplicing;Celljunction;Completeproteome;Cytoplasm;Phosphoprotein;Polymorphism;Referenceproteome	21.7955	21.0886	21.0886	18.9338	17.8816	18.7683	+	2.64577	0.0243359	2.79635	1.99344
P42685	P42685	FRK_HUMAN	FRK	Tyrosine-protein kinase FRK		7	actin cytoskeleton organization;actin filament-based process;biological regulation;cell differentiation;cell migration;cell motility;cell surface receptor linked signaling pathway;cellular component movement;cellular component organization;cellular component organization at cellular level;cellular component organization or biogenesis;cellular component organization or biogenesis at cellular level…	adenyl nucleotide binding;adenyl ribonucleotide binding;ATP binding;binding;catalytic activity;kinase activity;non-membrane spanning protein tyrosine kinase activity;nucleotide binding;phosphotransferase activity, alcohol group as acceptor;protein binding;protein kinase activity;protein tyrosine kinase activity;purine nucleotide binding;purine ribonucleoside triphosphate binding;purine ribonucleo…	cell part;cytoplasm;extracellular membrane-bounded organelle;extracellular organelle;extracellular region part;extracellular vesicular exosome;extrinsic to internal side of plasma membrane;extrinsic to membrane;extrinsic to plasma membrane;intracellular;intracellular membrane-bounded organelle;intracellular organelle;intracellular part;membrane part;membrane-bounded organelle;membrane-bounded ves…		AAGCCAT,MIR-135A,MIR-135B;ATGAAGG,MIR-205;BHAT_ESR1_TARGETS_NOT_VIA_AKT1_UP;BIOPOLYMER_METABOLIC_PROCESS;BIOPOLYMER_MODIFICATION;CAGCAGG,MIR-370;CELL_PROLIFERATION_GO_0008283;CELLULAR_MACROMOLECULE_METABOLIC_PROCESS;CELLULAR_PROTEIN_METABOLIC_PROCESS;chr6q21;CREIGHTON_ENDOCRINE_THERAPY_RESISTANCE_4;CUI_TCF21_TARGETS_2_DN;DOUGLAS_BMI1_TARGETS_DN;DUTERTRE_ESTRADIOL_RESPONSE_6HR_UP;GSE15733_BM_VS_SP…	Alternativesplicing;ATP-binding;Completeproteome;Cytoplasm;Kinase;Nucleotide-binding;Nucleus;Phosphoprotein;Polymorphism;Referenceproteome;SH2domain;SH3domain;Transferase;Tumorsuppressor;Tyrosine-proteinkinase	21.2302	20.1946	20.6714	18.3712	17.352	18.0018	+	2.56569	0.0234412	2.79041	1.96193
Q9BT67	Q9BT67	NFIP1_HUMAN	NDFIP1	NEDD4 family-interacting protein 1		9	biological regulation;catabolic process;cation homeostasis;cellular catabolic process;cellular cation homeostasis;cellular chemical homeostasis;cellular homeostasis;cellular ion homeostasis;cellular iron ion homeostasis;cellular macromolecule catabolic process;cellular macromolecule metabolic process;cellular metabolic process;cellular metal ion homeostasis;cellular process;cellular response to s…	molecular transducer activity;signal transducer activity	cell cortex;cell part;cytoplasmic part;endosomal part;endosome membrane;extracellular region;Golgi apparatus part;Golgi membrane;integral to membrane;intracellular organelle part;intracellular part;intrinsic to membrane;membrane;membrane part;organelle membrane;organelle part;perinuclear region of cytoplasm		AGCATTA,MIR-155;BARRIER_COLON_CANCER_RECURRENCE_DN;BERENJENO_TRANSFORMED_BY_RHOA_DN;BLALOCK_ALZHEIMERS_DISEASE_DN;CCCNNGGGAR_V$OLF1_01;chr5q31;CREIGHTON_ENDOCRINE_THERAPY_RESISTANCE_5;CTTTGT_V$LEF1_Q2;DELACROIX_RARG_BOUND_MEF;DIAZ_CHRONIC_MEYLOGENOUS_LEUKEMIA_UP;FEVR_CTNNB1_TARGETS_UP;GCM_BMPR2;GCM_CALM1;GCM_RAB10;GGGAGGRR_V$MAZ_Q6;GGGCGGR_V$SP1_Q6;GRAESSMANN_APOPTOSIS_BY_DOXORUBICIN_DN;GSE11057_…	Acetylation;Alternativesplicing;Completeproteome;Endosome;Golgiapparatus;Membrane;Referenceproteome;Repeat;Secreted;Transmembrane;Transmembranehelix;Ublconjugation	22.5662	21.6929	22.2006	20.1825	18.0586	19.8827	+	1.7602	0.0254756	2.7786	1.62458
Q14449	Q14449	GRB14_HUMAN	GRB14	Growth factor receptor-bound protein 14		3	biological regulation;blood coagulation;cell migration;cell motility;cellular component movement;cellular process;cellular response to stimulus;coagulation;hemostasis;immune system process;leukocyte migration;locomotion;multicellular organismal process;regulation of biological process;regulation of biological quality;regulation of body fluid levels;regulation of cellular process;response to stimu…	binding;binding, bridging;protein binding;protein binding, bridging;SH3/SH2 adaptor activity;signaling adaptor activity	cell part;cytoplasm;cytoplasmic part;cytosol;endosomal part;endosome membrane;Golgi apparatus part;Golgi membrane;intracellular membrane-bounded organelle;intracellular organelle;intracellular organelle part;intracellular part;membrane;membrane-bounded organelle;organelle;organelle membrane;organelle part;plasma membrane		ACEVEDO_METHYLATED_IN_LIVER_CANCER_DN;BASAKI_YBX1_TARGETS_DN;BILANGES_SERUM_SENSITIVE_VIA_TSC1;BRUINS_UVC_RESPONSE_VIA_TP53_GROUP_B;chr2q22;DAUER_STAT3_TARGETS_DN;DELYS_THYROID_CANCER_DN;DUTERTRE_ESTRADIOL_RESPONSE_24HR_DN;DUTERTRE_ESTRADIOL_RESPONSE_6HR_DN;FLECHNER_BIOPSY_KIDNEY_TRANSPLANT_REJECTED_VS_OK_DN;GAUSSMANN_MLL_AF4_FUSION_TARGETS_E_UP;GOBERT_OLIGODENDROCYTE_DIFFERENTIATION_DN;GRAESSMAN…	3D-structure;Acetylation;Alternativesplicing;Completeproteome;Cytoplasm;Endosome;Golgiapparatus;Membrane;Phosphoprotein;Polymorphism;Referenceproteome;SH2domain	17.1224	17.7201	16.7933	15.3575	14.1293	13.959	+	2.20881	0.0253171	2.73003	1.79921
O00192	O00192	ARVC_HUMAN	ARVCF	Armadillo repeat protein deleted in velo-cardio-facial syndrome		2	biological adhesion;calcium-dependent cell-cell adhesion;cell adhesion;cell-cell adhesion;cellular process;developmental process;multicellular organismal development;multicellular organismal process		cell junction;cell part;cytoplasm;intracellular;intracellular organelle part;intracellular part;membrane;nuclear part;nucleoplasm;organelle part;plasma membrane		AACTTT_UNKNOWN;BASSO_B_LYMPHOCYTE_NETWORK;BOYLAN_MULTIPLE_MYELOMA_C_UP;BREDEMEYER_RAG_SIGNALING_NOT_VIA_ATM_DN;BRUINS_UVC_RESPONSE_MIDDLE;CAGGTG_V$E12_Q6;CCAWYNNGAAR_UNKNOWN;CCTGCTG,MIR-214;CEBALLOS_TARGETS_OF_TP53_AND_MYC_DN;chr22q11;CUI_TCF21_TARGETS_2_DN;DANG_REGULATED_BY_MYC_DN;DOANE_RESPONSE_TO_ANDROGEN_DN;GGGAGGRR_V$MAZ_Q6;GGGCGGR_V$SP1_Q6;GRAESSMANN_APOPTOSIS_BY_DOXORUBICIN_UP;GRAESSMANN_R…	Alternativesplicing;Celladhesion;Coiledcoil;Completeproteome;Phosphoprotein;Polymorphism;Referenceproteome;Repeat	17.7618	17.2683	17.858	15.1507	14.0802	15.5938	+	2.28534	0.0256296	2.68774	1.80995
P36896	P36896	ACV1B_HUMAN	ACVR1B	Activin receptor type-1B		4	activin receptor signaling pathway;anatomical structure development;biological regulation;cell cycle process;cell surface receptor linked signaling pathway;cellular macromolecule metabolic process;cellular metabolic process;cellular process;cellular protein metabolic process;cellular response to stimulus;central nervous system development;chordate embryonic development;development of primary fema…	activin receptor activity, type I;activin-activated receptor activity;adenyl nucleotide binding;adenyl ribonucleotide binding;ATP binding;binding;catalytic activity;cation binding;enzyme binding;inhibin binding;ion binding;kinase activity;metal ion binding;molecular transducer activity;nucleotide binding;phosphotransferase activity, alcohol group as acceptor;protein binding;protein kinase activit…	activin receptor complex;cell part;cell surface;extracellular membrane-bounded organelle;extracellular organelle;extracellular region part;extracellular vesicular exosome;integral to membrane;integral to plasma membrane;intrinsic to membrane;intrinsic to plasma membrane;macromolecular complex;membrane;membrane part;membrane-bounded organelle;membrane-bounded vesicle;organelle;plasma membrane;plas…	Cytokine-cytokine receptor interaction	AACTGGA,MIR-145;AAGCCAT,MIR-135A,MIR-135B;ACCAAAG,MIR-9;ACGCACA,MIR-210;ADENYL_NUCLEOTIDE_BINDING;ADENYL_RIBONUCLEOTIDE_BINDING;AGUIRRE_PANCREATIC_CANCER_COPY_NUMBER_DN;ALCALAY_AML_BY_NPM1_LOCALIZATION_UP;ANATOMICAL_STRUCTURE_DEVELOPMENT;APOPTOSIS_GO;ATP_BINDING;BIOPOLYMER_METABOLIC_PROCESS;BIOPOLYMER_MODIFICATION;BLALOCK_ALZHEIMERS_DISEASE_UP;BUYTAERT_PHOTODYNAMIC_THERAPY_STRESS_UP;CAGGTG_V$E12_…	Alternativesplicing;ATP-binding;Cellmembrane;Completeproteome;Glycoprotein;Kinase;Magnesium;Manganese;Membrane;Metal-binding;Nucleotide-binding;Phosphoprotein;Polymorphism;Receptor;Referenceproteome;Serine/threonine-proteinkinase;Signal;Transferase;Transmembrane;Transmembranehelix;Ublconjugation	21.8269	20.4576	21.0756	19.6297	16.9037	18.7664	+	1.39724	0.0341111	2.68676	1.41668
P05067	P05067	A4_HUMAN	APP	Amyloid-beta precursor protein		6	adult behavior;adult locomotory behavior;alcohol metabolic process;anatomical structure development;anatomical structure morphogenesis;apoptosis;associative learning;axon cargo transport;axon choice point recognition;axon midline choice point recognition;axonogenesis;behavior;behavioral interaction between organisms;biological adhesion;biological regulation;blood coagulation;calcium ion homeostas…	acetylcholine receptor binding;binding;carbohydrate binding;cation binding;DNA binding;endopeptidase inhibitor activity;endopeptidase regulator activity;enzyme activator activity;enzyme binding;enzyme inhibitor activity;enzyme regulator activity;glycosaminoglycan binding;heparin binding;identical protein binding;ion binding;metal ion binding;nucleic acid binding;pattern binding;peptidase activato…	apical part of cell;axon;cell junction;cell part;cell projection;cell projection part;cell surface;cell-cell junction;ciliary rootlet;cilium part;coated pit;coated vesicle;cytoplasm;cytoplasmic membrane-bounded vesicle;cytoplasmic membrane-bounded vesicle lumen;cytoplasmic part;cytoplasmic vesicle;cytoplasmic vesicle part;cytoskeletal part;cytosol;dendritic shaft;dendritic spine;endosomal part;en…	Alzheimer's disease	AAANWWTGC_UNKNOWN;AACTTT_UNKNOWN;AAGCACT,MIR-520F;ABRAHAM_ALPC_VS_MULTIPLE_MYELOMA_UP;AGCACTT,MIR-93,MIR-302A,MIR-302B,MIR-302C,MIR-302D,MIR-372,MIR-373,MIR-520E,MIR-520A,MIR-526B,MIR-520B,MIR-520C,MIR-520D;AKL_HTLV1_INFECTION_UP;APRELIKOVA_BRCA1_TARGETS;ATTACAT,MIR-380-3P;BENPORATH_MYC_TARGETS_WITH_EBOX;BENPORATH_SOX2_TARGETS;BIOCARTA_P35ALZHEIMERS_PATHWAY;BIOCARTA_PLATELETAPP_PATHWAY;BLALOCK_AL…	3D-structure;Alternativesplicing;Alzheimerdisease;Amyloid;Amyloidosis;Apoptosis;Celladhesion;Coatedpit;Completeproteome;Copper;Directproteinsequencing;Diseasemutation;Disulfidebond;Endocytosis;Glycoprotein;Heparin-binding;Iron;Membrane;Metal-binding;Neurodegeneration;Notchsignalingpathway;Oxidation;Phosphoprotein;Polymorphism;Proteaseinhibitor;Proteoglycan;Referenceproteome;Serineproteaseinhibito…	19.7683	19.3684	19.747	17.5199	16.0703	17.2835	+	2.33299	0.025375	2.67	1.81953
O00308	O00308	WWP2_HUMAN	WWP2	NEDD4-like E3 ubiquitin-protein ligase WWP2		13	biological regulation;catabolic process;cellular catabolic process;cellular chemical homeostasis;cellular homeostasis;cellular ion homeostasis;cellular macromolecule catabolic process;cellular macromolecule metabolic process;cellular metabolic process;cellular process;cellular protein metabolic process;chemical homeostasis;entry into cell of other organism involved in symbiotic interaction;entry …	acid-amino acid ligase activity;binding;catalytic activity;ligase activity;ligase activity, forming carbon-nitrogen bonds;protein binding;RNA polymerase II transcription factor binding;small conjugating protein ligase activity;transcription factor binding;ubiquitin-protein ligase activity	cell part;cytoplasm;extracellular membrane-bounded organelle;extracellular organelle;extracellular region part;extracellular vesicular exosome;intracellular membrane-bounded organelle;intracellular organelle;intracellular part;macromolecular complex;membrane;membrane-bounded organelle;membrane-bounded vesicle;nucleus;organelle;protein complex;ubiquitin ligase complex;vesicle	Ubiquitin mediated proteolysis	AACTTT_UNKNOWN;ACID_AMINO_ACID_LIGASE_ACTIVITY;BIOPOLYMER_METABOLIC_PROCESS;BIOPOLYMER_MODIFICATION;BLALOCK_ALZHEIMERS_DISEASE_INCIPIENT_UP;BLALOCK_ALZHEIMERS_DISEASE_UP;BROWNE_HCMV_INFECTION_14HR_DN;BROWNE_HCMV_INFECTION_18HR_DN;CACGTG_V$MYC_Q2;CAGGTG_V$E12_Q6;CELLULAR_MACROMOLECULE_METABOLIC_PROCESS;CELLULAR_PROTEIN_METABOLIC_PROCESS;CGGAARNGGCNG_UNKNOWN;CHIARADONNA_NEOPLASTIC_TRANSFORMATION_CD…	Alternativesplicing;Completeproteome;Host-virusinteraction;Ligase;Nucleus;Phosphoprotein;Referenceproteome;Repeat;Ublconjugation;Ublconjugationpathway	21.1269	20.8727	20.9459	18.9825	17.6508	18.395	+	2.59307	0.0247123	2.63907	1.89497
P40189	P40189	IL6RB_HUMAN	IL6ST	Interleukin-6 receptor subunit beta		4	biological regulation;carbohydrate metabolic process;cell surface receptor linked signaling pathway;cellular carbohydrate metabolic process;cellular glucan metabolic process;cellular macromolecule metabolic process;cellular metabolic process;cellular polysaccharide metabolic process;cellular process;cellular response to chemical stimulus;cellular response to cytokine stimulus;cellular response to…	binding;ciliary neurotrophic factor receptor activity;ciliary neurotrophic factor receptor binding;cytokine binding;cytokine receptor activity;cytokine receptor binding;growth factor binding;identical protein binding;interleukin-11 binding;interleukin-11 receptor activity;interleukin-27 binding;interleukin-27 receptor activity;molecular transducer activity;protein binding;protein dimerization act…	cell body;cell part;cell projection;ciliary neurotrophic factor receptor complex;dendrite;external side of plasma membrane;extracellular membrane-bounded organelle;extracellular organelle;extracellular region;extracellular region part;extracellular space;extracellular vesicular exosome;interleukin-6 receptor complex;macromolecular complex;membrane;membrane part;membrane-bounded organelle;membrane…	Cytokine-cytokine receptor interaction;Jak-STAT signaling pathway	AACTGAC,MIR-223;AACTTT_UNKNOWN;AAGCACT,MIR-520F;AAGCCAT,MIR-135A,MIR-135B;ABRAHAM_ALPC_VS_MULTIPLE_MYELOMA_DN;AMUNDSON_POOR_SURVIVAL_AFTER_GAMMA_RADIATION_8G;AMUNDSON_RESPONSE_TO_ARSENITE;BASAKI_YBX1_TARGETS_DN;BERENJENO_TRANSFORMED_BY_RHOA_DN;BERNARD_PPAPDC1B_TARGETS_DN;BIOCARTA_HER2_PATHWAY;BIOCARTA_IL6_PATHWAY;BLALOCK_ALZHEIMERS_DISEASE_UP;BOCHKIS_FOXA2_TARGETS;BONOME_OVARIAN_CANCER_SURVIVAL_S…	3D-structure;Alternativesplicing;Cellmembrane;Completeproteome;Directproteinsequencing;Disulfidebond;Glycoprotein;Host-virusinteraction;Immunoglobulindomain;Membrane;Phosphoprotein;Polymorphism;Receptor;Referenceproteome;Repeat;Secreted;Signal;Transmembrane;Transmembranehelix	20.7553	19.7674	20.3857	18.4894	16.9832	17.5627	+	2.12554	0.0247059	2.62437	1.72106
P15260	P15260	INGR1_HUMAN	IFNGR1	Interferon gamma receptor 1		5	biological regulation;cell surface receptor linked signaling pathway;cellular process;cellular response to chemical stimulus;cellular response to cytokine stimulus;cellular response to interferon-gamma;cellular response to organic substance;cellular response to stimulus;cytokine-mediated signaling pathway;interferon-gamma-mediated signaling pathway;multi-organism process;regulation of biological …	binding;cytokine binding;cytokine receptor activity;interferon binding;interferon receptor activity;interferon-gamma binding;interferon-gamma receptor activity;molecular transducer activity;protein binding;receptor activity;signal transducer activity;signaling receptor activity;transmembrane signaling receptor activity	cell part;cell projection;cytoplasmic part;cytoskeletal part;dendrite;endoplasmic reticulum;integral to membrane;integral to plasma membrane;intracellular membrane-bounded organelle;intracellular organelle;intracellular organelle part;intracellular part;intrinsic to membrane;intrinsic to plasma membrane;membrane;membrane part;membrane-bounded organelle;neuron projection;organelle;organelle part;p…	Chagas disease (American trypanosomiasis);Cytokine-cytokine receptor interaction;Jak-STAT signaling pathway;ko05152;Leishmaniasis;Measles;Natural killer cell mediated cytotoxicity;Osteoclast differentiation;Toxoplasmosis	BENPORATH_MYC_MAX_TARGETS;BIOCARTA_NKT_PATHWAY;BIOCARTA_TH1TH2_PATHWAY;BIOCARTA_TID_PATHWAY;BOWIE_RESPONSE_TO_EXTRACELLULAR_MATRIX;BOWIE_RESPONSE_TO_TAMOXIFEN;BROCKE_APOPTOSIS_REVERSED_BY_IL6;BROWNE_HCMV_INFECTION_16HR_UP;BURTON_ADIPOGENESIS_5;CHARAFE_BREAST_CANCER_LUMINAL_VS_BASAL_DN;CHEN_METABOLIC_SYNDROM_NETWORK;chr6q23;COLINA_TARGETS_OF_4EBP1_AND_4EBP2;COULOUARN_TEMPORAL_TGFB1_SIGNATURE_UP;CR…	3D-structure;Alternativesplicing;Completeproteome;Directproteinsequencing;Diseasemutation;Disulfidebond;Glycoprotein;Immunoglobulindomain;Membrane;Phosphoprotein;Polymorphism;Receptor;Referenceproteome;Signal;Transmembrane;Transmembranehelix	19.8275	18.6756	19.0377	17.4291	15.5469	16.7023	+	1.81514	0.0266496	2.62079	1.59321
Q9BX70	Q9BX70	BTBD2_HUMAN	BTBD2	BTB/POZ domain-containing protein 2		6			cell part;cytoplasmic mRNA processing body;cytoplasmic part;intracellular non-membrane-bounded organelle;intracellular organelle;intracellular part;macromolecular complex;non-membrane-bounded organelle;organelle;ribonucleoprotein complex;RNA granule		AAGCCAT,MIR-135A,MIR-135B;AKT_UP.V1_DN;BARRIER_COLON_CANCER_RECURRENCE_DN;BROWNE_HCMV_INFECTION_18HR_DN;BROWNE_HCMV_INFECTION_48HR_DN;CAATGCA,MIR-33;chr19p13;DACOSTA_UV_RESPONSE_VIA_ERCC3_UP;DIAZ_CHRONIC_MEYLOGENOUS_LEUKEMIA_UP;DURAND_STROMA_MAX_UP;ENK_UV_RESPONSE_EPIDERMIS_DN;GSE10856_CTRL_VS_TNFRSF6B_IN_MACROPHAGE_UP;GSE11924_TFH_VS_TH17_CD4_TCELL_UP;GSE13306_RA_VS_UNTREATED_TCONV_UP;GSE14350_I…	3D-structure;Alternativesplicing;Completeproteome;Cytoplasm;Referenceproteome	24.1488	23.0559	23.9933	21.5545	20.1206	21.6971	+	1.89421	0.0252511	2.60861	1.62203
Q14554	Q14554	PDIA5_HUMAN	PDIA5	Protein disulfide-isomerase A5		3	biological regulation;cell redox homeostasis;cellular homeostasis;cellular macromolecule metabolic process;cellular metabolic process;cellular process;cellular protein metabolic process;cellular response to chemical stimulus;cellular response to organic substance;cellular response to stimulus;cellular response to stress;cellular response to topologically incorrect protein;cellular response to unf…	catalytic activity;intramolecular oxidoreductase activity;intramolecular oxidoreductase activity, interconverting keto- and enol-groups;intramolecular oxidoreductase activity, transposing S-S bonds;isomerase activity;oxidoreductase activity;protein disulfide isomerase activity	cell part;cytoplasmic part;endoplasmic reticulum;endoplasmic reticulum lumen;endoplasmic reticulum membrane;endoplasmic reticulum part;intracellular membrane-bounded organelle;intracellular organelle;intracellular organelle lumen;intracellular organelle part;intracellular part;membrane;membrane part;membrane-bounded organelle;membrane-enclosed lumen;organelle;organelle lumen;organelle membrane;or…		ACTGTGA,MIR-27A,MIR-27B;AKT_UP.V1_DN;AKT_UP_MTOR_DN.V1_DN;ALFANO_MYC_TARGETS;BONOME_OVARIAN_CANCER_SURVIVAL_OPTIMAL_DEBULKING;BROWN_MYELOID_CELL_DEVELOPMENT_DN;BROWNE_HCMV_INFECTION_48HR_DN;BRUINS_UVC_RESPONSE_LATE;CACTGTG,MIR-128A,MIR-128B;CAIRO_LIVER_DEVELOPMENT_DN;CELLULAR_MACROMOLECULE_METABOLIC_PROCESS;CELLULAR_PROTEIN_METABOLIC_PROCESS;chr3q21;CRX_DN.V1_UP;CRX_NRL_DN.V1_UP;CYTOPLASM;CYTOPLA…	3D-structure;Alternativesplicing;Completeproteome;Disulfidebond;Endoplasmicreticulum;Isomerase;Polymorphism;Redox-activecenter;Referenceproteome;Repeat;Signal	21.6584	20.8423	21.4775	21.0756	19.8103	15.3021		0.665255	0.0868475	2.59676	0.937623
P22455	P22455	FGFR4_HUMAN	FGFR4	Fibroblast growth factor receptor 4		13	alveolar secondary septum development;anatomical structure development;anion homeostasis;biological regulation;carbohydrate homeostasis;cell communication;cell migration;cell motility;cell surface receptor linked signaling pathway;cell-cell signaling;cell-cell signaling involved in cell fate commitment;cellular component movement;cellular macromolecule metabolic process;cellular metabolic process…	adenyl nucleotide binding;adenyl ribonucleotide binding;ATP binding;binding;carbohydrate binding;catalytic activity;fibroblast growth factor binding;fibroblast growth factor-activated receptor activity;glycosaminoglycan binding;growth factor binding;heparin binding;kinase activity;molecular transducer activity;nucleotide binding;pattern binding;phosphotransferase activity, alcohol group as accept…	cell part;cytoplasm;cytoplasmic membrane-bounded vesicle;cytoplasmic part;cytoplasmic vesicle;endoplasmic reticulum;endosome;extracellular region;Golgi apparatus;integral to membrane;integral to plasma membrane;intracellular membrane-bounded organelle;intracellular organelle;intracellular organelle part;intracellular part;intrinsic to membrane;intrinsic to plasma membrane;membrane;membrane part;m…	Endocytosis;MAPK signaling pathway;Regulation of actin cytoskeleton	BARIS_THYROID_CANCER_DN;BENPORATH_MYC_TARGETS_WITH_EBOX;BOYAULT_LIVER_CANCER_SUBCLASS_G12_UP;CELL_SURFACE_RECEPTOR_LINKED_SIGNAL_TRANSDUCTION_GO_0007166;CHARAFE_BREAST_CANCER_LUMINAL_VS_BASAL_UP;CTGCAGY_UNKNOWN;CYCLIN_D1_KE_.V1_UP;DANG_BOUND_BY_MYC;DAVICIONI_MOLECULAR_ARMS_VS_ERMS_UP;DAVICIONI_PAX_FOXO1_SIGNATURE_IN_ARMS_UP;DAVICIONI_RHABDOMYOSARCOMA_PAX_FOXO1_FUSION_UP;DAVICIONI_TARGETS_OF_PAX_F…	3D-structure;Alternativesplicing;ATP-binding;Cellmembrane;Completeproteome;Cytoplasm;Directproteinsequencing;Disulfidebond;Endoplasmicreticulum;Endosome;Glycoprotein;Immunoglobulindomain;Kinase;Membrane;Nucleotide-binding;Phosphoprotein;Polymorphism;Receptor;Referenceproteome;Repeat;Secreted;Signal;Transferase;Transmembrane;Transmembranehelix;Tyrosine-proteinkinase;Ublconjugation	23.417	22.2849	22.9316	20.6886	19.6255	20.5356	+	2.29089	0.0253018	2.59458	1.76921
P02675	P02675	FIBB_HUMAN	FGB	Fibrinogen beta chain		7	antibacterial humoral response;antimicrobial humoral response;biological adhesion;biological regulation;blood coagulation;cell activation;cell adhesion;cell-cell adhesion;cell-matrix adhesion;cell-substrate adhesion;cellular component assembly;cellular component assembly at cellular level;cellular component organization;cellular component organization at cellular level;cellular component organiza…	binding;chaperone binding;protein binding;structural molecule activity	blood microparticle;cell cortex;cell part;cell surface;cytoplasmic membrane-bounded vesicle;cytoplasmic membrane-bounded vesicle lumen;cytoplasmic part;cytoplasmic vesicle;cytoplasmic vesicle part;external side of plasma membrane;extracellular membrane-bounded organelle;extracellular organelle;extracellular region;extracellular region part;extracellular space;extracellular vesicular exosome;fibri…	Complement and coagulation cascades	BARIS_THYROID_CANCER_DN;BHATI_G2M_ARREST_BY_2METHOXYESTRADIOL_DN;BIOCARTA_AMI_PATHWAY;BIOCARTA_EXTRINSIC_PATHWAY;BIOCARTA_FIBRINOLYSIS_PATHWAY;BIOCARTA_INTRINSIC_PATHWAY;BOCHKIS_FOXA2_TARGETS;BRUECKNER_TARGETS_OF_MIRLET7A3_UP;CAIRO_LIVER_DEVELOPMENT_DN;CAR_HPX;CAVARD_LIVER_CANCER_MALIGNANT_VS_BENIGN;CELL_FRACTION;chr4q28;CREIGHTON_ENDOCRINE_THERAPY_RESISTANCE_3;CTAWWWATA_V$RSRFC4_Q2;DAUER_STAT3_T…	3D-structure;Adaptiveimmunity;Bloodcoagulation;Coiledcoil;Completeproteome;Directproteinsequencing;Diseasemutation;Disulfidebond;Glycoprotein;Hemostasis;Immunity;Innateimmunity;Polymorphism;Pyrrolidonecarboxylicacid;Referenceproteome;Secreted;Signal	22.0886	22.6562	23.417	20.3101	19.4534	20.6276	+	2.11791	0.0248821	2.59025	1.70342
Q8WVQ1	Q8WVQ1	CANT1_HUMAN	CANT1	Soluble calcium-activated nucleotidase 1		2	biological regulation;biosynthetic process;cellular biosynthetic process;cellular macromolecule biosynthetic process;cellular macromolecule metabolic process;cellular metabolic process;cellular process;cellular response to stimulus;glycoprotein biosynthetic process;glycoprotein metabolic process;macromolecule biosynthetic process;macromolecule metabolic process;metabolic process;positive regulati…	binding;calcium ion binding;catalytic activity;cation binding;hydrolase activity;hydrolase activity, acting on acid anhydrides;hydrolase activity, acting on acid anhydrides, in phosphorus-containing anhydrides;ion binding;metal ion binding;molecular transducer activity;nucleoside-diphosphatase activity;pyrophosphatase activity;signal transducer activity;uridine-diphosphatase activity	cell part;cytoplasmic part;endoplasmic reticulum membrane;endoplasmic reticulum part;extracellular membrane-bounded organelle;extracellular organelle;extracellular region part;extracellular vesicular exosome;Golgi apparatus part;Golgi cisterna membrane;Golgi membrane;integral to membrane;intracellular organelle part;intracellular part;intrinsic to membrane;membrane;membrane part;membrane-bounded …	Purine metabolism;Pyrimidine metabolism	ACEVEDO_LIVER_CANCER_UP;ACEVEDO_LIVER_TUMOR_VS_NORMAL_ADJACENT_TISSUE_UP;BLALOCK_ALZHEIMERS_DISEASE_UP;BOYAULT_LIVER_CANCER_SUBCLASS_G3_UP;CAMPS_COLON_CANCER_COPY_NUMBER_UP;CHARAFE_BREAST_CANCER_LUMINAL_VS_BASAL_UP;CHESLER_BRAIN_QTL_CIS;chr17q25;FARMER_BREAST_CANCER_BASAL_VS_LULMINAL;FIGUEROA_AML_METHYLATION_CLUSTER_1_UP;FIGUEROA_AML_METHYLATION_CLUSTER_2_UP;FIGUEROA_AML_METHYLATION_CLUSTER_3_UP;…	3D-structure;Alternativesplicing;Calcium;Completeproteome;Diseasemutation;Dwarfism;Endoplasmicreticulum;Glycoprotein;Golgiapparatus;Hydrolase;Membrane;Metal-binding;Polymorphism;Referenceproteome;Signal-anchor;Transmembrane;Transmembranehelix	17.8334	17.7225	17.7699	18.4045	13.5845	13.6045		0.736883	0.0790521	2.57747	0.989938
Q8NI08	Q8NI08	NCOA7_HUMAN	NCOA7	Nuclear receptor coactivator 7		2	biological regulation;biosynthetic process;cellular biosynthetic process;cellular macromolecule biosynthetic process;cellular macromolecule metabolic process;cellular metabolic process;cellular nitrogen compound metabolic process;cellular process;macromolecule biosynthetic process;macromolecule metabolic process;metabolic process;nitrogen compound metabolic process;nucleic acid metabolic process;…	binding;hormone receptor binding;ligand-dependent nuclear receptor transcription coactivator activity;nuclear hormone receptor binding;protein binding;protein binding transcription factor activity;receptor binding;transcription coactivator activity;transcription cofactor activity;transcription factor binding transcription factor activity	cell part;intracellular;intracellular membrane-bounded organelle;intracellular organelle;intracellular part;membrane-bounded organelle;nucleus;organelle		AAAGGGA,MIR-204,MIR-211;ACTGTGA,MIR-27A,MIR-27B;AGCACTT,MIR-93,MIR-302A,MIR-302B,MIR-302C,MIR-302D,MIR-372,MIR-373,MIR-520E,MIR-520A,MIR-526B,MIR-520B,MIR-520C,MIR-520D;ATACTGT,MIR-144;BOSCO_INTERFERON_INDUCED_ANTIVIRAL_MODULE;CAGTATT,MIR-200B,MIR-200C,MIR-429;chr6q22;DUAN_PRDM5_TARGETS;DUTERTRE_ESTRADIOL_RESPONSE_24HR_DN;EIF4E_DN;FORTSCHEGGER_PHF8_TARGETS_UP;FOSTER_TOLERANT_MACROPHAGE_DN;FULCHER…	Acetylation;Activator;Alternativesplicing;Coiledcoil;Completeproteome;Nucleus;Phosphoprotein;Polymorphism;Referenceproteome;Transcription;Transcriptionregulation	17.9345	16.8131	16.9644	13.4614	15.7535	14.7844	+	1.57267	0.0323934	2.57089	1.46786
P39060	P39060	COIA1_HUMAN	COL18A1	Collagen alpha-1(XVIII) chain		3	anatomical structure formation involved in morphogenesis;anatomical structure morphogenesis;angiogenesis;biological adhesion;biological regulation;cell adhesion;cell morphogenesis;cell morphogenesis involved in differentiation;cellular component disassembly;cellular component disassembly at cellular level;cellular component morphogenesis;cellular component organization;cellular component organiza…	binding;cation binding;identical protein binding;ion binding;metal ion binding;protein binding;structural molecule activity	basement membrane;cell part;collagen;cytoplasmic part;endoplasmic reticulum lumen;endoplasmic reticulum part;extracellular matrix;extracellular matrix part;extracellular membrane-bounded organelle;extracellular organelle;extracellular region;extracellular region part;extracellular space;extracellular vesicular exosome;intracellular organelle lumen;intracellular organelle part;intracellular part;m…	Protein digestion and absorption	ACCTGTTG_UNKNOWN;ACEVEDO_LIVER_CANCER_WITH_H3K27ME3_DN;AGGAAGC,MIR-516-3P;ANATOMICAL_STRUCTURE_DEVELOPMENT;ANATOMICAL_STRUCTURE_MORPHOGENESIS;BLALOCK_ALZHEIMERS_DISEASE_UP;BOQUEST_STEM_CELL_CULTURED_VS_FRESH_UP;BOYAULT_LIVER_CANCER_SUBCLASS_G3_DN;BURTON_ADIPOGENESIS_4;CAGGTG_V$E12_Q6;CAIRO_HEPATOBLASTOMA_CLASSES_DN;CAIRO_LIVER_DEVELOPMENT_DN;CCCNNGGGAR_V$OLF1_01;CELL_PROLIFERATION_GO_0008283;CHIA…	3D-structure;Alternativepromoterusage;Alternativesplicing;Celladhesion;Collagen;Completeproteome;Disulfidebond;Extracellularmatrix;Glycoprotein;Hydroxylation;Metal-binding;Phosphoprotein;Polymorphism;Referenceproteome;Repeat;Secreted;Signal;Zinc	19.7288	19.361	19.3165	16.7321	16.9305	17.0666	+	4.01922	0.0272083	2.55906	2.20078
P19438	P19438	TNR1A_HUMAN	TNFRSF1A	Tumor necrosis factor receptor superfamily member 1A		5	biological regulation;carboxylic acid metabolic process;cell surface receptor linked signaling pathway;cellular component assembly;cellular component organization;cellular component organization or biogenesis;cellular ketone metabolic process;cellular lipid metabolic process;cellular metabolic process;cellular process;cellular response to abiotic stimulus;cellular response to chemical stimulus;ce…	binding;cytokine binding;death receptor activity;molecular transducer activity;protein binding;receptor activity;signal transducer activity;signaling receptor activity;transmembrane signaling receptor activity;tumor necrosis factor binding;tumor necrosis factor receptor activity	axon;cell part;cell projection;cell surface;cytoplasmic part;cytosol;extracellular region;extracellular region part;extracellular space;Golgi apparatus part;Golgi membrane;integral to membrane;integral to plasma membrane;intracellular membrane-bounded organelle;intracellular organelle;intracellular organelle part;intracellular part;intrinsic to membrane;intrinsic to plasma membrane;macromolecular…	Adipocytokine signaling pathway;Alzheimer's disease;Amyotrophic lateral sclerosis (ALS);Apoptosis;Chagas disease (American trypanosomiasis);Cytokine-cytokine receptor interaction;Hepatitis C;ko05152;MAPK signaling pathway;Osteoclast differentiation;Toxoplasmosis	ABBUD_LIF_SIGNALING_1_UP;ABRAHAM_ALPC_VS_MULTIPLE_MYELOMA_UP;ACEVEDO_LIVER_CANCER_DN;ACEVEDO_NORMAL_TISSUE_ADJACENT_TO_LIVER_TUMOR_DN;AMIT_EGF_RESPONSE_240_HELA;BASSO_HAIRY_CELL_LEUKEMIA_DN;BIDUS_METASTASIS_DN;BIOCARTA_CERAMIDE_PATHWAY;BIOCARTA_HIVNEF_PATHWAY;BIOCARTA_KERATINOCYTE_PATHWAY;BIOCARTA_NFKB_PATHWAY;BIOCARTA_PML_PATHWAY;BIOCARTA_RELA_PATHWAY;BIOCARTA_SODD_PATHWAY;BIOCARTA_STRESS_PATHWA…	3D-structure;Alternativesplicing;Amyloidosis;Apoptosis;Cellmembrane;Cleavageonpairofbasicresidues;Completeproteome;Directproteinsequencing;Diseasemutation;Disulfidebond;Glycoprotein;Golgiapparatus;Host-virusinteraction;Membrane;Polymorphism;Receptor;Referenceproteome;Repeat;Secreted;Signal;Transmembrane;Transmembranehelix	20.9601	19.821	20.6186	19.0764	16.2214	18.4768	+	1.27855	0.0460615	2.54175	1.31534
Q16739	Q16739	CEGT_HUMAN	UGCG	Ceramide glucosyltransferase		6	anatomical structure development;biosynthetic process;cellular biosynthetic process;cellular lipid metabolic process;cellular metabolic process;cellular process;ceramide biosynthetic process;ceramide metabolic process;developmental process;epidermis development;glucosylceramide biosynthetic process;glucosylceramide metabolic process;glycolipid biosynthetic process;glycolipid metabolic process;gly…	catalytic activity;ceramide glucosyltransferase activity;glucosyltransferase activity;transferase activity;transferase activity, transferring glycosyl groups;transferase activity, transferring hexosyl groups;UDP-glucosyltransferase activity;UDP-glycosyltransferase activity	cell part;cytoplasmic part;Golgi apparatus part;Golgi membrane;integral to membrane;intracellular organelle part;intracellular part;intrinsic to membrane;membrane;membrane part;organelle membrane;organelle part	Sphingolipid metabolism	AMIT_EGF_RESPONSE_60_HELA;ANATOMICAL_STRUCTURE_DEVELOPMENT;BAELDE_DIABETIC_NEPHROPATHY_DN;BERENJENO_ROCK_SIGNALING_NOT_VIA_RHOA_DN;BIOSYNTHETIC_PROCESS;BLALOCK_ALZHEIMERS_DISEASE_UP;BOYAULT_LIVER_CANCER_SUBCLASS_G3_UP;BROWNE_HCMV_INFECTION_12HR_DN;BROWNE_HCMV_INFECTION_24HR_DN;BROWNE_HCMV_INFECTION_30MIN_DN;BUYTAERT_PHOTODYNAMIC_THERAPY_STRESS_UP;BYSTRYKH_HEMATOPOIESIS_STEM_CELL_QTL_TRANS;CAGGTG_…	Acetylation;Completeproteome;Glycosyltransferase;Golgiapparatus;Lipidbiosynthesis;Lipidmetabolism;Membrane;Referenceproteome;Sphingolipidmetabolism;Transferase;Transmembrane;Transmembranehelix	23.7895	22.8913	23.2051	21.4923	19.9125	20.9601	+	2.03083	0.0232579	2.50703	1.63483
Q86Y82	Q86Y82	STX12_HUMAN	STX12	Syntaxin-12		4	biological regulation;cellular component organization;cellular component organization at cellular level;cellular component organization or biogenesis;cellular component organization or biogenesis at cellular level;cellular membrane fusion;cellular membrane organization;cellular process;cholesterol efflux;cholesterol transport;establishment of localization;establishment of localization in cell;est…	binding;protein binding;SNAP receptor activity;SNARE binding	cell part;cytoplasmic membrane-bounded vesicle;cytoplasmic part;cytoplasmic vesicle;endocytic vesicle;endomembrane system;endosomal part;endosome membrane;extracellular membrane-bounded organelle;extracellular organelle;extracellular region part;extracellular vesicular exosome;Golgi apparatus part;Golgi membrane;integral to membrane;intracellular membrane-bounded organelle;intracellular organelle…	Phagosome	AATGTGA,MIR-23A,MIR-23B;ACACTAC,MIR-142-3P;AMIT_SERUM_RESPONSE_120_MCF10A;BRUINS_UVC_RESPONSE_LATE;BYSTRYKH_HEMATOPOIESIS_STEM_CELL_AND_BRAIN_QTL_TRANS;CELLULAR_MACROMOLECULE_METABOLIC_PROCESS;CELLULAR_PROTEIN_METABOLIC_PROCESS;chr1p35;CREIGHTON_ENDOCRINE_THERAPY_RESISTANCE_5;CTTGTAT,MIR-381;CYTOPLASM;CYTOPLASMIC_MEMBRANE_BOUND_VESICLE;CYTOPLASMIC_PART;CYTOPLASMIC_VESICLE;ENDOCYTIC_VESICLE;ESTABL…	3D-structure;Acetylation;Coiledcoil;Completeproteome;Endosome;Golgiapparatus;Membrane;Phosphoprotein;Polymorphism;Proteintransport;Referenceproteome;Transmembrane;Transmembranehelix;Transport	18.4591	17.8961	18.3748	16.1421	14.4103	16.6733	+	1.62205	0.0322876	2.50144	1.46682
Q86Y46	Q86Y46	K2C73_HUMAN	KRT73	Keratin, type II cytoskeletal 73		6		structural molecule activity	cell part;cytoskeletal part;extracellular membrane-bounded organelle;extracellular organelle;extracellular region part;extracellular vesicular exosome;intermediate filament;intracellular membrane-bounded organelle;intracellular organelle;intracellular organelle part;intracellular part;keratin filament;macromolecular complex;membrane-bounded organelle;membrane-bounded vesicle;nucleus;organelle;org…		ACEVEDO_METHYLATED_IN_LIVER_CANCER_DN;chr12q13;GSE11057_NAIVE_VS_CENT_MEMORY_CD4_TCELL_UP;GSE11057_NAIVE_VS_MEMORY_CD4_TCELL_UP;GSE14769_UNSTIM_VS_360MIN_LPS_BMDM_DN;GSE17974_0.5H_VS_72H_IL4_AND_ANTI_IL12_ACT_CD4_TCELL_UP;GSE17974_0H_VS_12H_IN_VITRO_ACT_CD4_TCELL_UP;GSE17974_0H_VS_24H_IN_VITRO_ACT_CD4_TCELL_UP;GSE17974_0H_VS_48H_IN_VITRO_ACT_CD4_TCELL_UP;GSE17974_0H_VS_4H_IN_VITRO_ACT_CD4_TCELL_U…	Alternativesplicing;Coiledcoil;Completeproteome;Intermediatefilament;Keratin;Polymorphism;Referenceproteome	20.6714	19.8282	20.4775	20.5069	19.2803	13.6895		0.519497	0.111845	2.50019	0.802998
Q9NUV7	Q9NUV7	SPTC3_HUMAN	SPTLC3	Serine palmitoyltransferase 3		3	biosynthetic process;cellular biosynthetic process;cellular lipid metabolic process;cellular metabolic process;cellular process;lipid biosynthetic process;lipid metabolic process;membrane lipid biosynthetic process;membrane lipid metabolic process;metabolic process;primary metabolic process;small molecule metabolic process;sphingoid biosynthetic process;sphingoid metabolic process;sphingolipid bi…	binding;C-acyltransferase activity;catalytic activity;cofactor binding;C-palmitoyltransferase activity;palmitoyltransferase activity;pyridoxal phosphate binding;serine C-palmitoyltransferase activity;transferase activity;transferase activity, transferring acyl groups;transferase activity, transferring acyl groups other than amino-acyl groups;vitamin B6 binding;vitamin binding	cell part;cytoplasmic part;endoplasmic reticulum membrane;endoplasmic reticulum palmitoyltransferase complex;endoplasmic reticulum part;integral to membrane;intracellular organelle part;intracellular part;intrinsic to membrane;macromolecular complex;membrane;membrane part;organelle membrane;organelle part;palmitoyltransferase complex;protein complex;serine C-palmitoyltransferase complex	Sphingolipid metabolism	CHEMNITZ_RESPONSE_TO_PROSTAGLANDIN_E2_DN;COLDREN_GEFITINIB_RESISTANCE_DN;GSE2197_IMMUNOSUPPRESSIVE_DNA__VS_UNTREATEDIN_DC_DN;GSE3982_CTRL_VS_LPS_48H_DC_UP;GSE3982_DC_VS_MAC_UP;GSE3982_EFF_MEMORY_CD4_TCELL_VS_TH1_UP;GSE3982_NKCELL_VS_TH1_UP;GSE39820_IL1B_IL6_VS_IL1B_IL6_IL23A_TREATED_CD4_TCELL_UP;GSE6269_E_COLI_VS_STREP_PNEUMO_INF_PBMC_UP;GSE6269_STREP_AUREUS_VS_STREP_PNEUMO_INF_PBMC_UP;GSE7460_FO…	Acyltransferase;Alternativesplicing;Completeproteome;Endoplasmicreticulum;Lipidmetabolism;Membrane;Polymorphism;Pyridoxalphosphate;Referenceproteome;Sphingolipidmetabolism;Transferase;Transmembrane;Transmembranehelix	18.242	17.7835	17.7531	16.8176	15.4088	14.0617	+	1.43171	0.0391225	2.49682	1.37854
O60784	O60784	TOM1_HUMAN	TOM1	Target of Myb protein 1		8	cellular component organization;cellular component organization or biogenesis;cellular membrane organization;cellular process;endocytosis;endosome transport;establishment of localization;establishment of localization in cell;establishment of protein localization;intracellular protein transport;intracellular transport;membrane invagination;membrane organization;protein transport;transport;vesicle-…	binding;clathrin binding;protein binding	cell part;cytoplasm;cytoplasmic part;cytosol;early endosome;endosome;extracellular membrane-bounded organelle;extracellular organelle;extracellular region part;extracellular vesicular exosome;intracellular membrane-bounded organelle;intracellular organelle;intracellular part;membrane;membrane-bounded organelle;membrane-bounded vesicle;organelle;vesicle		AACTTT_UNKNOWN;AGUIRRE_PANCREATIC_CANCER_COPY_NUMBER_DN;BERENJENO_TRANSFORMED_BY_RHOA_DN;BLALOCK_ALZHEIMERS_DISEASE_UP;BLUM_RESPONSE_TO_SALIRASIB_UP;BRUINS_UVC_RESPONSE_LATE;CACGTG_V$MYC_Q2;CELLULAR_LOCALIZATION;CHEN_METABOLIC_SYNDROM_NETWORK;chr22q13;CONCANNON_APOPTOSIS_BY_EPOXOMICIN_UP;CREIGHTON_AKT1_SIGNALING_VIA_MTOR_DN;CREIGHTON_ENDOCRINE_THERAPY_RESISTANCE_3;CYTOPLASM;CYTOPLASMIC_PART;CYTOS…	3D-structure;Acetylation;Alternativesplicing;Completeproteome;Cytoplasm;Membrane;Phosphoprotein;Polymorphism;Proteintransport;Referenceproteome;Transport	20.2535	19.7628	19.9601	17.7382	16.3716	18.3979	+	1.81324	0.0272809	2.48958	1.54298
P48960	P48960	CD97_HUMAN	CD97	CD97 antigen		6	biological adhesion;biological regulation;cell adhesion;cell communication;cell surface receptor linked signaling pathway;cell-cell signaling;cellular component movement;cellular process;cellular response to stimulus;defense response;G-protein coupled receptor protein signaling pathway;immune response;immune system process;inflammatory response;regulation of biological process;regulation of cellu…	binding;calcium ion binding;cation binding;G-protein coupled receptor activity;ion binding;metal ion binding;molecular transducer activity;receptor activity;signal transducer activity;signaling receptor activity;transmembrane signaling receptor activity	adherens junction;anchoring junction;cell junction;cell part;cell-substrate adherens junction;cell-substrate junction;extracellular membrane-bounded organelle;extracellular organelle;extracellular region part;extracellular space;extracellular vesicular exosome;focal adhesion;integral to membrane;integral to plasma membrane;intrinsic to membrane;intrinsic to plasma membrane;membrane;membrane part;…		ACOSTA_PROLIFERATION_INDEPENDENT_MYC_TARGETS_DN;BENPORATH_CYCLING_GENES;BENPORATH_MYC_MAX_TARGETS;BMI1_DN.V1_UP;BMI1_DN_MEL18_DN.V1_UP;CELL_CELL_SIGNALING;CHARAFE_BREAST_CANCER_LUMINAL_VS_BASAL_DN;CHARAFE_BREAST_CANCER_LUMINAL_VS_MESENCHYMAL_DN;CHEN_METABOLIC_SYNDROM_NETWORK;chr19p13;CREIGHTON_ENDOCRINE_THERAPY_RESISTANCE_4;CUI_TCF21_TARGETS_2_DN;DANG_BOUND_BY_MYC;DAVICIONI_MOLECULAR_ARMS_VS_ERMS…	Alternativesplicing;Calcium;Celladhesion;Cellmembrane;Completeproteome;Disulfidebond;EGF-likedomain;Glycoprotein;G-proteincoupledreceptor;Membrane;Phosphoprotein;Polymorphism;Receptor;Referenceproteome;Repeat;Secreted;Signal;Transducer;Transmembrane;Transmembranehelix	21.7796	20.9672	21.1581	19.0069	18.4474	19.0095	+	2.88712	0.0248828	2.48034	1.89576
Q9NZU0	Q9NZU0	FLRT3_HUMAN	FLRT3	Leucine-rich repeat transmembrane protein FLRT3		3	axon guidance;biological adhesion;biological regulation;cell adhesion;cellular process;cellular response to stimulus;chemotaxis;intracellular signal transduction;locomotion;regulation of biological process;regulation of cellular process;response to chemical stimulus;response to external stimulus;response to stimulus;signal transduction;taxis	binding;binding, bridging;chemorepellent activity;molecular transducer activity;protein binding;protein binding, bridging;receptor signaling protein activity;signal transducer activity	cell part;extracellular matrix;extracellular region part;extracellular space;integral to membrane;integral to plasma membrane;intrinsic to membrane;intrinsic to plasma membrane;membrane part;plasma membrane part;proteinaceous extracellular matrix		AAAYWAACM_V$HFH4_01;AACTTT_UNKNOWN;AAGCAAT,MIR-137;AAGCACA,MIR-218;ACACTGG,MIR-199A,MIR-199B;ACCAAAG,MIR-9;ACCATTT,MIR-522;ACEVEDO_FGFR1_TARGETS_IN_PROSTATE_CANCER_MODEL_DN;ACTGTGA,MIR-27A,MIR-27B;BASAKI_YBX1_TARGETS_DN;BILD_HRAS_ONCOGENIC_SIGNATURE;CACTTTG,MIR-520G,MIR-520H;CAGCTG_V$AP4_Q5;CAGCTTT,MIR-320;CAIRO_LIVER_DEVELOPMENT_UP;chr20p11;CTGCAGY_UNKNOWN;CTTGTAT,MIR-381;CTTTGT_V$LEF1_Q2;DODD_N…	Celladhesion;Completeproteome;Diseasemutation;Glycoprotein;Hypogonadotropichypogonadism;Kallmannsyndrome;Leucine-richrepeat;Membrane;Polymorphism;Referenceproteome;Repeat;Signal;Transmembrane;Transmembranehelix	17.0846	17.1911	16.1641	14.221	14.1748	14.6158	+	2.6542	0.0256962	2.47606	1.82762
P38435	P38435	VKGC_HUMAN	GGCX	Vitamin K-dependent gamma-carboxylase		2	biological regulation;blood coagulation;cellular macromolecule metabolic process;cellular metabolic process;cellular process;cellular protein metabolic process;coagulation;hemostasis;macromolecule metabolic process;macromolecule modification;metabolic process;multicellular organismal process;peptidyl-amino acid modification;peptidyl-glutamic acid carboxylation;peptidyl-glutamic acid modification;…	carbon-carbon lyase activity;carboxy-lyase activity;catalytic activity;gamma-glutamyl carboxylase activity;lyase activity	cell part;cytoplasmic part;endoplasmic reticulum membrane;endoplasmic reticulum part;integral to membrane;intracellular organelle part;intracellular part;intrinsic to membrane;membrane;membrane part;organelle membrane;organelle part		ACEVEDO_LIVER_CANCER_UP;BIOPOLYMER_METABOLIC_PROCESS;BIOPOLYMER_MODIFICATION;BLALOCK_ALZHEIMERS_DISEASE_DN;BLOOD_COAGULATION;BRUINS_UVC_RESPONSE_LATE;BUYTAERT_PHOTODYNAMIC_THERAPY_STRESS_DN;CARBON_CARBON_LYASE_ACTIVITY;CARBOXY_LYASE_ACTIVITY;CELL_FRACTION;CELLULAR_MACROMOLECULE_METABOLIC_PROCESS;CELLULAR_PROTEIN_METABOLIC_PROCESS;chr2p12;COAGULATION;DEBIASI_APOPTOSIS_BY_REOVIRUS_INFECTION_DN;GREG…	Acetylation;Alternativesplicing;Completeproteome;Diseasemutation;Disulfidebond;Endoplasmicreticulum;Glycoprotein;Lyase;Membrane;Polymorphism;Referenceproteome;Transmembrane;Transmembranehelix	18.0307	18.3554	17.5384	14.8145	17.9764	13.7157		0.886998	0.0689006	2.47261	1.07551
P02751	P02751	FINC_HUMAN	FN1	Fibronectin		17	acute inflammatory response;acute-phase response;anatomical structure formation involved in morphogenesis;anatomical structure morphogenesis;angiogenesis;biological adhesion;biological regulation;blood coagulation;calcium-independent cell-matrix adhesion;cell activation;cell adhesion;cell differentiation;cell junction assembly;cell junction organization;cell migration;cell morphogenesis;cell morp…	binding;carbohydrate binding;collagen binding;enzyme activator activity;enzyme binding;enzyme regulator activity;glycosaminoglycan binding;heparin binding;integrin binding;pattern binding;peptidase activator activity;peptidase regulator activity;polysaccharide binding;protease binding;protein binding;protein complex binding;receptor binding	apical plasma membrane;basal lamina;blood microparticle;cell part;cytoplasmic membrane-bounded vesicle lumen;cytoplasmic part;cytoplasmic vesicle part;endoplasmic reticulum-Golgi intermediate compartment;extracellular matrix;extracellular matrix part;extracellular membrane-bounded organelle;extracellular organelle;extracellular region;extracellular region part;extracellular space;extracellular ve…	Amoebiasis;Bacterial invasion of epithelial cells;ECM-receptor interaction;Focal adhesion;Pathways in cancer;Regulation of actin cytoskeleton;Small cell lung cancer	AAAGACA,MIR-511;AAANWWTGC_UNKNOWN;ACATTCC,MIR-1,MIR-206;ACAWYAAAG_UNKNOWN;AMIT_SERUM_RESPONSE_60_MCF10A;ANASTASSIOU_CANCER_MESENCHYMAL_TRANSITION_SIGNATURE;ATGCAGT,MIR-217;AZARE_NEOPLASTIC_TRANSFORMATION_BY_STAT3_DN;AZARE_STAT3_TARGETS;BEGUM_TARGETS_OF_PAX3_FOXO1_FUSION_AND_PAX3;BERENJENO_TRANSFORMED_BY_RHOA_DN;BILD_HRAS_ONCOGENIC_SIGNATURE;BLALOCK_ALZHEIMERS_DISEASE_DN;BOQUEST_STEM_CELL_CULTURED…	3D-structure;Acutephase;Alternativesplicing;Angiogenesis;Celladhesion;Cellshape;Completeproteome;Directproteinsequencing;Diseasemutation;Disulfidebond;Extracellularmatrix;Glycoprotein;Heparin-binding;Isopeptidebond;Phosphoprotein;Polymorphism;Pyrrolidonecarboxylicacid;Referenceproteome;Repeat;Secreted;Signal;Sulfation	21.3592	22.0459	22.6992	19.7861	18.6647	20.2535	+	1.80847	0.0284348	2.46666	1.53224
Q9Y561	Q9Y561	LRP12_HUMAN	LRP12	Low-density lipoprotein receptor-related protein 12		5	biological regulation;cellular component organization;cellular component organization or biogenesis;cellular membrane organization;cellular process;cellular response to stimulus;endocytosis;establishment of localization;membrane invagination;membrane organization;receptor-mediated endocytosis;regulation of biological process;regulation of cellular process;regulation of growth;response to stimulus…	binding;cargo receptor activity;lipoprotein particle binding;lipoprotein particle receptor activity;low-density lipoprotein particle binding;low-density lipoprotein receptor activity;protein-lipid complex binding;receptor activity	cell part;coated pit;integral to membrane;integral to plasma membrane;intrinsic to membrane;intrinsic to plasma membrane;membrane part;plasma membrane part		ACTTTAT,MIR-142-5P;ATGTACA,MIR-493;BLALOCK_ALZHEIMERS_DISEASE_DN;BOYAULT_LIVER_CANCER_SUBCLASS_G3_UP;BOYLAN_MULTIPLE_MYELOMA_C_D_DN;CAIRO_LIVER_DEVELOPMENT_UP;CELL_FRACTION;CHEN_METABOLIC_SYNDROM_NETWORK;chr8q22;CHYLA_CBFA2T3_TARGETS_UP;CTATGCA,MIR-153;FARMER_BREAST_CANCER_BASAL_VS_LULMINAL;FORTSCHEGGER_PHF8_TARGETS_DN;FULCHER_INFLAMMATORY_RESPONSE_LECTIN_VS_LPS_DN;GSE11057_EFF_MEM_VS_CENT_MEM_CD…	Alternativesplicing;Coatedpit;Completeproteome;Disulfidebond;Endocytosis;Glycoprotein;Membrane;Polymorphism;Receptor;Referenceproteome;Repeat;Signal;Transmembrane;Transmembranehelix	20.417	19.5854	20.2419	18.4302	16.6181	17.8442	+	1.84509	0.027437	2.45062	1.54047
Q86VI4	Q86VI4	LAP4B_HUMAN	LAPTM4B	Lysosomal-associated transmembrane protein 4B		3	establishment of localization;transport		cell part;endomembrane system;integral to membrane;intrinsic to membrane;membrane part	Lysosome	AACTTT_UNKNOWN;ALCALAY_AML_BY_NPM1_LOCALIZATION_UP;AMUNDSON_POOR_SURVIVAL_AFTER_GAMMA_RADIATION_2G;BLALOCK_ALZHEIMERS_DISEASE_DN;BOYLAN_MULTIPLE_MYELOMA_C_DN;BOYLAN_MULTIPLE_MYELOMA_PCA3_UP;BRUINS_UVC_RESPONSE_VIA_TP53_GROUP_B;CAIRO_HEPATOBLASTOMA_CLASSES_UP;CASORELLI_ACUTE_PROMYELOCYTIC_LEUKEMIA_DN;CHEOK_RESPONSE_TO_MERCAPTOPURINE_DN;CHIARADONNA_NEOPLASTIC_TRANSFORMATION_KRAS_CDC25_UP;chr8q22;CT…	Alternativesplicing;Completeproteome;Membrane;Referenceproteome;Transmembrane;Transmembranehelix;Transport	24.417	23.2679	23.8576	22.1206	20.2185	21.8538	+	1.64211	0.0325935	2.44987	1.45749
Q13332	Q13332	PTPRS_HUMAN	PTPRS	Receptor-type tyrosine-protein phosphatase S		13	anatomical structure development;biological adhesion;cell adhesion;cellular component organization;cellular component organization at cellular level;cellular component organization or biogenesis;cellular component organization or biogenesis at cellular level;cellular macromolecule metabolic process;cellular metabolic process;cellular process;cellular protein metabolic process;cerebellum developme…	catalytic activity;hydrolase activity;hydrolase activity, acting on ester bonds;molecular transducer activity;phosphatase activity;phosphoprotein phosphatase activity;phosphoric ester hydrolase activity;protein tyrosine phosphatase activity;receptor activity;signal transducer activity;signaling receptor activity;transmembrane receptor protein phosphatase activity;transmembrane receptor protein ty…	cell part;extracellular membrane-bounded organelle;extracellular organelle;extracellular region part;extracellular vesicular exosome;integral to membrane;integral to plasma membrane;intrinsic to membrane;intrinsic to plasma membrane;membrane part;membrane-bounded organelle;membrane-bounded vesicle;organelle;plasma membrane part;vesicle		BONOME_OVARIAN_CANCER_SURVIVAL_SUBOPTIMAL_DEBULKING;BOYLAN_MULTIPLE_MYELOMA_C_D_UP;BRCA1_DN.V1_UP;BRUINS_UVC_RESPONSE_LATE;CAGCTG_V$AP4_Q5;CAIRO_LIVER_DEVELOPMENT_UP;chr19p13;DELACROIX_RARG_BOUND_MEF;FIGUEROA_AML_METHYLATION_CLUSTER_1_DN;FIGUEROA_AML_METHYLATION_CLUSTER_4_DN;GOLDRATH_NAIVE_VS_MEMORY_CD8_TCELL_UP;GRAESSMANN_APOPTOSIS_BY_DOXORUBICIN_DN;GRAESSMANN_RESPONSE_TO_MC_AND_DOXORUBICIN_DN;G…	3D-structure;Alternativesplicing;Celladhesion;Completeproteome;Disulfidebond;Glycoprotein;Hydrolase;Immunoglobulindomain;Membrane;Polymorphism;Proteinphosphatase;Receptor;Referenceproteome;Repeat;Signal;Transmembrane;Transmembranehelix	22.2564	21.6231	21.9171	19.6793	18.7797	20.0426	+	2.3634	0.025672	2.43163	1.71535
Q9H6A9	Q9H6A9	PCX3_HUMAN	PCNX3	Pecanex-like protein 3		11			cell part;integral to membrane;intrinsic to membrane;membrane part		BENPORATH_NANOG_TARGETS;BENPORATH_SOX2_TARGETS;chr11q12;E2F3_UP.V1_DN;GRAESSMANN_APOPTOSIS_BY_DOXORUBICIN_DN;GRAESSMANN_RESPONSE_TO_MC_AND_DOXORUBICIN_DN;GSE14308_NAIVE_CD4_TCELL_VS_INDUCED_TREG_UP;GSE14308_TH1_VS_INDUCED_TREG_DN;GSE17721_CPG_VS_GARDIQUIMOD_24H_BMDM_DN;GSE17721_CPG_VS_GARDIQUIMOD_2H_BMDM_DN;GSE17721_CPG_VS_GARDIQUIMOD_6H_BMDM_DN;GSE17721_CTRL_VS_CPG_2H_BMDM_UP;GSE17721_CTRL_VS_CP…	Alternativesplicing;Completeproteome;Glycoprotein;Membrane;Phosphoprotein;Polymorphism;Referenceproteome;Transmembrane;Transmembranehelix	19.5561	18.4486	18.9027	16.9425	15.4001	17.2858	+	1.66577	0.032699	2.42633	1.45899
A3KMH1	A3KMH1	VWA8_HUMAN	VWA8	von Willebrand factor A domain-containing protein 8		5		adenyl nucleotide binding;adenyl ribonucleotide binding;ATP binding;ATPase activity;binding;catalytic activity;hydrolase activity;hydrolase activity, acting on acid anhydrides;hydrolase activity, acting on acid anhydrides, in phosphorus-containing anhydrides;nucleoside-triphosphatase activity;nucleotide binding;purine nucleotide binding;purine ribonucleoside triphosphate binding;purine ribonucleo…	cell part;cytoplasmic part;extracellular region;intracellular membrane-bounded organelle;intracellular organelle;intracellular part;membrane-bounded organelle;mitochondrion;organelle			Alternativesplicing;ATP-binding;Completeproteome;Glycoprotein;Nucleotide-binding;Polymorphism;Referenceproteome;Secreted;Signal	18.1423	18.203	15.2331	14.5264	16.3353	13.4555		0.872653	0.071381	2.4204	1.05649
Q96DX4	Q96DX4	RSPRY_HUMAN	RSPRY1	RING finger and SPRY domain-containing protein 1		3		binding;cation binding;ion binding;metal ion binding;transition metal ion binding;zinc ion binding	extracellular region		AACTTT_UNKNOWN;BENPORATH_NANOG_TARGETS;CACGTG_V$MYC_Q2;chr16q13;CTTTGA_V$LEF1_Q2;CTTTGT_V$LEF1_Q2;GABRIELY_MIR21_TARGETS;GATTGGY_V$NFY_Q6_01;GGGNNTTTCC_V$NFKB_Q6_01;GSE11924_TFH_VS_TH17_CD4_TCELL_UP;GSE11924_TH1_VS_TH17_CD4_TCELL_DN;GSE13485_DAY3_VS_DAY7_YF17D_VACCINE_PBMC_UP;GSE15324_NAIVE_VS_ACTIVATED_ELF4_KO_CD8_TCELL_DN;GSE17721_12H_VS_24H_CPG_BMDM_UP;GSE17721_12H_VS_24H_LPS_BMDM_UP;GSE17721_…	Alternativesplicing;Completeproteome;Glycoprotein;Metal-binding;Referenceproteome;Secreted;Signal;Zinc;Zinc-finger	18.5983	17.3189	17.2221	14.9481	14.1169	16.8144	+	1.24507	0.0479274	2.41998	1.26529
Q92544	Q92544	TM9S4_HUMAN	TM9SF4	Transmembrane 9 superfamily member 4		2			cell part;integral to membrane;intrinsic to membrane;membrane part		AACTGGA,MIR-145;ACTGCAG,MIR-17-3P;AGGAAGC,MIR-516-3P;CAGTGTT,MIR-141,MIR-200A;chr20q11;GRUETZMANN_PANCREATIC_CANCER_UP;GSE13229_IMM_VS_INTMATURE_NKCELL_DN;GSE13229_IMM_VS_MATURE_NKCELL_DN;GSE13738_RESTING_VS_BYSTANDER_ACTIVATED_CD4_TCELL_DN;GSE13738_RESTING_VS_TCR_ACTIVATED_CD4_TCELL_DN;GSE14308_NAIVE_CD4_TCELL_VS_INDUCED_TREG_DN;GSE14350_TREG_VS_TEFF_DN;GSE17721_0.5H_VS_12H_CPG_BMDM_DN;GSE17721_…	Completeproteome;Membrane;Phosphoprotein;Referenceproteome;Signal;Transmembrane;Transmembranehelix	16.9859	17.0049	16.5671	14.9474	14.0567	14.2945	+	2.87979	0.0252632	2.41973	1.85823
O14495	O14495	PLPP3_HUMAN	PLPP3	Phospholipid phosphatase 3		2	anatomical structure development;anatomical structure morphogenesis;astrocyte differentiation;Bergmann glial cell differentiation;biological adhesion;biological regulation;biosynthetic process;blood vessel development;canonical Wnt receptor signaling pathway;canonical Wnt receptor signaling pathway involved in positive regulation of cell-cell adhesion;canonical Wnt receptor signaling pathway invo…	catalytic activity;hydrolase activity;hydrolase activity, acting on ester bonds;lipid phosphatase activity;phosphatase activity;phosphatidate phosphatase activity;phosphoprotein phosphatase activity;phosphoric ester hydrolase activity;sphingosine-1-phosphate phosphatase activity	adherens junction;anchoring junction;cell junction;cell part;cytoplasmic part;extracellular membrane-bounded organelle;extracellular organelle;extracellular region part;extracellular vesicular exosome;Golgi apparatus;integral to membrane;intracellular membrane-bounded organelle;intracellular organelle;intracellular part;intrinsic to membrane;membrane;membrane part;membrane-bounded organelle;membr…	Ether lipid metabolism;Fat digestion and absorption;Fc gamma R-mediated phagocytosis;Glycerolipid metabolism;Glycerophospholipid metabolism;Sphingolipid metabolism	AAAYRNCTG_UNKNOWN;AAAYWAACM_V$HFH4_01;AACTTT_UNKNOWN;ABE_VEGFA_TARGETS;ABE_VEGFA_TARGETS_2HR;AKT_UP.V1_DN;AKT_UP_MTOR_DN.V1_DN;AMIT_EGF_RESPONSE_240_HELA;AMIT_EGF_RESPONSE_480_HELA;BAELDE_DIABETIC_NEPHROPATHY_UP;BERENJENO_TRANSFORMED_BY_RHOA_DN;BHAT_ESR1_TARGETS_VIA_AKT1_DN;BILANGES_SERUM_SENSITIVE_GENES;BILD_E2F3_ONCOGENIC_SIGNATURE;BONOME_OVARIAN_CANCER_SURVIVAL_SUBOPTIMAL_DEBULKING;BROWNE_HCMV…	Cellmembrane;Completeproteome;Glycoprotein;Golgiapparatus;Hydrolase;Membrane;Phosphoprotein;Referenceproteome;Transmembrane;Transmembranehelix	17.8339	18.1321	17.3449	15.7911	15.6526	14.6884	+	2.34466	0.0254747	2.39295	1.69014
Q9H0M0	Q9H0M0	WWP1_HUMAN	WWP1	NEDD4-like E3 ubiquitin-protein ligase WWP1		11	anatomical structure development;biological regulation;catabolic process;cellular catabolic process;cellular macromolecule catabolic process;cellular macromolecule metabolic process;cellular metabolic process;cellular process;cellular protein metabolic process;cellular response to stimulus;central nervous system development;developmental process;entry into cell of other organism involved in symbi…	acid-amino acid ligase activity;catalytic activity;ligase activity;ligase activity, forming carbon-nitrogen bonds;small conjugating protein ligase activity;ubiquitin-protein ligase activity	cell part;cytoplasm;cytoplasmic part;cytosol;extracellular membrane-bounded organelle;extracellular organelle;extracellular region part;extracellular vesicular exosome;intracellular membrane-bounded organelle;intracellular organelle;intracellular part;macromolecular complex;membrane;membrane-bounded organelle;membrane-bounded vesicle;nucleus;organelle;plasma membrane;protein complex;ubiquitin lig…	Endocytosis;Ubiquitin mediated proteolysis	ACID_AMINO_ACID_LIGASE_ACTIVITY;ACTTTAT,MIR-142-5P;ASTON_MAJOR_DEPRESSIVE_DISORDER_DN;ATAAGCT,MIR-21;ATATGCA,MIR-448;BAELDE_DIABETIC_NEPHROPATHY_DN;BIOPOLYMER_METABOLIC_PROCESS;BIOPOLYMER_MODIFICATION;BONCI_TARGETS_OF_MIR15A_AND_MIR16_1;BROWNE_HCMV_INFECTION_18HR_UP;CAMP_UP.V1_UP;CELLULAR_MACROMOLECULE_METABOLIC_PROCESS;CELLULAR_PROTEIN_METABOLIC_PROCESS;chr8q21;CREIGHTON_ENDOCRINE_THERAPY_RESIST…	3D-structure;Alternativesplicing;Cellmembrane;Completeproteome;Cytoplasm;Host-virusinteraction;Ligase;Membrane;Nucleus;Polymorphism;Referenceproteome;Repeat;Ublconjugation;Ublconjugationpathway	23.0542	22.1612	22.8171	21.0625	18.9575	20.9171	+	1.5004	0.0401337	2.36515	1.36763
Q15031	Q15031	SYLM_HUMAN	LARS2	Probable leucine--tRNA ligase, mitochondrial		3	amine metabolic process;amino acid activation;carboxylic acid metabolic process;cellular amine metabolic process;cellular amino acid metabolic process;cellular ketone metabolic process;cellular macromolecule metabolic process;cellular metabolic process;cellular nitrogen compound metabolic process;cellular process;gene expression;leucyl-tRNA aminoacylation;macromolecule metabolic process;metabolic…	adenyl nucleotide binding;adenyl ribonucleotide binding;aminoacyl-tRNA editing activity;aminoacyl-tRNA ligase activity;ATP binding;binding;carboxylic ester hydrolase activity;catalytic activity;hydrolase activity;hydrolase activity, acting on ester bonds;leucine-tRNA ligase activity;ligase activity;ligase activity, forming aminoacyl-tRNA and related compounds;ligase activity, forming carbon-oxyge…	cell part;cytoplasmic part;intracellular membrane-bounded organelle;intracellular organelle;intracellular organelle lumen;intracellular organelle part;intracellular part;membrane-bounded organelle;membrane-enclosed lumen;mitochondrial matrix;mitochondrial part;mitochondrion;organelle;organelle lumen;organelle part	Aminoacyl-tRNA biosynthesis;Valine, leucine and isoleucine biosynthesis	AAAYRNCTG_UNKNOWN;ACEVEDO_METHYLATED_IN_LIVER_CANCER_DN;BILANGES_SERUM_SENSITIVE_GENES;chr3p21;DACOSTA_UV_RESPONSE_VIA_ERCC3_COMMON_DN;DACOSTA_UV_RESPONSE_VIA_ERCC3_DN;ELVIDGE_HIF1A_TARGETS_UP;ELVIDGE_HYPOXIA_DN;GALE_APL_WITH_FLT3_MUTATED_UP;GARY_CD5_TARGETS_DN;GSE1432_6H_VS_24H_IFNG_MICROGLIA_DN;GSE1460_INTRATHYMIC_T_PROGENITOR_VS_DP_THYMOCYTE_UP;GSE17974_IL4_AND_ANTI_IL12_VS_UNTREATED_12H_ACT_C…	Acetylation;Aminoacyl-tRNAsynthetase;ATP-binding;Completeproteome;Deafness;Diseasemutation;Ligase;Mitochondrion;Nucleotide-binding;Polymorphism;Proteinbiosynthesis;Referenceproteome;Transitpeptide	17.3261	16.7976	16.4143	13.5407	15.3934	14.5499	+	1.76957	0.0314851	2.35135	1.47216
Q8NBN3	Q8NBN3	TM87A_HUMAN	TMEM87A	Transmembrane protein 87A		2			cell part;integral to membrane;intrinsic to membrane;membrane part		AACTTT_UNKNOWN;AAGCACT,MIR-520F;ACTGCCT,MIR-34B;ASTON_MAJOR_DEPRESSIVE_DISORDER_DN;BENPORATH_NANOG_TARGETS;BOCHKIS_FOXA2_TARGETS;CADWELL_ATG16L1_TARGETS_UP;CAGGTCC,MIR-492;CHARAFE_BREAST_CANCER_BASAL_VS_MESENCHYMAL_UP;chr15q15;CRX_NRL_DN.V1_DN;DACOSTA_UV_RESPONSE_VIA_ERCC3_DN;DELYS_THYROID_CANCER_UP;FARMER_BREAST_CANCER_APOCRINE_VS_BASAL;FARMER_BREAST_CANCER_APOCRINE_VS_LUMINAL;FLOTHO_PEDIATRIC_A…	Alternativesplicing;Completeproteome;Glycoprotein;Membrane;Phosphoprotein;Referenceproteome;Signal;Transmembrane;Transmembranehelix	20.002	19.6779	19.3613	18.7552	18.4178	14.8742		0.864019	0.0733446	2.33134	1.03387
P02671	P02671	FIBA_HUMAN	FGA	Fibrinogen alpha chain		4	antibacterial humoral response;antimicrobial humoral response;biological adhesion;biological regulation;blood coagulation;blood coagulation, common pathway;cell activation;cell adhesion;cell-cell adhesion;cell-matrix adhesion;cell-substrate adhesion;cellular component assembly;cellular component assembly at cellular level;cellular component organization;cellular component organization at cellular…	structural molecule activity	blood microparticle;cell cortex;cell part;cell surface;cytoplasmic membrane-bounded vesicle;cytoplasmic membrane-bounded vesicle lumen;cytoplasmic part;cytoplasmic vesicle;cytoplasmic vesicle part;external side of plasma membrane;extracellular membrane-bounded organelle;extracellular organelle;extracellular region;extracellular region part;extracellular space;extracellular vesicular exosome;fibri…	Complement and coagulation cascades	ACEVEDO_LIVER_CANCER_DN;ALFANO_MYC_TARGETS;BIOCARTA_AMI_PATHWAY;BIOCARTA_EXTRINSIC_PATHWAY;BIOCARTA_FIBRINOLYSIS_PATHWAY;BIOCARTA_INTRINSIC_PATHWAY;BOYAULT_LIVER_CANCER_SUBCLASS_G123_DN;CAIRO_LIVER_DEVELOPMENT_DN;CAR_HPX;CAVARD_LIVER_CANCER_MALIGNANT_VS_BENIGN;chr4q28;DAUER_STAT3_TARGETS_UP;EXTRACELLULAR_REGION;EXTRACELLULAR_REGION_PART;EXTRACELLULAR_SPACE;GSE13484_UNSTIM_VS_3H_YF17D_VACCINE_STIM…	3D-structure;Adaptiveimmunity;Alternativesplicing;Amyloid;Amyloidosis;Bloodcoagulation;Coiledcoil;Completeproteome;Directproteinsequencing;Diseasemutation;Disulfidebond;Glycoprotein;Hemostasis;Hydroxylation;Immunity;Innateimmunity;Isopeptidebond;Phosphoprotein;Polymorphism;Referenceproteome;Secreted;Signal	23.0393	23.2199	23.9847	21.2302	20.2302	21.8073	+	1.88862	0.0305329	2.32535	1.50582
Q8NE62	Q8NE62	CHDH_HUMAN	CHDH	Choline dehydrogenase, mitochondrial		2	alcohol metabolic process;amine biosynthetic process;amine metabolic process;betaine biosynthetic process;betaine metabolic process;biosynthetic process;carboxylic acid biosynthetic process;carboxylic acid metabolic process;cellular amine metabolic process;cellular amino acid biosynthetic process;cellular amino acid metabolic process;cellular biogenic amine metabolic process;cellular biosynthetic…	binding;catalytic activity;choline dehydrogenase activity;coenzyme binding;cofactor binding;flavin adenine dinucleotide binding;oxidoreductase activity;oxidoreductase activity, acting on CH-OH group of donors	cell part;cytoplasmic part;intracellular organelle part;intracellular part;membrane;mitochondrial inner membrane;mitochondrial membrane;mitochondrial part;organelle inner membrane;organelle membrane;organelle part	Glycine, serine and threonine metabolism	BENPORATH_ES_WITH_H3K27ME3;CHEMNITZ_RESPONSE_TO_PROSTAGLANDIN_E2_DN;CHENG_IMPRINTED_BY_ESTRADIOL;chr3p21;GAVIN_FOXP3_TARGETS_CLUSTER_P6;GEORGES_TARGETS_OF_MIR192_AND_MIR215;GSE13738_TCR_VS_BYSTANDER_ACTIVATED_CD4_TCELL_DN;GSE14769_UNSTIM_VS_20MIN_LPS_BMDM_UP;GSE17721_0.5H_VS_24H_LPS_BMDM_UP;GSE17721_CPG_VS_GARDIQUIMOD_24H_BMDM_UP;GSE17721_CTRL_VS_CPG_8H_BMDM_DN;GSE17721_CTRL_VS_GARDIQUIMOD_24H_BM…	Acetylation;Completeproteome;FAD;Flavoprotein;Membrane;Mitochondrion;Mitochondrioninnermembrane;Oxidoreductase;Polymorphism;Referenceproteome;Transitpeptide	17.922	17.9335	17.3494	15.9582	15.2984	14.9781	+	2.58686	0.024973	2.32337	1.72481
O15400	O15400	STX7_HUMAN	STX7	Syntaxin-7		4	biological regulation;cellular component assembly;cellular component assembly at cellular level;cellular component organization;cellular component organization at cellular level;cellular component organization or biogenesis;cellular component organization or biogenesis at cellular level;cellular localization;cellular membrane fusion;cellular membrane organization;cellular process;establishment of…	binding;channel inhibitor activity;channel regulator activity;chloride channel inhibitor activity;chloride channel regulator activity;ion channel inhibitor activity;protein binding;SNAP receptor activity;SNARE binding;syntaxin binding	azurophil granule;cell part;cytoplasmic membrane-bounded vesicle;cytoplasmic part;cytoplasmic vesicle;early endosome;early endosome membrane;endocytic vesicle;endomembrane system;endosomal part;endosome;endosome membrane;extracellular membrane-bounded organelle;extracellular organelle;extracellular region part;extracellular vesicular exosome;immunological synapse;integral to membrane;intracellula…	Phagosome;SNARE interactions in vesicular transport	BAELDE_DIABETIC_NEPHROPATHY_DN;BENPORATH_MYC_MAX_TARGETS;CASORELLI_ACUTE_PROMYELOCYTIC_LEUKEMIA_DN;CELLULAR_LOCALIZATION;CHEN_METABOLIC_SYNDROM_NETWORK;chr6q23;DAVICIONI_MOLECULAR_ARMS_VS_ERMS_UP;DODD_NASOPHARYNGEAL_CARCINOMA_UP;ENK_UV_RESPONSE_KERATINOCYTE_DN;ESC_V6.5_UP_LATE.V1_UP;ESTABLISHMENT_OF_CELLULAR_LOCALIZATION;ESTABLISHMENT_OF_LOCALIZATION;FEVR_CTNNB1_TARGETS_UP;GARY_CD5_TARGETS_DN;GEN…	Acetylation;Alternativesplicing;Coiledcoil;Completeproteome;Directproteinsequencing;Endosome;Membrane;Phosphoprotein;Referenceproteome;Transmembrane;Transmembranehelix	22.6649	22.4375	22.4425	20.0156	21.0886	19.5058	+	2.09231	0.0275323	2.31161	1.56992
Q96BW5	Q96BW5	PTER_HUMAN	PTER	Phosphotriesterase-related protein		2	catabolic process;cell differentiation;cellular developmental process;cellular process;developmental process;epithelial cell differentiation;metabolic process	binding;catalytic activity;cation binding;hydrolase activity;hydrolase activity, acting on ester bonds;ion binding;metal ion binding;transition metal ion binding;zinc ion binding	extracellular membrane-bounded organelle;extracellular organelle;extracellular region part;extracellular vesicular exosome;membrane-bounded organelle;membrane-bounded vesicle;organelle;vesicle		AAGCCAT,MIR-135A,MIR-135B;ATF2_S_UP.V1_DN;ATF2_UP.V1_DN;ATGTTTC,MIR-494;ATTACAT,MIR-380-3P;BASAKI_YBX1_TARGETS_DN;BOYLAN_MULTIPLE_MYELOMA_C_CLUSTER_UP;BOYLAN_MULTIPLE_MYELOMA_C_UP;BRUINS_UVC_RESPONSE_EARLY_LATE;CACTGTG,MIR-128A,MIR-128B;CCTGCTG,MIR-214;chr10p12;CRX_DN.V1_DN;CRX_NRL_DN.V1_DN;EIF4E_DN;GGCAGTG,MIR-324-3P;GGGCGGR_V$SP1_Q6;GSE11864_UNTREATED_VS_CSF1_IN_MAC_DN;GSE17721_LPS_VS_CPG_1H_BM…	Alternativesplicing;Completeproteome;Hydrolase;Metal-binding;Polymorphism;Referenceproteome	18.414	18.8647	17.7319	16.0299	18.489	13.5681		0.724324	0.0865283	2.30791	0.938855
Q01628	Q01628	IFM3_HUMAN	IFITM3	Interferon-induced transmembrane protein 3		2	biological regulation;cell surface receptor linked signaling pathway;cellular process;cellular response to chemical stimulus;cellular response to cytokine stimulus;cellular response to organic substance;cellular response to stimulus;cellular response to type I interferon;cytokine-mediated signaling pathway;defense response;defense response to virus;immune effector process;immune response;immune s…		cell part;cytoplasmic part;endosomal part;endosome membrane;extracellular membrane-bounded organelle;extracellular organelle;extracellular region part;extracellular vesicular exosome;integral to membrane;intracellular organelle part;intracellular part;intrinsic to membrane;late endosome membrane;lysosomal membrane;membrane;membrane part;membrane-bounded organelle;membrane-bounded vesicle;organell…		APPIERTO_RESPONSE_TO_FENRETINIDE_DN;BENNETT_SYSTEMIC_LUPUS_ERYTHEMATOSUS;BERENJENO_TRANSFORMED_BY_RHOA_DN;BOSCO_INTERFERON_INDUCED_ANTIVIRAL_MODULE;BOYLAN_MULTIPLE_MYELOMA_C_D_DN;BOYLAN_MULTIPLE_MYELOMA_PCA1_UP;BRACHAT_RESPONSE_TO_CAMPTOTHECIN_DN;BRACHAT_RESPONSE_TO_METHOTREXATE_DN;BROWN_MYELOID_CELL_DEVELOPMENT_DN;BRUINS_UVC_RESPONSE_VIA_TP53_GROUP_A;BURTON_ADIPOGENESIS_7;BYSTRYKH_HEMATOPOIESIS_…	Antiviraldefense;Cellmembrane;Completeproteome;Endosome;Immunity;Innateimmunity;Isopeptidebond;Lipoprotein;Lysosome;Membrane;Palmitate;Polymorphism;Referenceproteome;Signal-anchor;Transmembrane;Transmembranehelix;Ublconjugation	20.0821	19.2634	19.5772	18.5096	16.0251	17.4801	+	1.41273	0.0458741	2.30261	1.30893
Q8NC54	Q8NC54	KCT2_HUMAN	KCT2	Keratinocyte-associated transmembrane protein 2		3			cell part;integral to membrane;intrinsic to membrane;membrane part			Completeproteome;Glycoprotein;Membrane;Referenceproteome;Signal;Transmembrane;Transmembranehelix	22.8054	21.6006	22.2477	20.4775	19.2884	19.9882	+	2.02859	0.0274868	2.29987	1.54338
Q8IV08	Q8IV08	PLD3_HUMAN	PLD3	Phospholipase D3		2	biosynthetic process;catabolic process;cellular biosynthetic process;cellular lipid metabolic process;cellular metabolic process;cellular process;glycerolipid biosynthetic process;glycerolipid metabolic process;glycerophospholipid biosynthetic process;glycerophospholipid metabolic process;lipid biosynthetic process;lipid catabolic process;lipid metabolic process;metabolic process;organophosphate …	catalytic activity;hydrolase activity;hydrolase activity, acting on ester bonds;lipase activity;NAPE-specific phospholipase D activity;phospholipase activity;phospholipase D activity;phosphoric diester hydrolase activity;phosphoric ester hydrolase activity	cell part;cytoplasmic part;endoplasmic reticulum membrane;endoplasmic reticulum part;extracellular membrane-bounded organelle;extracellular organelle;extracellular region part;extracellular vesicular exosome;integral to membrane;intracellular organelle part;intracellular part;intrinsic to membrane;membrane;membrane part;membrane-bounded organelle;membrane-bounded vesicle;organelle;organelle membr…		ATGCTGG,MIR-338;BERENJENO_TRANSFORMED_BY_RHOA_DN;BORCZUK_MALIGNANT_MESOTHELIOMA_UP;BRUINS_UVC_RESPONSE_VIA_TP53_GROUP_B;BURTON_ADIPOGENESIS_8;CHANG_CORE_SERUM_RESPONSE_DN;CHEN_METABOLIC_SYNDROM_NETWORK;chr19q13;CONCANNON_APOPTOSIS_BY_EPOXOMICIN_UP;CTACCTC,LET-7A,LET-7B,LET-7C,LET-7D,LET-7E,LET-7F,MIR-98,LET-7G,LET-7I;DACOSTA_UV_RESPONSE_VIA_ERCC3_TTD_UP;DACOSTA_UV_RESPONSE_VIA_ERCC3_UP;DAIRKEE_TE…	Alzheimerdisease;Amyloidosis;Completeproteome;Diseasemutation;Endoplasmicreticulum;Glycoprotein;Hydrolase;Lipiddegradation;Lipidmetabolism;Membrane;Neurodegeneration;Referenceproteome;Repeat;Signal-anchor;Transmembrane;Transmembranehelix	19.8593	19.5166	19.6602	17.4538	16.7987	17.8914	+	2.63709	0.0248387	2.2974	1.7239
Q12983	Q12983	BNIP3_HUMAN	BNIP3	BCL2/adenovirus E1B 19 kDa protein-interacting protein 3		5	apoptosis;apoptotic mitochondrial changes;autophagic cell death;autophagy;biological regulation;brown fat cell differentiation;catabolic process;cell death;cell differentiation;cellular catabolic process;cellular chemical homeostasis;cellular component organization;cellular component organization at cellular level;cellular component organization or biogenesis;cellular component organization or bi…	binding;enzyme binding;GTPase binding;identical protein binding;protein binding;protein dimerization activity;protein heterodimerization activity;protein homodimerization activity	cell part;cell projection;cytoplasm;cytoplasmic part;dendrite;endoplasmic reticulum;envelope;integral to membrane;integral to mitochondrial membrane;integral to mitochondrial outer membrane;integral to organelle membrane;intracellular membrane-bounded organelle;intracellular organelle;intracellular organelle part;intracellular part;intrinsic to membrane;intrinsic to mitochondrial outer membrane;i…		ANTI_APOPTOSIS;APOPTOSIS_GO;APOPTOTIC_NUCLEAR_CHANGES;APOPTOTIC_PROGRAM;BAE_BRCA1_TARGETS_UP;BIOPOLYMER_CATABOLIC_PROCESS;BIOPOLYMER_METABOLIC_PROCESS;BLALOCK_ALZHEIMERS_DISEASE_DN;BOCHKIS_FOXA2_TARGETS;BRUNO_HEMATOPOIESIS;BURTON_ADIPOGENESIS_6;CAFFAREL_RESPONSE_TO_THC_8HR_5_UP;CAGCTG_V$AP4_Q5;CATABOLIC_PROCESS;CELL_DEVELOPMENT;CELL_STRUCTURE_DISASSEMBLY_DURING_APOPTOSIS;CELLULAR_CATABOLIC_PROCES…	3D-structure;Apoptosis;Completeproteome;Host-virusinteraction;Membrane;Mitochondrion;Mitochondrionoutermembrane;Phosphoprotein;Referenceproteome;Transmembrane;Transmembranehelix	22.6714	21.7995	22.2621	20.3645	19.3995	20.0821	+	2.41578	0.0244762	2.2956	1.66176
Q04771	Q04771	ACVR1_HUMAN	ACVR1	Activin receptor type-1		3	activin receptor signaling pathway;acute inflammatory response;ameboidal cell migration;anatomical structure development;anatomical structure formation involved in morphogenesis;anatomical structure morphogenesis;atrial septum morphogenesis;atrial septum primum morphogenesis;biological regulation;BMP signaling pathway;branching morphogenesis of a tube;cardiac cell fate commitment;cardiac muscle c…	activin binding;activin receptor activity, type I;activin-activated receptor activity;adenyl nucleotide binding;adenyl ribonucleotide binding;ATP binding;binding;catalytic activity;cation binding;cytokine binding;growth factor binding;hormone binding;identical protein binding;ion binding;kinase activity;metal ion binding;molecular transducer activity;nucleotide binding;peptide binding;peptide hor…	activin receptor complex;apical part of cell;cell part;integral to membrane;integral to plasma membrane;intrinsic to membrane;intrinsic to plasma membrane;macromolecular complex;membrane part;plasma membrane part;protein complex;receptor complex	Cytokine-cytokine receptor interaction;TGF-beta signaling pathway	AAACCAC,MIR-140;AAAYRNCTG_UNKNOWN;ACAACTT,MIR-382;ACTGTGA,MIR-27A,MIR-27B;ADENYL_NUCLEOTIDE_BINDING;ADENYL_RIBONUCLEOTIDE_BINDING;AGCYRWTTC_UNKNOWN;ALCALAY_AML_BY_NPM1_LOCALIZATION_UP;ANATOMICAL_STRUCTURE_DEVELOPMENT;APOPTOSIS_GO;ATAGGAA,MIR-202;ATGCTGG,MIR-338;ATGTTAA,MIR-302C;ATP_BINDING;BERTUCCI_MEDULLARY_VS_DUCTAL_BREAST_CANCER_DN;BIOCARTA_ALK_PATHWAY;BIOPOLYMER_METABOLIC_PROCESS;BIOPOLYMER_M…	3D-structure;ATP-binding;Completeproteome;Diseasemutation;Glycoprotein;Kinase;Magnesium;Manganese;Membrane;Metal-binding;Nucleotide-binding;Phosphoprotein;Polymorphism;Receptor;Referenceproteome;Serine/threonine-proteinkinase;Signal;Transferase;Transmembrane;Transmembranehelix	21.4221	21.0292	21.5823	20.0156	17.5799	19.558	+	1.3972	0.0454537	2.29336	1.29916
Q86VR2	Q86VR2	RETR3_HUMAN	RETREG3	Reticulophagy regulator 3		2			cell part;integral to membrane;intrinsic to membrane;membrane part		AAGCAAT,MIR-137;AATGTGA,MIR-23A,MIR-23B;ACTGTGA,MIR-27A,MIR-27B;AGCACTT,MIR-93,MIR-302A,MIR-302B,MIR-302C,MIR-302D,MIR-372,MIR-373,MIR-520E,MIR-520A,MIR-526B,MIR-520B,MIR-520C,MIR-520D;AGUIRRE_PANCREATIC_CANCER_COPY_NUMBER_UP;AKT_UP_MTOR_DN.V1_DN;BENPORATH_NANOG_TARGETS;BENPORATH_SOX2_TARGETS;CACTGTG,MIR-128A,MIR-128B;CAMP_UP.V1_DN;CHIARETTI_ACUTE_LYMPHOBLASTIC_LEUKEMIA_ZAP70;chr17q21;CRX_NRL_DN.…	Acetylation;Alternativesplicing;Completeproteome;Membrane;Phosphoprotein;Referenceproteome;Transmembrane;Transmembranehelix	17.5903	18.4489	16.3525	15.9671	16.5151	13.0663		0.861728	0.0746612	2.28108	1.02248
Q8IVS2	Q8IVS2	FABD_HUMAN	MCAT	Malonyl-CoA-acyl carrier protein transacylase, mitochondrial		3	biosynthetic process;carboxylic acid biosynthetic process;carboxylic acid metabolic process;cellular biosynthetic process;cellular ketone metabolic process;cellular lipid metabolic process;cellular metabolic process;cellular process;fatty acid biosynthetic process;fatty acid metabolic process;lipid biosynthetic process;lipid metabolic process;metabolic process;monocarboxylic acid metabolic proces…	[acyl-carrier-protein] S-malonyltransferase activity;catalytic activity;fatty acid synthase activity;malonyltransferase activity;S-acyltransferase activity;S-malonyltransferase activity;transferase activity;transferase activity, transferring acyl groups;transferase activity, transferring acyl groups other than amino-acyl groups	cell part;cytoplasmic part;intracellular membrane-bounded organelle;intracellular organelle;intracellular part;membrane-bounded organelle;mitochondrion;organelle	Fatty acid biosynthesis	BIOSYNTHETIC_PROCESS;BUYTAERT_PHOTODYNAMIC_THERAPY_STRESS_DN;CARBOXYLIC_ACID_METABOLIC_PROCESS;CELLULAR_BIOSYNTHETIC_PROCESS;CELLULAR_LIPID_METABOLIC_PROCESS;chr22q13;CYTOPLASM;CYTOPLASMIC_PART;FATTY_ACID_BIOSYNTHETIC_PROCESS;FATTY_ACID_METABOLIC_PROCESS;GAGCCAG,MIR-149;GSE14000_UNSTIM_VS_4H_LPS_DC_TRANSLATED_RNA_UP;GSE14000_UNSTIM_VS_4H_LPS_DC_UP;GSE17721_POLYIC_VS_PAM3CSK4_8H_BMDM_DN;GSE17974_0…	3D-structure;Alternativesplicing;Completeproteome;Fattyacidbiosynthesis;Fattyacidmetabolism;Lipidbiosynthesis;Lipidmetabolism;Mitochondrion;Polymorphism;Referenceproteome;Transferase;Transitpeptide	18.8395	18.5798	14.598	15.7484	14.6368	14.797		0.73795	0.0855777	2.2784	0.943143
P18827	P18827	SDC1_HUMAN	SDC1	Syndecan-1		6	amine metabolic process;aminoglycan biosynthetic process;aminoglycan catabolic process;aminoglycan metabolic process;anatomical structure development;anatomical structure morphogenesis;biological regulation;biosynthetic process;canonical Wnt receptor signaling pathway;carbohydrate biosynthetic process;carbohydrate catabolic process;carbohydrate metabolic process;catabolic process;cell development…	binding;protein binding;protein C-terminus binding	adherens junction;anchoring junction;cell junction;cell part;cell surface;cell-substrate adherens junction;cell-substrate junction;cytoplasm;cytoplasmic part;external side of plasma membrane;extracellular membrane-bounded organelle;extracellular organelle;extracellular region part;extracellular vesicular exosome;focal adhesion;Golgi apparatus part;Golgi lumen;integral to membrane;integral to plas…	Cell adhesion molecules (CAMs);ECM-receptor interaction;Malaria	ACAGGGT,MIR-10A,MIR-10B;AGCACTT,MIR-93,MIR-302A,MIR-302B,MIR-302C,MIR-302D,MIR-372,MIR-373,MIR-520E,MIR-520A,MIR-526B,MIR-520B,MIR-520C,MIR-520D;AGCTCCT,MIR-28;ALFANO_MYC_TARGETS;BENPORATH_CYCLING_GENES;BILD_HRAS_ONCOGENIC_SIGNATURE;BLUM_RESPONSE_TO_SALIRASIB_DN;BROWNE_HCMV_INFECTION_48HR_DN;BURTON_ADIPOGENESIS_2;BYSTRYKH_HEMATOPOIESIS_STEM_CELL_AND_BRAIN_QTL_TRANS;CACGTG_V$MYC_Q2;CAGGTG_V$E12_Q6…	3D-structure;Completeproteome;Glycoprotein;Heparansulfate;Membrane;Polymorphism;Proteoglycan;Referenceproteome;Secreted;Signal;Transmembrane;Transmembranehelix	19.4981	19.2737	18.5058	17.0942	16.0482	17.3015	+	2.01277	0.0293571	2.2779	1.5282
O43854	O43854	EDIL3_HUMAN	EDIL3	EGF-like repeat and discoidin I-like domain-containing protein 3		12	biological adhesion;biological regulation;cell adhesion;cellular process;developmental process;multicellular organismal development;multicellular organismal process;positive regulation of biological process;positive regulation of cell adhesion;positive regulation of cell-substrate adhesion;positive regulation of cellular process;regulation of biological process;regulation of cell adhesion;regulat…	binding;calcium ion binding;cation binding;integrin binding;ion binding;metal ion binding;protein binding;protein complex binding;receptor binding	extracellular membrane-bounded organelle;extracellular organelle;extracellular region part;extracellular vesicular exosome;membrane-bounded organelle;membrane-bounded vesicle;organelle;vesicle		AACTTT_UNKNOWN;ATF2_UP.V1_DN;BROWN_MYELOID_CELL_DEVELOPMENT_UP;CHANG_IMMORTALIZED_BY_HPV31_UP;CHARAFE_BREAST_CANCER_BASAL_VS_MESENCHYMAL_DN;CHARAFE_BREAST_CANCER_LUMINAL_VS_MESENCHYMAL_DN;CHEMNITZ_RESPONSE_TO_PROSTAGLANDIN_E2_DN;chr5q14;DAIRKEE_TERT_TARGETS_DN;DOUGLAS_BMI1_TARGETS_UP;DUNNE_TARGETS_OF_AML1_MTG8_FUSION_DN;FUJII_YBX1_TARGETS_UP;GGGYGTGNY_UNKNOWN;GSE15215_CD2_POS_VS_NEG_PDC_UP;GSE335…	3D-structure;Alternativesplicing;Calcium;Celladhesion;Completeproteome;Developmentalprotein;Disulfidebond;EGF-likedomain;Glycoprotein;Metal-binding;Referenceproteome;Repeat;Secreted;Signal	22.4626	21.9388	22.1581	20.1581	19.542	20.0559	+	3.1293	0.0255346	2.26783	1.8234
P02679	P02679	FIBG_HUMAN	FGG	Fibrinogen gamma chain		4	biological adhesion;biological regulation;blood coagulation;cell activation;cell adhesion;cell-cell adhesion;cell-matrix adhesion;cell-substrate adhesion;cellular component assembly;cellular component assembly at cellular level;cellular component organization;cellular component organization at cellular level;cellular component organization or biogenesis;cellular component organization or biogenes…	binding;cation binding;cell adhesion molecule binding;ion binding;metal ion binding;protein binding;receptor binding;structural molecule activity	blood microparticle;cell cortex;cell part;cell surface;cytoplasmic membrane-bounded vesicle;cytoplasmic membrane-bounded vesicle lumen;cytoplasmic part;cytoplasmic vesicle;cytoplasmic vesicle part;external side of plasma membrane;extracellular membrane-bounded organelle;extracellular organelle;extracellular region;extracellular region part;extracellular space;extracellular vesicular exosome;fibri…	Complement and coagulation cascades;Staphylococcus aureus infection	ABBUD_LIF_SIGNALING_1_UP;ALONSO_METASTASIS_EMT_UP;ALONSO_METASTASIS_UP;BIOCARTA_AMI_PATHWAY;BIOCARTA_EXTRINSIC_PATHWAY;BIOCARTA_FIBRINOLYSIS_PATHWAY;BIOCARTA_INTRINSIC_PATHWAY;BRUECKNER_TARGETS_OF_MIRLET7A3_UP;CAIRO_LIVER_DEVELOPMENT_DN;CAR_HPX;chr4q28;CREIGHTON_ENDOCRINE_THERAPY_RESISTANCE_4;DAUER_STAT3_TARGETS_UP;EGFR_UP.V1_UP;EXTRACELLULAR_REGION;EXTRACELLULAR_REGION_PART;EXTRACELLULAR_SPACE;F…	3D-structure;Alternativesplicing;Bloodcoagulation;Calcium;Coiledcoil;Completeproteome;Directproteinsequencing;Diseasemutation;Disulfidebond;Glycoprotein;Hemostasis;Isopeptidebond;Metal-binding;Polymorphism;Referenceproteome;Secreted;Signal;Sulfation	22.0088	22.7369	23.3778	20.6628	19.5002	21.1581	+	1.64097	0.0374152	2.26748	1.39048
Q6TFL4	Q6TFL4	KLH24_HUMAN	KLHL24	Kelch-like protein 24		6	biological regulation;regulation of biological process;regulation of cellular process;regulation of kainate selective glutamate receptor activity;regulation of molecular function;regulation of receptor activity;regulation of response to stimulus;regulation of signal transduction;regulation of signaling		axon;cell part;cell projection;cytoplasm;intracellular part;neuron projection;perikaryon		AAAGACA,MIR-511;ACTAYRNNNCCCR_UNKNOWN;ATGTTAA,MIR-302C;BASAKI_YBX1_TARGETS_DN;BOQUEST_STEM_CELL_CULTURED_VS_FRESH_UP;BUYTAERT_PHOTODYNAMIC_THERAPY_STRESS_UP;CAGGTG_V$E12_Q6;CHANG_CORE_SERUM_RESPONSE_DN;chr3q27;CTCAGGG,MIR-125B,MIR-125A;CTTTGT_V$LEF1_Q2;DELACROIX_RARG_BOUND_MEF;DOUGLAS_BMI1_TARGETS_DN;DUTERTRE_ESTRADIOL_RESPONSE_24HR_DN;DUTERTRE_ESTRADIOL_RESPONSE_6HR_DN;ELVIDGE_HYPOXIA_BY_DMOG_UP…	Alternativesplicing;Cellprojection;Completeproteome;Cytoplasm;Kelchrepeat;Referenceproteome;Repeat	21.417	20.7876	21.2125	19.296	17.7542	19.571	+	1.72157	0.0339255	2.26529	1.42024
Q8IWR0	Q8IWR0	Z3H7A_HUMAN	ZC3H7A	Zinc finger CCCH domain-containing protein 7A		2		binding;cation binding;ion binding;metal ion binding	cell part;intracellular membrane-bounded organelle;intracellular organelle;intracellular part;membrane-bounded organelle;nucleus;organelle		AAAGGAT,MIR-501;ACCATTT,MIR-522;ATGCTGG,MIR-338;BUYTAERT_PHOTODYNAMIC_THERAPY_STRESS_UP;chr16p13;FOSTER_TOLERANT_MACROPHAGE_DN;GRAESSMANN_APOPTOSIS_BY_DOXORUBICIN_DN;GRAESSMANN_RESPONSE_TO_MC_AND_DOXORUBICIN_DN;GSE11864_UNTREATED_VS_CSF1_IFNG_IN_MAC_UP;GSE11864_UNTREATED_VS_CSF1_IFNG_PAM3CYS_IN_MAC_UP;GSE11864_UNTREATED_VS_CSF1_PAM3CYS_IN_MAC_UP;GSE11924_TFH_VS_TH2_CD4_TCELL_UP;GSE14308_INDUCED_V…	3D-structure;Alternativesplicing;Coiledcoil;Completeproteome;Metal-binding;Nucleus;Phosphoprotein;Polymorphism;Referenceproteome;Repeat;TPRrepeat;Zinc;Zinc-finger	20.9459	20.8191	20.7876	18.8535	17.7538	19.1616	+	2.20342	0.0265439	2.26121	1.58127
Q15262	Q15262	PTPRK_HUMAN	PTPRK	Receptor-type tyrosine-protein phosphatase kappa		20	biological adhesion;biological regulation;cell adhesion;cell junction assembly;cell junction organization;cell migration;cell motility;cell surface receptor linked signaling pathway;cell-substrate junction assembly;cellular component assembly;cellular component assembly at cellular level;cellular component movement;cellular component organization;cellular component organization at cellular level;…	beta-catenin binding;binding;catalytic activity;enzyme binding;gamma-catenin binding;hydrolase activity;hydrolase activity, acting on ester bonds;kinase binding;molecular transducer activity;phosphatase activity;phosphoprotein phosphatase activity;phosphoric ester hydrolase activity;protein binding;protein kinase binding;protein tyrosine phosphatase activity;receptor activity;signal transducer ac…	adherens junction;anchoring junction;axon;cell body;cell junction;cell part;cell projection;cell surface;cell-cell junction;cilium;dendrite;integral to membrane;integral to plasma membrane;intrinsic to membrane;intrinsic to plasma membrane;leading edge membrane;membrane part;neuron projection;neuronal cell body;nonmotile primary cilium;photoreceptor outer segment;plasma membrane part;primary cili…		AACTTT_UNKNOWN;AZARE_NEOPLASTIC_TRANSFORMATION_BY_STAT3_DN;BECKER_TAMOXIFEN_RESISTANCE_DN;BHAT_ESR1_TARGETS_NOT_VIA_AKT1_DN;BLALOCK_ALZHEIMERS_DISEASE_UP;BRUINS_UVC_RESPONSE_LATE;CAGGTG_V$E12_Q6;CHEMNITZ_RESPONSE_TO_PROSTAGLANDIN_E2_DN;chr6q22;CROMER_METASTASIS_UP;DACOSTA_UV_RESPONSE_VIA_ERCC3_COMMON_DN;DACOSTA_UV_RESPONSE_VIA_ERCC3_DN;DUTERTRE_ESTRADIOL_RESPONSE_24HR_DN;GCANCTGNY_V$MYOD_Q6;GCTNW…	3D-structure;Alternativesplicing;Celljunction;Cellmembrane;Completeproteome;Disulfidebond;Glycoprotein;Hydrolase;Immunoglobulindomain;Membrane;Proteinphosphatase;Receptor;Referenceproteome;Repeat;Signal;Transmembrane;Transmembranehelix	22.4751	21.3962	21.9566	20.0426	18.9776	20.0426	+	2.05504	0.0283321	2.25502	1.53165
P51809	P51809	VAMP7_HUMAN	VAMP7	Vesicle-associated membrane protein 7		3	acylglycerol transport;calcium ion-dependent exocytosis;cell activation;cell activation involved in immune response;cellular component assembly;cellular component assembly at cellular level;cellular component organization;cellular component organization at cellular level;cellular component organization or biogenesis;cellular component organization or biogenesis at cellular level;cellular macromol…	binding;protein binding;SNAP receptor activity;SNARE binding	apical part of cell;azurophil granule membrane;cell junction;cell part;cell projection;cell surface;cytoplasm;cytoplasmic membrane-bounded vesicle;cytoplasmic part;cytoplasmic vesicle;cytoplasmic vesicle membrane;cytoplasmic vesicle part;endocytic vesicle;endocytic vesicle membrane;endoplasmic reticulum membrane;endoplasmic reticulum part;endosomal part;endosome membrane;extracellular membrane-bo…	SNARE interactions in vesicular transport	ACEVEDO_LIVER_CANCER_UP;ACEVEDO_LIVER_TUMOR_VS_NORMAL_ADJACENT_TISSUE_UP;BLALOCK_ALZHEIMERS_DISEASE_DN;BORCZUK_MALIGNANT_MESOTHELIOMA_UP;BRUINS_UVC_RESPONSE_LATE;CHANGOLKAR_H2AFY_TARGETS_DN;chrxq28;CUI_TCF21_TARGETS_2_DN;DIAZ_CHRONIC_MEYLOGENOUS_LEUKEMIA_UP;GCM_MSN;GCM_RAF1;GOLDRATH_ANTIGEN_RESPONSE;GSE11924_TFH_VS_TH2_CD4_TCELL_DN;GSE13411_IGM_VS_SWITCHED_MEMORY_BCELL_DN;GSE13493_CD4INTCD8POS_VS…	3D-structure;Acetylation;Alternativesplicing;Celljunction;Coiledcoil;Completeproteome;Cytoplasmicvesicle;Directproteinsequencing;Endoplasmicreticulum;Endosome;Exocytosis;Golgiapparatus;Lysosome;Membrane;Phosphoprotein;Proteintransport;Referenceproteome;Signal-anchor;Synapse;Synaptosome;Transmembrane;Transmembranehelix;Transport	19.9882	18.92	19.4323	17.7638	16.7338	17.1453	+	2.18429	0.0268819	2.23252	1.56141
Q8WWG9	Q8WWG9	KCNE4_HUMAN	KCNE4	Potassium voltage-gated channel subfamily E member 4		2		cation channel activity;cation transmembrane transporter activity;channel activity;gated channel activity;ion channel activity;ion transmembrane transporter activity;passive transmembrane transporter activity;potassium channel activity;substrate-specific channel activity;substrate-specific transmembrane transporter activity;substrate-specific transporter activity;transmembrane transporter activit…	apical plasma membrane;cell part;integral to membrane;intrinsic to membrane;membrane part;plasma membrane part		ACTAYRNNNCCCR_UNKNOWN;CACGTG_V$MYC_Q2;CAGCTG_V$AP4_Q5;CGTSACG_V$PAX3_B;chr2q36;CREIGHTON_ENDOCRINE_THERAPY_RESISTANCE_3;CTGCAGY_UNKNOWN;CTTTGT_V$LEF1_Q2;DOANE_BREAST_CANCER_ESR1_UP;GGGAGGRR_V$MAZ_Q6;GSE17974_IL4_AND_ANTI_IL12_VS_UNTREATED_72H_ACT_CD4_TCELL_DN;GSE29618_PRE_VS_DAY7_FLU_VACCINE_MONOCYTE_UP;GSE29618_PRE_VS_DAY7_POST_TIV_FLU_VACCINE_MONOCYTE_UP;GSE32423_IL7_VS_IL7_IL4_NAIVE_CD8_TCELL_…	Completeproteome;Glycoprotein;Ionchannel;Iontransport;Membrane;Polymorphism;Potassium;Potassiumchannel;Potassiumtransport;Referenceproteome;Transmembrane;Transmembranehelix;Transport;Voltage-gatedchannel	23.1658	22.3805	22.4701	21.2302	18.9485	21.1581		1.32133	0.0534769	2.22652	1.24463
P21912	P21912	SDHB_HUMAN	SDHB	Succinate dehydrogenase [ubiquinone] iron-sulfur subunit, mitochondrial		2	acetyl-CoA catabolic process;acetyl-CoA metabolic process;aerobic respiration;carboxylic acid metabolic process;catabolic process;cellular catabolic process;cellular ketone metabolic process;cellular metabolic process;cellular process;cellular respiration;coenzyme catabolic process;coenzyme metabolic process;cofactor catabolic process;cofactor metabolic process;dicarboxylic acid metabolic process…	2 iron, 2 sulfur cluster binding;3 iron, 4 sulfur cluster binding;4 iron, 4 sulfur cluster binding;binding;catalytic activity;cation binding;cofactor binding;electron carrier activity;ion binding;iron-sulfur cluster binding;metal cluster binding;metal ion binding;oxidoreductase activity;oxidoreductase activity, acting on the CH-CH group of donors;oxidoreductase activity, acting on the CH-CH group…	cell part;cytoplasmic part;extracellular membrane-bounded organelle;extracellular organelle;extracellular region part;extracellular vesicular exosome;fumarate reductase complex;intracellular membrane-bounded organelle;intracellular organelle;intracellular organelle part;intracellular part;macromolecular complex;membrane;membrane part;membrane-bounded organelle;membrane-bounded vesicle;mitochondri…	Alzheimer's disease;Citrate cycle (TCA cycle);Huntington's disease;Oxidative phosphorylation;Parkinson's disease	ACEVEDO_LIVER_CANCER_DN;ACEVEDO_NORMAL_TISSUE_ADJACENT_TO_LIVER_TUMOR_DN;AEROBIC_RESPIRATION;BIOCARTA_ETC_PATHWAY;BLALOCK_ALZHEIMERS_DISEASE_DN;BORCZUK_MALIGNANT_MESOTHELIOMA_UP;BOYAULT_LIVER_CANCER_SUBCLASS_G1_DN;BURTON_ADIPOGENESIS_6;CAIRO_HEPATOBLASTOMA_DN;CARBOHYDRATE_METABOLIC_PROCESS;CATABOLIC_PROCESS;CELLULAR_CARBOHYDRATE_METABOLIC_PROCESS;CELLULAR_CATABOLIC_PROCESS;CELLULAR_RESPIRATION;CE…	2Fe-2S;3Fe-4S;4Fe-4S;Acetylation;Completeproteome;Diseasemutation;Electrontransport;Iron;Iron-sulfur;Membrane;Metal-binding;Mitochondrion;Mitochondrioninnermembrane;Oxidoreductase;Polymorphism;Referenceproteome;Transitpeptide;Transport;Tricarboxylicacidcycle	19.7452	19.9459	19.4314	17.7596	17.8353	16.8561	+	2.5101	0.023907	2.22388	1.64933
Q9NX47	Q9NX47	MARH5_HUMAN	2023-03-05	E3 ubiquitin-protein ligase MARCH5		3	biological regulation;cellular localization;cellular macromolecule localization;cellular macromolecule metabolic process;cellular metabolic process;cellular process;cellular protein localization;cellular protein metabolic process;localization;macromolecule localization;macromolecule metabolic process;macromolecule modification;metabolic process;negative regulation of biological process;negative r…	acid-amino acid ligase activity;binding;catalytic activity;cation binding;enzyme binding;GTPase binding;ion binding;ligase activity;ligase activity, forming carbon-nitrogen bonds;metal ion binding;protein binding;small conjugating protein ligase activity;transition metal ion binding;ubiquitin-protein ligase activity;zinc ion binding	cell part;cytoplasmic part;endoplasmic reticulum;endoplasmic reticulum membrane;endoplasmic reticulum part;integral to membrane;intracellular membrane-bounded organelle;intracellular organelle;intracellular organelle part;intracellular part;intrinsic to membrane;membrane;membrane part;membrane-bounded organelle;mitochondrial membrane;mitochondrial outer membrane;mitochondrial part;organelle;organ…		AAAYWAACM_V$HFH4_01;ACTAYRNNNCCCR_UNKNOWN;ACTGCCT,MIR-34B;CACTGCC,MIR-34A,MIR-34C,MIR-449;CAGCTG_V$AP4_Q5;CAGGTG_V$E12_Q6;CAIRO_LIVER_DEVELOPMENT_DN;chr10q23;FOSTER_TOLERANT_MACROPHAGE_DN;FOSTER_TOLERANT_MACROPHAGE_UP;GATTGGY_V$NFY_Q6_01;GCAAAAA,MIR-129;GRAESSMANN_APOPTOSIS_BY_SERUM_DEPRIVATION_UP;GSE10239_MEMORY_VS_DAY4.5_EFF_CD8_TCELL_DN;GSE10239_MEMORY_VS_KLRG1HIGH_EFF_CD8_TCELL_DN;GSE10239_ME…	Completeproteome;Endoplasmicreticulum;Ligase;Membrane;Metal-binding;Mitochondrion;Mitochondrionoutermembrane;Referenceproteome;Transmembrane;Transmembranehelix;Ublconjugation;Ublconjugationpathway;Zinc;Zinc-finger	20.0821	19.3796	19.8029	19.2723	13.9115	19.4104		0.538602	0.116416	2.22343	0.787929
P82663	P82663	RT25_HUMAN	MRPS25	28S ribosomal protein S25, mitochondrial		3	biosynthetic process;cellular biosynthetic process;cellular component disassembly;cellular component disassembly at cellular level;cellular component organization;cellular component organization at cellular level;cellular component organization or biogenesis;cellular component organization or biogenesis at cellular level;cellular macromolecular complex disassembly;cellular macromolecular complex …		cell part;cytoplasmic part;intracellular membrane-bounded organelle;intracellular non-membrane-bounded organelle;intracellular organelle;intracellular organelle part;intracellular part;macromolecular complex;membrane;membrane-bounded organelle;mitochondrial inner membrane;mitochondrial membrane;mitochondrial part;mitochondrion;non-membrane-bounded organelle;organelle;organelle inner membrane;orga…		AGCACTT,MIR-93,MIR-302A,MIR-302B,MIR-302C,MIR-302D,MIR-372,MIR-373,MIR-520E,MIR-520A,MIR-526B,MIR-520B,MIR-520C,MIR-520D;BERENJENO_TRANSFORMED_BY_RHOA_UP;CAATGCA,MIR-33;CAGCACT,MIR-512-3P;CAGCTTT,MIR-320;chr3p25;CREIGHTON_ENDOCRINE_THERAPY_RESISTANCE_1;EHLERS_ANEUPLOIDY_UP;GOLDRATH_HOMEOSTATIC_PROLIFERATION;GRAESSMANN_APOPTOSIS_BY_DOXORUBICIN_UP;GSE13306_TREG_VS_TCONV_DN;GSE13485_DAY3_VS_DAY7_YF1…	Alternativesplicing;Completeproteome;Mitochondrion;Referenceproteome;Ribonucleoprotein;Ribosomalprotein	19.4316	19.4578	19.0477	15.5298	17.4178	18.3249		1.25065	0.0565996	2.22152	1.21138
Q8WVV4	Q8WVV4	POF1B_HUMAN	POF1B	Protein POF1B		4			cell junction;cell-cell junction;occluding junction;tight junction		AFFAR_YY1_TARGETS_DN;chrxq21;FOSTER_KDM1A_TARGETS_UP;FUJII_YBX1_TARGETS_UP;GGGYGTGNY_UNKNOWN;GOZGIT_ESR1_TARGETS_DN;GSE10325_BCELL_VS_LUPUS_BCELL_UP;GSE17721_CPG_VS_GARDIQUIMOD_12H_BMDM_UP;GSE17721_CPG_VS_GARDIQUIMOD_2H_BMDM_DN;GSE17721_LPS_VS_CPG_12H_BMDM_DN;GSE17721_LPS_VS_CPG_2H_BMDM_UP;GSE17721_LPS_VS_PAM3CSK4_12H_BMDM_DN;GSE17721_PAM3CSK4_VS_CPG_1H_BMDM_UP;GSE17721_PAM3CSK4_VS_CPG_2H_BMDM_UP…	3D-structure;Actin-binding;Alternativesplicing;Celljunction;Coiledcoil;Completeproteome;Diseasemutation;Polymorphism;Prematureovarianfailure;Referenceproteome;Tightjunction	21.2419	20.9459	20.343	20.4676	14.0849	21.3321		0.408833	0.1691	2.2154	0.671217
Q15904	Q15904	VAS1_HUMAN	ATP6AP1	V-type proton ATPase subunit S1		2	ATP hydrolysis coupled proton transport;biological regulation;cation homeostasis;cation transport;cell surface receptor linked signaling pathway;cellular cation homeostasis;cellular chemical homeostasis;cellular homeostasis;cellular ion homeostasis;cellular iron ion homeostasis;cellular metal ion homeostasis;cellular process;cellular response to chemical stimulus;cellular response to endogenous s…	active transmembrane transporter activity;adenyl nucleotide binding;adenyl ribonucleotide binding;ATP binding;ATPase activity;ATPase activity, coupled;ATPase activity, coupled to movement of substances;ATPase activity, coupled to transmembrane movement of ions;ATPase activity, coupled to transmembrane movement of substances;binding;catalytic activity;cation transmembrane transporter activity;cati…	cell part;cytoplasmic part;endosomal part;endosome membrane;extracellular membrane-bounded organelle;extracellular organelle;extracellular region part;extracellular vesicular exosome;integral to membrane;intracellular organelle part;intracellular part;intrinsic to membrane;macromolecular complex;membrane;membrane part;membrane-bounded organelle;membrane-bounded vesicle;organelle;organelle membran…	Epithelial cell signaling in Helicobacter pylori infection;ko05152;Lysosome;Oxidative phosphorylation;Phagosome;Rheumatoid arthritis;Vibrio cholerae infection	APRELIKOVA_BRCA1_TARGETS;BLALOCK_ALZHEIMERS_DISEASE_DN;CAIRO_HEPATOBLASTOMA_CLASSES_UP;CATION_TRANSPORT;CHARAFE_BREAST_CANCER_LUMINAL_VS_BASAL_UP;CHARAFE_BREAST_CANCER_LUMINAL_VS_MESENCHYMAL_UP;chrxq28;CREIGHTON_AKT1_SIGNALING_VIA_MTOR_DN;ESTABLISHMENT_OF_LOCALIZATION;GGGCGGR_V$SP1_Q6;GRUETZMANN_PANCREATIC_CANCER_UP;GSE13411_IGM_VS_SWITCHED_MEMORY_BCELL_DN;GSE14308_TH2_VS_TH1_UP;GSE14769_40MIN_VS…	ATP-binding;Completeproteome;Glycoprotein;Hydrogeniontransport;Iontransport;Membrane;Nucleotide-binding;Referenceproteome;Signal;Transmembrane;Transmembranehelix;Transport;Vacuole	17.999	18.6318	17.8163	16.4888	16.1208	15.2014	+	2.08031	0.0289437	2.21204	1.51962
Q460N5	Q460N5	PAR14_HUMAN	PARP14	Protein mono-ADP-ribosyltransferase PARP14		27	biological regulation;biosynthetic process;cellular biosynthetic process;cellular macromolecule biosynthetic process;cellular macromolecule metabolic process;cellular metabolic process;cellular nitrogen compound metabolic process;cellular process;macromolecule biosynthetic process;macromolecule metabolic process;metabolic process;nitrogen compound metabolic process;nucleic acid metabolic process;…	catalytic activity;NAD+ ADP-ribosyltransferase activity;transferase activity;transferase activity, transferring glycosyl groups;transferase activity, transferring pentosyl groups	cell part;cytoplasm;intracellular membrane-bounded organelle;intracellular organelle;intracellular part;membrane;membrane-bounded organelle;nucleus;organelle;plasma membrane		CHANG_CORE_SERUM_RESPONSE_DN;chr3q21;CTCAGGG,MIR-125B,MIR-125A;CUI_TCF21_TARGETS_2_DN;DUTERTRE_ESTRADIOL_RESPONSE_24HR_DN;FOSTER_TOLERANT_MACROPHAGE_DN;GRAESSMANN_RESPONSE_TO_MC_AND_SERUM_DEPRIVATION_UP;GSE10094_LCMV_VS_LISTERIA_IND_EFF_CD4_TCELL_UP;GSE10239_NAIVE_VS_MEMORY_CD8_TCELL_UP;GSE12366_NAIVE_VS_MEMORY_BCELL_UP;GSE12366_PLASMA_CELL_VS_NAIVE_BCELL_DN;GSE13485_CTRL_VS_DAY3_YF17D_VACCINE_PB…	3D-structure;Alternativesplicing;Completeproteome;Cytoplasm;Glycosyltransferase;NAD;Nucleus;Phosphoprotein;Referenceproteome;Repeat;Transcription;Transcriptionregulation;Transferase	21.5404	20.6453	21.9061	19.5476	18.0239	19.9459	+	1.46294	0.0463092	2.19143	1.29273
Q9H4G4	Q9H4G4	GAPR1_HUMAN	GLIPR2	Golgi-associated plant pathogenesis-related protein 1		2	biological regulation;positive regulation of biological process;positive regulation of cell communication;positive regulation of cell development;positive regulation of cell differentiation;positive regulation of cell migration;positive regulation of cell morphogenesis involved in differentiation;positive regulation of cell motility;positive regulation of cellular component movement;positive regu…	binding;identical protein binding;protein binding;protein dimerization activity;protein homodimerization activity	cell part;cytoplasmic part;extracellular membrane-bounded organelle;extracellular organelle;extracellular region part;extracellular vesicular exosome;Golgi apparatus part;Golgi membrane;intracellular organelle part;intracellular part;membrane;membrane-bounded organelle;membrane-bounded vesicle;organelle;organelle membrane;organelle part;vesicle		AGGAAGC,MIR-516-3P;BENPORATH_EED_TARGETS;BENPORATH_ES_WITH_H3K27ME3;BENPORATH_NANOG_TARGETS;BROWN_MYELOID_CELL_DEVELOPMENT_UP;BRUINS_UVC_RESPONSE_VIA_TP53_GROUP_A;CAHOY_ASTROGLIAL;CHARAFE_BREAST_CANCER_LUMINAL_VS_MESENCHYMAL_DN;chr9p12;CREIGHTON_ENDOCRINE_THERAPY_RESISTANCE_2;CRX_DN.V1_DN;CTTTGT_V$LEF1_Q2;DAIRKEE_TERT_TARGETS_DN;DODD_NASOPHARYNGEAL_CARCINOMA_UP;DUTERTRE_ESTRADIOL_RESPONSE_24HR_DN…	3D-structure;Coiledcoil;Completeproteome;Directproteinsequencing;Golgiapparatus;Lipoprotein;Membrane;Myristate;Referenceproteome	17.1722	16.5716	15.9499	14.5202	14.1531	14.4822	+	2.3747	0.0269957	2.17943	1.58896
Q99758	Q99758	ABCA3_HUMAN	ABCA3	ATP-binding cassette sub-family A member 3		10	cellular process;establishment of localization;lipid transport;organic substance transport;response to chemical stimulus;response to drug;response to stimulus;transmembrane transport;transport	active transmembrane transporter activity;adenyl nucleotide binding;adenyl ribonucleotide binding;ATP binding;ATPase activity;ATPase activity, coupled;ATPase activity, coupled to movement of substances;ATPase activity, coupled to transmembrane movement of substances;binding;catalytic activity;hydrolase activity;hydrolase activity, acting on acid anhydrides;hydrolase activity, acting on acid anhyd…	cell part;extracellular region part;extracellular space;integral to membrane;intrinsic to membrane;membrane;membrane part;plasma membrane	ABC transporters	ACTIVE_TRANSMEMBRANE_TRANSPORTER_ACTIVITY;ADENYL_NUCLEOTIDE_BINDING;ADENYL_RIBONUCLEOTIDE_BINDING;AFFAR_YY1_TARGETS_UP;ALFANO_MYC_TARGETS;ATP_BINDING;ATPASE_ACTIVITY;ATPASE_ACTIVITY_COUPLED;ATPASE_ACTIVITY_COUPLED_TO_MOVEMENT_OF_SUBSTANCES;BERTUCCI_MEDULLARY_VS_DUCTAL_BREAST_CANCER_UP;CELL_FRACTION;CHARAFE_BREAST_CANCER_LUMINAL_VS_BASAL_UP;chr16p13;CHYLA_CBFA2T3_TARGETS_DN;CYTOPLASM;CYTOPLASMIC_M…	Alternativesplicing;ATP-binding;Completeproteome;Diseasemutation;Membrane;Nucleotide-binding;Polymorphism;Referenceproteome;Repeat;Transmembrane;Transmembranehelix;Transport	20.0691	19.3198	19.8815	18.0266	16.7754	18.0454	+	1.96269	0.0330224	2.14097	1.44982
Q8N465	Q8N465	D2HDH_HUMAN	D2HGDH	D-2-hydroxyglutarate dehydrogenase, mitochondrial		2	2-oxoglutarate metabolic process;carboxylic acid metabolic process;cellular ketone metabolic process;cellular macromolecule metabolic process;cellular metabolic process;cellular process;cellular protein metabolic process;dicarboxylic acid metabolic process;macromolecule metabolic process;metabolic process;organic acid metabolic process;oxoacid metabolic process;primary metabolic process;protein m…	(R)-2-hydroxyglutarate dehydrogenase activity;binding;catalytic activity;coenzyme binding;cofactor binding;flavin adenine dinucleotide binding;oxidoreductase activity;oxidoreductase activity, acting on CH-OH group of donors;oxidoreductase activity, acting on the CH-OH group of donors, NAD or NADP as acceptor;UDP-N-acetylmuramate dehydrogenase activity	cell part;cytoplasmic part;intracellular membrane-bounded organelle;intracellular organelle;intracellular organelle lumen;intracellular organelle part;intracellular part;membrane-bounded organelle;membrane-enclosed lumen;mitochondrial matrix;mitochondrial part;mitochondrion;organelle;organelle lumen;organelle part		BREDEMEYER_RAG_SIGNALING_VIA_ATM_NOT_VIA_NFKB_DN;CADWELL_ATG16L1_TARGETS_DN;CELLULAR_MACROMOLECULE_METABOLIC_PROCESS;CELLULAR_PROTEIN_METABOLIC_PROCESS;chr2p25;chr2q37;CYTOPLASM;CYTOPLASMIC_PART;DAIRKEE_TERT_TARGETS_UP;GRAESSMANN_APOPTOSIS_BY_DOXORUBICIN_DN;GRAESSMANN_RESPONSE_TO_MC_AND_DOXORUBICIN_DN;GSE13306_RA_VS_UNTREATED_TREG_UP;GSE13493_CD4INTCD8POS_VS_CD8POS_THYMOCYTE_DN;GSE17721_12H_VS_24…	Alternativesplicing;Completeproteome;Diseasemutation;FAD;Flavoprotein;Mitochondrion;Oxidoreductase;Polymorphism;Referenceproteome;Transitpeptide	19.1613	18.7273	14.8169	15.4689	16.8134	14.0098		0.597299	0.106888	2.13782	0.821852
Q9NW15	Q9NW15	ANO10_HUMAN	ANO10	Anoctamin-10		2	anion transport;cation transport;cellular process;chloride transport;establishment of localization;inorganic anion transport;ion transmembrane transport;ion transport;transmembrane transport;transport	anion channel activity;anion transmembrane transporter activity;calcium activated cation channel activity;cation channel activity;cation transmembrane transporter activity;channel activity;chloride channel activity;gated channel activity;intracellular calcium activated chloride channel activity;ion channel activity;ion gated channel activity;ion transmembrane transporter activity;passive transmem…	cell part;integral to membrane;intracellular;intrinsic to membrane;membrane;membrane part;plasma membrane		BIDUS_METASTASIS_DN;chr3p22;GRAESSMANN_APOPTOSIS_BY_SERUM_DEPRIVATION_DN;GSE14308_TH1_VS_NAIVE_CD4_TCELL_UP;GSE15659_NAIVE_VS_PTPRC_NEG_CD4_TCELL_UP;GSE17580_TREG_VS_TEFF_DN;GSE17721_CTRL_VS_CPG_2H_BMDM_DN;GSE17721_POLYIC_VS_GARDIQUIMOD_12H_BMDM_UP;GSE20151_CTRL_VS_FUSOBACT_NUCLEATUM_NEUTROPHIL_DN;GSE27786_LIN_NEG_VS_CD4_TCELL_DN;GSE27786_LSK_VS_CD8_TCELL_DN;GSE3982_BASOPHIL_VS_TH1_DN;GSE3982_BCE…	Alternativesplicing;Cellmembrane;Completeproteome;Diseasemutation;Membrane;Neurodegeneration;Polymorphism;Referenceproteome;Transmembrane;Transmembranehelix	13.4299	21.4874	14.8424	14.9806	13.8463	14.5534		0.352689	0.207021	2.12649	0.606526
Q9H8K7	Q9H8K7	CJ088_HUMAN	C10orf88	Uncharacterized protein C10orf88		2						Completeproteome;Referenceproteome	18.5217	16.4523	16.6317	15.7641	13.0751	16.3874		0.811236	0.0843358	2.12632	0.960904
Q8IXQ6	Q8IXQ6	PARP9_HUMAN	PARP9	Protein mono-ADP-ribosyltransferase PARP9		10	biological regulation;cell migration;cell motility;cellular component movement;cellular macromolecule metabolic process;cellular metabolic process;cellular nitrogen compound metabolic process;cellular process;cellular response to stimulus;cellular response to stress;DNA metabolic process;DNA repair;double-strand break repair;locomotion;macromolecule metabolic process;metabolic process;nitrogen co…	catalytic activity;NAD+ ADP-ribosyltransferase activity;transferase activity;transferase activity, transferring glycosyl groups;transferase activity, transferring pentosyl groups	cell part;cytoplasm;cytoplasmic part;cytosol;intracellular membrane-bounded organelle;intracellular organelle;intracellular part;membrane;membrane-bounded organelle;nucleus;organelle		CELL_MIGRATION;CHICAS_RB1_TARGETS_CONFLUENT;chr3q13;DURAND_STROMA_MAX_UP;DUTERTRE_ESTRADIOL_RESPONSE_24HR_DN;DUTERTRE_ESTRADIOL_RESPONSE_6HR_DN;FURUKAWA_DUSP6_TARGETS_PCI35_UP;GABRIELY_MIR21_TARGETS;GRAESSMANN_APOPTOSIS_BY_SERUM_DEPRIVATION_UP;GRAESSMANN_RESPONSE_TO_MC_AND_SERUM_DEPRIVATION_UP;GSE10239_NAIVE_VS_MEMORY_CD8_TCELL_UP;GSE11864_CSF1_IFNG_VS_CSF1_PAM3CYS_IN_MAC_UP;GSE11864_CSF1_PAM3CYS…	3D-structure;Alternativesplicing;Completeproteome;Cytoplasm;DNAdamage;DNArepair;NAD;Nucleus;Polymorphism;Referenceproteome;Repeat;Transferase	21.1015	20.4874	21.3484	18.9413	18.3795	19.2541	+	2.37336	0.0271562	2.12081	1.55722
Q13501	Q13501	SQSTM_HUMAN	SQSTM1	Sequestosome-1		14	autophagy;biological regulation;catabolic process;cell communication;cell differentiation;cell surface receptor linked signaling pathway;cellular catabolic process;cellular component assembly;cellular component organization;cellular component organization or biogenesis;cellular developmental process;cellular macromolecule catabolic process;cellular macromolecule metabolic process;cellular metabol…	binding;catalytic activity;cation binding;enzyme binding;identical protein binding;ion binding;kinase activity;kinase binding;metal ion binding;phosphotransferase activity, alcohol group as acceptor;protein binding;protein domain specific binding;protein kinase activity;protein kinase binding;protein kinase C binding;protein serine/threonine kinase activity;receptor binding;receptor tyrosine kina…	aggresome;autophagic vacuole;cell part;cytoplasm;cytoplasmic mRNA processing body;cytoplasmic part;cytoplasmic vesicle;cytosol;endoplasmic reticulum;endosome;extracellular membrane-bounded organelle;extracellular organelle;extracellular region part;extracellular vesicular exosome;inclusion body;intracellular membrane-bounded organelle;intracellular non-membrane-bounded organelle;intracellular org…	Osteoclast differentiation	ACEVEDO_LIVER_CANCER_WITH_H3K9ME3_DN;ASTIER_INTEGRIN_SIGNALING;BENPORATH_MYC_MAX_TARGETS;BENPORATH_MYC_TARGETS_WITH_EBOX;BERENJENO_TRANSFORMED_BY_RHOA_DN;BERENJENO_TRANSFORMED_BY_RHOA_REVERSIBLY_UP;BIOPOLYMER_CATABOLIC_PROCESS;BIOPOLYMER_METABOLIC_PROCESS;BLUM_RESPONSE_TO_SALIRASIB_UP;BRUINS_UVC_RESPONSE_LATE;BRUINS_UVC_RESPONSE_VIA_TP53_GROUP_B;BRUNO_HEMATOPOIESIS;BUYTAERT_PHOTODYNAMIC_THERAPY_S…	3D-structure;Acetylation;Alternativesplicing;Apoptosis;Autophagy;Completeproteome;Cytoplasm;Cytoplasmicvesicle;Differentiation;Directproteinsequencing;Diseasemutation;Endoplasmicreticulum;Endosome;Immunity;Lysosome;Metal-binding;Nucleus;Phosphoprotein;Polymorphism;Referenceproteome;Zinc;Zinc-finger	24.6918	24.1719	24.1488	22.4923	21.7995	22.3778	+	2.79353	0.0241315	2.1143	1.6541
Q8IY81	Q8IY81	SPB1_HUMAN	FTSJ3	pre-rRNA 2'-O-ribose RNA methyltransferase FTSJ3		10	cellular macromolecule metabolic process;cellular metabolic process;cellular nitrogen compound metabolic process;cellular process;enzyme-directed rRNA 2'-O-methylation;macromolecule metabolic process;macromolecule methylation;macromolecule modification;metabolic process;methylation;ncRNA metabolic process;ncRNA processing;nitrogen compound metabolic process;nucleic acid metabolic process;nucleoba…	catalytic activity;methyltransferase activity;RNA methyltransferase activity;rRNA methyltransferase activity;S-adenosylmethionine-dependent methyltransferase activity;transferase activity;transferase activity, transferring one-carbon groups	cell part;intracellular membrane-bounded organelle;intracellular non-membrane-bounded organelle;intracellular organelle;intracellular organelle part;intracellular part;macromolecular complex;membrane-bounded organelle;non-membrane-bounded organelle;nuclear part;nucleolus;nucleus;organelle;organelle part;preribosome;preribosome, small subunit precursor;ribonucleoprotein complex		BERENJENO_TRANSFORMED_BY_RHOA_UP;BURTON_ADIPOGENESIS_2;BYSTRYKH_HEMATOPOIESIS_STEM_CELL_QTL_TRANS;chr17q23;ESC_V6.5_UP_LATE.V1_DN;FARMER_BREAST_CANCER_CLUSTER_6;GCCATNTTG_V$YY1_Q6;GCNP_SHH_UP_EARLY.V1_UP;GCNP_SHH_UP_LATE.V1_UP;GGGCGGR_V$SP1_Q6;GRAESSMANN_APOPTOSIS_BY_DOXORUBICIN_UP;GSE14000_UNSTIM_VS_4H_LPS_DC_UP;GSE14308_NAIVE_CD4_TCELL_VS_NATURAL_TREG_DN;GSE1448_ANTI_VALPHA2_VS_VBETA5_DP_THYMOC…	Citrullination;Coiledcoil;Completeproteome;Methyltransferase;Nucleus;Phosphoprotein;Polymorphism;Referenceproteome;Ribosomebiogenesis;rRNAprocessing;S-adenosyl-L-methionine;Transferase	20.1581	20.0821	19.7797	18.5951	17.7106	17.4074	+	2.3052	0.0285735	2.10225	1.52939
Q92508	Q92508	PIEZ1_HUMAN	PIEZO1	Piezo-type mechanosensitive ion channel component 1		2	biological regulation;cation transport;cellular chemical homeostasis;cellular homeostasis;cellular ion homeostasis;cellular process;chemical homeostasis;detection of abiotic stimulus;detection of external stimulus;detection of mechanical stimulus;detection of stimulus;establishment of localization;homeostatic process;ion homeostasis;ion transport;positive regulation of biological process;positive…	cation channel activity;cation transmembrane transporter activity;channel activity;gated channel activity;ion channel activity;ion transmembrane transporter activity;mechanically gated channel activity;mechanically-gated ion channel activity;passive transmembrane transporter activity;substrate-specific channel activity;substrate-specific transmembrane transporter activity;substrate-specific trans…	cell part;cytoplasmic part;endoplasmic reticulum;endoplasmic reticulum membrane;endoplasmic reticulum part;endoplasmic reticulum-Golgi intermediate compartment membrane;integral to membrane;intracellular membrane-bounded organelle;intracellular organelle;intracellular organelle part;intracellular part;intrinsic to membrane;membrane;membrane part;membrane-bounded organelle;organelle;organelle memb…		ACEVEDO_LIVER_TUMOR_VS_NORMAL_ADJACENT_TISSUE_DN;ACTGTAG,MIR-139;ATGCTGC,MIR-103,MIR-107;BMI1_DN.V1_UP;BMI1_DN_MEL18_DN.V1_UP;chr16q24;DEURIG_T_CELL_PROLYMPHOCYTIC_LEUKEMIA_UP;DIRMEIER_LMP1_RESPONSE_LATE_UP;GSE11057_CD4_CENT_MEM_VS_PBMC_UP;GSE11057_NAIVE_VS_CENT_MEMORY_CD4_TCELL_DN;GSE11057_NAIVE_VS_EFF_MEMORY_CD4_TCELL_DN;GSE11057_NAIVE_VS_MEMORY_CD4_TCELL_DN;GSE12845_IGD_NEG_BLOOD_VS_PRE_GC_TON…	Cellmembrane;Coiledcoil;Completeproteome;Directproteinsequencing;Diseasemutation;Endoplasmicreticulum;Glycoprotein;Hereditaryhemolyticanemia;Ionchannel;Iontransport;Membrane;Phosphoprotein;Referenceproteome;Transmembrane;Transmembranehelix;Transport	19.3178	18.701	15.1412	13.9149	18.4089	14.5647		0.473707	0.144292	2.09046	0.717557
P46531	P46531	NOTC1_HUMAN	NOTCH1	Neurogenic locus notch homolog protein 1		4	anatomical structure development;anatomical structure formation involved in morphogenesis;anatomical structure morphogenesis;angiogenesis;anterior/posterior pattern specification;aortic valve morphogenesis;appendage morphogenesis;arterial endothelial cell differentiation;artery morphogenesis;astrocyte differentiation;atrioventricular node development;atrioventricular valve morphogenesis;auditory …	binding;calcium ion binding;cation binding;chromatin binding;chromatin DNA binding;core promoter binding;DNA binding;enzyme binding;enzyme inhibitor activity;enzyme regulator activity;ion binding;metal ion binding;nucleic acid binding;nucleic acid binding transcription factor activity;protein binding;protein binding transcription factor activity;receptor activity;regulatory region DNA binding;reg…	acrosomal vesicle;cell part;cell surface;cytoplasmic membrane-bounded vesicle;cytoplasmic part;cytoplasmic vesicle;cytosol;endoplasmic reticulum membrane;endoplasmic reticulum part;extracellular region;Golgi apparatus part;Golgi membrane;integral to membrane;intracellular membrane-bounded organelle;intracellular organelle;intracellular organelle part;intracellular part;intrinsic to membrane;macro…	Dorso-ventral axis formation;Notch signaling pathway	AACTTT_UNKNOWN;ACCTGTTG_UNKNOWN;ACTGCCT,MIR-34B;ACTGTAG,MIR-139;ANATOMICAL_STRUCTURE_DEVELOPMENT;ATCMNTCCGY_UNKNOWN;BENPORATH_SOX2_TARGETS;BIOCARTA_PS1_PATHWAY;BRUNEAU_HEART_GREAT_VESSELS_AND_VALVULOGENESIS;BUYTAERT_PHOTODYNAMIC_THERAPY_STRESS_UP;CACGTG_V$MYC_Q2;CACTGCC,MIR-34A,MIR-34C,MIR-449;CAGCTG_V$AP4_Q5;CAGGTA_V$AREB6_01;CAMPS_COLON_CANCER_COPY_NUMBER_UP;CELL_DEVELOPMENT;CELL_SURFACE_RECEPT…	3D-structure;Activator;Angiogenesis;ANKrepeat;Calcium;Cellmembrane;Completeproteome;Developmentalprotein;Differentiation;Directproteinsequencing;Diseasemutation;Disulfidebond;EGF-likedomain;Glycoprotein;Hydroxylation;Isopeptidebond;Membrane;Metal-binding;Notchsignalingpathway;Nucleus;Phosphoprotein;Polymorphism;Receptor;Referenceproteome;Repeat;Signal;Transcription;Transcriptionregulation;Transme…	20.1581	19.1665	19.9601	17.8284	17.5199	17.6663	+	2.56813	0.0267679	2.09	1.58838
Q9HCP0	Q9HCP0	KC1G1_HUMAN	CSNK1G1	Casein kinase I isoform gamma-1		4	biological regulation;cell surface receptor linked signaling pathway;cellular component organization;cellular component organization or biogenesis;cellular macromolecule metabolic process;cellular membrane organization;cellular metabolic process;cellular process;cellular protein metabolic process;cellular response to stimulus;endocytosis;establishment of localization;macromolecule metabolic proce…	adenyl nucleotide binding;adenyl ribonucleotide binding;ATP binding;binding;catalytic activity;kinase activity;nucleotide binding;phosphotransferase activity, alcohol group as acceptor;protein kinase activity;protein serine/threonine kinase activity;purine nucleotide binding;purine ribonucleoside triphosphate binding;purine ribonucleotide binding;ribonucleotide binding;transferase activity;transf…	cell part;cytoplasm;intracellular membrane-bounded organelle;intracellular organelle;intracellular part;membrane-bounded organelle;nucleus;organelle	Hedgehog signaling pathway	AACATTC,MIR-409-3P;AACTGAC,MIR-223;AAGCCAT,MIR-135A,MIR-135B;AATGTGA,MIR-23A,MIR-23B;ACAGGGT,MIR-10A,MIR-10B;ACTGTGA,MIR-27A,MIR-27B;AGCTCCT,MIR-28;AGGAAGC,MIR-516-3P;AGGGCCA,MIR-328;ATACCTC,MIR-202;BENPORATH_PROLIFERATION;BLUM_RESPONSE_TO_SALIRASIB_UP;BUYTAERT_PHOTODYNAMIC_THERAPY_STRESS_UP;CACTGCC,MIR-34A,MIR-34C,MIR-449;CAFFAREL_RESPONSE_TO_THC_24HR_3_DN;CAGGGTC,MIR-504;CCTGTGA,MIR-513;chr15q2…	3D-structure;Alternativesplicing;ATP-binding;Completeproteome;Cytoplasm;Kinase;Nucleotide-binding;Phosphoprotein;Polymorphism;Referenceproteome;Serine/threonine-proteinkinase;Transferase;Wntsignalingpathway	20.4067	19.2938	19.656	18.084	17.3119	17.7069	+	2.20359	0.0301279	2.08453	1.49284
P02792	P02792	FRIL_HUMAN	FTL	Ferritin light chain		5	biological regulation;cation homeostasis;cation transport;cellular cation homeostasis;cellular chemical homeostasis;cellular component organization;cellular component organization or biogenesis;cellular homeostasis;cellular ion homeostasis;cellular iron ion homeostasis;cellular membrane organization;cellular metal ion homeostasis;cellular process;chemical homeostasis;endocytosis;establishment of …	binding;cation binding;ferric iron binding;identical protein binding;ion binding;iron ion binding;metal ion binding;protein binding;transition metal ion binding	cell part;cytoplasmic part;cytosol;extracellular membrane-bounded organelle;extracellular organelle;extracellular region part;extracellular vesicular exosome;ferritin complex;intracellular ferritin complex;intracellular part;macromolecular complex;membrane;membrane-bounded organelle;membrane-bounded vesicle;organelle;protein complex;vesicle	Mineral absorption;Porphyrin and chlorophyll metabolism	BAELDE_DIABETIC_NEPHROPATHY_UP;BANDRES_RESPONSE_TO_CARMUSTIN_MGMT_48HR_DN;BENPORATH_SOX2_TARGETS;BLALOCK_ALZHEIMERS_DISEASE_UP;BOCHKIS_FOXA2_TARGETS;BRUINS_UVC_RESPONSE_LATE;BUYTAERT_PHOTODYNAMIC_THERAPY_STRESS_UP;CAGCTTT,MIR-320;CATION_HOMEOSTASIS;CELLULAR_CATION_HOMEOSTASIS;CELLULAR_HOMEOSTASIS;CHEMICAL_HOMEOSTASIS;CHOI_ATL_STAGE_PREDICTOR;chr19q13;CTTTGT_V$LEF1_Q2;DANG_REGULATED_BY_MYC_DN;DARW…	3D-structure;Acetylation;Cataract;Completeproteome;Directproteinsequencing;Diseasemutation;Iron;Ironstorage;Metal-binding;Neurodegeneration;Referenceproteome	21.9707	22.0691	21.8113	19.7959	20.3211	19.5086	+	2.94275	0.0243602	2.07514	1.66083
Q13873	Q13873	BMPR2_HUMAN	BMPR2	Bone morphogenetic protein receptor type-2		10	activin receptor signaling pathway;anatomical structure development;anatomical structure formation involved in morphogenesis;anatomical structure morphogenesis;anterior/posterior pattern specification;apoptosis;appendage development;artery development;biological regulation;biosynthetic process;blood vessel development;blood vessel remodeling;BMP signaling pathway;bone morphogenesis;brain developm…	activin receptor activity, type II;activin-activated receptor activity;adenyl nucleotide binding;adenyl ribonucleotide binding;ATP binding;binding;catalytic activity;cation binding;ion binding;kinase activity;metal ion binding;molecular transducer activity;nucleotide binding;phosphotransferase activity, alcohol group as acceptor;protein kinase activity;protein serine/threonine kinase activity;pur…	apical plasma membrane;basal plasma membrane;caveola;cell body;cell part;cell projection;cell surface;cytoplasm;dendrite;extracellular region part;extracellular space;fully spanning plasma membrane;integral to membrane;integral to plasma membrane;intracellular part;intrinsic to membrane;intrinsic to plasma membrane;membrane;membrane part;membrane raft;neuron projection;neuronal cell body;plasma m…	Cytokine-cytokine receptor interaction;TGF-beta signaling pathway	AACTTT_UNKNOWN;AACWWCAANK_UNKNOWN;AAGCAAT,MIR-137;AAGCCAT,MIR-135A,MIR-135B;ATGTTTC,MIR-494;ATM_DN.V1_DN;BIOCARTA_ALK_PATHWAY;BRUINS_UVC_RESPONSE_LATE;CAGCTG_V$AP4_Q5;CELL_PROLIFERATION_GO_0008283;CELL_SURFACE_RECEPTOR_LINKED_SIGNAL_TRANSDUCTION_GO_0007166;CHANG_IMMORTALIZED_BY_HPV31_UP;chr2q31;chr2q33;COULOUARN_TEMPORAL_TGFB1_SIGNATURE_DN;CTATGCA,MIR-153;CTCAGGG,MIR-125B,MIR-125A;CTTTGA_V$LEF1_Q…	3D-structure;Alternativesplicing;ATP-binding;Cellmembrane;Completeproteome;Diseasemutation;Disulfidebond;Glycoprotein;Kinase;Magnesium;Manganese;Membrane;Metal-binding;Nucleotide-binding;Phosphoprotein;Polymorphism;Receptor;Referenceproteome;Serine/threonine-proteinkinase;Signal;Transferase;Transmembrane;Transmembranehelix	20.7056	20.1581	20.3211	18.2015	18.2849	18.5126	+	3.4147	0.0247213	2.06194	1.73705
Q5HYK3	Q5HYK3	COQ5_HUMAN	COQ5	2-methoxy-6-polyprenyl-1,4-benzoquinol methylase, mitochondrial		2	biosynthetic process;cellular biosynthetic process;cellular ketone metabolic process;cellular metabolic process;cellular process;coenzyme biosynthetic process;coenzyme metabolic process;cofactor biosynthetic process;cofactor metabolic process;metabolic process;methylation;one-carbon metabolic process;oxidoreduction coenzyme metabolic process;quinone cofactor biosynthetic process;quinone cofactor …	catalytic activity;methyltransferase activity;S-adenosylmethionine-dependent methyltransferase activity;transferase activity;transferase activity, transferring one-carbon groups	cell part;cytoplasmic part;intracellular membrane-bounded organelle;intracellular organelle;intracellular organelle part;intracellular part;membrane;membrane-bounded organelle;mitochondrial inner membrane;mitochondrial membrane;mitochondrial part;mitochondrion;organelle;organelle inner membrane;organelle membrane;organelle part	Ubiquinone and other terpenoid-quinone biosynthesis	BURTON_ADIPOGENESIS_6;chr12q24;CHUNG_BLISTER_CYTOTOXICITY_UP;GRAESSMANN_APOPTOSIS_BY_DOXORUBICIN_DN;GRAESSMANN_RESPONSE_TO_MC_AND_DOXORUBICIN_DN;GSE15930_NAIVE_VS_24H_IN_VITRO_STIM_CD8_TCELL_DN;GSE15930_NAIVE_VS_24H_IN_VITRO_STIM_IL12_CD8_TCELL_DN;GSE15930_NAIVE_VS_24H_IN_VITRO_STIM_INFAB_CD8_TCELL_DN;GSE17721_0.5H_VS_12H_GARDIQUIMOD_BMDM_UP;GSE17721_0.5H_VS_24H_PAM3CSK4_BMDM_UP;GSE17721_0.5H_VS_…	Alternativesplicing;Completeproteome;Membrane;Methyltransferase;Mitochondrion;Mitochondrioninnermembrane;Polymorphism;Referenceproteome;S-adenosyl-L-methionine;Transferase;Transitpeptide;Ubiquinonebiosynthesis	18.1525	18.0507	17.2942	16.2519	16.413	14.6594	+	1.52796	0.047286	2.05772	1.26891
O75323	O75323	NIPS2_HUMAN	NIPSNAP2	Protein NipSnap homolog 2		4	ATP biosynthetic process;ATP metabolic process;biological regulation;biosynthetic process;cellular biosynthetic process;cellular metabolic process;cellular nitrogen compound biosynthetic process;cellular nitrogen compound metabolic process;cellular process;generation of precursor metabolites and energy;heterocycle biosynthetic process;heterocycle metabolic process;metabolic process;negative regul…		cell part;cytoplasmic part;integral to membrane;integral to plasma membrane;intracellular membrane-bounded organelle;intracellular organelle;intracellular part;intrinsic to membrane;intrinsic to plasma membrane;membrane;membrane part;membrane-bounded organelle;mitochondrion;organelle;plasma membrane part		ACEVEDO_LIVER_CANCER_UP;BLALOCK_ALZHEIMERS_DISEASE_DN;CELL_FRACTION;chr7p12;CYTOPLASM;CYTOPLASMIC_PART;DIAZ_CHRONIC_MEYLOGENOUS_LEUKEMIA_UP;ENK_UV_RESPONSE_KERATINOCYTE_DN;FLECHNER_BIOPSY_KIDNEY_TRANSPLANT_OK_VS_DONOR_UP;GENTILE_UV_HIGH_DOSE_DN;GENTILE_UV_RESPONSE_CLUSTER_D7;GSE13484_UNSTIM_VS_YF17D_VACCINE_STIM_PBMC_UP;GSE14026_TH1_VS_TH17_DN;GSE1448_ANTI_VALPHA2_VS_VBETA5_DP_THYMOCYTE_UP;GSE144…	Alternativesplicing;Completeproteome;Referenceproteome	22.2096	22.0393	21.9171	20.2185	20.2066	19.5756	+	3.07146	0.0248309	2.0551	1.67264
Q9NR28	Q9NR28	DBLOH_HUMAN	DIABLO	Diablo homolog, mitochondrial		2	activation of caspase activity;activation of caspase activity by cytochrome c;apoptosis;biological regulation;cell death;cellular process;death;induction of apoptosis;induction of apoptosis by extracellular signals;induction of apoptosis by intracellular signals;induction of apoptosis by oxidative stress;induction of apoptosis via death domain receptors;induction of programmed cell death;neuron a…		CD40 receptor complex;cell part;cytoplasmic part;cytosol;internal side of plasma membrane;intracellular membrane-bounded organelle;intracellular organelle;intracellular organelle part;intracellular part;macromolecular complex;membrane part;membrane-bounded organelle;membrane-enclosed lumen;mitochondrial intermembrane space;mitochondrial part;mitochondrion;organelle;organelle envelope lumen;organe…		AACTTT_UNKNOWN;APOPTOSIS_GO;APOPTOTIC_PROGRAM;BENPORATH_MYC_MAX_TARGETS;BIOCARTA_MITOCHONDRIA_PATHWAY;BRUINS_UVC_RESPONSE_LATE;CACGTG_V$MYC_Q2;CASPASE_ACTIVATION;CCGNMNNTNACG_UNKNOWN;CELL_DEVELOPMENT;chr12q24;CHUNG_BLISTER_CYTOTOXICITY_UP;CTGCAGY_UNKNOWN;CYTOPLASM;CYTOPLASMIC_PART;DANG_BOUND_BY_MYC;DEMAGALHAES_AGING_DN;DODD_NASOPHARYNGEAL_CARCINOMA_DN;GCGNNANTTCC_UNKNOWN;GGGYGTGNY_UNKNOWN;GRAESSM…	3D-structure;Alternativesplicing;Apoptosis;Completeproteome;Deafness;Directproteinsequencing;Diseasemutation;Mitochondrion;Non-syndromicdeafness;Referenceproteome;Transitpeptide;Ublconjugation	17.6304	17.9329	17.5271	16.7861	15.9154	14.23		1.26728	0.060172	2.05296	1.1664
Q9BPW8	Q9BPW8	NIPS1_HUMAN	NIPSNAP1	Protein NipSnap homolog 1		8	multicellular organismal process;neurological system process;sensory perception;sensory perception of pain;system process	binding;neurotransmitter binding	cell part;cytoplasmic part;intracellular membrane-bounded organelle;intracellular organelle;intracellular organelle part;intracellular part;membrane;membrane-bounded organelle;mitochondrial inner membrane;mitochondrial membrane;mitochondrial part;mitochondrion;organelle;organelle inner membrane;organelle membrane;organelle part;synapse part;synaptic membrane		AFFAR_YY1_TARGETS_DN;BLALOCK_ALZHEIMERS_DISEASE_DN;CHIBA_RESPONSE_TO_TSA;chr22q12;CTTTGT_V$LEF1_Q2;CUI_TCF21_TARGETS_2_UP;CYTOPLASM;CYTOPLASMIC_PART;DIAZ_CHRONIC_MEYLOGENOUS_LEUKEMIA_UP;DODD_NASOPHARYNGEAL_CARCINOMA_DN;DURAND_STROMA_MAX_DN;GSE13306_RA_VS_UNTREATED_MEM_CD4_TCELL_UP;GSE1432_6H_VS_24H_IFNG_MICROGLIA_DN;GSE15324_ELF4_KO_VS_WT_ACTIVATED_CD8_TCELL_UP;GSE17721_0.5H_VS_12H_GARDIQUIMOD_BM…	Acetylation;Completeproteome;Phosphoprotein;Polymorphism;Referenceproteome	22.9795	23.0224	22.7675	21.0426	21.002	20.5823	+	3.596	0.0252874	2.04749	1.75466
Q96DB5	Q96DB5	RMD1_HUMAN	RMDN1	Regulator of microtubule dynamics protein 1		5			cell part;centrosome;cytoplasmic part;cytoskeletal part;intracellular membrane-bounded organelle;intracellular non-membrane-bounded organelle;intracellular organelle;intracellular organelle part;intracellular part;macromolecular complex;membrane-bounded organelle;microtubule;microtubule organizing center;mitochondrion;non-membrane-bounded organelle;organelle;organelle part;protein complex;spindle…			Alternativesplicing;Completeproteome;Cytoplasm;Cytoskeleton;Microtubule;Polymorphism;Referenceproteome;Repeat;TPRrepeat	19.1062	19.5209	19.1503	16.9813	17.4578	17.2363	+	3.36176	0.0251399	2.03402	1.70872
Q9GZT8	Q9GZT8	NIF3L_HUMAN	NIF3L1	NIF3-like protein 1		2	biological regulation;cell differentiation;cellular developmental process;cellular process;developmental process;neuron differentiation;positive regulation of biological process;positive regulation of biosynthetic process;positive regulation of cellular biosynthetic process;positive regulation of cellular metabolic process;positive regulation of cellular process;positive regulation of gene expres…	binding;identical protein binding;protein binding;transcription factor binding	cell part;cytoplasm;cytoplasmic part;intracellular membrane-bounded organelle;intracellular organelle;intracellular part;membrane-bounded organelle;mitochondrion;nucleus;organelle		BENPORATH_NANOG_TARGETS;BLALOCK_ALZHEIMERS_DISEASE_DN;chr2q33;DAIRKEE_TERT_TARGETS_UP;DIAZ_CHRONIC_MEYLOGENOUS_LEUKEMIA_UP;FOURNIER_ACINAR_DEVELOPMENT_LATE_2;GARGALOVIC_RESPONSE_TO_OXIDIZED_PHOSPHOLIPIDS_TURQUOISE_DN;GGGCGGR_V$SP1_Q6;GSE12845_IGD_NEG_BLOOD_VS_NAIVE_TONSIL_BCELL_UP;GSE14000_TRANSLATED_RNA_VS_MRNA_16H_LPS_DC_UP;GSE1460_DP_VS_CD4_THYMOCYTE_UP;GSE17721_0.5H_VS_24H_PAM3CSK4_BMDM_DN;GS…	Acetylation;Alternativesplicing;Completeproteome;Cytoplasm;Nucleus;Polymorphism;Referenceproteome	18.0594	17.5715	18.5766	15.8438	17.3874	14.8865		1.21624	0.0626336	2.02992	1.13771
P20933	P20933	ASPG_HUMAN	AGA	N(4)-(beta-N-acetylglucosaminyl)-L-asparaginase		2	cellular macromolecule metabolic process;cellular metabolic process;cellular process;cellular protein metabolic process;macromolecule metabolic process;macromolecule modification;metabolic process;primary metabolic process;protein deglycosylation;protein maturation;protein metabolic process;protein modification process	asparaginase activity;catalytic activity;hydrolase activity;hydrolase activity, acting on carbon-nitrogen (but not peptide) bonds;hydrolase activity, acting on carbon-nitrogen (but not peptide) bonds, in linear amides;N4-(beta-N-acetylglucosaminyl)-L-asparaginase activity;peptidase activity	cell part;cytoplasmic part;endoplasmic reticulum;extracellular membrane-bounded organelle;extracellular organelle;extracellular region part;extracellular vesicular exosome;intracellular membrane-bounded organelle;intracellular organelle;intracellular part;lysosome;lytic vacuole;membrane-bounded organelle;membrane-bounded vesicle;organelle;vacuole;vesicle	Lysosome;Other glycan degradation	BIOPOLYMER_METABOLIC_PROCESS;BIOPOLYMER_MODIFICATION;BOYAULT_LIVER_CANCER_SUBCLASS_G3_UP;BRUINS_UVC_RESPONSE_VIA_TP53_GROUP_B;CELLULAR_MACROMOLECULE_METABOLIC_PROCESS;CELLULAR_PROTEIN_METABOLIC_PROCESS;CHICAS_RB1_TARGETS_CONFLUENT;chr4q23;DEURIG_T_CELL_PROLYMPHOCYTIC_LEUKEMIA_UP;GGATTA_V$PITX2_Q2;GLYCOPROTEIN_CATABOLIC_PROCESS;GLYCOPROTEIN_METABOLIC_PROCESS;GSE14308_TH2_VS_INDUCED_TREG_UP;GSE1430…	3D-structure;Autocatalyticcleavage;Completeproteome;Directproteinsequencing;Diseasemutation;Disulfidebond;Glycoprotein;Hydrolase;Lysosome;Polymorphism;Protease;Referenceproteome;Signal	18.2525	18.0183	18.0009	17.5241	13.3481	17.3214		0.675599	0.0999152	2.02605	0.857801
Q13084	Q13084	RM28_HUMAN	MRPL28	39S ribosomal protein L28, mitochondrial		3	biosynthetic process;cellular biosynthetic process;cellular component disassembly;cellular component disassembly at cellular level;cellular component organization;cellular component organization at cellular level;cellular component organization or biogenesis;cellular component organization or biogenesis at cellular level;cellular macromolecular complex disassembly;cellular macromolecular complex …	structural constituent of ribosome;structural molecule activity	cell part;cytoplasm;cytoplasmic part;intracellular membrane-bounded organelle;intracellular non-membrane-bounded organelle;intracellular organelle;intracellular organelle part;intracellular part;macromolecular complex;membrane;membrane-bounded organelle;mitochondrial inner membrane;mitochondrial membrane;mitochondrial part;mitochondrial ribosome;mitochondrion;non-membrane-bounded organelle;nuclea…		BOGNI_TREATMENT_RELATED_MYELOID_LEUKEMIA_DN;BORCZUK_MALIGNANT_MESOTHELIOMA_UP;BYSTRYKH_HEMATOPOIESIS_STEM_CELL_QTL_TRANS;CASORELLI_ACUTE_PROMYELOCYTIC_LEUKEMIA_DN;chr16p13;DACOSTA_UV_RESPONSE_VIA_ERCC3_TTD_UP;DACOSTA_UV_RESPONSE_VIA_ERCC3_UP;FLOTHO_PEDIATRIC_ALL_THERAPY_RESPONSE_DN;GRAESSMANN_APOPTOSIS_BY_DOXORUBICIN_UP;GRAESSMANN_RESPONSE_TO_MC_AND_DOXORUBICIN_UP;GSE13493_DP_VS_CD8POS_THYMOCYTE_…	Completeproteome;Mitochondrion;Polymorphism;Referenceproteome;Ribonucleoprotein;Ribosomalprotein;Transitpeptide	18.861	18.8911	17.5035	17.3013	17.7214	14.1872		0.7702	0.089161	2.01526	0.913969
P29597	P29597	TYK2_HUMAN	TYK2	Non-receptor tyrosine-protein kinase TYK2		3	biological regulation;cell differentiation;cell migration;cell motility;cell surface receptor linked signaling pathway;cellular component movement;cellular developmental process;cellular macromolecule metabolic process;cellular metabolic process;cellular process;cellular protein metabolic process;cellular response to chemical stimulus;cellular response to cytokine stimulus;cellular response to or…	adenyl nucleotide binding;adenyl ribonucleotide binding;ATP binding;binding;catalytic activity;cytokine receptor binding;growth hormone receptor binding;hormone receptor binding;kinase activity;non-membrane spanning protein tyrosine kinase activity;nucleotide binding;phosphotransferase activity, alcohol group as acceptor;protein binding;protein kinase activity;protein tyrosine kinase activity;pur…	cell part;cytoplasm;cytoplasmic part;cytoskeleton;cytosol;extracellular membrane-bounded organelle;extracellular organelle;extracellular region part;extracellular vesicular exosome;extrinsic to internal side of plasma membrane;extrinsic to membrane;extrinsic to plasma membrane;intracellular membrane-bounded organelle;intracellular non-membrane-bounded organelle;intracellular organelle;intracellul…	Hepatitis C;Jak-STAT signaling pathway;ko05152;Measles;Osteoclast differentiation;Toxoplasmosis	BARRIER_CANCER_RELAPSE_NORMAL_SAMPLE_DN;BENPORATH_MYC_MAX_TARGETS;BIOCARTA_IL12_PATHWAY;BIOCARTA_IL22BP_PATHWAY;BIOCARTA_IL6_PATHWAY;BIOCARTA_NO2IL12_PATHWAY;BIOPOLYMER_METABOLIC_PROCESS;BIOPOLYMER_MODIFICATION;BLALOCK_ALZHEIMERS_DISEASE_UP;CELLULAR_MACROMOLECULE_METABOLIC_PROCESS;CELLULAR_PROTEIN_METABOLIC_PROCESS;chr19p13;DACOSTA_UV_RESPONSE_VIA_ERCC3_UP;DANG_BOUND_BY_MYC;DEBIASI_APOPTOSIS_BY_R…	3D-structure;ATP-binding;Completeproteome;Kinase;Nucleotide-binding;Phosphoprotein;Polymorphism;Referenceproteome;Repeat;SH2domain;Transferase;Tyrosine-proteinkinase	17.2927	15.2893	16.3888	14.2441	14.3345	14.3843	+	1.58358	0.0477545	2.00264	1.26693
Q96D53	Q96D53	COQ8B_HUMAN	COQ8B	Atypical kinase COQ8B, mitochondrial		2		catalytic activity;kinase activity;phosphotransferase activity, alcohol group as acceptor;protein kinase activity;protein serine/threonine kinase activity;transferase activity;transferase activity, transferring phosphorus-containing groups	cell part;cytoplasmic part;cytosol;integral to membrane;intracellular organelle part;intracellular part;intrinsic to membrane;membrane;membrane part;mitochondrial membrane;mitochondrial part;organelle membrane;organelle part;plasma membrane		ARGGGTTAA_UNKNOWN;CCGNMNNTNACG_UNKNOWN;chr19q13;CTIP_DN.V1_DN;CTTTAAR_UNKNOWN;CYTAGCAAY_UNKNOWN;GGGCGGR_V$SP1_Q6;GGGYGTGNY_UNKNOWN;GOBERT_OLIGODENDROCYTE_DIFFERENTIATION_DN;GSE13306_TREG_VS_TCONV_LAMINA_PROPRIA_DN;GSE17721_0.5H_VS_4H_CPG_BMDM_UP;GSE17721_CTRL_VS_CPG_0.5H_BMDM_DN;GSE17721_LPS_VS_CPG_0.5H_BMDM_DN;GSE17721_PAM3CSK4_VS_CPG_0.5H_BMDM_DN;GSE22886_NAIVE_CD8_TCELL_VS_NEUTROPHIL_DN;GSE269…	Alternativesplicing;Cellmembrane;Completeproteome;Cytoplasm;Diseasemutation;Kinase;Membrane;Mitochondrion;Polymorphism;Referenceproteome;Serine/threonine-proteinkinase;Transferase;Transmembrane;Transmembranehelix	19.1338	19.0507	19.0575	18.1015	17.9961	15.1835		0.973852	0.0754231	1.98697	1.01585
Q96IW7	Q96IW7	SC22A_HUMAN	SEC22A	Vesicle-trafficking protein SEC22a		2	cellular component organization;cellular component organization at cellular level;cellular component organization or biogenesis;cellular component organization or biogenesis at cellular level;cellular membrane fusion;cellular membrane organization;cellular process;ER to Golgi vesicle-mediated transport;establishment of localization;establishment of localization in cell;establishment of protein lo…	binding;protein binding;SNAP receptor activity;SNARE binding;transporter activity	cell part;cytoplasmic part;endoplasmic reticulum membrane;endoplasmic reticulum part;integral to membrane;intracellular organelle part;intracellular part;intrinsic to membrane;macromolecular complex;membrane;membrane part;organelle membrane;organelle part;protein complex;SNARE complex		BLALOCK_ALZHEIMERS_DISEASE_UP;BRUINS_UVC_RESPONSE_EARLY_LATE;CAGGTG_V$E12_Q6;CELLULAR_LOCALIZATION;chr3q21;CTCTGGA,MIR-520A,MIR-525;CYTOPLASM;CYTOPLASMIC_PART;DAIRKEE_TERT_TARGETS_DN;ENDOMEMBRANE_SYSTEM;ENDOPLASMIC_RETICULUM;ENDOPLASMIC_RETICULUM_MEMBRANE;ENDOPLASMIC_RETICULUM_PART;ER_TO_GOLGI_VESICLE_MEDIATED_TRANSPORT;ESTABLISHMENT_OF_CELLULAR_LOCALIZATION;ESTABLISHMENT_OF_LOCALIZATION;GOLGI_VE…	Acetylation;Coiledcoil;Completeproteome;Endoplasmicreticulum;ER-Golgitransport;Membrane;Phosphoprotein;Proteintransport;Referenceproteome;Transmembrane;Transmembranehelix;Transport	19.7211	19.5216	19.8499	19.2075	14.7544	19.1711		0.600298	0.113299	1.98652	0.800559
O75431	O75431	MTX2_HUMAN	MTX2	Metaxin-2		8	cellular macromolecule metabolic process;cellular metabolic process;cellular process;cellular protein metabolic process;establishment of localization;establishment of localization in cell;establishment of protein localization;establishment of protein localization in mitochondrion;establishment of protein localization to organelle;intracellular protein transport;intracellular transport;macromolecu…		cell part;cytoplasmic part;intracellular organelle part;intracellular part;membrane;mitochondrial membrane;mitochondrial outer membrane;mitochondrial part;organelle membrane;organelle outer membrane;organelle part;outer membrane		ACEVEDO_METHYLATED_IN_LIVER_CANCER_DN;APPIERTO_RESPONSE_TO_FENRETINIDE_DN;BAELDE_DIABETIC_NEPHROPATHY_DN;BLALOCK_ALZHEIMERS_DISEASE_DN;BOCHKIS_FOXA2_TARGETS;BRUINS_UVC_RESPONSE_LATE;BURTON_ADIPOGENESIS_5;CELLULAR_LOCALIZATION;chr2q31;CYTOPLASM;CYTOPLASMIC_PART;DACOSTA_UV_RESPONSE_VIA_ERCC3_COMMON_DN;DACOSTA_UV_RESPONSE_VIA_ERCC3_DN;DIAZ_CHRONIC_MEYLOGENOUS_LEUKEMIA_UP;DODD_NASOPHARYNGEAL_CARCINOM…	Alternativesplicing;Completeproteome;Membrane;Mitochondrion;Mitochondrionoutermembrane;Proteintransport;Referenceproteome;Transport	22.5117	21.823	21.5961	20.1457	19.7999	20.0821	+	2.58023	0.0288421	1.96769	1.51933
O75616	O75616	ERAL1_HUMAN	ERAL1	GTPase Era, mitochondrial		3	cellular component assembly;cellular component assembly at cellular level;cellular component organization;cellular component organization at cellular level;cellular component organization or biogenesis;cellular component organization or biogenesis at cellular level;cellular macromolecular complex assembly;cellular macromolecular complex subunit organization;cellular process;macromolecular complex…	binding;GTP binding;guanyl nucleotide binding;guanyl ribonucleotide binding;nucleic acid binding;nucleotide binding;purine nucleotide binding;purine ribonucleoside triphosphate binding;purine ribonucleotide binding;ribonucleoprotein binding;ribonucleotide binding;ribosomal small subunit binding;RNA binding;rRNA binding	actin cytoskeleton;cell part;cytoplasm;cytoplasmic part;cytoskeleton;intermediate filament cytoskeleton;intracellular membrane-bounded organelle;intracellular non-membrane-bounded organelle;intracellular organelle;intracellular organelle lumen;intracellular organelle part;intracellular part;membrane;membrane-bounded organelle;membrane-enclosed lumen;mitochondrial inner membrane;mitochondrial matr…		BLALOCK_ALZHEIMERS_DISEASE_INCIPIENT_UP;BLALOCK_ALZHEIMERS_DISEASE_UP;BRUINS_UVC_RESPONSE_LATE;chr17q11;GCM_GSPT1;GCM_NF2;GCM_USP6;GOBERT_OLIGODENDROCYTE_DIFFERENTIATION_UP;GRAESSMANN_APOPTOSIS_BY_SERUM_DEPRIVATION_DN;GSE12845_IGD_POS_BLOOD_VS_DARKZONE_GC_TONSIL_BCELL_DN;GSE14308_TH1_VS_TH17_DN;GSE1460_CD4_THYMOCYTE_VS_NAIVE_CD4_TCELL_CORD_BLOOD_DN;GSE1460_DP_THYMOCYTE_VS_NAIVE_CD4_TCELL_CORD_BLO…	Alternativesplicing;Completeproteome;GTP-binding;Membrane;Mitochondrion;Mitochondrioninnermembrane;Nucleotide-binding;Phosphoprotein;Referenceproteome;Ribosomebiogenesis;RNA-binding;rRNA-binding;Transitpeptide	18.6849	18.5619	18.3314	16.8346	16.7698	16.0924	+	2.78706	0.0270506	1.96044	1.55715
Q9Y3D5	Q9Y3D5	RT18C_HUMAN	MRPS18C	28S ribosomal protein S18c, mitochondrial		2	biosynthetic process;cellular biosynthetic process;cellular component disassembly;cellular component disassembly at cellular level;cellular component organization;cellular component organization at cellular level;cellular component organization or biogenesis;cellular component organization or biogenesis at cellular level;cellular macromolecular complex disassembly;cellular macromolecular complex …	structural constituent of ribosome;structural molecule activity	cell part;cytoplasmic part;cytosolic small ribosomal subunit;intracellular organelle part;intracellular part;macromolecular complex;membrane;mitochondrial inner membrane;mitochondrial membrane;mitochondrial part;mitochondrial small ribosomal subunit;organellar small ribosomal subunit;organelle inner membrane;organelle membrane;organelle part;ribonucleoprotein complex;small ribosomal subunit		ACEVEDO_LIVER_TUMOR_VS_NORMAL_ADJACENT_TISSUE_UP;AGCYRWTTC_UNKNOWN;BRUINS_UVC_RESPONSE_LATE;chr4q21;CYTOPLASM;CYTOPLASMIC_PART;GSE10239_NAIVE_VS_DAY4.5_EFF_CD8_TCELL_DN;GSE10239_NAIVE_VS_KLRG1INT_EFF_CD8_TCELL_DN;GSE10856_CTRL_VS_TNFRSF6B_IN_MACROPHAGE_DN;GSE11924_TFH_VS_TH2_CD4_TCELL_DN;GSE13485_CTRL_VS_DAY7_YF17D_VACCINE_PBMC_DN;GSE13485_DAY1_VS_DAY7_YF17D_VACCINE_PBMC_DN;GSE13485_DAY3_VS_DAY7_…	Completeproteome;Mitochondrion;Referenceproteome;Ribonucleoprotein;Ribosomalprotein;Transitpeptide	19.3326	19.252	19.2789	18.9851	14.6804	18.322		0.663188	0.10386	1.95864	0.837616
Q2TAZ0	Q2TAZ0	ATG2A_HUMAN	ATG2A	Autophagy-related protein 2 homolog A		6	autophagic vacuole assembly;autophagy;catabolic process;cell communication;cellular catabolic process;cellular component assembly;cellular component assembly at cellular level;cellular component organization;cellular component organization at cellular level;cellular component organization or biogenesis;cellular component organization or biogenesis at cellular level;cellular metabolic process;cell…		cell part;cytoplasmic part;extrinsic to membrane;intracellular part;lipid particle;membrane;membrane part;pre-autophagosomal structure;pre-autophagosomal structure membrane		BORCZUK_MALIGNANT_MESOTHELIOMA_DN;chr11q13;DARWICHE_PAPILLOMA_PROGRESSION_RISK;DEBIASI_APOPTOSIS_BY_REOVIRUS_INFECTION_DN;ESC_J1_UP_LATE.V1_DN;GCACTTT,MIR-17-5P,MIR-20A,MIR-106A,MIR-106B,MIR-20B,MIR-519D;GSE11864_UNTREATED_VS_CSF1_IN_MAC_UP;GSE13411_NAIVE_VS_MEMORY_BCELL_DN;GSE13738_RESTING_VS_BYSTANDER_ACTIVATED_CD4_TCELL_DN;GSE14308_TH2_VS_INDUCED_TREG_DN;GSE14308_TH2_VS_NATURAL_TREG_DN;GSE1460…	Alternativesplicing;Autophagy;Completeproteome;Lipiddroplet;Membrane;Phosphoprotein;Polymorphism;Referenceproteome	17.94	16.2252	17.1671	15.6398	13.9017	15.9263		1.14387	0.0684515	1.95486	1.0838
Q16891	Q16891	MIC60_HUMAN	IMMT	MIC		44	biological regulation;calcium ion homeostasis;cation homeostasis;cellular calcium ion homeostasis;cellular cation homeostasis;cellular chemical homeostasis;cellular divalent inorganic cation homeostasis;cellular homeostasis;cellular ion homeostasis;cellular metal ion homeostasis;cellular process;chemical homeostasis;divalent inorganic cation homeostasis;homeostatic process;ion homeostasis;metal i…		cell part;cytoplasmic part;integral to membrane;intracellular membrane-bounded organelle;intracellular organelle;intracellular organelle part;intracellular part;intrinsic to membrane;membrane;membrane part;membrane-bounded organelle;mitochondrial inner membrane;mitochondrial membrane;mitochondrial part;mitochondrion;organelle;organelle inner membrane;organelle membrane;organelle part		AACYNNNNTTCCS_UNKNOWN;ACEVEDO_LIVER_CANCER_UP;ACTAYRNNNCCCR_UNKNOWN;ATGTTAA,MIR-302C;BOSCO_ALLERGEN_INDUCED_TH2_ASSOCIATED_MODULE;CHIARADONNA_NEOPLASTIC_TRANSFORMATION_CDC25_DN;chr2p11;CYTOPLASM;CYTOPLASMIC_PART;DIAZ_CHRONIC_MEYLOGENOUS_LEUKEMIA_UP;DITTMER_PTHLH_TARGETS_UP;DODD_NASOPHARYNGEAL_CARCINOMA_DN;ENVELOPE;FLECHNER_BIOPSY_KIDNEY_TRANSPLANT_OK_VS_DONOR_UP;FLECHNER_BIOPSY_KIDNEY_TRANSPLANT_…	Acetylation;Alternativesplicing;Completeproteome;Directproteinsequencing;Membrane;Mitochondrion;Mitochondrioninnermembrane;Phosphoprotein;Polymorphism;Referenceproteome;Transitpeptide;Transmembrane;Transmembranehelix	25.0359	24.5404	24.7024	22.8895	22.4144	23.1206	+	2.81175	0.0273359	1.95139	1.5562
Q6PI48	Q6PI48	SYDM_HUMAN	DARS2	Aspartate--tRNA ligase, mitochondrial		5	amine metabolic process;amino acid activation;asparaginyl-tRNA aminoacylation;carboxylic acid metabolic process;cellular amine metabolic process;cellular amino acid metabolic process;cellular ketone metabolic process;cellular macromolecule metabolic process;cellular metabolic process;cellular nitrogen compound metabolic process;cellular process;gene expression;macromolecule metabolic process;meta…	adenyl nucleotide binding;adenyl ribonucleotide binding;aminoacyl-tRNA ligase activity;aspartate-tRNA ligase activity;aspartate-tRNA(Asn) ligase activity;ATP binding;binding;catalytic activity;identical protein binding;ligase activity;ligase activity, forming aminoacyl-tRNA and related compounds;ligase activity, forming carbon-oxygen bonds;nucleic acid binding;nucleotide binding;protein binding;p…	cell part;cytoplasmic part;intracellular membrane-bounded organelle;intracellular organelle;intracellular organelle lumen;intracellular organelle part;intracellular part;membrane-bounded organelle;membrane-enclosed lumen;mitochondrial matrix;mitochondrial part;mitochondrion;nuclear part;nucleoplasm;nucleus;organelle;organelle lumen;organelle part	Aminoacyl-tRNA biosynthesis	ACEVEDO_LIVER_CANCER_UP;ACEVEDO_LIVER_TUMOR_VS_NORMAL_ADJACENT_TISSUE_UP;BENPORATH_EED_TARGETS;BENPORATH_NANOG_TARGETS;BENPORATH_SOX2_TARGETS;BUYTAERT_PHOTODYNAMIC_THERAPY_STRESS_DN;CAGGTA_V$AREB6_01;CHEN_LIVER_METABOLISM_QTL_CIS;chr1q25;DUTERTRE_ESTRADIOL_RESPONSE_24HR_UP;GSE11864_CSF1_IFNG_VS_CSF1_IFNG_PAM3CYS_IN_MAC_UP;GSE13411_IGM_MEMORY_BCELL_VS_PLASMA_CELL_DN;GSE13411_NAIVE_BCELL_VS_PLASMA_…	3D-structure;Acetylation;Aminoacyl-tRNAsynthetase;ATP-binding;Completeproteome;Diseasemutation;Ligase;Mitochondrion;Nucleotide-binding;Phosphoprotein;Polymorphism;Proteinbiosynthesis;Referenceproteome;Transitpeptide	18.602	19.074	18.8709	17.888	17.9668	14.8566		0.876811	0.0845081	1.94516	0.956826
Q15036	Q15036	SNX17_HUMAN	SNX17	Sorting nexin-17		11	alcohol metabolic process;biological regulation;catabolic process;cellular component organization;cellular component organization or biogenesis;cellular membrane organization;cellular process;cellular response to stimulus;cholesterol catabolic process;cholesterol metabolic process;endocytosis;endosome transport;establishment of localization;establishment of localization in cell;establishment of p…	binding;lipid binding;lipoprotein particle receptor binding;low-density lipoprotein particle receptor binding;phosphatidylinositol binding;phospholipid binding;protein binding;protein C-terminus binding;receptor binding	cell part;cytoplasm;cytoplasmic membrane-bounded vesicle;cytoplasmic part;cytoplasmic vesicle;cytoplasmic vesicle membrane;cytoplasmic vesicle part;cytosol;early endosome;endosomal part;endosome;endosome membrane;Golgi apparatus;intracellular membrane-bounded organelle;intracellular organelle;intracellular organelle part;intracellular part;macromolecular complex;membrane;membrane-bounded organell…		AACTTT_UNKNOWN;ACEVEDO_METHYLATED_IN_LIVER_CANCER_DN;ACTAYRNNNCCCR_UNKNOWN;BROWNE_HCMV_INFECTION_18HR_DN;CAGGTG_V$E12_Q6;CASORELLI_ACUTE_PROMYELOCYTIC_LEUKEMIA_DN;CCAGGGG,MIR-331;CHANG_CORE_SERUM_RESPONSE_UP;chr2p23;CTTTGA_V$LEF1_Q2;CTTTGT_V$LEF1_Q2;CYCLIN_D1_KE_.V1_UP;CYTOPLASM;CYTOPLASMIC_PART;DCA_UP.V1_UP;EARLY_ENDOSOME;ENDOSOME;FOSTER_KDM1A_TARGETS_DN;GCCATNTTG_V$YY1_Q6;GGGCGGR_V$SP1_Q6;GOLGI…	3D-structure;Alternativesplicing;Completeproteome;Cytoplasm;Cytoplasmicvesicle;Directproteinsequencing;Endosome;Lipid-binding;Membrane;Phosphoprotein;Proteintransport;Referenceproteome;Transport	21.417	20.5545	21.3266	19.7671	18.3616	19.3404	+	1.75656	0.046	1.94301	1.29708
O15230	O15230	LAMA5_HUMAN	LAMA5	Laminin subunit alpha-5		3	ameboidal cell migration;anatomical structure development;anatomical structure formation involved in morphogenesis;anatomical structure morphogenesis;angiogenesis;biological adhesion;biological regulation;branching involved in salivary gland morphogenesis;branching involved in ureteric bud morphogenesis;branching morphogenesis of a tube;cell adhesion;cell differentiation;cell junction assembly;ce…	binding;integrin binding;protein binding;protein complex binding;receptor binding;structural molecule activity	basal lamina;basement membrane;cell part;extracellular matrix;extracellular matrix part;extracellular membrane-bounded organelle;extracellular organelle;extracellular region;extracellular region part;extracellular space;extracellular vesicular exosome;intracellular membrane-bounded organelle;intracellular organelle;intracellular part;laminin complex;laminin-1 complex;laminin-10 complex;laminin-11…	Amoebiasis;ECM-receptor interaction;Focal adhesion;Pathways in cancer;Small cell lung cancer;Toxoplasmosis	AGUIRRE_PANCREATIC_CANCER_COPY_NUMBER_UP;ARGGGTTAA_UNKNOWN;BROWN_MYELOID_CELL_DEVELOPMENT_DN;BROWNE_HCMV_INFECTION_18HR_UP;BROWNE_HCMV_INFECTION_48HR_UP;BRUINS_UVC_RESPONSE_VIA_TP53_GROUP_D;CAGCTG_V$AP4_Q5;CAGGTG_V$E12_Q6;CHENG_IMPRINTED_BY_ESTRADIOL;chr20q13;DEBIASI_APOPTOSIS_BY_REOVIRUS_INFECTION_DN;DITTMER_PTHLH_TARGETS_UP;GAUSSMANN_MLL_AF4_FUSION_TARGETS_A_DN;GCANCTGNY_V$MYOD_Q6;GGGAGGRR_V$MA…	Alternativesplicing;Basementmembrane;Celladhesion;Coiledcoil;Completeproteome;Disulfidebond;Extracellularmatrix;Glycoprotein;LamininEGF-likedomain;Polymorphism;Referenceproteome;Repeat;Secreted;Signal	18.012	18.1039	17.6824	17.0435	16.4938	14.4507		1.13985	0.0691153	1.93676	1.07653
Q96PU5	Q96PU5	NED4L_HUMAN	NEDD4L	E3 ubiquitin-protein ligase NEDD4-like		18	biological regulation;biosynthetic process;catabolic process;cation homeostasis;cation transport;cell surface receptor linked signaling pathway;cellular biosynthetic process;cellular catabolic process;cellular cation homeostasis;cellular chemical homeostasis;cellular homeostasis;cellular ion homeostasis;cellular macromolecule biosynthetic process;cellular macromolecule catabolic process;cellular …	acid-amino acid ligase activity;binding;catalytic activity;channel inhibitor activity;channel regulator activity;ion channel binding;ion channel inhibitor activity;ligase activity;ligase activity, forming carbon-nitrogen bonds;potassium channel inhibitor activity;potassium channel regulator activity;protein binding;small conjugating protein ligase activity;sodium channel inhibitor activity;sodium…	cell part;cytoplasm;cytoplasmic part;cytosol;extracellular membrane-bounded organelle;extracellular organelle;extracellular region part;extracellular vesicular exosome;intracellular;intracellular membrane-bounded organelle;intracellular organelle;intracellular organelle part;intracellular part;membrane-bounded organelle;membrane-bounded vesicle;nuclear part;nucleoplasm;nucleus;organelle;organelle…	Aldosterone-regulated sodium reabsorption;Endocytosis;Ubiquitin mediated proteolysis	AACTGGA,MIR-145;ACEVEDO_LIVER_TUMOR_VS_NORMAL_ADJACENT_TISSUE_UP;AGGCACT,MIR-515-3P;AUXILIARY_TRANSPORT_PROTEIN_ACTIVITY;BEIER_GLIOMA_STEM_CELL_UP;BENPORATH_NANOG_TARGETS;BENPORATH_SOX2_TARGETS;BERENJENO_TRANSFORMED_BY_RHOA_UP;BHATI_G2M_ARREST_BY_2METHOXYESTRADIOL_UP;BUYTAERT_PHOTODYNAMIC_THERAPY_STRESS_DN;BYSTRYKH_HEMATOPOIESIS_STEM_CELL_QTL_TRANS;CAGCTG_V$AP4_Q5;CAGGTA_V$AREB6_01;CAGGTG_V$E12_Q…	3D-structure;Acetylation;Alternativesplicing;Completeproteome;Cytoplasm;Directproteinsequencing;Host-virusinteraction;Ligase;Phosphoprotein;Polymorphism;Referenceproteome;Repeat;Ublconjugation;Ublconjugationpathway	22.8249	21.8073	22.5615	21.0292	19.6905	20.6714	+	1.73549	0.0461283	1.93425	1.28683
O14595	O14595	CTDS2_HUMAN	CTDSP2	Carboxy-terminal domain RNA polymerase II polypeptide A small phosphatase 2		2	biological regulation;cellular macromolecule metabolic process;cellular metabolic process;cellular process;cellular protein metabolic process;cellular response to chemical stimulus;cellular response to organic substance;cellular response to stimulus;cellular response to stress;cellular response to topologically incorrect protein;cellular response to unfolded protein;dephosphorylation;endoplasmic …	binding;catalytic activity;cation binding;CTD phosphatase activity;hydrolase activity;hydrolase activity, acting on ester bonds;ion binding;metal ion binding;phosphatase activity;phosphoprotein phosphatase activity;phosphoric ester hydrolase activity;protein serine/threonine phosphatase activity	cell part;intracellular organelle part;intracellular part;nuclear part;nucleoplasm;organelle part		AAGCAAT,MIR-137;ACTGTGA,MIR-27A,MIR-27B;BASSO_CD40_SIGNALING_DN;BERENJENO_TRANSFORMED_BY_RHOA_DN;BLALOCK_ALZHEIMERS_DISEASE_INCIPIENT_UP;BLALOCK_ALZHEIMERS_DISEASE_UP;BYSTROEM_CORRELATED_WITH_IL5_UP;BYSTRYKH_HEMATOPOIESIS_STEM_CELL_QTL_TRANS;CACTGTG,MIR-128A,MIR-128B;CELL_FRACTION;CHIARADONNA_NEOPLASTIC_TRANSFORMATION_KRAS_DN;CHOI_ATL_CHRONIC_VS_ACUTE_DN;chr12q13;DEBIASI_APOPTOSIS_BY_REOVIRUS_INF…	3D-structure;Completeproteome;Hydrolase;Metal-binding;Nucleus;Proteinphosphatase;Referenceproteome	20.0426	18.7313	19.2929	18.2455	16.649	17.3895		1.49351	0.0562996	1.92762	1.20662
Q8WWI5	Q8WWI5	CTL1_HUMAN	SLC44A1	Choline transporter-like protein 1		3	alcohol metabolic process;amine metabolic process;amine transport;biosynthetic process;cation transport;cellular amine metabolic process;cellular biogenic amine metabolic process;cellular biosynthetic process;cellular lipid metabolic process;cellular metabolic process;cellular nitrogen compound metabolic process;cellular process;choline transport;establishment of localization;ethanolamine-contain…	active transmembrane transporter activity;amine transmembrane transporter activity;choline transmembrane transporter activity;substrate-specific transmembrane transporter activity;substrate-specific transporter activity;transmembrane transporter activity;transporter activity	cell part;cytoplasmic part;extracellular membrane-bounded organelle;extracellular organelle;extracellular region part;extracellular vesicular exosome;integral to membrane;intracellular organelle part;intracellular part;intrinsic to membrane;membrane;membrane part;membrane-bounded organelle;membrane-bounded vesicle;mitochondrial membrane;mitochondrial outer membrane;mitochondrial part;organelle;or…		AAAYWAACM_V$HFH4_01;AAGCCAT,MIR-135A,MIR-135B;ACATTCC,MIR-1,MIR-206;ACTIVE_TRANSMEMBRANE_TRANSPORTER_ACTIVITY;AKT_UP_MTOR_DN.V1_UP;AMINE_TRANSMEMBRANE_TRANSPORTER_ACTIVITY;AMINE_TRANSPORT;BASAKI_YBX1_TARGETS_DN;BENPORATH_NANOG_TARGETS;BENPORATH_NOS_TARGETS;BENPORATH_OCT4_TARGETS;BENPORATH_SOX2_TARGETS;BREDEMEYER_RAG_SIGNALING_VIA_ATM_NOT_VIA_NFKB_DN;BRUINS_UVC_RESPONSE_LATE;CAGCTG_V$AP4_Q5;CAGGTA…	Alternativesplicing;Cellmembrane;Completeproteome;Lipoprotein;Membrane;Mitochondrion;Mitochondrionoutermembrane;Myristate;Phosphoprotein;Polymorphism;Referenceproteome;Transmembrane;Transmembranehelix;Transport	20.3101	20.0559	19.6553	18.2963	17.8808	18.067	+	2.98782	0.0272065	1.92572	1.57164
Q9BRP8	Q9BRP8	PYM1_HUMAN	PYM1	Partner of Y14 and mago		4	biological regulation;catabolic process;cellular catabolic process;cellular macromolecule catabolic process;cellular macromolecule metabolic process;cellular metabolic process;cellular nitrogen compound metabolic process;cellular process;macromolecule catabolic process;macromolecule metabolic process;metabolic process;mRNA catabolic process;mRNA metabolic process;nitrogen compound metabolic proce…	binding;ribonucleoprotein binding;ribosome binding	cell part;cytoplasm;exon-exon junction complex;intracellular non-membrane-bounded organelle;intracellular organelle;intracellular organelle part;intracellular part;macromolecular complex;non-membrane-bounded organelle;nuclear part;nucleolus;nucleoplasm;organelle;organelle part;protein complex	mRNA surveillance pathway;RNA transport	AACTTT_UNKNOWN;ACTGCAG,MIR-17-3P;BENPORATH_CYCLING_GENES;CAGGTG_V$E12_Q6;CCANNAGRKGGC_UNKNOWN;chr12q13;CTTTAAR_UNKNOWN;CTTTGT_V$LEF1_Q2;GCCATNTTG_V$YY1_Q6;GCM_ING1;GGGAGGRR_V$MAZ_Q6;GGGCGGR_V$SP1_Q6;GSE11864_UNTREATED_VS_CSF1_IFNG_PAM3CYS_IN_MAC_UP;GSE11864_UNTREATED_VS_CSF1_IN_MAC_UP;GSE13306_RA_VS_UNTREATED_TCONV_DN;GSE14350_TREG_VS_TEFF_DN;GSE15767_MED_VS_SCS_MAC_LN_DN;GSE17974_CTRL_VS_ACT_IL4…	Acetylation;Alternativesplicing;Coiledcoil;Completeproteome;Cytoplasm;Nonsense-mediatedmRNAdecay;Nucleus;Phosphoprotein;Polymorphism;Referenceproteome;RNA-binding;Translationregulation	19.7646	20.0156	19.9459	19.3258	19.5205	15.1083		0.597147	0.116518	1.92388	0.788054
Q9UMS0	Q9UMS0	NFU1_HUMAN	NFU1	NFU1 iron-sulfur cluster scaffold homolog, mitochondrial		2	biosynthetic process;cellular biosynthetic process;cellular metabolic process;cellular process;cofactor biosynthetic process;cofactor metabolic process;iron-sulfur cluster assembly;metabolic process;metallo-sulfur cluster assembly	4 iron, 4 sulfur cluster binding;binding;cation binding;ion binding;iron ion binding;iron-sulfur cluster binding;metal cluster binding;metal ion binding;transition metal ion binding	cell part;cytoplasm;cytoplasmic part;cytosol;intracellular membrane-bounded organelle;intracellular organelle;intracellular organelle part;intracellular part;membrane-bounded organelle;mitochondrion;nuclear part;nucleoplasm;nucleus;organelle;organelle part		BLALOCK_ALZHEIMERS_DISEASE_DN;BOCHKIS_FOXA2_TARGETS;BRUINS_UVC_RESPONSE_LATE;chr2p15;CREIGHTON_ENDOCRINE_THERAPY_RESISTANCE_3;GATGKMRGCG_UNKNOWN;GSE11864_CSF1_VS_CSF1_IFNG_PAM3CYS_IN_MAC_UP;GSE13411_IGM_VS_SWITCHED_MEMORY_BCELL_DN;GSE14308_TH1_VS_INDUCED_TREG_UP;GSE1432_CTRL_VS_IFNG_6H_MICROGLIA_UP;GSE14350_IL2RB_KO_VS_WT_TREG_UP;GSE15930_STIM_VS_STIM_AND_IFNAB_24H_CD8_T_CELL_UP;GSE15930_STIM_VS_…	3D-structure;Alternativesplicing;Completeproteome;Cytoplasm;Diseasemutation;Mitochondrion;Polymorphism;Referenceproteome;Transitpeptide	19.7218	20.3962	19.3478	18.1864	17.6326	17.8782	+	2.28935	0.0343522	1.92287	1.4285
Q9Y666	Q9Y666	S12A7_HUMAN	SLC12A7	Solute carrier family 12 member 7		27	biological regulation;cation transport;cell volume homeostasis;cellular homeostasis;cellular process;establishment of localization;homeostatic process;ion transport;metal ion transport;monovalent inorganic cation transport;potassium ion transport;regulation of biological quality;transmembrane transport;transport	active transmembrane transporter activity;anion transmembrane transporter activity;anion:cation symporter activity;binding;cation transmembrane transporter activity;cation:chloride symporter activity;chloride transmembrane transporter activity;enzyme binding;inorganic anion transmembrane transporter activity;ion transmembrane transporter activity;kinase binding;potassium:chloride symporter activi…	cell part;integral to membrane;integral to plasma membrane;intrinsic to membrane;intrinsic to plasma membrane;membrane;membrane part;plasma membrane;plasma membrane part	Collecting duct acid secretion	ACTIVE_TRANSMEMBRANE_TRANSPORTER_ACTIVITY;ANION_CATION_SYMPORTER_ACTIVITY;ANION_TRANSMEMBRANE_TRANSPORTER_ACTIVITY;BLALOCK_ALZHEIMERS_DISEASE_UP;BUYTAERT_PHOTODYNAMIC_THERAPY_STRESS_UP;CATION_TRANSMEMBRANE_TRANSPORTER_ACTIVITY;chr5p15;DELACROIX_RAR_BOUND_ES;FEVR_CTNNB1_TARGETS_UP;FULCHER_INFLAMMATORY_RESPONSE_LECTIN_VS_LPS_DN;GGGAGGRR_V$MAZ_Q6;GOLDRATH_EFF_VS_MEMORY_CD8_TCELL_DN;GOLDRATH_NAIVE_VS…	Alternativesplicing;Cellmembrane;Completeproteome;Glycoprotein;Iontransport;Membrane;Phosphoprotein;Polymorphism;Potassium;Potassiumtransport;Referenceproteome;Symport;Transmembrane;Transmembranehelix;Transport	24.5105	23.7594	24.141	22.417	21.5213	22.7119	+	1.99477	0.0418791	1.92024	1.35369
Q8NC60	Q8NC60	NOA1_HUMAN	NOA1	Nitric oxide-associated protein 1		5	apoptosis;biological regulation;biosynthetic process;cell death;cellular biosynthetic process;cellular component biogenesis;cellular component biogenesis at cellular level;cellular component organization;cellular component organization at cellular level;cellular component organization or biogenesis;cellular component organization or biogenesis at cellular level;cellular macromolecule biosynthetic…	binding;catalytic activity;GTP binding;GTPase activity;guanyl nucleotide binding;guanyl ribonucleotide binding;hydrolase activity;hydrolase activity, acting on acid anhydrides;hydrolase activity, acting on acid anhydrides, in phosphorus-containing anhydrides;nucleoside-triphosphatase activity;nucleotide binding;purine nucleotide binding;purine ribonucleoside triphosphate binding;purine ribonucleo…	cell part;cytoplasmic part;intracellular membrane-bounded organelle;intracellular organelle;intracellular organelle part;intracellular part;membrane;membrane-bounded organelle;mitochondrial inner membrane;mitochondrial membrane;mitochondrial part;mitochondrion;organelle;organelle inner membrane;organelle membrane;organelle part		ACEVEDO_LIVER_TUMOR_VS_NORMAL_ADJACENT_TISSUE_UP;BHATI_G2M_ARREST_BY_2METHOXYESTRADIOL_DN;DAIRKEE_TERT_TARGETS_UP;GSE13738_TCR_VS_BYSTANDER_ACTIVATED_CD4_TCELL_UP;GSE14000_UNSTIM_VS_4H_LPS_DC_UP;GSE15750_WT_VS_TRAF6KO_DAY10_EFF_CD8_TCELL_UP;GSE17721_0.5H_VS_12H_POLYIC_BMDM_UP;GSE17721_0.5H_VS_24H_GARDIQUIMOD_BMDM_DN;GSE17721_12H_VS_24H_GARDIQUIMOD_BMDM_DN;GSE17721_LPS_VS_POLYIC_12H_BMDM_UP;GSE177…	Apoptosis;Completeproteome;GTP-binding;Membrane;Mitochondrion;Mitochondrioninnermembrane;Nucleotide-binding;Phosphoprotein;Polymorphism;Referenceproteome	19.6394	19.2814	19.1978	18.5111	18.4939	15.3749		0.844802	0.0877485	1.91286	0.932514
Q9P2N7	Q9P2N7	KLH13_HUMAN	KLHL13	Kelch-like protein 13		15	cell cycle phase;cell cycle process;cellular component organization;cellular component organization at cellular level;cellular component organization or biogenesis;cellular component organization or biogenesis at cellular level;cellular macromolecule metabolic process;cellular metabolic process;cellular process;cellular protein metabolic process;cytokinesis;macromolecule metabolic process;macromo…		cell part;Cul3-RING ubiquitin ligase complex;cullin-RING ubiquitin ligase complex;intracellular part;macromolecular complex;protein complex;ubiquitin ligase complex	Ubiquitin mediated proteolysis	AAAGGGA,MIR-204,MIR-211;BENPORATH_ES_WITH_H3K27ME3;BRUINS_UVC_RESPONSE_LATE;CAGGTG_V$E12_Q6;CATTGTYY_V$SOX9_B1;chrxq23;CTACCTC,LET-7A,LET-7B,LET-7C,LET-7D,LET-7E,LET-7F,MIR-98,LET-7G,LET-7I;CTGCAGY_UNKNOWN;CTTTGCA,MIR-527;GSE10463_CD40L_AND_VA347_VS_CD40L_IN_DC_DN;GSE11057_NAIVE_VS_CENT_MEMORY_CD4_TCELL_UP;GSE11057_NAIVE_VS_EFF_MEMORY_CD4_TCELL_UP;GSE11057_NAIVE_VS_MEMORY_CD4_TCELL_UP;GSE17721_0.…	Alternativesplicing;Cellcycle;Celldivision;Completeproteome;Kelchrepeat;Mitosis;Polymorphism;Referenceproteome;Repeat;Ublconjugationpathway	20.5915	19.781	20.2764	18.4134	17.9875	18.5185	+	2.58069	0.0300268	1.90984	1.4847
O14773	O14773	TPP1_HUMAN	TPP1	Tripeptidyl-peptidase 1		3	anatomical structure development;anatomical structure homeostasis;biological regulation;bone resorption;catabolic process;cell differentiation;cellular catabolic process;cellular component organization;cellular component organization at cellular level;cellular component organization or biogenesis;cellular component organization or biogenesis at cellular level;cellular developmental process;cellul…	binding;catalytic activity;cation binding;endopeptidase activity;exopeptidase activity;hydrolase activity;ion binding;metal ion binding;peptidase activity;peptidase activity, acting on L-amino acid peptides;peptide binding;serine hydrolase activity;serine-type endopeptidase activity;serine-type peptidase activity;tripeptidyl-peptidase activity	cell part;cytoplasmic membrane-bounded vesicle;cytoplasmic part;cytoplasmic vesicle;extracellular membrane-bounded organelle;extracellular organelle;extracellular region part;extracellular vesicular exosome;intracellular membrane-bounded organelle;intracellular organelle;intracellular organelle lumen;intracellular organelle part;intracellular part;lysosomal lumen;lysosome;lytic vacuole;melanosome…	Lysosome	AMINOPEPTIDASE_ACTIVITY;AMUNDSON_RESPONSE_TO_ARSENITE;ANATOMICAL_STRUCTURE_DEVELOPMENT;BASSO_B_LYMPHOCYTE_NETWORK;BERENJENO_TRANSFORMED_BY_RHOA_DN;BONE_REMODELING;BRACHAT_RESPONSE_TO_CAMPTOTHECIN_UP;BYSTRYKH_HEMATOPOIESIS_STEM_CELL_QTL_TRANS;CATABOLIC_PROCESS;CELL_FRACTION;CELLULAR_CATABOLIC_PROCESS;CELLULAR_MACROMOLECULE_METABOLIC_PROCESS;CELLULAR_PROTEIN_METABOLIC_PROCESS;CHIBA_RESPONSE_TO_TSA;…	3D-structure;Alternativesplicing;Autocatalyticcleavage;Calcium;Completeproteome;Directproteinsequencing;Diseasemutation;Disulfidebond;Epilepsy;Glycoprotein;Hydrolase;Lysosome;Metal-binding;Neurodegeneration;Neuronalceroidlipofuscinosis;Polymorphism;Protease;Referenceproteome;Serineprotease;Signal;Spinocerebellarataxia;Zymogen	18.0251	18.3539	17.6997	15.6867	17.0901	15.5749		1.66267	0.0501745	1.90901	1.25361
Q9HAT2	Q9HAT2	SIAE_HUMAN	SIAE	Sialate O-acetylesterase		3	biological regulation;carbohydrate metabolic process;metabolic process;primary metabolic process;regulation of biological process;regulation of immune system process	acetylesterase activity;carboxylic ester hydrolase activity;catalytic activity;hydrolase activity;hydrolase activity, acting on ester bonds;short-chain carboxylesterase activity;sialate O-acetylesterase activity	cell part;cytoplasmic part;extracellular membrane-bounded organelle;extracellular organelle;extracellular region part;extracellular space;extracellular vesicular exosome;intracellular membrane-bounded organelle;intracellular organelle;intracellular part;lysosome;lytic vacuole;membrane-bounded organelle;membrane-bounded vesicle;organelle;vacuole;vesicle		BRUINS_UVC_RESPONSE_LATE;BRUINS_UVC_RESPONSE_VIA_TP53_GROUP_A;CAGGTG_V$E12_Q6;chr11q24;GGGTGGRR_V$PAX4_03;GSE15930_NAIVE_VS_48H_IN_VITRO_STIM_IFNAB_CD8_TCELL_UP;GSE17721_12H_VS_24H_PAM3CSK4_BMDM_DN;GSE17721_PAM3CSK4_VS_CPG_12H_BMDM_UP;GSE17721_POLYIC_VS_PAM3CSK4_4H_BMDM_UP;GSE17974_0H_VS_2H_IN_VITRO_ACT_CD4_TCELL_UP;GSE17974_0H_VS_4H_IN_VITRO_ACT_CD4_TCELL_UP;GSE17974_0H_VS_6H_IN_VITRO_ACT_CD4_TC…	Alternativesplicing;Completeproteome;Diseasemutation;Glycoprotein;Hydrolase;Lysosome;Polymorphism;Referenceproteome;Secreted;Serineesterase;Signal	18.7499	18.6689	18.3353	16.988	17.8907	15.1936		1.10947	0.0719471	1.89391	1.05058
Q9Y512	Q9Y512	SAM50_HUMAN	SAMM50	Sorting and assembly machinery component 50 homolog		14	cellular component organization;cellular component organization at cellular level;cellular component organization or biogenesis;cellular component organization or biogenesis at cellular level;cellular macromolecule metabolic process;cellular membrane organization;cellular metabolic process;cellular process;cellular protein metabolic process;establishment of localization;establishment of localizat…		cell part;cytoplasmic part;extracellular membrane-bounded organelle;extracellular organelle;extracellular region part;extracellular vesicular exosome;integral to membrane;intracellular membrane-bounded organelle;intracellular organelle;intracellular organelle part;intracellular part;intrinsic to membrane;macromolecular complex;membrane;membrane part;membrane-bounded organelle;membrane-bounded ves…		BLALOCK_ALZHEIMERS_DISEASE_DN;BOYAULT_LIVER_CANCER_SUBCLASS_G6_UP;BURTON_ADIPOGENESIS_6;BYSTRYKH_HEMATOPOIESIS_STEM_CELL_AND_BRAIN_QTL_TRANS;CASORELLI_ACUTE_PROMYELOCYTIC_LEUKEMIA_DN;chr22q13;GARY_CD5_TARGETS_DN;GCTNWTTGK_UNKNOWN;GRAHAM_CML_DIVIDING_VS_NORMAL_QUIESCENT_UP;GSE14308_INDUCED_VS_NATURAL_TREG_UP;GSE1460_INTRATHYMIC_T_PROGENITOR_VS_DP_THYMOCYTE_UP;GSE14769_20MIN_VS_360MIN_LPS_BMDM_UP;G…	Completeproteome;Cytoplasm;Membrane;Mitochondrion;Mitochondrionoutermembrane;Polymorphism;Referenceproteome;Transmembrane;Transmembranebetastrand	25.1015	24.5696	24.6971	22.9742	22.5823	23.1688	+	2.87566	0.0291489	1.88096	1.52246
O00488	O00488	ZN593_HUMAN	ZNF593	Zinc finger protein 593		2	biological regulation;biosynthetic process;cellular biosynthetic process;cellular macromolecule biosynthetic process;cellular macromolecule metabolic process;cellular metabolic process;cellular nitrogen compound metabolic process;cellular process;macromolecule biosynthetic process;macromolecule metabolic process;metabolic process;negative regulation of biological process;negative regulation of bi…	binding;cation binding;DNA binding;ion binding;metal ion binding;nucleic acid binding;protein binding transcription factor activity;transcription cofactor activity;transcription corepressor activity;transcription factor binding transcription factor activity	cell part;intracellular membrane-bounded organelle;intracellular non-membrane-bounded organelle;intracellular organelle;intracellular organelle part;intracellular part;membrane-bounded organelle;non-membrane-bounded organelle;nuclear part;nucleolus;nucleus;organelle;organelle part		ACEVEDO_LIVER_TUMOR_VS_NORMAL_ADJACENT_TISSUE_DN;AGUIRRE_PANCREATIC_CANCER_COPY_NUMBER_DN;BASSO_B_LYMPHOCYTE_NETWORK;BENPORATH_CYCLING_GENES;BENPORATH_MYC_MAX_TARGETS;BIOPOLYMER_METABOLIC_PROCESS;BLUM_RESPONSE_TO_SALIRASIB_UP;BOYAULT_LIVER_CANCER_SUBCLASS_G1_DN;BOYLAN_MULTIPLE_MYELOMA_C_D_UP;BROWNE_HCMV_INFECTION_16HR_UP;BROWNE_HCMV_INFECTION_20HR_UP;BRUINS_UVC_RESPONSE_LATE;CACGTG_V$MYC_Q2;CAGCT…	3D-structure;Completeproteome;DNA-binding;Metal-binding;Nucleus;Polymorphism;Referenceproteome;Transcription;Transcriptionregulation;Zinc;Zinc-finger	18.2209	18.5491	18.2313	17.3683	18.1373	13.8578		0.641912	0.110347	1.87932	0.809504
Q9NUM4	Q9NUM4	T106B_HUMAN	TMEM106B	Transmembrane protein 106B		4	anatomical structure morphogenesis;cell part morphogenesis;cell projection morphogenesis;cell projection organization;cellular component morphogenesis;cellular component organization;cellular component organization at cellular level;cellular component organization or biogenesis;cellular component organization or biogenesis at cellular level;cellular developmental process;cellular localization;cel…		cell part;cytoplasmic part;endosomal part;endosome membrane;extracellular membrane-bounded organelle;extracellular organelle;extracellular region part;extracellular vesicular exosome;integral to membrane;intracellular membrane-bounded organelle;intracellular organelle;intracellular organelle part;intracellular part;intrinsic to membrane;late endosome membrane;lysosomal membrane;membrane;membrane …		ATGTACA,MIR-493;BASAKI_YBX1_TARGETS_DN;BOYAULT_LIVER_CANCER_SUBCLASS_G12_UP;BRUINS_UVC_RESPONSE_VIA_TP53_GROUP_A;CAGCTTT,MIR-320;CHANDRAN_METASTASIS_DN;chr7p21;CRX_NRL_DN.V1_DN;CUI_TCF21_TARGETS_2_DN;DURCHDEWALD_SKIN_CARCINOGENESIS_DN;EGFR_UP.V1_DN;GCM_GSPT1;GCM_MLL;GCM_NF2;GGGAGGRR_V$MAZ_Q6;GOBERT_OLIGODENDROCYTE_DIFFERENTIATION_DN;GRAESSMANN_APOPTOSIS_BY_DOXORUBICIN_DN;GSE11864_CSF1_IFNG_VS_CSF…	Amyotrophiclateralsclerosis;Completeproteome;Endosome;Glycoprotein;Lysosome;Membrane;Neurodegeneration;Phosphoprotein;Polymorphism;Referenceproteome;Signal-anchor;Transmembrane;Transmembranehelix;Transport	20.1457	19.7744	19.5907	18.1553	18.511	17.2191	+	1.95947	0.0458115	1.87514	1.32198
P23786	P23786	CPT2_HUMAN	CPT2	Carnitine O-palmitoyltransferase 2, mitochondrial		5	amine transport;amino acid transmembrane transport;amino acid transport;betaine transport;carboxylic acid catabolic process;carboxylic acid metabolic process;carboxylic acid transport;carnitine shuttle;carnitine transport;catabolic process;cation transport;cellular catabolic process;cellular ketone metabolic process;cellular lipid catabolic process;cellular lipid metabolic process;cellular metabo…	carnitine O-acyltransferase activity;carnitine O-palmitoyltransferase activity;catalytic activity;O-acyltransferase activity;O-palmitoyltransferase activity;palmitoyltransferase activity;transferase activity;transferase activity, transferring acyl groups;transferase activity, transferring acyl groups other than amino-acyl groups	cell part;cytoplasmic part;intracellular membrane-bounded organelle;intracellular non-membrane-bounded organelle;intracellular organelle;intracellular organelle part;intracellular part;membrane;membrane-bounded organelle;mitochondrial inner membrane;mitochondrial membrane;mitochondrial part;mitochondrion;non-membrane-bounded organelle;nuclear part;nucleolus;nucleoplasm;organelle;organelle inner m…	Fatty acid metabolism;PPAR signaling pathway	BLALOCK_ALZHEIMERS_DISEASE_INCIPIENT_UP;BLALOCK_ALZHEIMERS_DISEASE_UP;BURTON_ADIPOGENESIS_5;CAIRO_HEPATOBLASTOMA_DN;CHIANG_LIVER_CANCER_SUBCLASS_PROLIFERATION_DN;chr1p32;CYCLIN_D1_UP.V1_UP;GAL_LEUKEMIC_STEM_CELL_UP;GALLUZZI_PERMEABILIZE_MITOCHONDRIA;GERHOLD_ADIPOGENESIS_UP;GGGCGGR_V$SP1_Q6;GOTZMANN_EPITHELIAL_TO_MESENCHYMAL_TRANSITION_DN;GRAESSMANN_APOPTOSIS_BY_DOXORUBICIN_UP;GRAESSMANN_RESPONSE_…	Acetylation;Acyltransferase;Completeproteome;Directproteinsequencing;Diseasemutation;Fattyacidmetabolism;Lipidmetabolism;Membrane;Mitochondrion;Mitochondrioninnermembrane;Polymorphism;Referenceproteome;Transferase;Transitpeptide;Transport	19.41	20.0156	19.5574	17.56	17.8979	17.9014	+	3.02359	0.0273835	1.87452	1.54327
P11117	P11117	PPAL_HUMAN	ACP2	Lysosomal acid phosphatase		2	anatomical structure development;cellular component organization;cellular component organization at cellular level;cellular component organization or biogenesis;cellular component organization or biogenesis at cellular level;cellular metabolic process;cellular process;dephosphorylation;developmental process;lysosome organization;metabolic process;organelle organization;phosphate-containing compou…	acid phosphatase activity;catalytic activity;hydrolase activity;hydrolase activity, acting on ester bonds;phosphatase activity;phosphoric ester hydrolase activity	cell part;cytoplasmic part;extracellular membrane-bounded organelle;extracellular organelle;extracellular region part;extracellular vesicular exosome;integral to membrane;intracellular membrane-bounded organelle;intracellular organelle;intracellular organelle lumen;intracellular organelle part;intracellular part;intrinsic to membrane;lysosomal lumen;lysosomal membrane;lysosome;lytic vacuole;membr…	Riboflavin metabolism	ACEVEDO_LIVER_CANCER_DN;ACEVEDO_LIVER_TUMOR_VS_NORMAL_ADJACENT_TISSUE_DN;CHEN_METABOLIC_SYNDROM_NETWORK;CHIARADONNA_NEOPLASTIC_TRANSFORMATION_CDC25_DN;chr11p11;FEVR_CTNNB1_TARGETS_DN;GSE10325_MYELOID_VS_LUPUS_MYELOID_DN;GSE13484_UNSTIM_VS_12H_YF17D_VACCINE_STIM_PBMC_DN;GSE13485_CTRL_VS_DAY7_YF17D_VACCINE_PBMC_DN;GSE13485_DAY3_VS_DAY7_YF17D_VACCINE_PBMC_DN;GSE13485_PRE_VS_POST_YF17D_VACCINATION_PB…	Alternativesplicing;Completeproteome;Directproteinsequencing;Disulfidebond;Glycoprotein;Hydrolase;Lysosome;Membrane;Polymorphism;Referenceproteome;Signal;Transmembrane;Transmembranehelix	17.064	17.261	16.8389	16.0799	14.7889	14.6773	+	1.79804	0.0471608	1.87263	1.27709
O00560	O00560	SDCB1_HUMAN	SDCBP	Syntenin-1		12	actin cytoskeleton organization;actin filament-based process;axon guidance;biological regulation;cell communication;cell projection assembly;cell projection organization;cell surface receptor linked signaling pathway;cell-cell signaling;cellular component assembly;cellular component assembly at cellular level;cellular component organization;cellular component organization at cellular level;cellul…	binding;binding, bridging;cytokine receptor binding;cytoskeletal adaptor activity;cytoskeletal protein binding;frizzled binding;G-protein-coupled receptor binding;growth factor receptor binding;identical protein binding;interleukin-5 receptor binding;protein binding;protein binding, bridging;protein dimerization activity;protein heterodimerization activity;protein N-terminus binding;receptor bind…	adherens junction;anchoring junction;blood microparticle;cell junction;cell part;cell-substrate adherens junction;cell-substrate junction;cytoplasm;cytoplasmic membrane-bounded vesicle;cytoplasmic part;cytoplasmic vesicle;cytoskeleton;cytosol;endoplasmic reticulum membrane;endoplasmic reticulum part;extracellular membrane-bounded organelle;extracellular organelle;extracellular region part;extrace…		AAAYRNCTG_UNKNOWN;AACTTT_UNKNOWN;AAGCCAT,MIR-135A,MIR-135B;ACEVEDO_LIVER_CANCER_UP;ACEVEDO_LIVER_TUMOR_VS_NORMAL_ADJACENT_TISSUE_UP;ACTACCT,MIR-196A,MIR-196B;ACTTTAT,MIR-142-5P;AGCATTA,MIR-155;ALFANO_MYC_TARGETS;ALONSO_METASTASIS_EMT_UP;ALONSO_METASTASIS_NEURAL_UP;ALONSO_METASTASIS_UP;CHARAFE_BREAST_CANCER_LUMINAL_VS_MESENCHYMAL_DN;chr8q12;CROONQUIST_NRAS_SIGNALING_UP;CYTOKINE_ACTIVITY;DANG_REGUL…	3D-structure;Acetylation;Alternativesplicing;Celljunction;Cellmembrane;Completeproteome;Cytoplasm;Cytoskeleton;Directproteinsequencing;Endoplasmicreticulum;Membrane;Nucleus;Phosphoprotein;Polymorphism;Referenceproteome;Repeat	24.1174	23.2214	23.7895	22.0821	21.2707	22.1581	+	2.07837	0.0416503	1.87249	1.3508
P20674	P20674	COX5A_HUMAN	COX5A	Cytochrome c oxidase subunit 5A, mitochondrial		3	biosynthetic process;cellular biosynthetic process;cellular macromolecule metabolic process;cellular metabolic process;cellular nitrogen compound metabolic process;cellular process;electron transport chain;gene expression;generation of precursor metabolites and energy;macromolecule metabolic process;metabolic process;nitrogen compound metabolic process;nucleic acid metabolic process;nucleobase-co…	binding;catalytic activity;cation binding;cation transmembrane transporter activity;cytochrome-c oxidase activity;electron carrier activity;heme-copper terminal oxidase activity;hydrogen ion transmembrane transporter activity;inorganic cation transmembrane transporter activity;ion binding;ion transmembrane transporter activity;metal ion binding;monovalent inorganic cation transmembrane transporte…	cell part;cytoplasmic part;extracellular membrane-bounded organelle;extracellular organelle;extracellular region part;extracellular vesicular exosome;intracellular organelle part;intracellular part;membrane;membrane-bounded organelle;membrane-bounded vesicle;mitochondrial inner membrane;mitochondrial membrane;mitochondrial part;organelle;organelle inner membrane;organelle membrane;organelle part;…	Alzheimer's disease;Cardiac muscle contraction;Huntington's disease;Oxidative phosphorylation;Parkinson's disease	AAAGGGA,MIR-204,MIR-211;BENPORATH_PROLIFERATION;BLALOCK_ALZHEIMERS_DISEASE_DN;BYSTRYKH_HEMATOPOIESIS_STEM_CELL_QTL_TRANS;CATGTAA,MIR-496;CATION_TRANSMEMBRANE_TRANSPORTER_ACTIVITY;chr15q25;CHUNG_BLISTER_CYTOTOXICITY_UP;CYTOCHROME_C_OXIDASE_ACTIVITY;DAIRKEE_TERT_TARGETS_UP;ELECTRON_CARRIER_ACTIVITY;GARY_CD5_TARGETS_DN;GGGCGGR_V$SP1_Q6;GSE10325_BCELL_VS_LUPUS_BCELL_DN;GSE12845_NAIVE_VS_PRE_GC_TONSIL…	Acetylation;Completeproteome;Directproteinsequencing;Heme;Iron;Membrane;Metal-binding;Mitochondrion;Mitochondrioninnermembrane;Phosphoprotein;Referenceproteome;Transitpeptide	20.7553	21.9707	21.0951	19.9459	18.5522	19.709		1.53461	0.0564622	1.87131	1.1976
Q8WXA9	Q8WXA9	SREK1_HUMAN	SREK1	Splicing regulatory glutamine/lysine-rich protein 1		5	cellular macromolecule metabolic process;cellular metabolic process;cellular nitrogen compound metabolic process;cellular process;macromolecule metabolic process;metabolic process;mRNA metabolic process;mRNA processing;nitrogen compound metabolic process;nucleic acid metabolic process;nucleobase-containing compound metabolic process;primary metabolic process;RNA metabolic process;RNA processing;R…	binding;nucleotide binding	cell part;intracellular organelle part;intracellular part;macromolecular complex;nuclear part;nucleoplasm;organelle part;ribonucleoprotein complex;spliceosomal complex		AACTTT_UNKNOWN;AACWWCAANK_UNKNOWN;ACTGTGA,MIR-27A,MIR-27B;ATACTGT,MIR-144;BILANGES_RAPAMYCIN_SENSITIVE_GENES;BILD_CTNNB1_ONCOGENIC_SIGNATURE;BUYTAERT_PHOTODYNAMIC_THERAPY_STRESS_UP;CAATGCA,MIR-33;CACTGTG,MIR-128A,MIR-128B;CCAWWNAAGG_V$SRF_Q4;CHEN_HOXA5_TARGETS_9HR_UP;chr5q11;CTCNANGTGNY_UNKNOWN;CTTTGA_V$LEF1_Q2;FARMER_BREAST_CANCER_APOCRINE_VS_LUMINAL;GABRIELY_MIR21_TARGETS;GCTTGAA,MIR-498;GGATTA…	Alternativesplicing;Completeproteome;Directproteinsequencing;mRNAprocessing;mRNAsplicing;Nucleus;Phosphoprotein;Referenceproteome;Spliceosome	19.5634	18.3694	18.7541	17.9256	15.1112	18.0375		0.85225	0.0880187	1.87089	0.926208
Q0VDG4	Q0VDG4	SCRN3_HUMAN	SCRN3	Secernin-3		2	cellular process;establishment of localization;establishment of localization in cell;exocytosis;secretion;secretion by cell;transport;vesicle-mediated transport	catalytic activity;dipeptidase activity;exopeptidase activity;hydrolase activity;peptidase activity;peptidase activity, acting on L-amino acid peptides			AMUNDSON_RESPONSE_TO_ARSENITE;BOCHKIS_FOXA2_TARGETS;chr2q31;CHYLA_CBFA2T3_TARGETS_DN;ESC_J1_UP_EARLY.V1_UP;GAUSSMANN_MLL_AF4_FUSION_TARGETS_C_UP;GCM_ERBB2IP;GCM_RAB10;GEORGES_TARGETS_OF_MIR192_AND_MIR215;GSE12845_IGD_POS_VS_NEG_BLOOD_BCELL_UP;GSE13306_TREG_VS_TCONV_UP;GSE14350_TREG_VS_TEFF_DN;GSE17721_CPG_VS_GARDIQUIMOD_12H_BMDM_DN;GSE20366_TREG_VS_TCONV_DN;GSE24634_IL4_VS_CTRL_TREATED_NAIVE_CD4_…	Alternativesplicing;Completeproteome;Polymorphism;Referenceproteome	18.4323	18.3736	18.3601	14.925	17.4597	17.1941		1.08827	0.0730042	1.8624	1.03204
Q96CU9	Q96CU9	FXRD1_HUMAN	FOXRED1	FAD-dependent oxidoreductase domain-containing protein 1		2	cellular component assembly;cellular component assembly at cellular level;cellular component biogenesis;cellular component organization;cellular component organization at cellular level;cellular component organization or biogenesis;cellular component organization or biogenesis at cellular level;cellular macromolecular complex assembly;cellular macromolecular complex subunit organization;cellular …	catalytic activity;oxidoreductase activity	cell part;cytoplasmic part;integral to membrane;intracellular membrane-bounded organelle;intracellular organelle;intracellular organelle part;intracellular part;intrinsic to membrane;macromolecular complex;membrane;membrane part;membrane-bounded organelle;mitochondrial inner membrane;mitochondrial membrane;mitochondrial membrane part;mitochondrial part;mitochondrial respiratory chain complex I;mi…		BYSTRYKH_HEMATOPOIESIS_STEM_CELL_QTL_TRANS;chr11q24;CYTOPLASM;CYTOPLASMIC_PART;DOUGLAS_BMI1_TARGETS_DN;GSE13493_DP_VS_CD4INTCD8POS_THYMOCYTE_DN;GSE14000_TRANSLATED_RNA_VS_MRNA_DC_UP;GSE14000_UNSTIM_VS_4H_LPS_DC_TRANSLATED_RNA_UP;GSE14769_20MIN_VS_360MIN_LPS_BMDM_DN;GSE14769_40MIN_VS_360MIN_LPS_BMDM_DN;GSE17721_LPS_VS_CPG_16H_BMDM_UP;GSE17721_LPS_VS_GARDIQUIMOD_0.5H_BMDM_UP;GSE17721_LPS_VS_PAM3CSK…	Alternativesplicing;Completeproteome;Diseasemutation;Electrontransport;FAD;Flavoprotein;Membrane;Mitochondrion;Mitochondrioninnermembrane;Oxidoreductase;Polymorphism;Referenceproteome;Respiratorychain;Transmembrane;Transmembranehelix;Transport	15.9336	16.7376	15.5994	13.6943	14.1234	14.8969		1.71769	0.0535947	1.85197	1.24479
P82909	P82909	RT36_HUMAN	MRPS36	28S ribosomal protein S36, mitochondrial		3	biosynthetic process;cellular biosynthetic process;cellular component disassembly;cellular component disassembly at cellular level;cellular component organization;cellular component organization at cellular level;cellular component organization or biogenesis;cellular component organization or biogenesis at cellular level;cellular macromolecular complex disassembly;cellular macromolecular complex …	structural constituent of ribosome;structural molecule activity	cell part;cytoplasmic part;intracellular membrane-bounded organelle;intracellular organelle;intracellular organelle part;intracellular part;macromolecular complex;membrane;membrane-bounded organelle;mitochondrial inner membrane;mitochondrial membrane;mitochondrial part;mitochondrial small ribosomal subunit;mitochondrion;organellar small ribosomal subunit;organelle;organelle inner membrane;organel…		chr5q13;CYTOPLASM;CYTOPLASMIC_PART;GSE10239_NAIVE_VS_MEMORY_CD8_TCELL_DN;GSE13306_LAMINA_PROPRIA_VS_SPLEEN_TREG_DN;GSE15324_ELF4_KO_VS_WT_NAIVE_CD8_TCELL_DN;GSE15930_NAIVE_VS_24H_IN_VITRO_STIM_CD8_TCELL_DN;GSE15930_NAIVE_VS_24H_IN_VITRO_STIM_IL12_CD8_TCELL_DN;GSE15930_NAIVE_VS_24H_IN_VITRO_STIM_INFAB_CD8_TCELL_DN;GSE15930_NAIVE_VS_72H_IN_VITRO_STIM_CD8_TCELL_DN;GSE15930_NAIVE_VS_72H_IN_VITRO_STIM…	Acetylation;Completeproteome;Mitochondrion;Phosphoprotein;Referenceproteome;Ribonucleoprotein;Ribosomalprotein	19.3199	20.3101	19.4947	18.3242	18.4272	16.8326		1.43442	0.0598841	1.84691	1.15518
Q9BYG5	Q9BYG5	PAR6B_HUMAN	PARD6B	Partitioning defective 6 homolog beta		2	anatomical structure morphogenesis;axonogenesis;biological regulation;cell cycle;cell division;cell junction assembly;cell junction organization;cell part morphogenesis;cell projection morphogenesis;cell projection organization;cell-cell junction assembly;cell-cell junction organization;cellular component assembly;cellular component assembly at cellular level;cellular component morphogenesis;cell…		apical part of cell;cell cortex;cell junction;cell part;cell-cell junction;cytoplasm;cytoplasmic part;cytosol;extracellular membrane-bounded organelle;extracellular organelle;extracellular region part;extracellular vesicular exosome;intracellular membrane-bounded organelle;intracellular organelle;intracellular part;macromolecular complex;membrane;membrane-bounded organelle;membrane-bounded vesicl…	Endocytosis;Tight junction	ACEVEDO_FGFR1_TARGETS_IN_PROSTATE_CANCER_MODEL_UP;ACTGTGA,MIR-27A,MIR-27B;ANATOMICAL_STRUCTURE_DEVELOPMENT;ANATOMICAL_STRUCTURE_MORPHOGENESIS;APICAL_JUNCTION_COMPLEX;APICOLATERAL_PLASMA_MEMBRANE;ATF2_S_UP.V1_DN;AXONOGENESIS;BOSCO_EPITHELIAL_DIFFERENTIATION_MODULE;CAGTATT,MIR-200B,MIR-200C,MIR-429;CELL_DEVELOPMENT;CELL_JUNCTION;CELL_MIGRATION;CELLULAR_COMPONENT_ASSEMBLY;CELLULAR_MORPHOGENESIS_DURI…	Alternativesplicing;Cellcycle;Celldivision;Celljunction;Cellmembrane;Completeproteome;Cytoplasm;Membrane;Phosphoprotein;Referenceproteome;Tightjunction	19.3437	19.0866	19.1707	19.1506	13.9313	18.98		0.466055	0.163856	1.84639	0.680391
P23634	P23634	AT2B4_HUMAN	ATP2B4	Plasma membrane calcium-transporting ATPase 4		9	biological regulation;blood coagulation;calcium ion homeostasis;calcium ion transmembrane transport;calcium ion transport;cation homeostasis;cation transport;cellular calcium ion homeostasis;cellular cation homeostasis;cellular chemical homeostasis;cellular divalent inorganic cation homeostasis;cellular homeostasis;cellular ion homeostasis;cellular metal ion homeostasis;cellular process;cellular …	active transmembrane transporter activity;adenyl nucleotide binding;adenyl ribonucleotide binding;ATP binding;ATPase activity;ATPase activity, coupled;ATPase activity, coupled to movement of substances;ATPase activity, coupled to transmembrane movement of ions;ATPase activity, coupled to transmembrane movement of ions, phosphorylative mechanism;ATPase activity, coupled to transmembrane movement o…	caveola;cell part;contractile fiber part;cytoplasmic part;integral to membrane;integral to plasma membrane;intracellular part;intrinsic to membrane;intrinsic to plasma membrane;macromolecular complex;membrane;membrane part;membrane raft;organelle part;plasma membrane;plasma membrane part;protein complex;T-tubule;Z disc	Calcium signaling pathway;Pancreatic secretion;Salivary secretion	AAANWWTGC_UNKNOWN;AACTTT_UNKNOWN;AAGCCAT,MIR-135A,MIR-135B;ACTIVE_TRANSMEMBRANE_TRANSPORTER_ACTIVITY;ATAGGAA,MIR-202;ATPASE_ACTIVITY;ATPASE_ACTIVITY_COUPLED;ATPASE_ACTIVITY_COUPLED_TO_MOVEMENT_OF_SUBSTANCES;ATPASE_ACTIVITY_COUPLED_TO_TRANSMEMBRANE_MOVEMENT_OF_IONS;ATPASE_ACTIVITY_COUPLED_TO_TRANSMEMBRANE_MOVEMENT_OF_IONS_PHOSPHORYLATIVE_MECHANISM;BALDWIN_PRKCI_TARGETS_UP;BILD_MYC_ONCOGENIC_SIGNAT…	3D-structure;Alternativesplicing;ATP-binding;Calcium;Calciumtransport;Calmodulin-binding;Cellmembrane;Completeproteome;Directproteinsequencing;Hydrolase;Iontransport;Magnesium;Membrane;Metal-binding;Nucleotide-binding;Phosphoprotein;Referenceproteome;Transmembrane;Transmembranehelix;Transport	18.1527	14.602	16.7933	14.277	15.1303	14.7465		0.779605	0.0966833	1.79805	0.871425
P98155	P98155	VLDLR_HUMAN	VLDLR	Very low-density lipoprotein receptor		8	alcohol metabolic process;anatomical structure development;behavior;biological regulation;cell surface receptor linked signaling pathway;cellular component organization;cellular component organization or biogenesis;cellular membrane organization;cellular process;cellular response to stimulus;cholesterol metabolic process;cognition;developmental process;endocytosis;establishment of localization;es…	apolipoprotein binding;binding;calcium ion binding;calcium-dependent protein binding;cargo receptor activity;cation binding;glycoprotein binding;glycoprotein transporter activity;ion binding;lipoprotein particle binding;lipoprotein particle receptor activity;low-density lipoprotein particle binding;low-density lipoprotein receptor activity;metal ion binding;molecular transducer activity;protein b…	cell part;coated pit;extracellular region part;integral to membrane;intrinsic to membrane;macromolecular complex;membrane;membrane part;plasma lipoprotein particle;plasma membrane;protein complex;protein-lipid complex;receptor complex;triglyceride-rich lipoprotein particle;very-low-density lipoprotein particle		AACTTT_UNKNOWN;AAGCACT,MIR-520F;AAGCCAT,MIR-135A,MIR-135B;AGCACTT,MIR-93,MIR-302A,MIR-302B,MIR-302C,MIR-302D,MIR-372,MIR-373,MIR-520E,MIR-520A,MIR-526B,MIR-520B,MIR-520C,MIR-520D;AGUIRRE_PANCREATIC_CANCER_COPY_NUMBER_DN;ANATOMICAL_STRUCTURE_DEVELOPMENT;ATATGCA,MIR-448;BASAKI_YBX1_TARGETS_DN;BEHAVIOR;BENPORATH_NANOG_TARGETS;BLALOCK_ALZHEIMERS_DISEASE_DN;BMI1_DN.V1_UP;BMI1_DN_MEL18_DN.V1_UP;BROWNE_…	3D-structure;Alternativesplicing;Cholesterolmetabolism;Coatedpit;Completeproteome;Disulfidebond;EGF-likedomain;Endocytosis;Glycoprotein;Isopeptidebond;Lipidmetabolism;Lipidtransport;Membrane;Mentalretardation;Polymorphism;Receptor;Referenceproteome;Repeat;Signal;Steroidmetabolism;Sterolmetabolism;Transmembrane;Transmembranehelix;Transport;Ublconjugation;VLDL	19.9031	19.6433	19.6734	18.0487	17.9468	17.833	+	4.19802	0.0234286	1.79707	1.62924
Q96SI1	Q96SI1	KCD15_HUMAN	KCTD15	BTB/POZ domain-containing protein KCTD15		6	cellular component assembly;cellular component organization;cellular component organization or biogenesis;developmental process;macromolecular complex assembly;macromolecular complex subunit organization;multicellular organismal development;multicellular organismal process;protein complex assembly;protein complex subunit organization;protein homooligomerization;protein oligomerization				AACTTT_UNKNOWN;AGTTCTC,MIR-146A,MIR-146B;ATATGCA,MIR-448;BENPORATH_NANOG_TARGETS;BILANGES_SERUM_SENSITIVE_VIA_TSC1;BILD_E2F3_ONCOGENIC_SIGNATURE;CACGTG_V$MYC_Q2;CAGGTG_V$E12_Q6;CAGTATT,MIR-200B,MIR-200C,MIR-429;CAIRO_LIVER_DEVELOPMENT_UP;CCAGGGG,MIR-331;CCAWWNAAGG_V$SRF_Q4;CCCAGAG,MIR-326;CHARAFE_BREAST_CANCER_LUMINAL_VS_BASAL_UP;chr19q13;COLDREN_GEFITINIB_RESISTANCE_UP;CREIGHTON_ENDOCRINE_THERAP…	Alternativesplicing;Completeproteome;Developmentalprotein;Phosphoprotein;Polymorphism;Referenceproteome	20.6971	21.0625	20.3962	18.8094	18.4401	19.5318	+	2.05989	0.0458614	1.79153	1.30386
Q14126	Q14126	DSG2_HUMAN	DSG2	Desmoglein-2		17	anatomical structure development;apoptosis;biological adhesion;cardiac Purkinje fiber development;cell adhesion;cell death;cell-cell adhesion;cellular component disassembly;cellular component disassembly at cellular level;cellular component disassembly involved in apoptosis;cellular component organization;cellular component organization at cellular level;cellular component organization or biogene…	binding;calcium ion binding;cation binding;cell adhesion molecule binding;ion binding;metal ion binding;protein binding	anchoring junction;apical plasma membrane;cell junction;cell part;cell surface;cell-cell contact zone;cell-cell junction;desmosome;extracellular membrane-bounded organelle;extracellular organelle;extracellular region part;extracellular vesicular exosome;integral to membrane;intercalated disc;intrinsic to membrane;lateral plasma membrane;membrane;membrane part;membrane-bounded organelle;membrane-b…	Arrhythmogenic right ventricular cardiomyopathy (ARVC)	ALONSO_METASTASIS_EMT_UP;ALONSO_METASTASIS_UP;BENPORATH_ES_1;BHATTACHARYA_EMBRYONIC_STEM_CELL;BOQUEST_STEM_CELL_DN;BOYLAN_MULTIPLE_MYELOMA_C_D_DN;CAGGTG_V$E12_Q6;CASORELLI_ACUTE_PROMYELOCYTIC_LEUKEMIA_DN;CHARAFE_BREAST_CANCER_LUMINAL_VS_BASAL_DN;chr18q12;CTTTGT_V$LEF1_Q2;DAZARD_RESPONSE_TO_UV_SCC_UP;DODD_NASOPHARYNGEAL_CARCINOMA_DN;ENK_UV_RESPONSE_EPIDERMIS_UP;FEVR_CTNNB1_TARGETS_UP;GGGCGGR_V$SP1…	3D-structure;Calcium;Cardiomyopathy;Celladhesion;Celljunction;Cellmembrane;Cleavageonpairofbasicresidues;Completeproteome;Diseasemutation;Glycoprotein;Membrane;Metal-binding;Phosphoprotein;Polymorphism;Referenceproteome;Repeat;Signal;Transmembrane;Transmembranehelix	24.3844	23.2229	23.7077	22.4751	21.4726	21.9985		1.8029	0.0534435	1.7896	1.23921
Q12767	Q12767	TMM94_HUMAN	TMEM94	Transmembrane protein 94		2			cell part;integral to membrane;intracellular organelle part;intracellular part;intrinsic to membrane;membrane part;nuclear part;nucleoplasm;organelle part		AGUIRRE_PANCREATIC_CANCER_COPY_NUMBER_UP;BARRIER_CANCER_RELAPSE_NORMAL_SAMPLE_DN;chr17q25;ESC_J1_UP_EARLY.V1_UP;GATTGGY_V$NFY_Q6_01;GCM_HMGA2;GCM_RING1;GCM_SMARCD1;GGGAGGRR_V$MAZ_Q6;GOBERT_OLIGODENDROCYTE_DIFFERENTIATION_DN;GSE13485_DAY1_VS_DAY21_YF17D_VACCINE_PBMC_UP;GSE14000_UNSTIM_VS_4H_LPS_DC_UP;GSE17721_12H_VS_24H_CPG_BMDM_DN;GSE17721_CTRL_VS_GARDIQUIMOD_2H_BMDM_DN;GSE360_CTRL_VS_B_MALAYI_LO…	Alternativesplicing;Completeproteome;Glycoprotein;Membrane;Phosphoprotein;Polymorphism;Referenceproteome;Transmembrane;Transmembranehelix	18.233	19.769	16.3607	14.5645	17.1301	17.3261		0.60044	0.125635	1.78069	0.765018
Q99650	Q99650	OSMR_HUMAN	OSMR	Oncostatin-M-specific receptor subunit beta		2	biological regulation;positive regulation of acute inflammatory response;positive regulation of biological process;positive regulation of cell proliferation;positive regulation of cellular process;positive regulation of defense response;positive regulation of inflammatory response;positive regulation of response to external stimulus;positive regulation of response to stimulus;regulation of acute …	binding;cytokine binding;cytokine receptor activity;growth factor binding;molecular transducer activity;oncostatin-M receptor activity;protein binding;receptor activity;signal transducer activity;signaling receptor activity;transmembrane signaling receptor activity	apical plasma membrane;cell part;macromolecular complex;membrane part;oncostatin-M receptor complex;plasma membrane part;protein complex;receptor complex	Cytokine-cytokine receptor interaction;Jak-STAT signaling pathway	ACEVEDO_LIVER_CANCER_WITH_H3K27ME3_UP;ACTACCT,MIR-196A,MIR-196B;ALTEMEIER_RESPONSE_TO_LPS_WITH_MECHANICAL_VENTILATION;AMIT_EGF_RESPONSE_480_HELA;ATF2_S_UP.V1_DN;BAELDE_DIABETIC_NEPHROPATHY_DN;BASAKI_YBX1_TARGETS_UP;BERENJENO_TRANSFORMED_BY_RHOA_DN;BORCZUK_MALIGNANT_MESOTHELIOMA_UP;BROWNE_HCMV_INFECTION_48HR_DN;BRUINS_UVC_RESPONSE_VIA_TP53_GROUP_D;BURTON_ADIPOGENESIS_3;CELL_PROLIFERATION_GO_000828…	Alternativesplicing;Amyloidosis;Completeproteome;Diseasemutation;Disulfidebond;Glycoprotein;Membrane;Phosphoprotein;Polymorphism;Receptor;Referenceproteome;Repeat;Signal;Transmembrane;Transmembranehelix	19.9459	19.0133	19.819	17.5378	18.169	17.7515	+	2.16411	0.0464186	1.77332	1.31759
Q5T160	Q5T160	SYRM_HUMAN	RARS2	Probable arginine--tRNA ligase, mitochondrial		3	amine metabolic process;amino acid activation;arginyl-tRNA aminoacylation;biosynthetic process;carboxylic acid metabolic process;cellular amine metabolic process;cellular amino acid metabolic process;cellular biosynthetic process;cellular component organization;cellular component organization at cellular level;cellular component organization or biogenesis;cellular component organization or biogen…	adenyl nucleotide binding;adenyl ribonucleotide binding;aminoacyl-tRNA ligase activity;arginine-tRNA ligase activity;ATP binding;binding;catalytic activity;ligase activity;ligase activity, forming aminoacyl-tRNA and related compounds;ligase activity, forming carbon-oxygen bonds;nucleotide binding;purine nucleotide binding;purine ribonucleoside triphosphate binding;purine ribonucleotide binding;ri…	cell part;cytoplasmic part;intracellular membrane-bounded organelle;intracellular organelle;intracellular organelle lumen;intracellular organelle part;intracellular part;membrane-bounded organelle;membrane-enclosed lumen;mitochondrial matrix;mitochondrial part;mitochondrion;organelle;organelle lumen;organelle part	Aminoacyl-tRNA biosynthesis	chr6q16;FOSTER_KDM1A_TARGETS_DN;GSE14769_UNSTIM_VS_240MIN_LPS_BMDM_UP;GSE17721_0.5H_VS_12H_POLYIC_BMDM_UP;GSE17721_0.5H_VS_8H_CPG_BMDM_UP;GSE17721_CTRL_VS_LPS_4H_BMDM_UP;GSE17721_CTRL_VS_PAM3CSK4_0.5H_BMDM_DN;GSE17721_CTRL_VS_POLYIC_24H_BMDM_UP;GSE17721_CTRL_VS_POLYIC_8H_BMDM_UP;GSE17721_LPS_VS_CPG_1H_BMDM_UP;GSE17721_PAM3CSK4_VS_CPG_1H_BMDM_UP;GSE17721_PAM3CSK4_VS_GADIQUIMOD_1H_BMDM_UP;GSE17721_…	Acetylation;Aminoacyl-tRNAsynthetase;ATP-binding;Completeproteome;Ligase;Mitochondrion;Nucleotide-binding;Polymorphism;Pontocerebellarhypoplasia;Proteinbiosynthesis;Referenceproteome;Transitpeptide	17.8473	18.1608	17.7847	17.3413	17.3026	13.8475		0.69122	0.107753	1.76712	0.816585
Q9NX63	Q9NX63	MIC19_HUMAN	CHCHD3	MIC		11	biological regulation;cellular component organization;cellular component organization at cellular level;cellular component organization or biogenesis;cellular component organization or biogenesis at cellular level;cellular membrane fusion;cellular membrane organization;cellular process;inner mitochondrial membrane organization;membrane fusion;membrane organization;mitochondrial fusion;mitochondri…	binding;enzyme binding;phosphatase binding;protein binding;protein complex scaffold;structural molecule activity	cell part;cytoplasm;cytoplasmic part;extracellular membrane-bounded organelle;extracellular organelle;extracellular region part;extracellular vesicular exosome;intracellular membrane-bounded organelle;intracellular organelle;intracellular organelle part;intracellular part;membrane;membrane-bounded organelle;membrane-bounded vesicle;mitochondrial inner membrane;mitochondrial membrane;mitochondrial…		ACCTGTTG_UNKNOWN;ACEVEDO_LIVER_CANCER_UP;BRUINS_UVC_RESPONSE_LATE;BURTON_ADIPOGENESIS_6;CAGGTG_V$E12_Q6;CASORELLI_ACUTE_PROMYELOCYTIC_LEUKEMIA_DN;chr7q33;CHUNG_BLISTER_CYTOTOXICITY_UP;CYTOPLASM;CYTOPLASMIC_PART;DODD_NASOPHARYNGEAL_CARCINOMA_DN;GARCIA_TARGETS_OF_FLI1_AND_DAX1_DN;GATTGGY_V$NFY_Q6_01;GGGCGGR_V$SP1_Q6;GNF2_HAT1;GNF2_PA2G4;GNF2_RRM1;GRAESSMANN_APOPTOSIS_BY_DOXORUBICIN_DN;GSE11924_TH1_…	Acetylation;Completeproteome;Cytoplasm;Lipoprotein;Membrane;Mitochondrion;Mitochondrioninnermembrane;Myristate;Nucleus;Phosphoprotein;Referenceproteome;Repressor;Transcription;Transcriptionregulation	23.6096	23.0592	23.391	21.5731	21.2593	21.928	+	2.66904	0.0347805	1.7665	1.41227
Q6JQN1	Q6JQN1	ACD10_HUMAN	ACAD10	Acyl-CoA dehydrogenase family member 10		2		acyl-CoA dehydrogenase activity;binding;catalytic activity;coenzyme binding;cofactor binding;flavin adenine dinucleotide binding;hydrolase activity;oxidoreductase activity;oxidoreductase activity, acting on the CH-CH group of donors;transferase activity;transferase activity, transferring phosphorus-containing groups	cell part;cytoplasmic part;intracellular membrane-bounded organelle;intracellular organelle;intracellular part;membrane-bounded organelle;mitochondrion;organelle		BAKKER_FOXO3_TARGETS_DN;BREDEMEYER_RAG_SIGNALING_VIA_ATM_NOT_VIA_NFKB_DN;chr12q24;FERNANDEZ_BOUND_BY_MYC;FOSTER_KDM1A_TARGETS_DN;GINESTIER_BREAST_CANCER_ZNF217_AMPLIFIED_DN;GSE12845_IGD_POS_BLOOD_VS_DARKZONE_GC_TONSIL_BCELL_UP;GSE1460_DP_THYMOCYTE_VS_THYMIC_STROMAL_CELL_UP;GSE1460_INTRATHYMIC_T_PROGENITOR_VS_THYMIC_STROMAL_CELL_UP;GSE15324_NAIVE_VS_ACTIVATED_CD8_TCELL_UP;GSE17721_CTRL_VS_CPG_24H_…	Acetylation;Alternativesplicing;Completeproteome;FAD;Flavoprotein;Oxidoreductase;Polymorphism;Referenceproteome	16.7917	16.4415	14.2616	14.6309	13.157	14.4281		0.895648	0.0890922	1.75958	0.91832
Q53FZ2	Q53FZ2	ACSM3_HUMAN	ACSM3	Acyl-coenzyme A synthetase ACSM3, mitochondrial		4	biological regulation;biosynthetic process;carboxylic acid biosynthetic process;carboxylic acid metabolic process;cellular biosynthetic process;cellular ketone metabolic process;cellular lipid metabolic process;cellular metabolic process;cellular process;chemical homeostasis;cholesterol homeostasis;fatty acid biosynthetic process;fatty acid metabolic process;homeostatic process;lipid biosynthetic…	acid-thiol ligase activity;adenyl nucleotide binding;adenyl ribonucleotide binding;ATP binding;binding;butyrate-CoA ligase activity;catalytic activity;cation binding;fatty acid ligase activity;ion binding;ligase activity;ligase activity, forming carbon-sulfur bonds;metal ion binding;nucleotide binding;purine nucleotide binding;purine ribonucleoside triphosphate binding;purine ribonucleotide bindi…	cell part;cytoplasmic part;intracellular organelle lumen;intracellular organelle part;intracellular part;membrane-enclosed lumen;mitochondrial matrix;mitochondrial part;organelle lumen;organelle part	Butanoate metabolism	ACOSTA_PROLIFERATION_INDEPENDENT_MYC_TARGETS_DN;BASAKI_YBX1_TARGETS_DN;BOCHKIS_FOXA2_TARGETS;CHIANG_LIVER_CANCER_SUBCLASS_CTNNB1_UP;chr16p13;DIAZ_CHRONIC_MEYLOGENOUS_LEUKEMIA_UP;DOANE_RESPONSE_TO_ANDROGEN_UP;FLECHNER_BIOPSY_KIDNEY_TRANSPLANT_OK_VS_DONOR_UP;FLECHNER_BIOPSY_KIDNEY_TRANSPLANT_REJECTED_VS_OK_DN;GAZDA_DIAMOND_BLACKFAN_ANEMIA_ERYTHROID_DN;GRUETZMANN_PANCREATIC_CANCER_DN;GSE11864_CSF1_I…	Acetylation;Alternativesplicing;ATP-binding;Completeproteome;Fattyacidmetabolism;Ligase;Lipidmetabolism;Magnesium;Metal-binding;Mitochondrion;Nucleotide-binding;Polymorphism;Referenceproteome;Transitpeptide	17.5531	18.1117	16.8165	15.5073	15.9257	15.7845	+	1.94748	0.0490607	1.7546	1.25806
P48449	P48449	ERG7_HUMAN	LSS	Lanosterol synthase		12	alcohol metabolic process;biosynthetic process;cholesterol biosynthetic process;cholesterol metabolic process;lipid biosynthetic process;lipid metabolic process;metabolic process;primary metabolic process;small molecule metabolic process;steroid biosynthetic process;steroid metabolic process;sterol biosynthetic process;sterol metabolic process	catalytic activity;intramolecular transferase activity;isomerase activity;lanosterol synthase activity;oxidosqualene cyclase activity	cell part;cytoplasmic part;endoplasmic reticulum membrane;endoplasmic reticulum part;intracellular organelle part;intracellular part;lipid particle;membrane;membrane part;organelle membrane;organelle part	Steroid biosynthesis	AKT_UP.V1_UP;AKT_UP_MTOR_DN.V1_UP;BAE_BRCA1_TARGETS_UP;BCAT_BILD_ET_AL_DN;BERENJENO_TRANSFORMED_BY_RHOA_DN;BILD_SRC_ONCOGENIC_SIGNATURE;BLALOCK_ALZHEIMERS_DISEASE_UP;BUYTAERT_PHOTODYNAMIC_THERAPY_STRESS_UP;CASORELLI_ACUTE_PROMYELOCYTIC_LEUKEMIA_DN;CHANG_CORE_SERUM_RESPONSE_DN;chr21q22;CREIGHTON_ENDOCRINE_THERAPY_RESISTANCE_5;CSR_LATE_UP.V1_DN;DEBIASI_APOPTOSIS_BY_REOVIRUS_INFECTION_DN;DIAZ_CHRONI…	3D-structure;Acetylation;Alternativesplicing;Completeproteome;Directproteinsequencing;Endoplasmicreticulum;Isomerase;Lipidbiosynthesis;Lipidmetabolism;Membrane;Polymorphism;Referenceproteome;Repeat;Steroidbiosynthesis	22.0918	21.5213	21.7471	20.1946	20.1704	19.7635	+	2.88602	0.0341772	1.74396	1.43305
P46782	P46782	RS5_HUMAN	RPS5	40S ribosomal protein S5		5	biological regulation;biosynthetic process;catabolic process;cellular biosynthetic process;cellular catabolic process;cellular component disassembly;cellular component disassembly at cellular level;cellular component organization;cellular component organization at cellular level;cellular component organization or biogenesis;cellular component organization or biogenesis at cellular level;cellular …	binding;mRNA binding;nucleic acid binding;RNA binding;structural constituent of ribosome;structural molecule activity	adherens junction;anchoring junction;cell junction;cell part;cell-substrate adherens junction;cell-substrate junction;cytoplasmic part;cytosol;cytosolic small ribosomal subunit;extracellular membrane-bounded organelle;extracellular organelle;extracellular region part;extracellular vesicular exosome;focal adhesion;intracellular organelle part;intracellular part;macromolecular complex;membrane;memb…	Ribosome	ABE_INNER_EAR;ACEVEDO_LIVER_TUMOR_VS_NORMAL_ADJACENT_TISSUE_UP;BENPORATH_MYC_MAX_TARGETS;BILANGES_SERUM_AND_RAPAMYCIN_SENSITIVE_GENES;BILANGES_SERUM_RESPONSE_TRANSLATION;BIOSYNTHETIC_PROCESS;BOHN_PRIMARY_IMMUNODEFICIENCY_SYNDROM_UP;CELLULAR_BIOSYNTHETIC_PROCESS;CELLULAR_MACROMOLECULE_METABOLIC_PROCESS;CELLULAR_PROTEIN_METABOLIC_PROCESS;chr19q13;DAIRKEE_TERT_TARGETS_UP;DANG_BOUND_BY_MYC;DANG_MYC_T…	3D-structure;Acetylation;Completeproteome;Directproteinsequencing;Phosphoprotein;Referenceproteome;Ribonucleoprotein;Ribosomalprotein	20.7634	20.68	20.3538	19.9117	16.639	20.0292		0.710418	0.10724	1.73912	0.821108
P05166	P05166	PCCB_HUMAN	PCCB	Propionyl-CoA carboxylase beta chain, mitochondrial		6	biotin metabolic process;carboxylic acid catabolic process;carboxylic acid metabolic process;catabolic process;cellular amide metabolic process;cellular catabolic process;cellular ketone metabolic process;cellular lipid catabolic process;cellular lipid metabolic process;cellular metabolic process;cellular nitrogen compound metabolic process;cellular process;cofactor metabolic process;fatty acid b…	adenyl nucleotide binding;adenyl ribonucleotide binding;ATP binding;binding;catalytic activity;CoA carboxylase activity;ligase activity;ligase activity, forming carbon-carbon bonds;nucleotide binding;propionyl-CoA carboxylase activity;purine nucleotide binding;purine ribonucleoside triphosphate binding;purine ribonucleotide binding;ribonucleotide binding	cell part;cytoplasmic part;cytosol;intracellular membrane-bounded organelle;intracellular organelle;intracellular organelle lumen;intracellular organelle part;intracellular part;membrane-bounded organelle;membrane-enclosed lumen;mitochondrial matrix;mitochondrial part;mitochondrion;organelle;organelle lumen;organelle part	Carbon fixation pathways in prokaryotes;Glyoxylate and dicarboxylate metabolism;Propanoate metabolism;Valine, leucine and isoleucine degradation	ATCATGA,MIR-433;BLALOCK_ALZHEIMERS_DISEASE_DN;BRUINS_UVC_RESPONSE_LATE;BURTON_ADIPOGENESIS_PEAK_AT_0HR;chr3q21;CHYLA_CBFA2T3_TARGETS_DN;CYTOPLASM;CYTOPLASMIC_PART;DEURIG_T_CELL_PROLYMPHOCYTIC_LEUKEMIA_UP;DIAZ_CHRONIC_MEYLOGENOUS_LEUKEMIA_UP;GNF2_FEN1;GNF2_RRM1;GNF2_SMC4L1;GOLDRATH_HOMEOSTATIC_PROLIFERATION;GRAHAM_CML_QUIESCENT_VS_NORMAL_QUIESCENT_UP;GSE12845_IGD_POS_VS_NEG_BLOOD_BCELL_DN;GSE1460_…	Acetylation;Alternativesplicing;ATP-binding;Completeproteome;Directproteinsequencing;Diseasemutation;Ligase;Mitochondrion;Nucleotide-binding;Phosphoprotein;Polymorphism;Referenceproteome;Transitpeptide	19.4254	20.002	19.3682	18.1298	18.7005	16.7597		1.33027	0.0693312	1.73516	1.07746
Q9UM47	Q9UM47	NOTC3_HUMAN	NOTCH3	Neurogenic locus notch homolog protein 3		2	anatomical structure development;anatomical structure formation involved in morphogenesis;biological regulation;biosynthetic process;cell fate commitment;cell surface receptor linked signaling pathway;cellular biosynthetic process;cellular developmental process;cellular macromolecule metabolic process;cellular metabolic process;cellular nitrogen compound metabolic process;cellular process;cellula…	binding;calcium ion binding;cation binding;ion binding;metal ion binding	actin cytoskeleton;cell part;cytoplasm;cytoplasmic part;cytoskeleton;cytosol;endoplasmic reticulum membrane;endoplasmic reticulum part;extracellular region;Golgi apparatus part;Golgi membrane;integral to membrane;intracellular non-membrane-bounded organelle;intracellular organelle;intracellular organelle part;intracellular part;intrinsic to membrane;macromolecular complex;membrane;membrane part;n…	Dorso-ventral axis formation;Notch signaling pathway	ANATOMICAL_STRUCTURE_DEVELOPMENT;ANATOMICAL_STRUCTURE_MORPHOGENESIS;BRUECKNER_TARGETS_OF_MIRLET7A3_UP;CATTGTYY_V$SOX9_B1;CERVERA_SDHB_TARGETS_2;CHIARETTI_T_ALL_REFRACTORY_TO_THERAPY;chr19p13;CHYLA_CBFA2T3_TARGETS_UP;CROONQUIST_NRAS_VS_STROMAL_STIMULATION_DN;CROONQUIST_STROMAL_STIMULATION_UP;CTTTGT_V$LEF1_Q2;DEBIASI_APOPTOSIS_BY_REOVIRUS_INFECTION_DN;DOUGLAS_BMI1_TARGETS_UP;ERB2_UP.V1_UP;FUKUSHIMA…	Activator;ANKrepeat;Cellmembrane;Completeproteome;Developmentalprotein;Differentiation;Diseasemutation;Disulfidebond;EGF-likedomain;Glycoprotein;Membrane;Notchsignalingpathway;Nucleus;Phosphoprotein;Polymorphism;Receptor;Referenceproteome;Repeat;Signal;Transcription;Transcriptionregulation;Transmembrane;Transmembranehelix	18.9665	17.4455	18.4117	18.2045	13.6309	17.7856		0.495936	0.16082	1.73425	0.686586
Q9Y6M4	Q9Y6M4	KC1G3_HUMAN	CSNK1G3	Casein kinase I isoform gamma-3		7	biological regulation;cell surface receptor linked signaling pathway;cellular component organization;cellular component organization or biogenesis;cellular macromolecule metabolic process;cellular membrane organization;cellular metabolic process;cellular process;cellular protein metabolic process;cellular response to stimulus;endocytosis;establishment of localization;macromolecule metabolic proce…	adenyl nucleotide binding;adenyl ribonucleotide binding;ATP binding;binding;catalytic activity;kinase activity;nucleotide binding;phosphotransferase activity, alcohol group as acceptor;protein kinase activity;protein serine/threonine kinase activity;purine nucleotide binding;purine ribonucleoside triphosphate binding;purine ribonucleotide binding;ribonucleotide binding;transferase activity;transf…	cell part;cytoplasm;intracellular membrane-bounded organelle;intracellular organelle;intracellular part;membrane-bounded organelle;nucleus;organelle	Hedgehog signaling pathway	AAACCAC,MIR-140;AATGTGA,MIR-23A,MIR-23B;ACTGAAA,MIR-30A-3P,MIR-30E-3P;BIOPOLYMER_METABOLIC_PROCESS;BIOPOLYMER_MODIFICATION;BLALOCK_ALZHEIMERS_DISEASE_DN;BLALOCK_ALZHEIMERS_DISEASE_INCIPIENT_DN;BRUINS_UVC_RESPONSE_LATE;CACTGCC,MIR-34A,MIR-34C,MIR-449;CAGTATT,MIR-200B,MIR-200C,MIR-429;CAGTCAC,MIR-134;CAGTGTT,MIR-141,MIR-200A;CCCAGAG,MIR-326;CELLULAR_MACROMOLECULE_METABOLIC_PROCESS;CELLULAR_PROTEIN_…	3D-structure;Acetylation;Alternativesplicing;ATP-binding;Completeproteome;Cytoplasm;Kinase;Nucleotide-binding;Phosphoprotein;Referenceproteome;Serine/threonine-proteinkinase;Transferase;Wntsignalingpathway	20.0426	19.2503	20.0156	18.5285	17.2322	18.3866		1.62022	0.0595255	1.72042	1.15794
P08572	P08572	CO4A2_HUMAN	COL4A2	Collagen alpha-2(IV) chain		3	anatomical structure formation involved in morphogenesis;angiogenesis;axon guidance;biological regulation;biosynthetic process;cell differentiation;cellular biosynthetic process;cellular component disassembly;cellular component disassembly at cellular level;cellular component organization;cellular component organization at cellular level;cellular component organization or biogenesis;cellular comp…	extracellular matrix structural constituent;structural molecule activity	cell part;collagen;collagen type IV;cytoplasmic part;endoplasmic reticulum lumen;endoplasmic reticulum part;extracellular matrix;extracellular matrix part;extracellular membrane-bounded organelle;extracellular organelle;extracellular region;extracellular region part;extracellular vesicular exosome;intracellular membrane-bounded organelle;intracellular organelle;intracellular organelle lumen;intra…	Amoebiasis;ECM-receptor interaction;Focal adhesion;Pathways in cancer;Protein digestion and absorption;Small cell lung cancer	ACCAAAG,MIR-9;ACEVEDO_LIVER_CANCER_UP;AMIT_EGF_RESPONSE_480_HELA;ANATOMICAL_STRUCTURE_DEVELOPMENT;ANATOMICAL_STRUCTURE_FORMATION;ANATOMICAL_STRUCTURE_MORPHOGENESIS;ANGIOGENESIS;BASEMENT_MEMBRANE;BERENJENO_ROCK_SIGNALING_NOT_VIA_RHOA_DN;BIOCARTA_ACE2_PATHWAY;BIOCARTA_AMI_PATHWAY;BIOCARTA_INTRINSIC_PATHWAY;BIOCARTA_PLATELETAPP_PATHWAY;BIOCARTA_VITCB_PATHWAY;BRUECKNER_TARGETS_OF_MIRLET7A3_DN;BRUINS_…	3D-structure;Angiogenesis;Basementmembrane;Collagen;Completeproteome;Directproteinsequencing;Diseasemutation;Disulfidebond;Extracellularmatrix;Glycoprotein;Hydroxylation;Polymorphism;Referenceproteome;Repeat;Secreted;Signal	17.9735	17.6823	17.7807	16.8485	17.0383	14.3889		0.938119	0.0879159	1.72025	0.926102
P18433	P18433	PTPRA_HUMAN	PTPRA	Receptor-type tyrosine-protein phosphatase alpha		4	axon guidance;biological regulation;cell surface receptor linked signaling pathway;cellular macromolecule metabolic process;cellular metabolic process;cellular process;cellular protein metabolic process;cellular response to chemical stimulus;cellular response to endogenous stimulus;cellular response to hormone stimulus;cellular response to insulin stimulus;cellular response to organic substance;c…	catalytic activity;hydrolase activity;hydrolase activity, acting on ester bonds;molecular transducer activity;phosphatase activity;phosphoprotein phosphatase activity;phosphoric ester hydrolase activity;protein tyrosine phosphatase activity;receptor activity;signal transducer activity;signaling receptor activity;transmembrane receptor protein phosphatase activity;transmembrane receptor protein ty…	cell part;extracellular membrane-bounded organelle;extracellular organelle;extracellular region part;extracellular vesicular exosome;integral to membrane;integral to plasma membrane;intrinsic to membrane;intrinsic to plasma membrane;macromolecular complex;membrane;membrane part;membrane-bounded organelle;membrane-bounded vesicle;organelle;plasma membrane;plasma membrane part;protein complex;recep…		AAGCACA,MIR-218;AGTTCTC,MIR-146A,MIR-146B;BIOCARTA_SRCRPTP_PATHWAY;BYSTRYKH_HEMATOPOIESIS_STEM_CELL_QTL_TRANS;CAIRO_HEPATOBLASTOMA_CLASSES_UP;chr20p13;DACOSTA_UV_RESPONSE_VIA_ERCC3_COMMON_DN;DACOSTA_UV_RESPONSE_VIA_ERCC3_DN;DIAZ_CHRONIC_MEYLOGENOUS_LEUKEMIA_UP;ENK_UV_RESPONSE_EPIDERMIS_DN;GGGCGGR_V$SP1_Q6;GRAESSMANN_APOPTOSIS_BY_DOXORUBICIN_DN;GSE11864_CSF1_VS_CSF1_IFNG_PAM3CYS_IN_MAC_UP;GSE11864…	Alternativesplicing;Completeproteome;Glycoprotein;Hydrolase;Membrane;Phosphoprotein;Polymorphism;Proteinphosphatase;Referenceproteome;Repeat;Signal;Transmembrane;Transmembranehelix	20.5261	19.8059	19.9459	18.5478	18.1571	18.4174	+	2.63887	0.0391728	1.71855	1.37639
Q8TDB6	Q8TDB6	DTX3L_HUMAN	DTX3L	E3 ubiquitin-protein ligase DTX3L		13	cellular component organization;cellular component organization at cellular level;cellular component organization or biogenesis;cellular component organization or biogenesis at cellular level;cellular macromolecule metabolic process;cellular metabolic process;cellular nitrogen compound metabolic process;cellular process;cellular protein metabolic process;cellular response to stimulus;cellular res…	acid-amino acid ligase activity;binding;catalytic activity;cation binding;histone binding;ion binding;ligase activity;ligase activity, forming carbon-nitrogen bonds;metal ion binding;protein binding;small conjugating protein ligase activity;transition metal ion binding;ubiquitin-protein ligase activity;zinc ion binding	cell part;cytoplasm;intracellular membrane-bounded organelle;intracellular organelle;intracellular organelle part;intracellular part;membrane-bounded organelle;nuclear part;nucleoplasm;nucleus;organelle;organelle part	Notch signaling pathway	AAANWWTGC_UNKNOWN;AACTTT_UNKNOWN;BERTUCCI_MEDULLARY_VS_DUCTAL_BREAST_CANCER_UP;CHICAS_RB1_TARGETS_CONFLUENT;CHICAS_RB1_TARGETS_SENESCENT;chr3q21;DURAND_STROMA_MAX_UP;DUTERTRE_ESTRADIOL_RESPONSE_24HR_DN;GSE11864_CSF1_PAM3CYS_VS_CSF1_IFNG_PAM3CYS_IN_MAC_DN;GSE11864_CSF1_VS_CSF1_IFNG_IN_MAC_DN;GSE11864_UNTREATED_VS_CSF1_IFNG_IN_MAC_DN;GSE12366_GC_VS_NAIVE_BCELL_DN;GSE13306_RA_VS_UNTREATED_TREG_DN;GS…	3D-structure;Acetylation;Alternativesplicing;Chromatinregulator;Completeproteome;Cytoplasm;DNAdamage;DNArepair;Ligase;Metal-binding;Nucleus;Phosphoprotein;Polymorphism;Referenceproteome;Ublconjugationpathway;Zinc;Zinc-finger	20.6453	19.662	20.5165	18.687	18.3078	18.6734	+	2.17617	0.0463484	1.71853	1.28961
O95299	O95299	NDUAA_HUMAN	NDUFA10	NADH dehydrogenase [ubiquinone] 1 alpha subcomplex subunit 10, mitochondrial		5	cellular metabolic process;cellular process;electron transport chain;generation of precursor metabolites and energy;metabolic process;mitochondrial electron transport, NADH to ubiquinone;oxidation-reduction process;respiratory electron transport chain;response to chemical stimulus;response to drug;response to stimulus;small molecule metabolic process	adenyl nucleotide binding;adenyl ribonucleotide binding;ATP binding;binding;catalytic activity;kinase activity;NADH dehydrogenase (quinone) activity;NADH dehydrogenase (ubiquinone) activity;NADH dehydrogenase activity;nucleobase-containing compound kinase activity;nucleoside kinase activity;nucleotide binding;oxidoreductase activity;oxidoreductase activity, acting on NADH or NADPH;oxidoreductase …	cell part;cytoplasmic part;intracellular organelle lumen;intracellular organelle part;intracellular part;macromolecular complex;membrane;membrane part;membrane-enclosed lumen;mitochondrial inner membrane;mitochondrial matrix;mitochondrial membrane;mitochondrial membrane part;mitochondrial part;mitochondrial respiratory chain complex I;NADH dehydrogenase complex;organelle inner membrane;organelle …	Alzheimer's disease;Huntington's disease;Oxidative phosphorylation;Parkinson's disease	BLALOCK_ALZHEIMERS_DISEASE_DN;CHANG_IMMORTALIZED_BY_HPV31_UP;chr2q37;DEURIG_T_CELL_PROLYMPHOCYTIC_LEUKEMIA_UP;GCNP_SHH_UP_LATE.V1_DN;GSE11924_TH2_VS_TH17_CD4_TCELL_DN;GSE13229_IMM_VS_MATURE_NKCELL_UP;GSE17721_0.5H_VS_12H_LPS_BMDM_UP;GSE17721_0.5H_VS_12H_POLYIC_BMDM_UP;GSE17721_0.5H_VS_4H_LPS_BMDM_UP;GSE17721_CTRL_VS_CPG_6H_BMDM_UP;GSE17721_CTRL_VS_GARDIQUIMOD_0.5H_BMDM_DN;GSE17721_CTRL_VS_GARDIQU…	Alternativesplicing;Completeproteome;Electrontransport;FAD;Flavoprotein;Mitochondrion;Polymorphism;Referenceproteome;Respiratorychain;Transitpeptide;Transport	19.3823	19.0345	19.3724	17.7027	17.9845	16.9496	+	2.19021	0.0463846	1.71747	1.29193
Q13191	Q13191	CBLB_HUMAN	CBLB	E3 ubiquitin-protein ligase CBL-B		3	biological regulation;cell activation;cell surface receptor linked signaling pathway;cellular process;cellular response to stimulus;establishment of localization;establishment of localization in cell;establishment of protein localization;immune response;immune system process;intracellular protein transport;intracellular signal transduction;intracellular transport;leukocyte activation;lymphocyte a…	acid-amino acid ligase activity;binding;calcium ion binding;catalytic activity;cation binding;ion binding;ligase activity;ligase activity, forming carbon-nitrogen bonds;metal ion binding;molecular transducer activity;signal transducer activity;small conjugating protein ligase activity;transition metal ion binding;ubiquitin-protein ligase activity;zinc ion binding	cell part;cytoplasm;cytoplasmic part;cytosol;intracellular organelle part;intracellular part;membrane;nuclear part;nucleoplasm;organelle part;plasma membrane	Bacterial invasion of epithelial cells;Chronic myeloid leukemia;Endocytosis;ErbB signaling pathway;Insulin signaling pathway;Jak-STAT signaling pathway;Pathways in cancer;T cell receptor signaling pathway;Ubiquitin mediated proteolysis	AACTTT_UNKNOWN;ACEVEDO_LIVER_CANCER_UP;AMUNDSON_GAMMA_RADIATION_RESISTANCE;BAELDE_DIABETIC_NEPHROPATHY_DN;BLALOCK_ALZHEIMERS_DISEASE_UP;BLUM_RESPONSE_TO_SALIRASIB_UP;BROWNE_HCMV_INFECTION_10HR_DN;BROWNE_HCMV_INFECTION_10HR_UP;BROWNE_HCMV_INFECTION_18HR_UP;BROWNE_HCMV_INFECTION_6HR_DN;BUYTAERT_PHOTODYNAMIC_THERAPY_STRESS_UP;CASORELLI_ACUTE_PROMYELOCYTIC_LEUKEMIA_UP;CATION_BINDING;CELLULAR_LOCALIZA…	3D-structure;Alternativesplicing;Calcium;Completeproteome;Cytoplasm;Ligase;Metal-binding;Phosphoprotein;Polymorphism;Referenceproteome;Repeat;Ublconjugation;Ublconjugationpathway;Zinc;Zinc-finger	18.2504	13.6928	18.0933	15.2124	15.3652	14.3206		0.487739	0.166142	1.71281	0.677319
A4D1E9	A4D1E9	GTPBA_HUMAN	GTPBP10	GTP-binding protein 10		4	cellular component biogenesis;cellular component biogenesis at cellular level;cellular component organization or biogenesis;cellular component organization or biogenesis at cellular level;cellular process;ribonucleoprotein complex biogenesis;ribosome biogenesis	binding;catalytic activity;cation binding;GTP binding;GTPase activity;guanyl nucleotide binding;guanyl ribonucleotide binding;hydrolase activity;hydrolase activity, acting on acid anhydrides;hydrolase activity, acting on acid anhydrides, in phosphorus-containing anhydrides;ion binding;magnesium ion binding;metal ion binding;nucleoside-triphosphatase activity;nucleotide binding;purine nucleotide b…	cell part;chromosome;cytoplasmic part;intracellular membrane-bounded organelle;intracellular non-membrane-bounded organelle;intracellular organelle;intracellular organelle part;intracellular part;membrane-bounded organelle;mitochondrion;non-membrane-bounded organelle;nuclear part;nucleolus;organelle;organelle part		CHICAS_RB1_TARGETS_SENESCENT;chr7q21;DODD_NASOPHARYNGEAL_CARCINOMA_DN;FEVR_CTNNB1_TARGETS_DN;GRADE_COLON_AND_RECTAL_CANCER_UP;GSE26928_NAIVE_VS_EFF_MEMORY_CD4_TCELL_UP;GSE360_L_MAJOR_VS_B_MALAYI_HIGH_DOSE_MAC_UP;GSE360_L_MAJOR_VS_T_GONDII_MAC_UP;IVANOVA_HEMATOPOIESIS_EARLY_PROGENITOR;KRIEG_KDM3A_TARGETS_NOT_HYPOXIA;KUMAR_PATHOGEN_LOAD_BY_MACROPHAGES;LEE_BMP2_TARGETS_DN;MOHANKUMAR_TLX1_TARGETS_DN;…	Alternativesplicing;Chromosome;Completeproteome;GTP-binding;Nucleotide-binding;Nucleus;Polymorphism;Referenceproteome;Ribosomebiogenesis	17.7767	18.2584	17.1977	16.2156	17.3384	14.5634		0.923917	0.089124	1.70511	0.915608
Q06418	Q06418	TYRO3_HUMAN	TYRO3	Tyrosine-protein kinase receptor TYRO3		4	anatomical structure development;anatomical structure homeostasis;anatomical structure morphogenesis;apoptotic cell clearance;biological adhesion;biological regulation;cell activation;cell adhesion;cell differentiation;cell migration;cell morphogenesis;cell morphogenesis involved in differentiation;cell motility;cell-cell adhesion;cell-substrate adhesion;cellular component morphogenesis;cellular …	adenyl nucleotide binding;adenyl ribonucleotide binding;ATP binding;binding;catalytic activity;enzyme binding;kinase activity;kinase binding;molecular transducer activity;nucleotide binding;phosphatidylinositol 3-kinase binding;phosphotransferase activity, alcohol group as acceptor;protein binding;protein kinase activity;protein tyrosine kinase activity;purine nucleotide binding;purine ribonucleo…	cell part;cytoplasmic part;endoplasmic reticulum membrane;endoplasmic reticulum part;envelope;integral to membrane;integral to plasma membrane;intracellular membrane-bounded organelle;intracellular organelle;intracellular organelle part;intracellular part;intrinsic to membrane;intrinsic to plasma membrane;membrane;membrane part;membrane-bounded organelle;nuclear envelope;nuclear part;nucleus;orga…		AACTTT_UNKNOWN;ACEVEDO_LIVER_CANCER_WITH_H3K27ME3_DN;AUNG_GASTRIC_CANCER;BAELDE_DIABETIC_NEPHROPATHY_DN;BERENJENO_TRANSFORMED_BY_RHOA_UP;BROWNE_HCMV_INFECTION_48HR_UP;CAFFAREL_RESPONSE_TO_THC_24HR_5_DN;CAGGTA_V$AREB6_01;CAGGTG_V$E12_Q6;CHANDRAN_METASTASIS_UP;CHEN_METABOLIC_SYNDROM_NETWORK;chr15q15;COLIN_PILOCYTIC_ASTROCYTOMA_VS_GLIOBLASTOMA_UP;CREIGHTON_ENDOCRINE_THERAPY_RESISTANCE_2;CROONQUIST_I…	3D-structure;ATP-binding;Celladhesion;Cellmembrane;Completeproteome;Disulfidebond;Glycoprotein;Immunoglobulindomain;Kinase;Membrane;Nucleotide-binding;Phosphoprotein;Polymorphism;Receptor;Referenceproteome;Repeat;Signal;Transferase;Transmembrane;Transmembranehelix;Tyrosine-proteinkinase	20.2764	19.2	20.002	18.9266	17.0626	18.3875		1.24546	0.0732063	1.70052	1.03623
P10606	P10606	COX5B_HUMAN	COX5B	Cytochrome c oxidase subunit 5B, mitochondrial		6	biosynthetic process;cellular biosynthetic process;cellular macromolecule metabolic process;cellular metabolic process;cellular nitrogen compound metabolic process;cellular process;electron transport chain;gene expression;generation of precursor metabolites and energy;macromolecule metabolic process;metabolic process;multicellular organismal process;nitrogen compound metabolic process;nucleic aci…	binding;catalytic activity;cation binding;cation transmembrane transporter activity;cytochrome-c oxidase activity;heme-copper terminal oxidase activity;hydrogen ion transmembrane transporter activity;inorganic cation transmembrane transporter activity;ion binding;ion transmembrane transporter activity;metal ion binding;monovalent inorganic cation transmembrane transporter activity;oxidoreductase …	cell part;cytoplasmic part;extracellular membrane-bounded organelle;extracellular organelle;extracellular region part;extracellular vesicular exosome;intracellular membrane-bounded organelle;intracellular organelle;intracellular organelle part;intracellular part;membrane;membrane-bounded organelle;membrane-bounded vesicle;mitochondrial inner membrane;mitochondrial membrane;mitochondrial part;mito…	Alzheimer's disease;Cardiac muscle contraction;Huntington's disease;Oxidative phosphorylation;Parkinson's disease	ACEVEDO_NORMAL_TISSUE_ADJACENT_TO_LIVER_TUMOR_DN;BLALOCK_ALZHEIMERS_DISEASE_DN;BURTON_ADIPOGENESIS_6;CATION_TRANSMEMBRANE_TRANSPORTER_ACTIVITY;CHARAFE_BREAST_CANCER_BASAL_VS_MESENCHYMAL_UP;CHICAS_RB1_TARGETS_LOW_SERUM;CYTOCHROME_C_OXIDASE_ACTIVITY;DARWICHE_PAPILLOMA_RISK_HIGH_UP;DARWICHE_PAPILLOMA_RISK_LOW_UP;DARWICHE_SKIN_TUMOR_PROMOTER_UP;DARWICHE_SQUAMOUS_CELL_CARCINOMA_UP;ENK_UV_RESPONSE_KERA…	Acetylation;Completeproteome;Directproteinsequencing;Membrane;Metal-binding;Mitochondrion;Mitochondrioninnermembrane;Referenceproteome;Transitpeptide;Zinc	20.4676	21.0156	20.2419	19.3522	18.3659	18.9163		2.00917	0.0537943	1.69692	1.24195
Q5C9Z4	Q5C9Z4	NOM1_HUMAN	NOM1	Nucleolar MIF4G domain-containing protein 1		10			cell part;intracellular membrane-bounded organelle;intracellular non-membrane-bounded organelle;intracellular organelle;intracellular organelle part;intracellular part;membrane-bounded organelle;non-membrane-bounded organelle;nuclear part;nucleolus;nucleus;organelle;organelle part		chr7q36;DODD_NASOPHARYNGEAL_CARCINOMA_DN;GSE13485_DAY3_VS_DAY7_YF17D_VACCINE_PBMC_UP;GSE17974_0H_VS_72H_IN_VITRO_ACT_CD4_TCELL_UP;GSE17974_1H_VS_72H_UNTREATED_IN_VITRO_CD4_TCELL_UP;GSE17974_CTRL_VS_ACT_IL4_AND_ANTI_IL12_72H_CD4_TCELL_UP;INTRACELLULAR_NON_MEMBRANE_BOUND_ORGANELLE;INTRACELLULAR_ORGANELLE_PART;KINSEY_TARGETS_OF_EWSR1_FLII_FUSION_UP;MEMBRANE_ENCLOSED_LUMEN;NON_MEMBRANE_BOUND_ORGANELL…	Completeproteome;Nucleus;Phosphoprotein;Polymorphism;Referenceproteome	21.2243	20.714	20.7876	19.2505	18.9982	19.3919	+	3.00274	0.0340062	1.69509	1.41666
P24394	P24394	IL4RA_HUMAN	IL4R	Interleukin-4 receptor subunit alpha		2	biological regulation;cell surface receptor linked signaling pathway;cellular process;cellular response to chemical stimulus;cellular response to cytokine stimulus;cellular response to interleukin-4;cellular response to organic substance;cellular response to stimulus;cytokine-mediated signaling pathway;defense response;defense response to protozoan;immune response;immune system process;interleuki…	binding;cytokine binding;cytokine receptor activity;growth factor binding;interleukin-4 binding;interleukin-4 receptor activity;molecular transducer activity;protein binding;receptor activity;receptor signaling protein activity;signal transducer activity;signaling receptor activity;transmembrane signaling receptor activity	cell part;extracellular region part;extracellular space;integral to membrane;integral to plasma membrane;intrinsic to membrane;intrinsic to plasma membrane;macromolecular complex;membrane part;plasma membrane part;protein complex;receptor complex	Cytokine-cytokine receptor interaction;Hematopoietic cell lineage;Jak-STAT signaling pathway	ATF2_S_UP.V1_DN;BALLIF_DEVELOPMENTAL_DISABILITY_P16_P12_DELETION;BIOCARTA_IL4_PATHWAY;BIOCARTA_NKT_PATHWAY;BIOCARTA_TH1TH2_PATHWAY;BOSCO_ALLERGEN_INDUCED_TH2_ASSOCIATED_MODULE;BOYAULT_LIVER_CANCER_SUBCLASS_G56_DN;CAIRO_HEPATOBLASTOMA_DN;CAMP_UP.V1_DN;chr16p11;CYTOKINE_BINDING;DAVICIONI_MOLECULAR_ARMS_VS_ERMS_UP;DAVICIONI_PAX_FOXO1_SIGNATURE_IN_ARMS_UP;DAVICIONI_TARGETS_OF_PAX_FOXO1_FUSIONS_UP;DAZ…	3D-structure;Alternativesplicing;Cellmembrane;Completeproteome;Disulfidebond;Glycoprotein;Immunity;Membrane;Phosphoprotein;Polymorphism;Receptor;Referenceproteome;Secreted;Signal;Transmembrane;Transmembranehelix	19.5124	18.8774	19.343	19.4874	13.6746	19.561		0.354539	0.235806	1.66996	0.564326
Q9NY26	Q9NY26	S39A1_HUMAN	SLC39A1	Zinc transporter ZIP1		2	cation transport;cellular process;divalent inorganic cation transport;divalent metal ion transport;establishment of localization;ion transmembrane transport;ion transport;metal ion transport;transition metal ion transport;transmembrane transport;transport;zinc ion transmembrane transport;zinc ion transport	cation transmembrane transporter activity;divalent inorganic cation transmembrane transporter activity;inorganic cation transmembrane transporter activity;ion transmembrane transporter activity;metal ion transmembrane transporter activity;substrate-specific transmembrane transporter activity;substrate-specific transporter activity;transition metal ion transmembrane transporter activity;transmembr…	cell part;cytoplasmic part;endoplasmic reticulum membrane;endoplasmic reticulum part;integral to membrane;intracellular organelle part;intracellular part;intrinsic to membrane;membrane;membrane part;organelle membrane;organelle part;plasma membrane		AACTGAC,MIR-223;AAGCACA,MIR-218;ACEVEDO_LIVER_TUMOR_VS_NORMAL_ADJACENT_TISSUE_UP;BENPORATH_SOX2_TARGETS;CATION_TRANSPORT;CELL_FRACTION;chr1q21;DI___TRI_VALENT_INORGANIC_CATION_TRANSPORT;ESC_V6.5_UP_EARLY.V1_DN;ESTABLISHMENT_OF_LOCALIZATION;GEORGES_TARGETS_OF_MIR192_AND_MIR215;GSE13484_UNSTIM_VS_3H_YF17D_VACCINE_STIM_PBMC_UP;GSE14308_INDUCED_VS_NATURAL_TREG_UP;GSE14308_NAIVE_CD4_TCELL_VS_INDUCED_T…	Alternativesplicing;Cellmembrane;Completeproteome;Endoplasmicreticulum;Iontransport;Membrane;Referenceproteome;Transmembrane;Transmembranehelix;Transport;Zinc;Zinctransport	20.2877	19.6588	20.0559	18.8693	17.8064	18.3482		2.01182	0.0564547	1.65949	1.22235
Q92793	Q92793	CBP_HUMAN	CREBBP	CREB-binding protein		2	activation of immune response;activation of innate immune response;anatomical structure morphogenesis;biological regulation;biosynthetic process;cell surface receptor linked signaling pathway;cellular biosynthetic process;cellular component assembly;cellular component organization;cellular component organization at cellular level;cellular component organization or biogenesis;cellular component or…	acetyltransferase activity;activating transcription factor binding;bHLH transcription factor binding;binding;catalytic activity;cation binding;chromatin binding;core promoter proximal region DNA binding;core promoter proximal region sequence-specific DNA binding;damaged DNA binding;DNA binding;histone acetyltransferase activity;ion binding;lysine N-acetyltransferase activity;metal ion binding;mol…	cell part;chromatin;chromosomal part;condensed chromosome outer kinetochore;cytoplasm;histone acetyltransferase complex;intracellular membrane-bounded organelle;intracellular organelle;intracellular organelle part;intracellular part;macromolecular complex;membrane-bounded organelle;nuclear body;nuclear chromatin;nuclear chromosome part;nuclear part;nucleoplasm;nucleoplasm part;nucleus;organelle;o…	Adherens junction;Cell cycle;Huntington's disease;Jak-STAT signaling pathway;ko05152;Long-term potentiation;Melanogenesis;Notch signaling pathway;Pathways in cancer;Prostate cancer;Renal cell carcinoma;TGF-beta signaling pathway;Wnt signaling pathway	AACTTT_UNKNOWN;AAGCAAT,MIR-137;ACETYLTRANSFERASE_ACTIVITY;ACEVEDO_LIVER_CANCER_UP;ACTGAAA,MIR-30A-3P,MIR-30E-3P;ATAGGAA,MIR-202;ATGTACA,MIR-493;BIOCARTA_CARM_ER_PATHWAY;BIOCARTA_CARM1_PATHWAY;BIOCARTA_CSK_PATHWAY;BIOCARTA_IL7_PATHWAY;BIOCARTA_NFAT_PATHWAY;BIOCARTA_NTHI_PATHWAY;BIOCARTA_PITX2_PATHWAY;BIOCARTA_PML_PATHWAY;BIOCARTA_PPARA_PATHWAY;BIOCARTA_RELA_PATHWAY;BIOCARTA_SET_PATHWAY;BIOCARTA_TG…	3D-structure;Acetylation;Activator;Acyltransferase;Alternativesplicing;Biologicalrhythms;Bromodomain;Chromosomalrearrangement;Completeproteome;Cytoplasm;Diseasemutation;Host-virusinteraction;Isopeptidebond;Metal-binding;Methylation;Nucleus;Phosphoprotein;Polymorphism;Referenceproteome;Repeat;Transcription;Transcriptionregulation;Transferase;Ublconjugation;Zinc;Zinc-finger	19.4038	18.1308	18.2185	17.0843	18.5088	15.1943		0.725733	0.110247	1.65523	0.809793
O94955	O94955	RHBT3_HUMAN	RHOBTB3	Rho-related BTB domain-containing protein 3		3	biological regulation;cellular process;cellular response to stimulus;endosome transport;establishment of localization;establishment of localization in cell;intracellular signal transduction;intracellular transport;metabolic process;regulation of biological process;regulation of cellular process;response to stimulus;retrograde transport, endosome to Golgi;signal transduction;small GTPase mediated …	adenyl nucleotide binding;adenyl ribonucleotide binding;ATP binding;ATPase activity;binding;catalytic activity;enzyme binding;GTP binding;GTPase binding;guanyl nucleotide binding;guanyl ribonucleotide binding;hydrolase activity;hydrolase activity, acting on acid anhydrides;hydrolase activity, acting on acid anhydrides, in phosphorus-containing anhydrides;nucleoside-triphosphatase activity;nucleot…	cell part;cytoplasmic part;extracellular membrane-bounded organelle;extracellular organelle;extracellular region part;extracellular vesicular exosome;Golgi apparatus;intracellular membrane-bounded organelle;intracellular organelle;intracellular part;membrane-bounded organelle;membrane-bounded vesicle;organelle;vesicle		AAAGGGA,MIR-204,MIR-211;ACEVEDO_LIVER_CANCER_UP;ALCALAY_AML_BY_NPM1_LOCALIZATION_DN;BENPORATH_CYCLING_GENES;BLALOCK_ALZHEIMERS_DISEASE_UP;BONOME_OVARIAN_CANCER_SURVIVAL_OPTIMAL_DEBULKING;BONOME_OVARIAN_CANCER_SURVIVAL_SUBOPTIMAL_DEBULKING;BOQUEST_STEM_CELL_UP;BORCZUK_MALIGNANT_MESOTHELIOMA_UP;BROCKE_APOPTOSIS_REVERSED_BY_IL6;BROWNE_HCMV_INFECTION_14HR_DN;BROWNE_HCMV_INFECTION_16HR_DN;BROWNE_HCMV_…	ATP-binding;Completeproteome;Golgiapparatus;Hydrolase;Nucleotide-binding;Polymorphism;Referenceproteome;Repeat;Transport	18.4699	16.9116	17.5607	16.3707	15.4276	16.1855		1.43369	0.0690078	1.6528	1.07592
P19440	P19440	GGT1_HUMAN	GGT1	Glutathione hydrolase 1 proenzyme	sp|P36268|GGT2_HUMAN	2	alkene biosynthetic process;amine biosynthetic process;amine catabolic process;amine metabolic process;arachidonic acid metabolic process;biological regulation;biosynthetic process;carboxylic acid biosynthetic process;carboxylic acid catabolic process;carboxylic acid metabolic process;catabolic process;cellular alkene metabolic process;cellular amine metabolic process;cellular amino acid biosynth…	catalytic activity;gamma-glutamyltransferase activity;transferase activity;transferase activity, transferring acyl groups;transferase activity, transferring amino-acyl groups	anchored to external side of plasma membrane;anchored to membrane;anchored to plasma membrane;cell part;extracellular membrane-bounded organelle;extracellular organelle;extracellular region part;extracellular space;extracellular vesicular exosome;integral to membrane;intrinsic to external side of plasma membrane;intrinsic to membrane;intrinsic to plasma membrane;membrane;membrane part;membrane-bo…	Arachidonic acid metabolism;Cyanoamino acid metabolism;Glutathione metabolism;Taurine and hypotaurine metabolism	AMINE_METABOLIC_PROCESS;AMINO_ACID_AND_DERIVATIVE_METABOLIC_PROCESS;AMINO_ACID_METABOLIC_PROCESS;BARRIER_CANCER_RELAPSE_NORMAL_SAMPLE_UP;BAUS_TFF2_TARGETS_UP;BLALOCK_ALZHEIMERS_DISEASE_UP;BONOME_OVARIAN_CANCER_SURVIVAL_OPTIMAL_DEBULKING;CADWELL_ATG16L1_TARGETS_UP;CARBOXYLIC_ACID_METABOLIC_PROCESS;chr22q11;DEURIG_T_CELL_PROLYMPHOCYTIC_LEUKEMIA_UP;DOANE_BREAST_CANCER_CLASSES_UP;DOANE_RESPONSE_TO_AN…	3D-structure;Acyltransferase;Alternativepromoterusage;Alternativesplicing;Cellmembrane;Completeproteome;Directproteinsequencing;Disulfidebond;Glutathionebiosynthesis;Glycoprotein;Hydrolase;Membrane;Polymorphism;Protease;Referenceproteome;Sialicacid;Signal-anchor;Transferase;Transmembrane;Transmembranehelix;Zymogen	19.4398	19.6513	19.3275	18.4325	18.9513	16.0869		0.865687	0.0963284	1.64931	0.874386
P10586	P10586	PTPRF_HUMAN	PTPRF	Receptor-type tyrosine-protein phosphatase F		34	biological adhesion;biological regulation;cell adhesion;cell migration;cell motility;cell surface receptor linked signaling pathway;cellular component movement;cellular macromolecule metabolic process;cellular metabolic process;cellular process;cellular protein metabolic process;cellular response to stimulus;dephosphorylation;enzyme linked receptor protein signaling pathway;locomotion;macromolecu…	binding;carbohydrate binding;catalytic activity;glycosaminoglycan binding;heparin binding;hydrolase activity;hydrolase activity, acting on ester bonds;molecular transducer activity;pattern binding;phosphatase activity;phosphoprotein phosphatase activity;phosphoric ester hydrolase activity;polysaccharide binding;protein tyrosine phosphatase activity;receptor activity;signal transducer activity;sig…	cell part;extracellular membrane-bounded organelle;extracellular organelle;extracellular region part;extracellular vesicular exosome;integral to membrane;integral to plasma membrane;intrinsic to membrane;intrinsic to plasma membrane;membrane part;membrane-bounded organelle;membrane-bounded vesicle;organelle;plasma membrane part;vesicle	Adherens junction;Cell adhesion molecules (CAMs);Insulin signaling pathway	AACATTC,MIR-409-3P;AACTTT_UNKNOWN;AGCTCCT,MIR-28;ALK_DN.V1_DN;AMIT_EGF_RESPONSE_480_HELA;BENPORATH_MYC_MAX_TARGETS;BLALOCK_ALZHEIMERS_DISEASE_UP;BRUECKNER_TARGETS_OF_MIRLET7A3_DN;BYSTRYKH_HEMATOPOIESIS_STEM_CELL_AND_BRAIN_QTL_CIS;BYSTRYKH_HEMATOPOIESIS_STEM_CELL_QTL_CIS;CAGGTA_V$AREB6_01;CELL_SURFACE_RECEPTOR_LINKED_SIGNAL_TRANSDUCTION_GO_0007166;CHARAFE_BREAST_CANCER_LUMINAL_VS_BASAL_UP;chr1p34;…	3D-structure;Alternativesplicing;Celladhesion;Completeproteome;Disulfidebond;Glycoprotein;Heparin-binding;Hydrolase;Immunoglobulindomain;Membrane;Phosphoprotein;Polymorphism;Proteinphosphatase;Receptor;Referenceproteome;Repeat;Signal;Transmembrane;Transmembranehelix	23.7995	22.9951	23.6431	22.2961	21.3484	21.8614		1.95344	0.0565301	1.6439	1.20141
Q96CB9	Q96CB9	NSUN4_HUMAN	NSUN4	5-methylcytosine rRNA methyltransferase NSUN4		2	biological regulation;cellular component assembly;cellular component assembly at cellular level;cellular component organization;cellular component organization at cellular level;cellular component organization or biogenesis;cellular component organization or biogenesis at cellular level;cellular macromolecular complex assembly;cellular macromolecular complex subunit organization;cellular macromol…	binding;catalytic activity;methyltransferase activity;nucleic acid binding;RNA binding;rRNA binding;SSU rRNA binding;transferase activity;transferase activity, transferring one-carbon groups	cell part;cytoplasmic part;intracellular organelle part;intracellular part;large ribosomal subunit;macromolecular complex;mitochondrial large ribosomal subunit;mitochondrial part;organellar large ribosomal subunit;organelle part;ribonucleoprotein complex		AACTGGA,MIR-145;CAGCAGG,MIR-370;chr1p34;ESC_J1_UP_EARLY.V1_DN;ESC_J1_UP_LATE.V1_DN;GGGCGGR_V$SP1_Q6;GINESTIER_BREAST_CANCER_20Q13_AMPLIFICATION_DN;GINESTIER_BREAST_CANCER_ZNF217_AMPLIFIED_DN;GRAESSMANN_APOPTOSIS_BY_DOXORUBICIN_DN;GSE11924_TH1_VS_TH2_CD4_TCELL_UP;GSE11924_TH2_VS_TH17_CD4_TCELL_DN;GSE14308_INDUCED_VS_NATURAL_TREG_UP;GSE14350_IL2RB_KO_VS_WT_TEFF_UP;GSE15750_DAY6_VS_DAY10_EFF_CD8_TCE…	3D-structure;Alternativesplicing;Completeproteome;Directproteinsequencing;Methyltransferase;Mitochondrion;Polymorphism;Referenceproteome;Ribosomebiogenesis;RNA-binding;rRNA-binding;rRNAprocessing;S-adenosyl-L-methionine;Transferase;Transitpeptide	19.486	19.5755	19.4711	17.8563	18.1255	17.6263	+	3.42608	0.0344606	1.64142	1.42994
Q96J02	Q96J02	ITCH_HUMAN	ITCH	E3 ubiquitin-protein ligase Itchy homolog		15	activation of immune response;activation of innate immune response;apoptosis;biological regulation;catabolic process;cell death;cell surface receptor linked signaling pathway;cellular catabolic process;cellular macromolecule catabolic process;cellular macromolecule metabolic process;cellular metabolic process;cellular process;cellular protein metabolic process;cellular response to stimulus;cytopl…	acid-amino acid ligase activity;binding;catalytic activity;chemokine receptor binding;CXCR chemokine receptor binding;cytokine receptor binding;G-protein-coupled receptor binding;ligase activity;ligase activity, forming carbon-nitrogen bonds;protein binding;receptor binding;ribonucleoprotein binding;small conjugating protein ligase activity;ubiquitin-protein ligase activity	cell cortex;cell part;cytoplasm;cytoplasmic part;cytoplasmic vesicle;cytosol;extracellular membrane-bounded organelle;extracellular organelle;extracellular region part;extracellular vesicular exosome;intracellular membrane-bounded organelle;intracellular organelle;intracellular part;membrane;membrane-bounded organelle;membrane-bounded vesicle;nucleus;organelle;plasma membrane;vesicle	Endocytosis;Ubiquitin mediated proteolysis	ACEVEDO_LIVER_CANCER_DN;ACTAYRNNNCCCR_UNKNOWN;BUYTAERT_PHOTODYNAMIC_THERAPY_STRESS_UP;CATTGTYY_V$SOX9_B1;CCCNNNNNNAAGWT_UNKNOWN;CCTGCTG,MIR-214;chr20q11;CTTGTAT,MIR-381;DACOSTA_UV_RESPONSE_VIA_ERCC3_DN;DACOSTA_UV_RESPONSE_VIA_ERCC3_TTD_DN;DEBIASI_APOPTOSIS_BY_REOVIRUS_INFECTION_UP;GAVIN_FOXP3_TARGETS_CLUSTER_P3;GCACTTT,MIR-17-5P,MIR-20A,MIR-106A,MIR-106B,MIR-20B,MIR-519D;GGCNKCCATNK_UNKNOWN;GINES…	3D-structure;Acetylation;Alternativesplicing;Antiviraldefense;Apoptosis;Cellmembrane;Completeproteome;Cytoplasm;Directproteinsequencing;Host-virusinteraction;Immunity;Innateimmunity;Ligase;Membrane;Nucleus;Phosphoprotein;Referenceproteome;Repeat;Ublconjugation;Ublconjugationpathway	21.5915	20.6886	21.5404	20.1206	18.7469	20.0426		1.42851	0.0699939	1.6368	1.06764
Q3SY69	Q3SY69	AL1L2_HUMAN	ALDH1L2	Mitochondrial 10-formyltetrahydrofolate dehydrogenase		16	10-formyltetrahydrofolate catabolic process;10-formyltetrahydrofolate metabolic process;aromatic compound catabolic process;biosynthetic process;catabolic process;cellular aromatic compound metabolic process;cellular catabolic process;cellular metabolic process;cellular nitrogen compound catabolic process;cellular nitrogen compound metabolic process;cellular process;coenzyme catabolic process;coe…	aldehyde dehydrogenase (NAD) activity;catalytic activity;formyltetrahydrofolate dehydrogenase activity;hydroxymethyl-, formyl- and related transferase activity;methyltransferase activity;oxidoreductase activity;oxidoreductase activity, acting on the aldehyde or oxo group of donors;oxidoreductase activity, acting on the aldehyde or oxo group of donors, NAD or NADP as acceptor;oxidoreductase activi…	cell part;cytoplasmic part;extracellular membrane-bounded organelle;extracellular organelle;extracellular region part;extracellular vesicular exosome;intracellular membrane-bounded organelle;intracellular organelle;intracellular part;membrane-bounded organelle;membrane-bounded vesicle;mitochondrion;organelle;vesicle	One carbon pool by folate	CHICAS_RB1_TARGETS_GROWING;chr12q23;CSR_EARLY_UP.V1_DN;FORTSCHEGGER_PHF8_TARGETS_UP;GAUSSMANN_MLL_AF4_FUSION_TARGETS_F_DN;GROSS_HYPOXIA_VIA_ELK3_AND_HIF1A_UP;GROSS_HYPOXIA_VIA_ELK3_DN;GSE13306_RA_VS_UNTREATED_MEM_CD4_TCELL_DN;GSE14308_NAIVE_CD4_TCELL_VS_INDUCED_TREG_DN;GSE14308_TH17_VS_INDUCED_TREG_DN;GSE14350_TREG_VS_TEFF_DN;GSE15659_CD45RA_NEG_CD4_TCELL_VS_ACTIVATED_TREG_UP;GSE15659_CD45RA_NEG_…	Acetylation;Alternativesplicing;Completeproteome;Mitochondrion;NADP;One-carbonmetabolism;Oxidoreductase;Phosphopantetheine;Phosphoprotein;Referenceproteome;Transitpeptide	21.8346	21.953	21.3156	19.9459	20.4273	19.8266	+	2.43474	0.0462381	1.63449	1.28865
P02794	P02794	FRIH_HUMAN	FTH1	Ferritin heavy chain		4	biological regulation;cation homeostasis;cation transport;cellular cation homeostasis;cellular chemical homeostasis;cellular component organization;cellular component organization or biogenesis;cellular homeostasis;cellular ion homeostasis;cellular iron ion homeostasis;cellular membrane organization;cellular metal ion homeostasis;cellular process;chemical homeostasis;endocytosis;establishment of …	binding;catalytic activity;cation binding;ferric iron binding;ferroxidase activity;ion binding;iron ion binding;metal ion binding;oxidoreductase activity;oxidoreductase activity, oxidizing metal ions;oxidoreductase activity, oxidizing metal ions, oxygen as acceptor;transition metal ion binding	cell part;cytoplasmic part;cytosol;extracellular membrane-bounded organelle;extracellular organelle;extracellular region part;extracellular vesicular exosome;ferritin complex;intracellular ferritin complex;intracellular membrane-bounded organelle;intracellular organelle;intracellular part;macromolecular complex;membrane-bounded organelle;membrane-bounded vesicle;nucleus;organelle;protein complex;…	Mineral absorption;Porphyrin and chlorophyll metabolism	ADDYA_ERYTHROID_DIFFERENTIATION_BY_HEMIN;BANDRES_RESPONSE_TO_CARMUSTIN_MGMT_48HR_DN;BEIER_GLIOMA_STEM_CELL_DN;BENPORATH_MYC_MAX_TARGETS;BLALOCK_ALZHEIMERS_DISEASE_UP;BOUDOUKHA_BOUND_BY_IGF2BP2;BOYAULT_LIVER_CANCER_SUBCLASS_G3_UP;BUYTAERT_PHOTODYNAMIC_THERAPY_STRESS_UP;CAIRO_PML_TARGETS_BOUND_BY_MYC_DN;CATION_HOMEOSTASIS;CAVARD_LIVER_CANCER_MALIGNANT_VS_BENIGN;CELL_PROLIFERATION_GO_0008283;CELLULA…	3D-structure;Acetylation;Completeproteome;Iron;Ironstorage;Metal-binding;Oxidoreductase;Phosphoprotein;Referenceproteome	20.0951	19.9073	18.0498	17.2453	18.0577	17.8629		1.09858	0.084125	1.62878	0.959723
Q9H2H9	Q9H2H9	S38A1_HUMAN	SLC38A1	Sodium-coupled neutral amino acid transporter 1		2	amine transport;amino acid transmembrane transport;amino acid transport;biological regulation;carboxylic acid transport;cell communication;cell-cell signaling;cellular process;establishment of localization;ion transport;neurotransmitter transport;neurotransmitter uptake;neutral amino acid transport;nitrogen compound transport;organic acid transport;organic substance transport;regulation of biolog…	active transmembrane transporter activity;amine transmembrane transporter activity;amino acid transmembrane transporter activity;carboxylic acid transmembrane transporter activity;cation transmembrane transporter activity;cation:amino acid symporter activity;inorganic cation transmembrane transporter activity;ion transmembrane transporter activity;metal ion transmembrane transporter activity;mono…	cell part;extracellular membrane-bounded organelle;extracellular organelle;extracellular region part;extracellular vesicular exosome;integral to membrane;integral to plasma membrane;intrinsic to membrane;intrinsic to plasma membrane;membrane;membrane part;membrane-bounded organelle;membrane-bounded vesicle;organelle;plasma membrane;plasma membrane part;vesicle		BENPORATH_ES_1;BLALOCK_ALZHEIMERS_DISEASE_UP;BOQUEST_STEM_CELL_CULTURED_VS_FRESH_UP;BOYAULT_LIVER_CANCER_SUBCLASS_G23_UP;CAGGTA_V$AREB6_01;CASORELLI_ACUTE_PROMYELOCYTIC_LEUKEMIA_DN;CHARAFE_BREAST_CANCER_LUMINAL_VS_BASAL_UP;CHIANG_LIVER_CANCER_SUBCLASS_POLYSOMY7_DN;CHIANG_LIVER_CANCER_SUBCLASS_PROLIFERATION_UP;chr12q12;CREIGHTON_ENDOCRINE_THERAPY_RESISTANCE_1;CTTTGT_V$LEF1_Q2;CUI_TCF21_TARGETS_2_U…	Amino-acidtransport;Cellmembrane;Completeproteome;Glycoprotein;Iontransport;Membrane;Phosphoprotein;Referenceproteome;Sodium;Sodiumtransport;Symport;Transmembrane;Transmembranehelix;Transport	21.1946	20.4476	20.68	19.5192	18.7791	19.1402		2.21547	0.0534305	1.62792	1.24537
P09601	P09601	HMOX1_HUMAN	HMOX1	Heme oxygenase 1		13	anatomical structure formation involved in morphogenesis;angiogenesis;biological regulation;catabolic process;cation homeostasis;cell communication;cell death;cell proliferation;cellular catabolic process;cellular cation homeostasis;cellular chemical homeostasis;cellular component assembly;cellular component organization;cellular component organization or biogenesis;cellular homeostasis;cellular …	binding;catalytic activity;cation binding;enzyme binding;heme binding;heme oxygenase (decyclizing) activity;hydrolase activity;hydrolase activity, acting on ester bonds;identical protein binding;ion binding;iron ion binding;lipase activity;metal ion binding;molecular transducer activity;oxidoreductase activity;oxidoreductase activity, acting on paired donors, with incorporation or reduction of mo…	caveola;cell part;cytoplasmic part;cytosol;endoplasmic reticulum;endoplasmic reticulum membrane;endoplasmic reticulum part;extracellular region part;extracellular space;intracellular membrane-bounded organelle;intracellular non-membrane-bounded organelle;intracellular organelle;intracellular organelle part;intracellular part;membrane;membrane part;membrane raft;membrane-bounded organelle;non-memb…	Mineral absorption;Porphyrin and chlorophyll metabolism	AAGCACA,MIR-218;ABRAHAM_ALPC_VS_MULTIPLE_MYELOMA_UP;BENPORATH_SOX2_TARGETS;BIOCARTA_IL10_PATHWAY;BLALOCK_ALZHEIMERS_DISEASE_UP;BROWNE_HCMV_INFECTION_14HR_UP;BUYTAERT_PHOTODYNAMIC_THERAPY_STRESS_UP;CACGTG_V$MYC_Q2;CAGCTG_V$AP4_Q5;CAHOY_ASTROGLIAL;CAIRO_LIVER_DEVELOPMENT_DN;CELL_FRACTION;CHO_NR4A1_TARGETS;chr22q12;CHUANG_OXIDATIVE_STRESS_RESPONSE_UP;CONCANNON_APOPTOSIS_BY_EPOXOMICIN_UP;CREIGHTON_EN…	3D-structure;Apoptosis;Completeproteome;Endoplasmicreticulum;Heme;Iron;Membrane;Metal-binding;Microsome;Oxidoreductase;Phosphoprotein;Polymorphism;Referenceproteome	22.5333	22.4947	22.4726	21.0088	21.0821	20.5261	+	3.12597	0.0382093	1.62784	1.38504
P07711	P07711	CATL1_HUMAN	CTSL	Cathepsin L1		2	activation of immune response;activation of innate immune response;adaptive immune response;antigen processing and presentation;antigen processing and presentation of exogenous antigen;antigen processing and presentation of exogenous peptide antigen;antigen processing and presentation of exogenous peptide antigen via MHC class II;antigen processing and presentation of peptide antigen;antigen proc…	binding;catalytic activity;collagen binding;cysteine-type endopeptidase activity;cysteine-type peptidase activity;endopeptidase activity;fibronectin binding;glycoprotein binding;histone binding;hydrolase activity;peptidase activity;peptidase activity, acting on L-amino acid peptides;protein binding;proteoglycan binding	cell part;cytoplasmic part;extracellular membrane-bounded organelle;extracellular organelle;extracellular region;extracellular region part;extracellular space;extracellular vesicular exosome;intracellular membrane-bounded organelle;intracellular organelle;intracellular organelle lumen;intracellular organelle part;intracellular part;lysosomal lumen;lysosome;lytic vacuole;membrane-bounded organelle…	Antigen processing and presentation;Lysosome;Phagosome;Rheumatoid arthritis		3D-structure;Completeproteome;Directproteinsequencing;Disulfidebond;Glycoprotein;Hydrolase;Lysosome;Protease;Referenceproteome;Signal;Thiolprotease;Zymogen	19.815	19.1166	19.6	19.9742	19.1836	14.502		0.399497	0.213574	1.62393	0.597021
Q9H9J2	Q9H9J2	RM44_HUMAN	MRPL44	39S ribosomal protein L44, mitochondrial		5	biosynthetic process;cellular biosynthetic process;cellular component disassembly;cellular component disassembly at cellular level;cellular component organization;cellular component organization at cellular level;cellular component organization or biogenesis;cellular component organization or biogenesis at cellular level;cellular macromolecular complex disassembly;cellular macromolecular complex …	catalytic activity;endonuclease activity;endonuclease activity, active with either ribo- or deoxyribonucleic acids and producing 5'-phosphomonoesters;endoribonuclease activity;endoribonuclease activity, producing 5'-phosphomonoesters;hydrolase activity;hydrolase activity, acting on ester bonds;nuclease activity;ribonuclease activity;ribonuclease III activity	cell part;cytoplasmic part;intracellular non-membrane-bounded organelle;intracellular organelle;intracellular organelle part;intracellular part;macromolecular complex;membrane;mitochondrial inner membrane;mitochondrial membrane;mitochondrial part;non-membrane-bounded organelle;organelle;organelle inner membrane;organelle membrane;organelle part;ribonucleoprotein complex;ribosome		ACEVEDO_LIVER_CANCER_UP;ATF2_UP.V1_DN;BYSTRYKH_HEMATOPOIESIS_STEM_CELL_AND_BRAIN_QTL_CIS;CHIANG_LIVER_CANCER_SUBCLASS_UNANNOTATED_DN;chr2p24;GSE10239_KLRG1INT_VS_KLRG1HIGH_EFF_CD8_TCELL_UP;GSE10239_MEMORY_VS_DAY4.5_EFF_CD8_TCELL_DN;GSE13411_NAIVE_VS_IGM_MEMORY_BCELL_DN;GSE14000_4H_VS_16H_LPS_DC_DN;GSE15930_NAIVE_VS_48H_IN_VITRO_STIM_IFNAB_CD8_TCELL_DN;GSE15930_NAIVE_VS_48H_IN_VITRO_STIM_IL12_CD8_…	3D-structure;Completeproteome;Diseasemutation;Endonuclease;Hydrolase;Mitochondrion;Nuclease;Polymorphism;Referenceproteome;Ribonucleoprotein;Ribosomalprotein;RNA-binding;Transitpeptide	19.6702	19.7309	19.2142	18.0276	18.4035	17.3243		1.98306	0.0566957	1.61998	1.19481
O76011	O76011	KRT34_HUMAN	KRT34	Keratin, type I cuticular Ha4		10	anatomical structure development;developmental process;epidermis development;tissue development	structural molecule activity	cell part;cytoskeletal part;extracellular membrane-bounded organelle;extracellular organelle;extracellular region part;extracellular space;extracellular vesicular exosome;intermediate filament;intracellular organelle part;intracellular part;macromolecular complex;membrane-bounded organelle;membrane-bounded vesicle;organelle;organelle part;protein complex;vesicle		ANATOMICAL_STRUCTURE_DEVELOPMENT;BLUM_RESPONSE_TO_SALIRASIB_UP;BROWNE_HCMV_INFECTION_20HR_DN;BROWNE_HCMV_INFECTION_8HR_DN;BRUINS_UVC_RESPONSE_VIA_TP53_GROUP_A;CAMPS_COLON_CANCER_COPY_NUMBER_UP;chr17q21;CTCTGGA,MIR-520A,MIR-525;DAZARD_RESPONSE_TO_UV_NHEK_UP;DAZARD_UV_RESPONSE_CLUSTER_G4;ECTODERM_DEVELOPMENT;ENK_UV_RESPONSE_KERATINOCYTE_UP;EPIDERMIS_DEVELOPMENT;FONTAINE_FOLLICULAR_THYROID_ADENOMA_U…	Coiledcoil;Completeproteome;Intermediatefilament;Keratin;Polymorphism;Referenceproteome	18.1145	15.3028	14.9353	14.5649	14.706	14.2421		0.729002	0.112709	1.61322	0.801226
Q9NRX5	Q9NRX5	SERC1_HUMAN	SERINC1	Serine incorporator 1		2	amine transport;amino acid transport;biological regulation;biosynthetic process;carboxylic acid transport;cellular biosynthetic process;cellular lipid metabolic process;cellular metabolic process;cellular process;establishment of localization;glycerolipid metabolic process;glycerophospholipid metabolic process;L-amino acid transport;lipid biosynthetic process;lipid metabolic process;L-serine tran…	active transmembrane transporter activity;amine transmembrane transporter activity;amino acid transmembrane transporter activity;carboxylic acid transmembrane transporter activity;L-amino acid transmembrane transporter activity;L-serine transmembrane transporter activity;neutral amino acid transmembrane transporter activity;organic acid transmembrane transporter activity;serine transmembrane tran…	cell part;cytoplasmic part;endoplasmic reticulum membrane;endoplasmic reticulum part;extracellular membrane-bounded organelle;extracellular organelle;extracellular region part;extracellular vesicular exosome;integral to membrane;intracellular organelle part;intracellular part;intrinsic to membrane;membrane;membrane part;membrane-bounded organelle;membrane-bounded vesicle;organelle;organelle membr…		ACTIVE_TRANSMEMBRANE_TRANSPORTER_ACTIVITY;AKL_HTLV1_INFECTION_DN;AMINE_TRANSMEMBRANE_TRANSPORTER_ACTIVITY;AMINE_TRANSPORT;AMINO_ACID_TRANSMEMBRANE_TRANSPORTER_ACTIVITY;AMINO_ACID_TRANSPORT;BAELDE_DIABETIC_NEPHROPATHY_DN;BRUINS_UVC_RESPONSE_VIA_TP53_GROUP_B;BUYTAERT_PHOTODYNAMIC_THERAPY_STRESS_UP;CACTTTG,MIR-520G,MIR-520H;CAFFAREL_RESPONSE_TO_THC_UP;CAGTATT,MIR-200B,MIR-200C,MIR-429;CAMP_UP.V1_DN;…	Completeproteome;Endoplasmicreticulum;Glycoprotein;Lipidbiosynthesis;Lipidmetabolism;Lipoprotein;Membrane;Myristate;Phospholipidbiosynthesis;Phospholipidmetabolism;Phosphoprotein;Polymorphism;Referenceproteome;Transmembrane;Transmembranehelix	18.5453	17.9824	17.4146	16.5939	16.389	16.1328		1.98638	0.0576535	1.60882	1.18942
P12235	P12235	ADT1_HUMAN	SLC25A4	ADP/ATP translocase 1		10	adenine transport;apoptotic mitochondrial changes;biological regulation;cellular component organization;cellular component organization at cellular level;cellular component organization or biogenesis;cellular component organization or biogenesis at cellular level;cellular metabolic process;cellular process;energy derivation by oxidation of organic compounds;energy reserve metabolic process;establ…	adenine transmembrane transporter activity;nucleobase transmembrane transporter activity;nucleobase-containing compound transmembrane transporter activity;purine base transmembrane transporter activity;substrate-specific transmembrane transporter activity;substrate-specific transporter activity;transmembrane transporter activity;transporter activity	cell part;cytoplasmic part;integral to membrane;integral to plasma membrane;intracellular membrane-bounded organelle;intracellular organelle;intracellular organelle part;intracellular part;intrinsic to membrane;intrinsic to plasma membrane;membrane;membrane part;membrane-bounded organelle;mitochondrial inner membrane;mitochondrial membrane;mitochondrial part;mitochondrion;nucleus;organelle;organe…	Calcium signaling pathway;Huntington's disease;Parkinson's disease	ACEVEDO_LIVER_TUMOR_VS_NORMAL_ADJACENT_TISSUE_UP;ATACCTC,MIR-202;BASSO_B_LYMPHOCYTE_NETWORK;BIOCARTA_ETC_PATHWAY;BROWNE_HCMV_INFECTION_18HR_UP;BROWNE_HCMV_INFECTION_24HR_UP;CAIRO_LIVER_DEVELOPMENT_UP;CASORELLI_ACUTE_PROMYELOCYTIC_LEUKEMIA_DN;chr4q35;CROONQUIST_NRAS_VS_STROMAL_STIMULATION_DN;CROONQUIST_STROMAL_STIMULATION_UP;CTAWWWATA_V$RSRFC4_Q2;CYTOPLASM;CYTOPLASMIC_PART;DACOSTA_UV_RESPONSE_VIA_…	Acetylation;Cardiomyopathy;Completeproteome;Directproteinsequencing;Diseasemutation;Host-virusinteraction;Isopeptidebond;Membrane;Mitochondrion;Mitochondrioninnermembrane;Progressiveexternalophthalmoplegia;Referenceproteome;Repeat;S-nitrosylation;Transmembrane;Transmembranehelix;Transport;Ublconjugation	19.379	19.3583	19.2791	18.2204	18.1268	16.8543		1.65597	0.0656376	1.60498	1.11329
Q9BU61	Q9BU61	NDUF3_HUMAN	NDUFAF3	NADH dehydrogenase [ubiquinone] 1 alpha subcomplex assembly factor 3		2	cellular component assembly;cellular component assembly at cellular level;cellular component biogenesis;cellular component organization;cellular component organization at cellular level;cellular component organization or biogenesis;cellular component organization or biogenesis at cellular level;cellular macromolecular complex assembly;cellular macromolecular complex subunit organization;cellular …		cell part;cytoplasmic part;intracellular membrane-bounded organelle;intracellular organelle;intracellular organelle part;intracellular part;membrane;membrane-bounded organelle;mitochondrial inner membrane;mitochondrial membrane;mitochondrial part;nucleus;organelle;organelle inner membrane;organelle membrane;organelle part		BRUINS_UVC_RESPONSE_LATE;CAGCTG_V$AP4_Q5;CAGGTG_V$E12_Q6;chr3p21;GATTGGY_V$NFY_Q6_01;GCANCTGNY_V$MYOD_Q6;GCCNNNWTAAR_UNKNOWN;GGATTA_V$PITX2_Q2;GGGCGGR_V$SP1_Q6;GGGYGTGNY_UNKNOWN;GOBERT_OLIGODENDROCYTE_DIFFERENTIATION_DN;GSE11924_TFH_VS_TH1_CD4_TCELL_UP;GSE14000_TRANSLATED_RNA_VS_MRNA_4H_LPS_DC_DN;GSE14000_TRANSLATED_RNA_VS_MRNA_DC_DN;GSE17721_LPS_VS_CPG_24H_BMDM_UP;GSE19825_NAIVE_VS_DAY3_EFF_CD8_…	Alternativesplicing;Completeproteome;Diseasemutation;Membrane;Mitochondrion;Mitochondrioninnermembrane;Nucleus;Referenceproteome	18.5313	19.0964	19.1971	17.142	18.8691	16.0181		0.870423	0.0986436	1.59855	0.861918
P31040	P31040	SDHA_HUMAN	SDHA	Succinate dehydrogenase [ubiquinone] flavoprotein subunit, mitochondrial		13	acetyl-CoA catabolic process;acetyl-CoA metabolic process;anatomical structure development;carboxylic acid metabolic process;catabolic process;cellular catabolic process;cellular ketone metabolic process;cellular metabolic process;cellular process;coenzyme catabolic process;coenzyme metabolic process;cofactor catabolic process;cofactor metabolic process;developmental process;dicarboxylic acid met…	binding;catalytic activity;coenzyme binding;cofactor binding;flavin adenine dinucleotide binding;oxidoreductase activity;oxidoreductase activity, acting on the CH-CH group of donors;oxidoreductase activity, acting on the CH-CH group of donors, quinone or related compound as acceptor;succinate dehydrogenase (ubiquinone) activity;succinate dehydrogenase activity	cell part;cytoplasmic part;fumarate reductase complex;intracellular membrane-bounded organelle;intracellular organelle;intracellular organelle part;intracellular part;macromolecular complex;membrane;membrane part;membrane-bounded organelle;mitochondrial inner membrane;mitochondrial membrane;mitochondrial membrane part;mitochondrial part;mitochondrial respiratory chain complex II;mitochondrion;org…	Alzheimer's disease;Citrate cycle (TCA cycle);Huntington's disease;Oxidative phosphorylation;Parkinson's disease	AEROBIC_RESPIRATION;AGUIRRE_PANCREATIC_CANCER_COPY_NUMBER_UP;BIOCARTA_ETC_PATHWAY;BIOCARTA_KREB_PATHWAY;BLALOCK_ALZHEIMERS_DISEASE_DN;BLALOCK_ALZHEIMERS_DISEASE_INCIPIENT_DN;BRUECKNER_TARGETS_OF_MIRLET7A3_UP;BURTON_ADIPOGENESIS_6;CARBOHYDRATE_METABOLIC_PROCESS;CASORELLI_ACUTE_PROMYELOCYTIC_LEUKEMIA_DN;CATABOLIC_PROCESS;CELLULAR_CARBOHYDRATE_METABOLIC_PROCESS;CELLULAR_CATABOLIC_PROCESS;CELLULAR_RE…	Acetylation;Alternativesplicing;Cardiomyopathy;Completeproteome;Directproteinsequencing;Diseasemutation;Electrontransport;FAD;Flavoprotein;Leighsyndrome;Membrane;Mitochondrion;Mitochondrioninnermembrane;Oxidoreductase;Phosphoprotein;Polymorphism;Referenceproteome;Transitpeptide;Transport;Tricarboxylicacidcycle;Tumorsuppressor	21.4526	21.714	21.391	20.1457	20.2764	19.3554		2.19698	0.0563361	1.59337	1.22167
P46934	P46934	NEDD4_HUMAN	NEDD4	E3 ubiquitin-protein ligase NEDD4		12	adaptive immune response;anatomical structure development;anatomical structure morphogenesis;biological regulation;blood vessel morphogenesis;catabolic process;cell activation;cell projection organization;cell surface receptor linked signaling pathway;cellular catabolic process;cellular chemical homeostasis;cellular component organization;cellular component organization at cellular level;cellular…	adrenergic receptor binding;amine binding;amino acid binding;beta-2 adrenergic receptor binding;binding;carboxylic acid binding;catalytic activity;channel inhibitor activity;channel regulator activity;enzyme binding;G-protein-coupled receptor binding;ion channel inhibitor activity;ligase activity;phosphoprotein binding;phosphoserine binding;phosphothreonine binding;proline-rich region binding;pro…	apicolateral plasma membrane;cell cortex;cell part;chromatin;chromosomal part;cytoplasm;cytoplasmic part;cytosol;extracellular membrane-bounded organelle;extracellular organelle;extracellular region part;extracellular vesicular exosome;Golgi apparatus;intracellular membrane-bounded organelle;intracellular organelle;intracellular organelle part;intracellular part;macromolecular complex;membrane;me…	Endocytosis;Ubiquitin mediated proteolysis	AAAYWAACM_V$HFH4_01;ACCAAAG,MIR-9;ACTGTGA,MIR-27A,MIR-27B;ATACTGT,MIR-144;BILANGES_SERUM_SENSITIVE_VIA_TSC2;BOYAULT_LIVER_CANCER_SUBCLASS_G56_UP;BRUINS_UVC_RESPONSE_LATE;CAGCTG_V$AP4_Q5;chr15q;CTGCAGY_UNKNOWN;CTTTAAR_UNKNOWN;CTTTGT_V$LEF1_Q2;CYCLIN_D1_KE_.V1_DN;CYCLIN_D1_UP.V1_DN;DACOSTA_UV_RESPONSE_VIA_ERCC3_COMMON_DN;DACOSTA_UV_RESPONSE_VIA_ERCC3_DN;DEURIG_T_CELL_PROLYMPHOCYTIC_LEUKEMIA_UP;DODD…	3D-structure;Alternativesplicing;Cellmembrane;Completeproteome;Cytoplasm;Host-virusinteraction;Ligase;Membrane;Neurogenesis;Phosphoprotein;Polymorphism;Referenceproteome;Repeat;Ublconjugation;Ublconjugationpathway	20.9024	19.7139	21.0691	19.3363	18.2672	19.3056		1.34684	0.0742524	1.59208	1.02534
Q68CK6	Q68CK6	ACS2B_HUMAN	ACSM2B	Acyl-coenzyme A synthetase ACSM2B, mitochondrial		8	carboxylic acid metabolic process;cellular ketone metabolic process;cellular lipid metabolic process;cellular metabolic process;cellular process;fatty acid metabolic process;lipid metabolic process;metabolic process;monocarboxylic acid metabolic process;organic acid metabolic process;oxoacid metabolic process;primary metabolic process;small molecule metabolic process;xenobiotic metabolic process	acid-thiol ligase activity;adenyl nucleotide binding;adenyl ribonucleotide binding;ATP binding;binding;butyrate-CoA ligase activity;catalytic activity;cation binding;ion binding;ligase activity;ligase activity, forming carbon-sulfur bonds;metal ion binding;nucleotide binding;purine nucleotide binding;purine ribonucleoside triphosphate binding;purine ribonucleotide binding;ribonucleotide binding	cell part;cytoplasmic part;intracellular membrane-bounded organelle;intracellular organelle;intracellular organelle lumen;intracellular organelle part;intracellular part;membrane-bounded organelle;membrane-enclosed lumen;mitochondrial matrix;mitochondrial part;mitochondrion;organelle;organelle lumen;organelle part	Butanoate metabolism	REACTOME_BIOLOGICAL_OXIDATIONS;REACTOME_PHASE_II_CONJUGATION;ZWANG_TRANSIENTLY_UP_BY_2ND_EGF_PULSE_ONLY	Acetylation;ATP-binding;Completeproteome;Directproteinsequencing;Fattyacidmetabolism;Ligase;Lipidmetabolism;Magnesium;Metal-binding;Mitochondrion;Nucleotide-binding;Phosphoprotein;Referenceproteome;Transitpeptide	19.8912	20.2185	19.7958	18.4647	18.4745	18.191	+	3.2613	0.0388427	1.59174	1.37441
P35222	P35222	CTNB1_HUMAN	CTNNB1	Catenin beta-1		9	adherens junction assembly;adherens junction organization;anatomical structure development;anatomical structure formation involved in morphogenesis;anatomical structure homeostasis;anatomical structure morphogenesis;androgen receptor signaling pathway;anterior/posterior axis specification;apoptosis;appendage morphogenesis;axis specification;biological adhesion;biological regulation;biosynthetic p…	activating transcription factor binding;alpha-catenin binding;androgen receptor binding;binding;cadherin binding;cell adhesion molecule binding;DNA binding;double-stranded DNA binding;enzyme binding;estrogen receptor binding;hormone receptor binding;ion channel binding;I-SMAD binding;kinase binding;molecular transducer activity;nuclear hormone receptor binding;nucleic acid binding;nucleic acid bi…	adherens junction;anchoring junction;apical part of cell;basolateral plasma membrane;beta-catenin destruction complex;beta-catenin-TCF7L2 complex;catenin complex;catenin-TCF7L2 complex;cell cortex;cell junction;cell part;cell periphery;cell projection;cell projection membrane;cell projection part;cell-cell adherens junction;cell-cell junction;cell-substrate adherens junction;cell-substrate juncti…	Adherens junction;Arrhythmogenic right ventricular cardiomyopathy (ARVC);Bacterial invasion of epithelial cells;Basal cell carcinoma;Colorectal cancer;Endometrial cancer;Focal adhesion;Leukocyte transendothelial migration;Melanogenesis;Pathogenic Escherichia coli infection;Pathways in cancer;Prostate cancer;Thyroid cancer;Tight junction;Wnt signaling pathway	AACTTT_UNKNOWN;AMIT_EGF_RESPONSE_480_HELA;BIOCARTA_ALK_PATHWAY;BIOCARTA_CELL2CELL_PATHWAY;BIOCARTA_GSK3_PATHWAY;BIOCARTA_PITX2_PATHWAY;BIOCARTA_PS1_PATHWAY;BIOCARTA_TFF_PATHWAY;BIOCARTA_WNT_PATHWAY;BREUHAHN_GROWTH_FACTOR_SIGNALING_IN_LIVER_CANCER;CAGCTTT,MIR-320;CELL_DEVELOPMENT;chr3p21;COLIN_PILOCYTIC_ASTROCYTOMA_VS_GLIOBLASTOMA_DN;CREIGHTON_ENDOCRINE_THERAPY_RESISTANCE_5;CROMER_METASTASIS_UP;CT…	3D-structure;Acetylation;Activator;Alternativesplicing;Celladhesion;Celljunction;Cellmembrane;Chromosomalrearrangement;Completeproteome;Cytoplasm;Cytoskeleton;Diseasemutation;Glycoprotein;Membrane;Mentalretardation;Neurogenesis;Nucleus;Phosphoprotein;Polymorphism;Referenceproteome;Repeat;S-nitrosylation;Transcription;Transcriptionregulation;Ublconjugation;Wntsignalingpathway	19.7384	19.7168	19.6707	18.1837	17.9702	18.1992	+	4.49985	0.0300864	1.59094	1.47784
Q9Y624	Q9Y624	JAM1_HUMAN	F11R	Junctional adhesion molecule A		2	actin cytoskeleton organization;actin filament-based process;actomyosin structure organization;biological adhesion;biological regulation;blood coagulation;cell adhesion;cell junction assembly;cell junction organization;cell migration;cell motility;cell surface receptor linked signaling pathway;cell-cell junction assembly;cell-cell junction organization;cellular component assembly;cellular compone…	binding;PDZ domain binding;protein binding;protein domain specific binding	cell junction;cell part;cell-cell junction;cytoplasmic part;cytoplasmic vesicle;cytoskeleton;extracellular membrane-bounded organelle;extracellular organelle;extracellular region part;extracellular vesicular exosome;integral to membrane;intracellular non-membrane-bounded organelle;intracellular organelle;intracellular part;intrinsic to membrane;membrane;membrane part;membrane-bounded organelle;me…	Cell adhesion molecules (CAMs);Epithelial cell signaling in Helicobacter pylori infection;Leukocyte transendothelial migration;Tight junction	ACEVEDO_LIVER_CANCER_UP;ACEVEDO_NORMAL_TISSUE_ADJACENT_TO_LIVER_TUMOR_UP;AIGNER_ZEB1_TARGETS;BENPORATH_NANOG_TARGETS;BOQUEST_STEM_CELL_DN;BOYAULT_LIVER_CANCER_SUBCLASS_G1_UP;BUYTAERT_PHOTODYNAMIC_THERAPY_STRESS_UP;BYSTRYKH_HEMATOPOIESIS_STEM_CELL_QTL_CIS;CAGCTG_V$AP4_Q5;CHARAFE_BREAST_CANCER_BASAL_VS_MESENCHYMAL_UP;CHARAFE_BREAST_CANCER_LUMINAL_VS_MESENCHYMAL_UP;CHEN_LIVER_METABOLISM_QTL_CIS;chr1…	3D-structure;Alternativesplicing;Celljunction;Cellmembrane;Completeproteome;Directproteinsequencing;Disulfidebond;Glycoprotein;Host-virusinteraction;Immunoglobulindomain;Membrane;Phosphoprotein;Referenceproteome;Repeat;Signal;Tightjunction;Transmembrane;Transmembranehelix	19.9601	20.2764	19.3665	18.2832	18.9487	17.602		1.55297	0.0695055	1.58971	1.08037
Q16762	Q16762	THTR_HUMAN	TST	Thiosulfate sulfurtransferase		3	amine catabolic process;amine metabolic process;carboxylic acid catabolic process;carboxylic acid metabolic process;catabolic process;cell differentiation;cellular amine metabolic process;cellular amino acid catabolic process;cellular amino acid metabolic process;cellular catabolic process;cellular developmental process;cellular ketone metabolic process;cellular metabolic process;cellular nitroge…	5S rRNA binding;binding;catalytic activity;nucleic acid binding;RNA binding;rRNA binding;sulfurtransferase activity;thiosulfate sulfurtransferase activity;transferase activity;transferase activity, transferring sulfur-containing groups	cell part;cytoplasmic part;extracellular membrane-bounded organelle;extracellular organelle;extracellular region part;extracellular space;extracellular vesicular exosome;intracellular membrane-bounded organelle;intracellular organelle;intracellular organelle lumen;intracellular organelle part;intracellular part;membrane;membrane-bounded organelle;membrane-bounded vesicle;membrane-enclosed lumen;m…	Cysteine and methionine metabolism;Sulfur relay system	ACEVEDO_METHYLATED_IN_LIVER_CANCER_DN;ACEVEDO_NORMAL_TISSUE_ADJACENT_TO_LIVER_TUMOR_DN;AGUIRRE_PANCREATIC_CANCER_COPY_NUMBER_DN;BOCHKIS_FOXA2_TARGETS;BOYAULT_LIVER_CANCER_SUBCLASS_G3_DN;BURTON_ADIPOGENESIS_6;CAIRO_HEPATOBLASTOMA_CLASSES_DN;CAIRO_LIVER_DEVELOPMENT_DN;CASORELLI_ACUTE_PROMYELOCYTIC_LEUKEMIA_DN;CATABOLIC_PROCESS;CCCNNGGGAR_V$OLF1_01;CELLULAR_CATABOLIC_PROCESS;CHIANG_LIVER_CANCER_SUBC…	Acetylation;Completeproteome;Directproteinsequencing;Glycoprotein;Mitochondrion;Polymorphism;Referenceproteome;Repeat;RNA-binding;Transferase	20.417	20.7056	20.3321	18.927	19.4849	18.2828		1.91316	0.0603414	1.58668	1.16219
Q7LGA3	Q7LGA3	HS2ST_HUMAN	HS2ST1	Heparan sulfate 2-O-sulfotransferase 1		3	amine metabolic process;aminoglycan biosynthetic process;aminoglycan metabolic process;biosynthetic process;carbohydrate biosynthetic process;carbohydrate metabolic process;glycosaminoglycan biosynthetic process;glycosaminoglycan metabolic process;macromolecule biosynthetic process;macromolecule metabolic process;metabolic process;nitrogen compound metabolic process;polysaccharide biosynthetic pr…	catalytic activity;sulfotransferase activity;transferase activity;transferase activity, transferring sulfur-containing groups	cell part;cytoplasmic part;Golgi apparatus part;Golgi membrane;integral to membrane;intracellular organelle part;intracellular part;intrinsic to membrane;membrane;membrane part;organelle membrane;organelle part	Glycosaminoglycan biosynthesis - heparan sulfate	AAAGGGA,MIR-204,MIR-211;AACTTT_UNKNOWN;ATF2_UP.V1_DN;BLALOCK_ALZHEIMERS_DISEASE_INCIPIENT_UP;BLALOCK_ALZHEIMERS_DISEASE_UP;CAGTATT,MIR-200B,MIR-200C,MIR-429;CAIRO_HEPATOBLASTOMA_CLASSES_UP;chr1p31;DELASERNA_MYOD_TARGETS_UP;DIAZ_CHRONIC_MEYLOGENOUS_LEUKEMIA_UP;ERB2_UP.V1_DN;FORTSCHEGGER_PHF8_TARGETS_DN;GGGCGGR_V$SP1_Q6;GSE10239_MEMORY_VS_KLRG1INT_EFF_CD8_TCELL_DN;GSE11924_TFH_VS_TH17_CD4_TCELL_DN;…	Alternativesplicing;Completeproteome;Disulfidebond;Glycoprotein;Golgiapparatus;Membrane;Referenceproteome;Signal-anchor;Transferase;Transmembrane;Transmembranehelix	18.0281	18.3438	16.6532	16.9901	16.7109	14.5866		0.793149	0.106785	1.57916	0.822727
Q8TAA9	Q8TAA9	VANG1_HUMAN	VANGL1	Vang-like protein 1		7	developmental process;multicellular organismal development;multicellular organismal process		cell part;integral to membrane;intrinsic to membrane;lateral plasma membrane;membrane part;plasma membrane part	Wnt signaling pathway	AACTTT_UNKNOWN;ACTGTGA,MIR-27A,MIR-27B;ACTTTAT,MIR-142-5P;ALCALAY_AML_BY_NPM1_LOCALIZATION_UP;BENPORATH_CYCLING_GENES;BMI1_DN.V1_UP;BUYTAERT_PHOTODYNAMIC_THERAPY_STRESS_DN;CACTGTG,MIR-128A,MIR-128B;CHANG_IMMORTALIZED_BY_HPV31_UP;chr1p11;CTTTGT_V$LEF1_Q2;CUI_TCF21_TARGETS_2_DN;GCACTTT,MIR-17-5P,MIR-20A,MIR-106A,MIR-106B,MIR-20B,MIR-519D;GEORGES_TARGETS_OF_MIR192_AND_MIR215;GGGAGGRR_V$MAZ_Q6;GRAESS…	Alternativesplicing;Cellmembrane;Completeproteome;Diseasemutation;Membrane;Polymorphism;Referenceproteome;Transmembrane;Transmembranehelix	21.6628	20.6971	21.1642	20.0691	18.7997	19.9316		1.49008	0.071409	1.57458	1.05722
Q14764	Q14764	MVP_HUMAN	MVP	Major vault protein		34	biological regulation;cell proliferation;establishment of localization;establishment of protein localization;establishment of RNA localization;macromolecule metabolic process;metabolic process;mRNA transport;negative regulation of biological process;negative regulation of catalytic activity;negative regulation of cellular metabolic process;negative regulation of cellular process;negative regulati…	binding;enzyme binding;kinase binding;phosphatase binding;protein binding;protein kinase binding;protein phosphatase binding	cell part;cytoplasm;cytoplasmic part;cytoskeleton;extracellular membrane-bounded organelle;extracellular organelle;extracellular region part;extracellular vesicular exosome;intracellular membrane-bounded organelle;intracellular non-membrane-bounded organelle;intracellular organelle;intracellular organelle part;intracellular part;macromolecular complex;membrane;membrane part;membrane-bounded organ…		AKT_UP_MTOR_DN.V1_UP;ALFANO_MYC_TARGETS;BASSO_B_LYMPHOCYTE_NETWORK;BIDUS_METASTASIS_DN;BMI1_DN.V1_DN;BROWNE_HCMV_INFECTION_14HR_DN;BRUINS_UVC_RESPONSE_VIA_TP53_GROUP_B;CHICAS_RB1_TARGETS_CONFLUENT;chr16p11;CYTOPLASM;DAZARD_RESPONSE_TO_UV_NHEK_UP;DAZARD_UV_RESPONSE_CLUSTER_G1;DELPUECH_FOXO3_TARGETS_UP;DELYS_THYROID_CANCER_UP;DIAZ_CHRONIC_MEYLOGENOUS_LEUKEMIA_DN;DODD_NASOPHARYNGEAL_CARCINOMA_UP;DOU…	3D-structure;Acetylation;Completeproteome;Cytoplasm;Directproteinsequencing;mRNAtransport;Nuclearporecomplex;Nucleus;Phosphoprotein;Polymorphism;Proteintransport;Referenceproteome;Repeat;Ribonucleoprotein;Translocation;Transport	22.6141	22.5356	22.6342	20.8802	21.4972	20.6971	+	2.52343	0.0487585	1.56986	1.26207
O14672	O14672	ADA10_HUMAN	ADAM10	Disintegrin and metalloproteinase domain-containing protein 10		2	axon guidance;biological regulation;cell activation;cell communication;cell surface receptor linked signaling pathway;cell-cell signaling;cellular component disassembly;cellular component disassembly at cellular level;cellular component organization;cellular component organization at cellular level;cellular component organization or biogenesis;cellular component organization or biogenesis at cell…	binding;catalytic activity;cation binding;endopeptidase activity;enzyme binding;hydrolase activity;identical protein binding;integrin binding;ion binding;kinase binding;metal ion binding;metalloendopeptidase activity;metallopeptidase activity;peptidase activity;peptidase activity, acting on L-amino acid peptides;protein binding;protein complex binding;protein dimerization activity;protein homodim…	adherens junction;anchoring junction;cell junction;cell part;cell surface;cell-substrate adherens junction;cell-substrate junction;cytoplasm;cytoplasmic membrane-bounded vesicle;cytoplasmic part;cytoplasmic vesicle;cytoskeletal part;endoplasmic reticulum part;extracellular membrane-bounded organelle;extracellular organelle;extracellular region part;extracellular vesicular exosome;focal adhesion;G…	Alzheimer's disease;Epithelial cell signaling in Helicobacter pylori infection	ADDYA_ERYTHROID_DIFFERENTIATION_BY_HEMIN;AGTCTTA,MIR-499;AKT_UP.V1_UP;AKT_UP_MTOR_DN.V1_UP;ATATGCA,MIR-448;ATGTACA,MIR-493;ATGTTTC,MIR-494;BIOPOLYMER_METABOLIC_PROCESS;BIOPOLYMER_MODIFICATION;BOQUEST_STEM_CELL_CULTURED_VS_FRESH_UP;BUYTAERT_PHOTODYNAMIC_THERAPY_STRESS_DN;BYSTROEM_CORRELATED_WITH_IL5_DN;BYSTRYKH_HEMATOPOIESIS_STEM_CELL_QTL_TRANS;CACGTG_V$MYC_Q2;CAGCTTT,MIR-320;CAGGTG_V$E12_Q6;CELL_…	3D-structure;Alternativesplicing;Alzheimerdisease;Amyloidosis;Cellmembrane;Cleavageonpairofbasicresidues;Completeproteome;Directproteinsequencing;Diseasemutation;Disulfidebond;Glycoprotein;Hydrolase;Membrane;Metal-binding;Metalloprotease;Neurodegeneration;Notchsignalingpathway;Phosphoprotein;Polymorphism;Protease;Referenceproteome;SH3-binding;Signal;Transmembrane;Transmembranehelix;Zinc;Zymogen	19.0176	18.6251	18.2064	18.473	17.8153	14.8778		0.621202	0.136948	1.56098	0.73294
P04626	P04626	ERBB2_HUMAN	ERBB2	Receptor tyrosine-protein kinase erbB-2		5	anatomical structure development;axon ensheathment;axon guidance;biological regulation;biosynthetic process;cell differentiation;cell proliferation;cell surface receptor linked signaling pathway;cellular biosynthetic process;cellular component organization;cellular component organization or biogenesis;cellular developmental process;cellular macromolecule biosynthetic process;cellular macromolecul…	adenyl nucleotide binding;adenyl ribonucleotide binding;ATP binding;binding;catalytic activity;enzyme binding;ErbB-3 class receptor binding;identical protein binding;kinase activity;molecular transducer activity;nucleotide binding;phosphatase binding;phosphotransferase activity, alcohol group as acceptor;protein binding;protein C-terminus binding;protein dimerization activity;protein heterodimeri…	apical plasma membrane;basolateral plasma membrane;cell part;cytoplasm;cytoplasmic part;cytoplasmic vesicle;endosomal part;endosome membrane;integral to membrane;intracellular membrane-bounded organelle;intracellular organelle;intracellular organelle part;intracellular part;intrinsic to membrane;macromolecular complex;membrane;membrane part;membrane-bounded organelle;nucleus;organelle;organelle m…	Adherens junction;Bladder cancer;Calcium signaling pathway;Endometrial cancer;ErbB signaling pathway;Focal adhesion;Non-small cell lung cancer;Pancreatic cancer;Pathways in cancer;Prostate cancer	AACTTT_UNKNOWN;ANATOMICAL_STRUCTURE_DEVELOPMENT;BARIS_THYROID_CANCER_DN;BENPORATH_ES_1;BENPORATH_NANOG_TARGETS;BENPORATH_SOX2_TARGETS;BERTUCCI_INVASIVE_CARCINOMA_DUCTAL_VS_LOBULAR_UP;BIOPOLYMER_METABOLIC_PROCESS;BIOPOLYMER_MODIFICATION;BREUHAHN_GROWTH_FACTOR_SIGNALING_IN_LIVER_CANCER;BROWNE_HCMV_INFECTION_14HR_DN;BROWNE_HCMV_INFECTION_48HR_DN;CELL_PROLIFERATION_GO_0008283;CELL_SURFACE_RECEPTOR_LI…	3D-structure;Activator;Alternativeinitiation;Alternativesplicing;ATP-binding;Cellmembrane;Chromosomalrearrangement;Completeproteome;Cytoplasm;Disulfidebond;Glycoprotein;Kinase;Membrane;Nucleotide-binding;Nucleus;Phosphoprotein;Polymorphism;Receptor;Referenceproteome;Signal;Transcription;Transcriptionregulation;Transferase;Transmembrane;Transmembranehelix;Tyrosine-proteinkinase	18.943	17.762	18.5799	17.0285	16.1221	17.4598		1.38077	0.0748038	1.55817	1.02064
Q96I51	Q96I51	RCC1L_HUMAN	RCC1L	RCC1-like G exchanging factor-like protein		3			cell part;cytoplasmic part;intracellular membrane-bounded organelle;intracellular organelle;intracellular part;membrane-bounded organelle;mitochondrion;organelle		BENPORATH_ES_1;BLALOCK_ALZHEIMERS_DISEASE_UP;CASORELLI_ACUTE_PROMYELOCYTIC_LEUKEMIA_DN;chr7q11;GCCATNTTG_V$YY1_Q6;GGGNRMNNYCAT_UNKNOWN;GRAESSMANN_APOPTOSIS_BY_DOXORUBICIN_DN;GSE13306_TREG_RA_VS_TCONV_RA_DN;GSE17721_12H_VS_24H_POLYIC_BMDM_DN;GSE17721_4H_VS_24H_POLYIC_BMDM_DN;GSE17721_CPG_VS_GARDIQUIMOD_1H_BMDM_DN;GSE17721_CTRL_VS_PAM3CSK4_2H_BMDM_UP;GSE17721_CTRL_VS_POLYIC_6H_BMDM_UP;GSE17721_LPS_…	Alternativesplicing;Completeproteome;Polymorphism;Referenceproteome;Repeat;Williams-Beurensyndrome	18.4286	18.1585	14.2953	16.3564	16.7767	13.0779		0.366746	0.236797	1.55712	0.561203
Q16595	Q16595	FRDA_HUMAN	FXN	Frataxin, mitochondrial		2	adult behavior;adult locomotory behavior;adult walking behavior;aerobic respiration;behavior;biological regulation;biosynthetic process;cation homeostasis;cellular biosynthetic process;cellular cation homeostasis;cellular chemical homeostasis;cellular component organization;cellular component organization at cellular level;cellular component organization or biogenesis;cellular component organizat…	2 iron, 2 sulfur cluster binding;binding;catalytic activity;cation binding;ferric iron binding;ferrous iron binding;ferroxidase activity;ion binding;iron chaperone activity;iron ion binding;iron-sulfur cluster binding;metal cluster binding;metal ion binding;metallochaperone activity;oxidoreductase activity;oxidoreductase activity, oxidizing metal ions;oxidoreductase activity, oxidizing metal ions…	cell part;cytoplasmic part;cytosol;intracellular membrane-bounded organelle;intracellular organelle;intracellular organelle lumen;intracellular organelle part;intracellular part;membrane-bounded organelle;membrane-enclosed lumen;mitochondrial matrix;mitochondrial part;mitochondrion;organelle;organelle lumen;organelle part		AACTGGA,MIR-145;BENPORATH_MYC_TARGETS_WITH_EBOX;BURTON_ADIPOGENESIS_6;CAIRO_HEPATOBLASTOMA_CLASSES_UP;CATION_HOMEOSTASIS;CATION_TRANSMEMBRANE_TRANSPORTER_ACTIVITY;CELL_CELL_SIGNALING;CELLULAR_CATION_HOMEOSTASIS;CELLULAR_HOMEOSTASIS;CHEMICAL_HOMEOSTASIS;chr9q21;CUI_TCF21_TARGETS_2_UP;CYTOPLASM;CYTOPLASMIC_PART;DANG_BOUND_BY_MYC;DANG_MYC_TARGETS_UP;DELACROIX_RAR_BOUND_ES;DI___TRI_VALENT_INORGANIC_C…	3D-structure;Alternativesplicing;Completeproteome;Cytoplasm;Directproteinsequencing;Diseasemutation;Hemebiosynthesis;Iontransport;Iron;Ironstorage;Irontransport;Metal-binding;Mitochondrion;Oxidoreductase;Polymorphism;Referenceproteome;Transitpeptide;Transport;Tripletrepeatexpansion	18.2074	18.2471	16.2443	16.6151	14.6056	16.8214		0.735257	0.115761	1.55229	0.788874
O75509	O75509	TNR21_HUMAN	TNFRSF21	Tumor necrosis factor receptor superfamily member 21		2	activation of immune response;adaptive immune response;antigen receptor-mediated signaling pathway;apoptosis;axon ensheathment;B cell apoptosis;biological regulation;cell death;cell surface receptor linked signaling pathway;cellular lipid metabolic process;cellular metabolic process;cellular process;cellular response to chemical stimulus;cellular response to cytokine stimulus;cellular response to…		axon;cell part;cell projection;integral to membrane;integral to plasma membrane;intrinsic to membrane;intrinsic to plasma membrane;membrane;membrane part;neuron projection;plasma membrane;plasma membrane part	Cytokine-cytokine receptor interaction	AACTTT_UNKNOWN;ACCAAAG,MIR-9;ACEVEDO_LIVER_TUMOR_VS_NORMAL_ADJACENT_TISSUE_DN;AMIT_EGF_RESPONSE_480_HELA;AMIT_SERUM_RESPONSE_240_MCF10A;BASAKI_YBX1_TARGETS_UP;BENPORATH_MYC_MAX_TARGETS;BLALOCK_ALZHEIMERS_DISEASE_DN;BOYLAN_MULTIPLE_MYELOMA_C_DN;CACGTG_V$MYC_Q2;CAGCTTT,MIR-320;CAGGTG_V$E12_Q6;CHEBOTAEV_GR_TARGETS_UP;CHIANG_LIVER_CANCER_SUBCLASS_PROLIFERATION_UP;chr6p21;COLIN_PILOCYTIC_ASTROCYTOMA_V…	3D-structure;Adaptiveimmunity;Apoptosis;Cellmembrane;Completeproteome;Disulfidebond;Glycoprotein;Immunity;Lipoprotein;Membrane;Palmitate;Receptor;Referenceproteome;Repeat;Signal;Transmembrane;Transmembranehelix	19.9601	19.1486	19.9459	18.5594	17.7662	18.083		1.92522	0.0615368	1.5487	1.14412
Q8N4C8	Q8N4C8	MINK1_HUMAN	MINK1	Misshapen-like kinase 1		18	actin cytoskeleton organization;actin cytoskeleton reorganization;actin filament-based process;activation of protein kinase activity;anatomical structure morphogenesis;biological regulation;cell communication;cell part morphogenesis;cell projection morphogenesis;cell projection organization;cell-cell signaling;cellular component morphogenesis;cellular component organization;cellular component org…	adenyl nucleotide binding;adenyl ribonucleotide binding;ATP binding;binding;catalytic activity;kinase activity;nucleotide binding;phosphotransferase activity, alcohol group as acceptor;protein kinase activity;protein serine/threonine kinase activity;purine nucleotide binding;purine ribonucleoside triphosphate binding;purine ribonucleotide binding;ribonucleotide binding;transferase activity;transf…	axon;cell junction;cell part;cell projection;cytoplasm;cytoplasmic part;cytoskeletal part;cytosol;dendrite;extracellular membrane-bounded organelle;extracellular organelle;extracellular region part;extracellular vesicular exosome;Golgi apparatus;intracellular membrane-bounded organelle;intracellular organelle;intracellular organelle part;intracellular part;membrane;membrane-bounded organelle;memb…		AAAGACA,MIR-511;AAGCACT,MIR-520F;AATGGAG,MIR-136;ACOSTA_PROLIFERATION_INDEPENDENT_MYC_TARGETS_DN;ADENYL_NUCLEOTIDE_BINDING;ADENYL_RIBONUCLEOTIDE_BINDING;AGCACTT,MIR-93,MIR-302A,MIR-302B,MIR-302C,MIR-302D,MIR-372,MIR-373,MIR-520E,MIR-520A,MIR-526B,MIR-520B,MIR-520C,MIR-520D;ATP_BINDING;BIOPOLYMER_METABOLIC_PROCESS;BIOPOLYMER_MODIFICATION;CACGTG_V$MYC_Q2;CAGGTG_V$E12_Q6;CCAGGGG,MIR-331;CCTGCTG,MIR-…	Alternativesplicing;ATP-binding;Celljunction;Cellmembrane;Cellprojection;Completeproteome;Cytoplasm;Golgiapparatus;Kinase;Membrane;Nucleotide-binding;Phosphoprotein;Polymorphism;Postsynapticcellmembrane;Referenceproteome;Serine/threonine-proteinkinase;Synapse;Transferase	21.8307	20.8191	21.5961	20.2877	19.0062	20.3211		1.361	0.0767989	1.54362	1.00895
Q99798	Q99798	ACON_HUMAN	ACO2	Aconitate hydratase, mitochondrial		22	acetyl-CoA catabolic process;acetyl-CoA metabolic process;carboxylic acid metabolic process;catabolic process;cellular catabolic process;cellular ketone metabolic process;cellular metabolic process;cellular process;citrate metabolic process;coenzyme catabolic process;coenzyme metabolic process;cofactor catabolic process;cofactor metabolic process;generation of precursor metabolites and energy;iso…	3 iron, 4 sulfur cluster binding;4 iron, 4 sulfur cluster binding;aconitate hydratase activity;binding;carbon-oxygen lyase activity;catalytic activity;cation binding;hydro-lyase activity;ion binding;iron ion binding;iron-sulfur cluster binding;lyase activity;metal cluster binding;metal ion binding;transition metal ion binding	cell part;cytoplasmic part;intracellular membrane-bounded organelle;intracellular organelle;intracellular organelle lumen;intracellular organelle part;intracellular part;membrane-bounded organelle;membrane-enclosed lumen;mitochondrial matrix;mitochondrial part;mitochondrion;nucleus;organelle;organelle lumen;organelle part	Carbon fixation pathways in prokaryotes;Citrate cycle (TCA cycle);Glyoxylate and dicarboxylate metabolism	AEROBIC_RESPIRATION;BENPORATH_MYC_TARGETS_WITH_EBOX;BENPORATH_NANOG_TARGETS;BENPORATH_SOX2_TARGETS;BIOCARTA_KREB_PATHWAY;BLALOCK_ALZHEIMERS_DISEASE_DN;BURTON_ADIPOGENESIS_5;CAMP_UP.V1_UP;CARBOHYDRATE_METABOLIC_PROCESS;CARBOXYLIC_ACID_METABOLIC_PROCESS;CATABOLIC_PROCESS;CATION_BINDING;CATTTCA,MIR-203;CELLULAR_CARBOHYDRATE_METABOLIC_PROCESS;CELLULAR_CATABOLIC_PROCESS;CELLULAR_RESPIRATION;chr22q13;C…	4Fe-4S;Acetylation;Completeproteome;Directproteinsequencing;Diseasemutation;Iron;Iron-sulfur;Isopeptidebond;Lyase;Metal-binding;Mitochondrion;Neurodegeneration;Phosphoprotein;Polymorphism;Pyrrolidonecarboxylicacid;Referenceproteome;Transitpeptide;Tricarboxylicacidcycle;Ublconjugation	22.6929	22.9098	22.6929	21.2419	21.7389	20.6886		2.10845	0.0583226	1.54202	1.17545
O95210	O95210	STBD1_HUMAN	STBD1	Starch-binding domain-containing protein 1		4	multicellular organismal process;muscle contraction;muscle system process;system process	binding;carbohydrate binding;pattern binding;polysaccharide binding;starch binding	cell part;integral to membrane;integral to plasma membrane;intrinsic to membrane;intrinsic to plasma membrane;membrane;membrane part;plasma membrane part		BROWNE_HCMV_INFECTION_16HR_UP;BRUINS_UVC_RESPONSE_VIA_TP53_GROUP_D;CELL_FRACTION;CHEBOTAEV_GR_TARGETS_DN;chr4q24;CTAWWWATA_V$RSRFC4_Q2;ELVIDGE_HIF1A_AND_HIF2A_TARGETS_DN;ELVIDGE_HIF1A_TARGETS_DN;ELVIDGE_HYPOXIA_BY_DMOG_UP;ELVIDGE_HYPOXIA_UP;GAUSSMANN_MLL_AF4_FUSION_TARGETS_E_DN;GGGCGGR_V$SP1_Q6;GSE1432_1H_VS_6H_IFNG_MICROGLIA_DN;GSE1460_NAIVE_CD4_TCELL_CORD_BLOOD_VS_THYMIC_STROMAL_CELL_DN;GSE1476…	Completeproteome;Membrane;Phosphoprotein;Referenceproteome;Signal-anchor;Transmembrane;Transmembranehelix	21.3266	20.7715	20.85	19.9459	18.8853	19.4978		1.91937	0.0627447	1.5397	1.13803
P11498	P11498	PYC_HUMAN	PC	Pyruvate carboxylase, mitochondrial		20	alcohol biosynthetic process;alcohol metabolic process;biological regulation;biosynthetic process;biotin metabolic process;carbohydrate biosynthetic process;carbohydrate metabolic process;carboxylic acid metabolic process;cellular amide metabolic process;cellular biosynthetic process;cellular carbohydrate biosynthetic process;cellular carbohydrate metabolic process;cellular ketone metabolic proce…	adenyl nucleotide binding;adenyl ribonucleotide binding;ATP binding;binding;biotin binding;biotin carboxylase activity;carboxylic acid binding;catalytic activity;cation binding;DNA binding;ion binding;ligase activity;ligase activity, forming carbon-carbon bonds;ligase activity, forming carbon-nitrogen bonds;metal ion binding;monocarboxylic acid binding;nucleic acid binding;nucleotide binding;puri…	cell part;cytoplasm;cytoplasmic part;cytosol;intracellular membrane-bounded organelle;intracellular organelle;intracellular organelle lumen;intracellular organelle part;intracellular part;membrane;membrane-bounded organelle;membrane-enclosed lumen;mitochondrial inner membrane;mitochondrial matrix;mitochondrial membrane;mitochondrial part;mitochondrion;organelle;organelle inner membrane;organelle …	Citrate cycle (TCA cycle);Pyruvate metabolism	ADENYL_NUCLEOTIDE_BINDING;ADENYL_RIBONUCLEOTIDE_BINDING;ATF2_UP.V1_DN;ATP_BINDING;BILD_MYC_ONCOGENIC_SIGNATURE;BLALOCK_ALZHEIMERS_DISEASE_INCIPIENT_UP;BLALOCK_ALZHEIMERS_DISEASE_UP;BROWN_MYELOID_CELL_DEVELOPMENT_DN;BROWNE_HCMV_INFECTION_48HR_UP;BURTON_ADIPOGENESIS_5;CADWELL_ATG16L1_TARGETS_UP;CAGGTG_V$E12_Q6;chr11q11;CHYLA_CBFA2T3_TARGETS_DN;CYTOPLASM;CYTOPLASMIC_PART;DELYS_THYROID_CANCER_UP;E2F3…	3D-structure;Acetylation;Alternativesplicing;ATP-binding;Biotin;Completeproteome;Diseasemutation;Gluconeogenesis;Ligase;Lipidbiosynthesis;Lipidmetabolism;Manganese;Metal-binding;Mitochondrion;Multifunctionalenzyme;Nucleotide-binding;Polymorphism;Pyruvate;Referenceproteome;Transitpeptide	20.3857	20.7471	20.4676	19.0259	19.0191	18.9468	+	3.78155	0.0379713	1.53622	1.38113
Q9BVC5	Q9BVC5	ASHWN_HUMAN	C2orf49	Ashwin		2	anatomical structure morphogenesis;developmental process;embryonic morphogenesis		cell part;intracellular part;macromolecular complex;protein complex;tRNA-splicing ligase complex			Alternativesplicing;Completeproteome;Phosphoprotein;Polymorphism;Referenceproteome	18.3592	18.5829	18.068	15.0649	17.6226	17.7185		0.80489	0.108059	1.53474	0.815618
P19404	P19404	NDUV2_HUMAN	NDUFV2	NADH dehydrogenase [ubiquinone] flavoprotein 2, mitochondrial		6	anatomical structure development;cardiac muscle tissue development;cellular metabolic process;cellular process;developmental process;electron transport chain;generation of precursor metabolites and energy;metabolic process;mitochondrial electron transport, NADH to ubiquinone;muscle tissue development;nervous system development;oxidation-reduction process;respiratory electron transport chain;small…	2 iron, 2 sulfur cluster binding;binding;catalytic activity;cation binding;electron carrier activity;ion binding;iron-sulfur cluster binding;metal cluster binding;metal ion binding;NADH dehydrogenase (quinone) activity;NADH dehydrogenase (ubiquinone) activity;NADH dehydrogenase activity;oxidoreductase activity;oxidoreductase activity, acting on NADH or NADPH;oxidoreductase activity, acting on NAD…	cell part;cytoplasmic part;intracellular membrane-bounded organelle;intracellular organelle;intracellular organelle part;intracellular part;macromolecular complex;membrane;membrane part;membrane-bounded organelle;mitochondrial inner membrane;mitochondrial membrane;mitochondrial membrane part;mitochondrial part;mitochondrial respiratory chain complex I;mitochondrion;NADH dehydrogenase complex;orga…	Alzheimer's disease;Huntington's disease;Oxidative phosphorylation;Parkinson's disease	ANATOMICAL_STRUCTURE_DEVELOPMENT;ATGTCAC,MIR-489;BLALOCK_ALZHEIMERS_DISEASE_DN;BYSTRYKH_HEMATOPOIESIS_STEM_CELL_QTL_TRANS;chr18p11;DEURIG_T_CELL_PROLYMPHOCYTIC_LEUKEMIA_DN;DIAZ_CHRONIC_MEYLOGENOUS_LEUKEMIA_UP;FULCHER_INFLAMMATORY_RESPONSE_LECTIN_VS_LPS_UP;GENTILE_UV_HIGH_DOSE_DN;GENTILE_UV_RESPONSE_CLUSTER_D7;GSE13484_3H_UNSTIM_VS_YF17D_VACCINE_STIM_PBMC_DN;GSE13484_UNSTIM_VS_YF17D_VACCINE_STIM_P…	2Fe-2S;Acetylation;Completeproteome;Electrontransport;Iron;Iron-sulfur;Membrane;Metal-binding;Mitochondrion;Mitochondrioninnermembrane;NAD;Oxidoreductase;Phosphoprotein;Polymorphism;Referenceproteome;Respiratorychain;Transitpeptide;Transport;Ubiquinone	23.4923	23.7077	23.6096	22.1976	22.1143	21.9134	+	3.88997	0.0383006	1.5281	1.38311
Q9H3K2	Q9H3K2	GHITM_HUMAN	GHITM	Growth hormone-inducible transmembrane protein		2	apoptosis;cell death;cellular process;death;programmed cell death		cell part;cytoplasmic part;extracellular membrane-bounded organelle;extracellular organelle;extracellular region part;extracellular vesicular exosome;integral to membrane;intracellular organelle part;intracellular part;intrinsic to membrane;membrane;membrane part;membrane-bounded organelle;membrane-bounded vesicle;mitochondrial inner membrane;mitochondrial membrane;mitochondrial part;organelle;or…		ALONSO_METASTASIS_UP;BLALOCK_ALZHEIMERS_DISEASE_DN;BLUM_RESPONSE_TO_SALIRASIB_UP;BOCHKIS_FOXA2_TARGETS;chr10q23;CYTOPLASM;CYTOPLASMIC_PART;DEMAGALHAES_AGING_DN;DIAZ_CHRONIC_MEYLOGENOUS_LEUKEMIA_UP;FIGUEROA_AML_METHYLATION_CLUSTER_5_DN;FLECHNER_BIOPSY_KIDNEY_TRANSPLANT_REJECTED_VS_OK_DN;GAUSSMANN_MLL_AF4_FUSION_TARGETS_F_DN;GSE11864_CSF1_PAM3CYS_VS_CSF1_IFNG_PAM3CYS_IN_MAC_DN;GSE11864_UNTREATED_VS…	Apoptosis;Completeproteome;Membrane;Mitochondrion;Mitochondrioninnermembrane;Referenceproteome;Transitpeptide;Transmembrane;Transmembranehelix	19.5757	19.9459	18.8063	18.3356	17.9193	17.4994		1.67646	0.0695486	1.52451	1.0786
[truncated: 3,694 more rows]
