# Supplementary material for: Elucidating the cellular determinants of targeted membrane protein degradation by lysosome-targeting chimeras
Source: Science. Author manuscript; Available in PMC 2024 Jan 4. (PMC10766146; doi:10.1126/science.adf6249)
Supplement: Data [file NIHMS1952705-supplement-Data.zip › science.adf6249_data_s7.xlsx]

## Sheet: Sheet1
Protein	Fasta headers	Position	Localization prob	Sequence window	Amino acid	Charge	WT NT1	KO NT1	WT NT2	KO NT2	WT NT3	KO NT3	Student's T-test Significant KO NT_WT NT	-Log Student's T-test p-value KO NT_WT NT	Student's T-test q-value KO NT_WT NT	Student's T-test Difference KO NT_WT NT	Student's T-test Test statistic KO NT_WT NT
sp|P15880|RS2_HUMAN	sp|P15880|RS2_HUMAN 40S ribosomal protein S2 OS=Homo sapiens OX=9606 GN=RPS2 PE=1 SV=2	58	0.999883	GRGRGRGARGGKAEDKEWMPVTKLGRLVKDM	K	3	12.885	13.2036	15.8621	13.2545	15.4716	11.39		0.885497	0.150515	-2.12354	-1.90047
sp|P23396|RS3_HUMAN	sp|P23396|RS3_HUMAN 40S ribosomal protein S3 OS=Homo sapiens OX=9606 GN=RPS3 PE=1 SV=2	214	0.998519	GPKKPLPDHVSIVEPKDEILPTTPISEQKGG	K	4	16.3878	15.0792	17.0092	15.1003	16.9035	14.3899	+	2.49445	0.0115	-1.91034	-6.322
sp|Q13501|SQSTM_HUMAN	sp|Q13501|SQSTM_HUMAN Sequestosome-1 OS=Homo sapiens OX=9606 GN=SQSTM1 PE=1 SV=1	295	1	EKSSSQPSSCCSDPSKPGGNVEGATQSLAEQ	K	4	12.2843	11.4736	13.8333	11.3053	13.4328	11.151	+	1.77685	0.0278919	-1.87355	-3.95721
sp|Q6ZQN7|SO4C1_HUMAN	sp|Q6ZQN7|SO4C1_HUMAN Solute carrier organic anion transporter family member 4C1 OS=Homo sapiens OX=9606 GN=SLCO4C1 PE=1 SV=1	719	0.997015	ENAVVTNVLAEQDLNKIVKEG__________	K	4	17.0244	16.5648	18.0703	16.1008	17.8876	15.6201	+	1.68364	0.0344762	-1.56551	-3.70643
sp|Q12983|BNIP3_HUMAN	sp|Q12983|BNIP3_HUMAN BCL2/adenovirus E1B 19 kDa protein-interacting protein 3 OS=Homo sapiens OX=9606 GN=BNIP3 PE=1 SV=3;sp|O60238|BNI3L_HUMAN BCL2/adenovirus E1B 19 kDa protein-interacting protein 3-like OS=Homo sapiens OX=9606 GN=BNIP3L PE=1 SV=1	218	0.999975	KRTATLSMRNTSVMKKGGIFSAEFLKVFLPS	K	3	13.7119	12.6747	13.5527	11.4816	12.7397	11.1863		1.3327	0.0564444	-1.55386	-2.84812
sp|Q15004|PAF15_HUMAN	sp|Q15004|PAF15_HUMAN PCNA-associated factor OS=Homo sapiens OX=9606 GN=PCLAF PE=1 SV=1	24	1	VPGTYRKVVAARAPRKVLGSSTSATNSTSVS	K	3	12.3737	11.8116	13.0667	11.2318	13.3806	11.2588	+	1.88925	0.0217333	-1.50626	-4.27443
sp|Q8TC07|TBC15_HUMAN	sp|Q8TC07|TBC15_HUMAN TBC1 domain family member 15 OS=Homo sapiens OX=9606 GN=TBC1D15 PE=1 SV=2	68	0.99999	PLDDALDSSSILYARKDSSSVVEWTQAPKER	K	3	12.9697	12.1208	13.5539	11.6189	13.4907	11.795	+	2.49314	0.0102222	-1.49317	-6.31686
sp|Q9NQX7|ITM2C_HUMAN	sp|Q9NQX7|ITM2C_HUMAN Integral membrane protein 2C OS=Homo sapiens OX=9606 GN=ITM2C PE=1 SV=1	20	1	SFQPAVAGIKGDKADKASASAPAPASATEIL	K	3	14.0881	13.1265	14.8875	12.9359	14.6266	13.09	+	2.44168	0.0184	-1.48324	-6.11701
sp|Q9P265|DIP2B_HUMAN	sp|Q9P265|DIP2B_HUMAN Disco-interacting protein 2 homolog B OS=Homo sapiens OX=9606 GN=DIP2B PE=1 SV=3	47	1	SEGDITQKGYEKKRSKLLSPYSPQTQETDSA	K	3	12.3478	11.4991	13.1209	11.0953	12.8806	11.4325	+	2.28293	0.0122667	-1.44077	-5.53342
sp|P16403|H12_HUMAN	sp|P10412|H14_HUMAN Histone H1.4 OS=Homo sapiens OX=9606 GN=HIST1H1E PE=1 SV=2;sp|P16403|H12_HUMAN Histone H1.2 OS=Homo sapiens OX=9606 GN=HIST1H1C PE=1 SV=2;sp|P16402|H13_HUMAN Histone H1.3 OS=Homo sapiens OX=9606 GN=HIST1H1D PE=1 SV=2	34	0.999997	PVKKKAAKKAGGTPRKASGPPVSELITKAVA;PVKKKARKSAGAAKRKASGPPVSELITKAVA	K	3	13.7085	12.9934	14.0928	12.3738	14.1758	12.4886	+	2.34545	0.0141538	-1.37377	-5.75754
sp|Q9BWH2|FUND2_HUMAN	sp|Q9BWH2|FUND2_HUMAN FUN14 domain-containing protein 2 OS=Homo sapiens OX=9606 GN=FUNDC2 PE=1 SV=2	68	0.999984	SLDLAEFAKKQPWWRKLFGQESGPSAEKYSV	K	3	10.6845	9.94413	11.4759	10.1188	11.4378	9.56588	+	1.91106	0.0224828	-1.32312	-4.33794
sp|O43175|SERA_HUMAN	sp|O43175|SERA_HUMAN D-3-phosphoglycerate dehydrogenase OS=Homo sapiens OX=9606 GN=PHGDH PE=1 SV=4	21	0.999502	LRKVLISDSLDPCCRKILQDGGLQVVEKQNL	K	3	13.1959	13.245	15.3702	12.9414	14.4114	12.9795		0.933415	0.140754	-1.27052	-1.99659
sp|Q96PU5|NED4L_HUMAN	sp|Q96PU5|NED4L_HUMAN E3 ubiquitin-protein ligase NEDD4-like OS=Homo sapiens OX=9606 GN=NEDD4L PE=1 SV=2	462	1	LSSPTVTLSAPLEGAKDSPVRRAVKDTLSNP	K	3	10.9816	10.7587	12.1722	10.1697	12.5289	11.2438		0.976569	0.139478	-1.17017	-2.08401
sp|Q96T23|RSF1_HUMAN	sp|Q96T23|RSF1_HUMAN Remodeling and spacing factor 1 OS=Homo sapiens OX=9606 GN=RSF1 PE=1 SV=2	215	1	ETLALLKAQIDPVLLKNSSQQDNSSRESPSL	K	3	12.1991	11.8304	13.1936	11.577	13.0992	11.6024	+	1.62312	0.0307925	-1.16072	-3.54914
sp|Q5T2W1|NHRF3_HUMAN	sp|Q5T2W1|NHRF3_HUMAN Na(+)/H(+) exchange regulatory cofactor NHE-RF3 OS=Homo sapiens OX=9606 GN=PDZK1 PE=1 SV=2;sp|A8MUH7|PDZ1P_HUMAN Putative PDZ domain-containing protein PDZK1P1 OS=Homo sapiens OX=9606 GN=PDZK1P1 PE=5 SV=2	467	0.999994	LLVCGKKAYDYFQAKKIPIVSSLADPLDTPP	K	3	12.3038	11.7617	13.1934	12.2063	13.2775	11.4344		1.36893	0.0569552	-1.12409	-2.93118
sp|Q8TB61|S35B2_HUMAN	sp|Q8TB61|S35B2_HUMAN Adenosine 3'-phospho 5'-phosphosulfate transporter 1 OS=Homo sapiens OX=9606 GN=SLC35B2 PE=1 SV=1	421	0.999997	LLRVYARGRLKQRGKKAVPVESPVQKV____	K	3	14.5892	14.2655	15.6133	14.0662	15.529	14.0731	+	1.52948	0.0337931	-1.10894	-3.31385
sp|P33993|MCM7_HUMAN	sp|P33993|MCM7_HUMAN DNA replication licensing factor MCM7 OS=Homo sapiens OX=9606 GN=MCM7 PE=1 SV=4	15	0.999998	_MALKDYALEKEKVKKFLQEFYQDDELGKKQ	K	3	12.4199	11.9521	13.3799	11.9316	13.2973	12.0466	+	1.56973	0.0332857	-1.05561	-3.41385
sp|Q93008|USP9X_HUMAN	sp|Q93008|USP9X_HUMAN Probable ubiquitin carboxyl-terminal hydrolase FAF-X OS=Homo sapiens OX=9606 GN=USP9X PE=1 SV=3	1627	0.994077	DPRDDVFGYPQQFEDKPALSKTEDRKEYNIG	K	3	15.1855	15.229	16.5797	15.2396	16.3224	14.4841		0.987737	0.138643	-1.04494	-2.10678
sp|Q9Y287|ITM2B_HUMAN	sp|Q9Y287|ITM2B_HUMAN Integral membrane protein 2B OS=Homo sapiens OX=9606 GN=ITM2B PE=1 SV=1	13	0.963419	___MVKVTFNSALAQKEAKKDEPKSGEEALI	K	2	16.4621	15.8329	16.873	15.5569	16.6822	15.5101	+	2.58171	0.0153333	-1.03915	-6.67383
sp|P00338|LDHA_HUMAN	sp|P00338|LDHA_HUMAN L-lactate dehydrogenase A chain OS=Homo sapiens OX=9606 GN=LDHA PE=1 SV=2	81	0.999917	QHGSLFLRTPKIVSGKDYNVTANSKLVIITA	K	3	13.6319	14.1154	15.7559	13.9792	15.0774	13.2971		0.690392	0.261475	-1.02447	-1.51648
sp|Q14152|EIF3A_HUMAN	sp|Q14152|EIF3A_HUMAN Eukaryotic translation initiation factor 3 subunit A OS=Homo sapiens OX=9606 GN=EIF3A PE=1 SV=1	420	1	ERVTKVLNWVREQPEKEPELQQYVPQLQNNT	K	4	14.5983	14.3689	15.6865	14.2362	15.5174	14.1677		1.37377	0.0578182	-1.0098	-2.94238
sp|Q9BUP3|HTAI2_HUMAN	sp|Q9BUP3|HTAI2_HUMAN Oxidoreductase HTATIP2 OS=Homo sapiens OX=9606 GN=HTATIP2 PE=1 SV=2	137	0.991656	GGCKHFNLLSSKGADKSSNFLYLQVKGEVEA	K	3	12.0102	12.0833	13.0829	11.2527	12.7507	11.5695		1.15475	0.0941099	-0.979419	-2.45557
sp|P68363|TBA1B_HUMAN	sp|P68363|TBA1B_HUMAN Tubulin alpha-1B chain OS=Homo sapiens OX=9606 GN=TUBA1B PE=1 SV=1;sp|Q71U36|TBA1A_HUMAN Tubulin alpha-1A chain OS=Homo sapiens OX=9606 GN=TUBA1A PE=1 SV=1;sp|P0DPH8|TBA3D_HUMAN Tubulin alpha-3D chain OS=Homo sapiens OX=9606 GN=TUBA3D	326	0.997315	KYMACCLLYRGDVVPKDVNAAIATIKTKRSI;KYMACCLLYRGDVVPKDVNAAIATIKTKRTI	K	3	15.4997	15.3279	15.8357	14.5015	15.3194	13.9464		1.05117	0.123581	-0.959626	-2.23732
sp|Q14956|GPNMB_HUMAN	sp|Q14956|GPNMB_HUMAN Transmembrane glycoprotein NMB OS=Homo sapiens OX=9606 GN=GPNMB PE=1 SV=2	559	0.999291	FLNRAKAVFFPGNQEKDPLLKNQEFKGVS__	K	3	12.1681	12.4415	13.0263	11.3238	12.8657	11.4432		1.01022	0.136917	-0.950514	-2.1528
sp|Q93077|H2A1C_HUMAN	sp|Q93077|H2A1C_HUMAN Histone H2A type 1-C OS=Homo sapiens OX=9606 GN=HIST1H2AC PE=1 SV=3;sp|Q7L7L0|H2A3_HUMAN Histone H2A type 3 OS=Homo sapiens OX=9606 GN=HIST3H2A PE=1 SV=3;sp|P04908|H2A1B_HUMAN Histone H2A type 1-B/E OS=Homo sapiens OX=9606 GN=HIST1H2A	119	0.847447	AQGGVLPNIQAVLLPKKTESHHKAK______;AQGGVLPNIQAVLLPKKTESHHKAKGK____	K	4	17.6554	17.0797	17.9534	17.0411	17.8433	16.6037	+	2.17843	0.0162105	-0.909196	-5.17463
sp|O00476|NPT4_HUMAN	sp|O00476|NPT4_HUMAN Sodium-dependent phosphate transport protein 4 OS=Homo sapiens OX=9606 GN=SLC17A3 PE=1 SV=2	15	1	_MATKTELSPTARESKNAQDMQVDETLIPRK	K	3	10.9333	11.8518	13.3117	12.1209	13.2288	10.9643		0.422299	0.597971	-0.845631	-0.990077
sp|Q9Y287|ITM2B_HUMAN	sp|Q9Y287|ITM2B_HUMAN Integral membrane protein 2B OS=Homo sapiens OX=9606 GN=ITM2B PE=1 SV=1	39	1	EEALIIPPDAVAVDCKDPDDVVPVGQRRAWC	K	4	11.9428	12.0636	12.5533	11.0853	12.5032	11.4057		1.10054	0.10765	-0.814866	-2.34051
sp|Q8N0X7|SPART_HUMAN	sp|Q8N0X7|SPART_HUMAN Spartin OS=Homo sapiens OX=9606 GN=SPART PE=1 SV=1	475	0.99901	IQPEEKPVEVSPAVTKGLYIAKQATGGAAKV	K	4	10.8287	11.9417	13.6866	11.5175	12.7843	11.4099		0.399035	0.634592	-0.810157	-0.943181
sp|P60953|CDC42_HUMAN	sp|P60953|CDC42_HUMAN Cell division control protein 42 homolog OS=Homo sapiens OX=9606 GN=CDC42 PE=1 SV=2	183	0.833153	VFDEAILAALEPPEPKKSRRCVLL_______	K	4	14.6645	14.758	15.3226	14.1692	15.7184	14.4344		1.04455	0.125321	-0.781298	-2.22359
sp|Q9NZH0|GPC5B_HUMAN	sp|Q9NZH0|GPC5B_HUMAN G-protein coupled receptor family C group 5 member B OS=Homo sapiens OX=9606 GN=GPRC5B PE=2 SV=2	334	1	AFEEDVQLPRAYMENKAFSMDEHNAALRTAG	K	4	13.0978	12.5712	13.2568	12.5266	13.3183	12.2808	+	2.62367	0.0184	-0.764779	-6.84892
sp|P04406|G3P_HUMAN	sp|P04406|G3P_HUMAN Glyceraldehyde-3-phosphate dehydrogenase OS=Homo sapiens OX=9606 GN=GAPDH PE=1 SV=3	215	0.788234	RGALQNIIPASTGAAKAVGKVIPELNGKLTG	K	3	10.5709	10.0161	11.0079	10.0325	11.432	10.7405		1.00817	0.136509	-0.740569	-2.14859
sp|P62979|RS27A_HUMAN	sp|P62979|RS27A_HUMAN Ubiquitin-40S ribosomal protein S27a OS=Homo sapiens OX=9606 GN=RPS27A PE=1 SV=2;sp|P62987|RL40_HUMAN Ubiquitin-60S ribosomal protein L40 OS=Homo sapiens OX=9606 GN=UBA52 PE=1 SV=2;sp|P0CG47|UBB_HUMAN Polyubiquitin-B OS=Homo sapiens O	6	0.999573	__________MQIFVKTLTGKTITLEVEPSD	K	4	14.6803	14.6532	15.1373	13.9201	14.8069	13.8514		1.18651	0.0847356	-0.733266	-2.52389
sp|P18669|PGAM1_HUMAN	sp|P18669|PGAM1_HUMAN Phosphoglycerate mutase 1 OS=Homo sapiens OX=9606 GN=PGAM1 PE=1 SV=2;sp|Q8N0Y7|PGAM4_HUMAN Probable phosphoglycerate mutase 4 OS=Homo sapiens OX=9606 GN=PGAM4 PE=3 SV=1	5	1	___________MAAYKLVLIRHGESAWNLEN	K	3	15.0016	14.495	15.2441	14.2473	14.9868	14.3006	+	2.53794	0.0131429	-0.729867	-6.49531
sp|P16104|H2AX_HUMAN	sp|P16104|H2AX_HUMAN Histone H2AX OS=Homo sapiens OX=9606 GN=H2AFX PE=1 SV=2;sp|Q96QV6|H2A1A_HUMAN Histone H2A type 1-A OS=Homo sapiens OX=9606 GN=HIST1H2AA PE=1 SV=3;sp|Q8IUE6|H2A2B_HUMAN Histone H2A type 2-B OS=Homo sapiens OX=9606 GN=HIST2H2AB PE=1 SV=3	119	0.778097	AQGGVLPNIQAVLLPKKTSATVGPKAPSGGK	K	3	16.3742	17.2966	18.4621	17.1953	18.1544	16.3996		0.420105	0.600846	-0.699744	-0.98567
sp|P27824|CALX_HUMAN	sp|P27824|CALX_HUMAN Calnexin OS=Homo sapiens OX=9606 GN=CANX PE=1 SV=2	516	0.999974	FCCSGKKQTSGMEYKKTDAPQPDVKEEEEEK	K	3	13.2839	14.2268	15.5821	14.1135	15.3157	13.7511		0.398352	0.63329	-0.69674	-0.941799
sp|Q93077|H2A1C_HUMAN	sp|Q93077|H2A1C_HUMAN Histone H2A type 1-C OS=Homo sapiens OX=9606 GN=HIST1H2AC PE=1 SV=3;sp|Q7L7L0|H2A3_HUMAN Histone H2A type 3 OS=Homo sapiens OX=9606 GN=HIST3H2A PE=1 SV=3;sp|P04908|H2A1B_HUMAN Histone H2A type 1-B/E OS=Homo sapiens OX=9606 GN=HIST1H2A	120	0.999862	QGGVLPNIQAVLLPKKTESHHKAK_______;QGGVLPNIQAVLLPKKTESHHKAKGK_____	K	2	15.8568	15.6029	16.2933	15.5499	16.1685	15.0988	+	1.54215	0.034386	-0.689001	-3.34515
sp|P63000|RAC1_HUMAN	sp|P63000|RAC1_HUMAN Ras-related C3 botulinum toxin substrate 1 OS=Homo sapiens OX=9606 GN=RAC1 PE=1 SV=1	133	0.999998	DLRDDKDTIEKLKEKKLTPITYPQGLAMAKE	K	3	11.9871	11.636	12.3538	12.0018	12.7293	11.3925		1.15047	0.0975652	-0.679995	-2.44642
sp|Q9Y4C2|TCAF1_HUMAN	sp|Q9Y4C2|TCAF1_HUMAN TRPM8 channel-associated factor 1 OS=Homo sapiens OX=9606 GN=TCAF1 PE=1 SV=3	817	0.999783	LWPPVREKRVRIYLSKGPNVKNWNAWTALET	K	4	15.0377	14.4638	15.2083	14.3547	15.1089	14.6959	+	2.26542	0.0115	-0.613544	-5.47196
sp|P55072|TERA_HUMAN	sp|P55072|TERA_HUMAN Transitional endoplasmic reticulum ATPase OS=Homo sapiens OX=9606 GN=VCP PE=1 SV=4	502	0.992471	RELQELVQYPVEHPDKFLKFGMTPSKGVLFY	K	4	14.7747	14.8944	16.0723	15.2989	15.8834	14.7538		0.611045	0.330103	-0.594421	-1.36191
sp|Q92621|NU205_HUMAN	sp|Q92621|NU205_HUMAN Nuclear pore complex protein Nup205 OS=Homo sapiens OX=9606 GN=NUP205 PE=1 SV=3	1150	1	HTQRLLHLLLDDMPVKPYSDGEGGIEDENRS	K	4	12.3205	12.7588	12.7658	12.1152	12.8965	11.3681		0.591889	0.342302	-0.580203	-1.32457
sp|Q13501|SQSTM_HUMAN	sp|Q13501|SQSTM_HUMAN Sequestosome-1 OS=Homo sapiens OX=9606 GN=SQSTM1 PE=1 SV=1	420	0.999999	GFSDEGGWLTRLLQTKNYDIGAALDTIQYSK	K	3	13.1104	13.1286	13.5017	12.4014	13.5808	13.0226		0.949636	0.141254	-0.546796	-2.02935
sp|P62807|H2B1C_HUMAN	sp|P62807|H2B1C_HUMAN Histone H2B type 1-C/E/F/G/I OS=Homo sapiens OX=9606 GN=HIST1H2BC PE=1 SV=4;sp|Q99879|H2B1M_HUMAN Histone H2B type 1-M OS=Homo sapiens OX=9606 GN=HIST1H2BM PE=1 SV=3;sp|Q99877|H2B1N_HUMAN Histone H2B type 1-N OS=Homo sapiens OX=9606 G	47	0.999853	RSRKESYSIYVYKVLKQVHPDTGISSKAMGI;RSRKESYSVYVYKVLKQVHPDTGISSKAMGI	K	3	11.9155	11.9551	12.2095	11.1527	11.9525	11.379		0.969903	0.139069	-0.530293	-2.07045
sp|P63000|RAC1_HUMAN	sp|P63000|RAC1_HUMAN Ras-related C3 botulinum toxin substrate 1 OS=Homo sapiens OX=9606 GN=RAC1 PE=1 SV=1	147	0.994355	KKLTPITYPQGLAMAKEIGAVKYLECSALTQ	K	3	13.7554	13.7447	14.3484	13.7234	14.9407	14.0268		0.657024	0.29297	-0.516504	-1.45147
sp|P16104|H2AX_HUMAN	sp|P16104|H2AX_HUMAN Histone H2AX OS=Homo sapiens OX=9606 GN=H2AFX PE=1 SV=2;sp|Q96QV6|H2A1A_HUMAN Histone H2A type 1-A OS=Homo sapiens OX=9606 GN=HIST1H2AA PE=1 SV=3;sp|Q8IUE6|H2A2B_HUMAN Histone H2A type 2-B OS=Homo sapiens OX=9606 GN=HIST2H2AB PE=1 SV=3	120	0.999967	QGGVLPNIQAVLLPKKTSATVGPKAPSGGKK	K	2	13.0019	13.7049	14.7268	13.2686	14.1141	13.3667		0.407219	0.623238	-0.500843	-0.959719
sp|O14828|SCAM3_HUMAN	sp|O14828|SCAM3_HUMAN Secretory carrier-associated membrane protein 3 OS=Homo sapiens OX=9606 GN=SCAMP3 PE=1 SV=3	81	0.999999	APSLQPSRKLSPTEPKNYGSYSTQASAAAAT	K	3	12.2763	12.8872	13.3654	12.2615	13.2742	12.2689		0.543918	0.409217	-0.499445	-1.23083
sp|P53985|MOT1_HUMAN	sp|P53985|MOT1_HUMAN Monocarboxylate transporter 1 OS=Homo sapiens OX=9606 GN=SLC16A1 PE=1 SV=3	224	1	KSKASLEKAGKSGVKKDLHDANTDLIGRHPK	K	4	17.9901	18.2767	18.8399	18.0823	18.6309	17.6625		0.697955	0.260911	-0.479811	-1.53123
sp|Q15154|PCM1_HUMAN	sp|Q15154|PCM1_HUMAN Pericentriolar material 1 protein OS=Homo sapiens OX=9606 GN=PCM1 PE=1 SV=5	1221	0.998251	SSRTPWLYEQEGEVEKPFIKTGFSVSVEKST	K	3	16.7433	17.0345	17.5008	16.7833	17.5	16.5566		0.726798	0.239844	-0.456636	-1.58752
sp|P06733|ENOA_HUMAN	sp|P06733|ENOA_HUMAN Alpha-enolase OS=Homo sapiens OX=9606 GN=ENO1 PE=1 SV=2	5	1	___________MSILKIHAREIFDSRGNPTV	K	3	16.8013	16.5216	16.9192	16.2266	16.8965	16.5068	+	1.94165	0.0205926	-0.454021	-4.42818
sp|P34741|SDC2_HUMAN	sp|P34741|SDC2_HUMAN Syndecan-2 OS=Homo sapiens OX=9606 GN=SDC2 PE=1 SV=2	185	0.999999	RMRKKDEGSYDLGERKPSSAAYQKAPTKEFY	K	4	15.3233	15.3369	15.7875	15.0784	15.6393	14.9752		1.22299	0.0796098	-0.453237	-2.60327
sp|Q9UMX0|UBQL1_HUMAN	sp|Q9UHD9|UBQL2_HUMAN Ubiquilin-2 OS=Homo sapiens OX=9606 GN=UBQLN2 PE=1 SV=2;sp|Q9UMX0|UBQL1_HUMAN Ubiquilin-1 OS=Homo sapiens OX=9606 GN=UBQLN1 PE=1 SV=2	47	1	AEPKIIKVTVKTPKEKEEFAVPENSSVQQFK;AEPKIMKVTVKTPKEKEEFAVPENSSVQQFK	K	3	14.866	14.6444	14.8471	14.1504	14.5742	14.1424		1.10847	0.106549	-0.450014	-2.35722
sp|Q8WUM4|PDC6I_HUMAN	sp|Q8WUM4|PDC6I_HUMAN Programmed cell death 6-interacting protein OS=Homo sapiens OX=9606 GN=PDCD6IP PE=1 SV=1	501	0.999856	KPLRAEGTNFRTVLDKAVQADGQVKECYQSH	K	3	12.0667	12.5599	13.6804	12.7106	13.5278	12.6833		0.354719	0.716749	-0.44038	-0.852735
sp|Q9H790|EXO5_HUMAN	sp|Q9H790|EXO5_HUMAN Exonuclease V OS=Homo sapiens OX=9606 GN=EXO5 PE=1 SV=1	370	1	RKGSGVLSSTLAPQVKKAK____________	K	4	14.9072	15.3322	15.7895	15.204	15.5372	14.3819		0.480108	0.506958	-0.438606	-1.10527
sp|P08195|4F2_HUMAN	sp|P08195|4F2_HUMAN 4F2 cell-surface antigen heavy chain OS=Homo sapiens OX=9606 GN=SLC3A2 PE=1 SV=3	122	0.999996	EVDMKEVELNELEPEKQPMNAASGAAMSLAG	K	3	14.2345	15.7013	17.0379	15.6063	16.5564	15.2763		0.180423	0.905624	-0.414957	-0.47425
sp|P46977|STT3A_HUMAN	sp|P46977|STT3A_HUMAN Dolichyl-diphosphooligosaccharide--protein glycosyltransferase subunit STT3A OS=Homo sapiens OX=9606 GN=STT3A PE=1 SV=2	444	0.999987	YMKNLDISRPDKKSKKQQDSTYPIKNEVASG	K	3	12.1283	13.2556	14.5419	12.9445	13.1644	12.5001		0.198609	0.889277	-0.378133	-0.516132
sp|P11940|PABP1_HUMAN	sp|P11940|PABP1_HUMAN Polyadenylate-binding protein 1 OS=Homo sapiens OX=9606 GN=PABPC1 PE=1 SV=2;sp|Q13310|PABP4_HUMAN Polyadenylate-binding protein 4 OS=Homo sapiens OX=9606 GN=PABPC4 PE=1 SV=1	188	0.999986	FKSRKEREAELGAKAKEFTNVYIKNFGEEVD;FKSRKEREAELGARAKEFTNVYIKNFGEDMD	K	3	14.7324	14.9038	15.1645	14.4021	15.2657	14.7658		0.753933	0.22153	-0.363645	-1.6406
sp|P08183|MDR1_HUMAN	sp|P08183|MDR1_HUMAN Multidrug resistance protein 1 OS=Homo sapiens OX=9606 GN=ABCB1 PE=1 SV=3	372	0.999793	NARGAAYEIFKIIDNKPSIDSYSKSGHKPDN	K	3	11.7796	11.6618	12.14	12.0627	12.2479	11.3767		0.65922	0.290756	-0.355461	-1.45574
sp|P55011|S12A2_HUMAN	sp|P55011|S12A2_HUMAN Solute carrier family 12 member 2 OS=Homo sapiens OX=9606 GN=SLC12A2 PE=1 SV=1	1098	1	FSDIMVLGDINTKPKKENIIAFEEIIEPYRL	K	3	14.6589	14.6404	14.8802	14.3381	14.5563	14.0863		0.856002	0.160496	-0.343529	-1.84175
sp|Q86U86|PB1_HUMAN	sp|Q86U86|PB1_HUMAN Protein polybromo-1 OS=Homo sapiens OX=9606 GN=PBRM1 PE=1 SV=1	1398	1	MSGYILFSSEMRAVIKAQHPDYSFGELSRLV	K	4	12.9464	13.797	14.0951	13.0235	14.0047	13.2065		0.31901	0.777421	-0.339778	-0.778564
sp|P20290|BTF3_HUMAN	sp|P20290|BTF3_HUMAN Transcription factor BTF3 OS=Homo sapiens OX=9606 GN=BTF3 PE=1 SV=1	171	0.946529	ADSLTSLRRLAEALPKQSVDGKAPLATGEDD	K	3	9.9969	10.8575	11.6202	9.56018	10.5267	10.7159		0.206582	0.882729	-0.336732	-0.534271
sp|Q9NUM4|T106B_HUMAN	sp|Q9NUM4|T106B_HUMAN Transmembrane protein 106B OS=Homo sapiens OX=9606 GN=TMEM106B PE=1 SV=2	14	1	__MGKSLSHLPLHSSKEDAYDGVTSENMRNG	K	4	12.0331	12.1042	12.9588	11.6484	12.2595	12.514		0.366478	0.70153	-0.328251	-0.876894
sp|Q71DI3|H32_HUMAN	sp|Q71DI3|H32_HUMAN Histone H3.2 OS=Homo sapiens OX=9606 GN=HIST2H3A PE=1 SV=3;sp|P68431|H31_HUMAN Histone H3.1 OS=Homo sapiens OX=9606 GN=HIST1H3A PE=1 SV=2;sp|Q16695|H31T_HUMAN Histone H3.1t OS=Homo sapiens OX=9606 GN=HIST3H3 PE=1 SV=3	28	0.999892	GGKAPRKQLATKAARKSAPATGGVKKPHRYR	K	3	17.7265	17.6671	18.0727	17.7893	18.3155	17.6861		0.860864	0.1585	-0.324114	-1.85141
sp|P46783|RS10_HUMAN	sp|P46783|RS10_HUMAN 40S ribosomal protein S10 OS=Homo sapiens OX=9606 GN=RPS10 PE=1 SV=1;sp|Q9NQ39|RS10L_HUMAN Putative 40S ribosomal protein S10-like OS=Homo sapiens OX=9606 GN=RPS10P5 PE=5 SV=1	139	1	RDTYRRSAVPPGADKKAEAGAGSATEFQFRG	K	4	15.034	14.4453	14.8322	14.8671	14.8587	14.4641		0.978178	0.139754	-0.316128	-2.08728
sp|Q13200|PSMD2_HUMAN	sp|Q13200|PSMD2_HUMAN 26S proteasome non-ATPase regulatory subunit 2 OS=Homo sapiens OX=9606 GN=PSMD2 PE=1 SV=3	858	0.983145	SVRVGQAVDVVGQAGKPKTITGFQTHTTPVL	K	3	11.4697	12.0001	12.5109	11.4384	12.105	11.7215		0.376687	0.678815	-0.30851	-0.89777
sp|P62750|RL23A_HUMAN	sp|P62750|RL23A_HUMAN 60S ribosomal protein L23a OS=Homo sapiens OX=9606 GN=RPL23A PE=1 SV=1	115	0.999999	VDVKANKHQIKQAVKKLYDIDVAKVNTLIRP	K	3	14.1115	14.5484	15.3183	15.021	14.9909	13.9418		0.252237	0.8675	-0.30319	-0.635819
sp|P16403|H12_HUMAN	sp|P10412|H14_HUMAN Histone H1.4 OS=Homo sapiens OX=9606 GN=HIST1H1E PE=1 SV=2;sp|P16403|H12_HUMAN Histone H1.2 OS=Homo sapiens OX=9606 GN=HIST1H1C PE=1 SV=2;sp|P16402|H13_HUMAN Histone H1.3 OS=Homo sapiens OX=9606 GN=HIST1H1D PE=1 SV=2	46	0.999403	AKRKASGPPVSELITKAVAASKERSGVSLAA;TPRKASGPPVSELITKAVAASKERSGVSLAA	K	3	14.1766	14.7347	15.3503	14.6089	15.1347	14.4302		0.327778	0.765027	-0.295939	-0.796898
sp|O43709|BUD23_HUMAN	sp|O43709|BUD23_HUMAN Probable 18S rRNA (guanine-N(7))-methyltransferase OS=Homo sapiens OX=9606 GN=BUD23 PE=1 SV=2	196	0.984925	AGFSGGMVVDYPNSAKAKKFYLCLFSGPSTF	K	3	14.6473	15.0374	14.907	13.9444	15.0365	14.7687		0.331396	0.7673	-0.280078	-0.80444
sp|A8MVW0|F1712_HUMAN	sp|A8MVW0|F1712_HUMAN Protein FAM171A2 OS=Homo sapiens OX=9606 GN=FAM171A2 PE=1 SV=1	353	0.99907	YYCRRRCLKPRQQHRKLQLSGPSDGNKRDQA	K	3	10.889	11.6438	12.3948	11.869	12.0242	10.9734		0.200291	0.888541	-0.273934	-0.51997
sp|Q04446|GLGB_HUMAN	sp|Q04446|GLGB_HUMAN 1,4-alpha-glucan-branching enzyme OS=Homo sapiens OX=9606 GN=GBE1 PE=1 SV=3	554	1	MGNEFGHPEWLDFPRKGNNESYHYARRQFHL	K	4	15.9826	16.1339	16.6453	16.2553	16.7992	16.2581		0.439152	0.568079	-0.259888	-1.02384
sp|P27105|STOM_HUMAN	sp|P27105|STOM_HUMAN Erythrocyte band 7 integral membrane protein OS=Homo sapiens OX=9606 GN=STOM PE=1 SV=3	20	0.99973	RHTRDSEAQRLPDSFKDSPSKGLGPCGWILV	K	3	13.7955	14.7616	14.6874	14.5432	14.8825	13.3573		0.160089	0.928933	-0.234494	-0.426509
sp|Q9NSD5|S6A13_HUMAN	sp|Q9NSD5|S6A13_HUMAN Sodium- and chloride-dependent GABA transporter 2 OS=Homo sapiens OX=9606 GN=SLC6A13 PE=1 SV=3	15	0.999618	_MDSRVSGTTSNGETKPVYPVMEKKEEDGTL	K	4	11.1384	12.7012	13.6883	12.449	13.7559	12.7642		0.0915744	0.97332	-0.222733	-0.256955
sp|P00352|AL1A1_HUMAN	sp|P00352|AL1A1_HUMAN Retinal dehydrogenase 1 OS=Homo sapiens OX=9606 GN=ALDH1A1 PE=1 SV=2	398	0.999999	QPTVFSNVTDEMRIAKEEIFGPVQQIMKFKS	K	3	11.7209	12.0222	12.5272	11.894	12.4169	12.1031		0.343324	0.741701	-0.215288	-0.829207
sp|P54727|RD23B_HUMAN	sp|P54727|RD23B_HUMAN UV excision repair protein RAD23 homolog B OS=Homo sapiens OX=9606 GN=RAD23B PE=1 SV=1	151	0.859284	EPAPASAAKQEKPAEKPAETPVATSPTATDS	K	4	14.1678	14.5491	15.0549	14.4865	14.945	14.5468		0.280514	0.840786	-0.195114	-0.697001
sp|Q15758|AAAT_HUMAN	sp|Q15758|AAAT_HUMAN Neutral amino acid transporter B(0) OS=Homo sapiens OX=9606 GN=SLC1A5 PE=1 SV=2	537	1	KHYRGPAGDATVASEKESVM___________	K	3	13.9604	16.607	17.7582	16.5852	17.0565	15.0024		0.0519112	0.984013	-0.193488	-0.150929
sp|P55085|PAR2_HUMAN	sp|P55085|PAR2_HUMAN Proteinase-activated receptor 2 OS=Homo sapiens OX=9606 GN=F2RL1 PE=1 SV=1	382	0.999922	VKQMQVSLTSKKHSRKSSSYSSSSTTVKTSY	K	3	10.4939	10.9238	11.8164	10.92	11.6108	11.5007		0.158775	0.925029	-0.192195	-0.423388
sp|O15374|MOT5_HUMAN	sp|O15374|MOT5_HUMAN Monocarboxylate transporter 5 OS=Homo sapiens OX=9606 GN=SLC16A4 PE=2 SV=1	250	1	STIKDSTTQKAGLPSKNLTVSQNQSEEFYNG	K	4	15.933	16.7706	17.3741	16.449	17.2288	16.7441		0.151556	0.933066	-0.190708	-0.406162
sp|Q9HC07|TM165_HUMAN	sp|Q9HC07|TM165_HUMAN Transmembrane protein 165 OS=Homo sapiens OX=9606 GN=TMEM165 PE=1 SV=1	198	0.821649	PDEGQEELEEVQAELKKKDEEFQRTKLLNGP	K	4	10.2907	12.0007	12.7399	11.6348	12.2169	11.049		0.0836134	0.980259	-0.187696	-0.23621
sp|Q9Y666|S12A7_HUMAN	sp|Q9Y666|S12A7_HUMAN Solute carrier family 12 member 7 OS=Homo sapiens OX=9606 GN=SLC12A7 PE=1 SV=3	1046	1	SQDAQLVLLNMPGPPKNRQGDENYMEFLEVL	K	3	11.9763	12.2698	11.2821	11.1129	10.7989	10.1147		0.0938188	0.973986	-0.186639	-0.262759
sp|O60716|CTND1_HUMAN	sp|O60716|CTND1_HUMAN Catenin delta-1 OS=Homo sapiens OX=9606 GN=CTNND1 PE=1 SV=1	710	1	RWTYGRYIRSALRQEKALSAIADLLTNEHER	K	4	14.1605	14.9952	15.1991	14.3898	14.36	13.7935		0.14196	0.947316	-0.180315	-0.383043
sp|Q9Y4E5|ZN451_HUMAN	sp|Q9Y4E5|ZN451_HUMAN E3 SUMO-protein ligase ZNF451 OS=Homo sapiens OX=9606 GN=ZNF451 PE=1 SV=2	106	1	VEKQQKEEKNRAFREKIDFQHAHGLQELEFI	K	4	12.3626	13.2996	14.1352	13.0362	13.1487	12.8253		0.110288	0.9822	-0.161788	-0.30478
sp|Q99650|OSMR_HUMAN	sp|Q99650|OSMR_HUMAN Oncostatin-M-specific receptor subunit beta OS=Homo sapiens OX=9606 GN=OSMR PE=1 SV=1	834	0.996374	QFLGTRKSLTETELTKPNYLYLLPTEKNHSG	K	3	9.76469	11.1918	11.6489	9.93021	11.6115	11.4668		0.0647867	0.975039	-0.145426	-0.186109
sp|Q9HC07|TM165_HUMAN	sp|Q9HC07|TM165_HUMAN Transmembrane protein 165 OS=Homo sapiens OX=9606 GN=TMEM165 PE=1 SV=1	208	0.999682	VQAELKKKDEEFQRTKLLNGPGDVETGTSIT	K	3	11.9867	13.1018	13.5291	12.5702	13.1089	12.5248		0.103447	0.975411	-0.142638	-0.287445
sp|P02545|LMNA_HUMAN	sp|P02545|LMNA_HUMAN Prelamin-A/C OS=Homo sapiens OX=9606 GN=LMNA PE=1 SV=1	171	0.99997	RTLEGELHDLRGQVAKLEAALGEAKKQLQDE	K	3	12.6867	13.9099	14.9746	13.929	14.459	13.881		0.067195	0.97657	-0.133483	-0.192603
sp|Q9Y6I3|EPN1_HUMAN	sp|Q9Y6I3|EPN1_HUMAN Epsin-1 OS=Homo sapiens OX=9606 GN=EPN1 PE=1 SV=2	107	1	VSQQCKENMYAVQTLKDFQYVDRDGKDQGVN	K	4	11.4069	12.5748	13.5183	12.4355	12.4771	11.9922		0.0737314	0.982815	-0.133274	-0.210101
sp|Q63HN8|RN213_HUMAN	sp|Q63HN8|RN213_HUMAN E3 ubiquitin-protein ligase RNF213 OS=Homo sapiens OX=9606 GN=RNF213 PE=1 SV=3	2447	0.966287	FLSDLRRGGTNADTIKLVKVHGGTTADMIYS	K	3	11.7645	12.5518	12.8424	12.5194	12.6572	11.7973		0.115733	0.977505	-0.131832	-0.318464
sp|Q12983|BNIP3_HUMAN	sp|Q12983|BNIP3_HUMAN BCL2/adenovirus E1B 19 kDa protein-interacting protein 3 OS=Homo sapiens OX=9606 GN=BNIP3 PE=1 SV=3	125	1	KILLDAQHESGRSSSKSSHCDSPPRSQTPQD	K	4	12.52	12.6431	13.3941	12.7753	12.9114	13.0185		0.178553	0.905333	-0.129526	-0.469901
sp|P23458|JAK1_HUMAN	sp|P23458|JAK1_HUMAN Tyrosine-protein kinase JAK1 OS=Homo sapiens OX=9606 GN=JAK1 PE=1 SV=2	249	0.999969	LLTRMRINNVFKDFLKEFNNKTICDSSVSTH	K	4	14.3844	15.6524	16.3981	15.5555	16.2683	15.468		0.0667486	0.974403	-0.124958	-0.191401
sp|P62979|RS27A_HUMAN	sp|P62979|RS27A_HUMAN Ubiquitin-40S ribosomal protein S27a OS=Homo sapiens OX=9606 GN=RPS27A PE=1 SV=2;sp|P62987|RL40_HUMAN Ubiquitin-60S ribosomal protein L40 OS=Homo sapiens OX=9606 GN=UBA52 PE=1 SV=2;sp|P0CG47|UBB_HUMAN Polyubiquitin-B OS=Homo sapiens O	63	1	KQLEDGRTLSDYNIQKESTLHLVLRLRGGAK	K	4	23.5518	24.0508	23.3066	22.7706	23.0033	22.7059		0.0847987	0.980273	-0.111469	-0.239315
sp|Q14118|DAG1_HUMAN	sp|Q14118|DAG1_HUMAN Dystroglycan OS=Homo sapiens OX=9606 GN=DAG1 PE=1 SV=2	808	0.999051	KKGVPIIFADELDDSKPPPSSSMPLILQEEK	K	3	15.0688	16.1906	16.6598	16.174	16.6736	15.7157		0.0674546	0.979814	-0.107266	-0.193302
sp|Q00839|HNRPU_HUMAN	sp|Q00839|HNRPU_HUMAN Heterogeneous nuclear ribonucleoprotein U OS=Homo sapiens OX=9606 GN=HNRNPU PE=1 SV=6	524	0.999995	GKTTWVTKHAAENPGKYNILGTNTIMDKMMV	K	4	14.7921	15.1666	15.7112	15.3946	15.7428	15.4038		0.105106	0.975887	-0.0937055	-0.291665
sp|Q14247|SRC8_HUMAN	sp|Q14247|SRC8_HUMAN Src substrate cortactin OS=Homo sapiens OX=9606 GN=CTTN PE=1 SV=2	171	0.999988	SGFGGKYGVQADRVDKSAVGFDYQGKTEKHE	K	3	9.69314	10.6226	11.4781	10.1233	10.7593	10.942		0.048589	0.984026	-0.0808697	-0.141722
sp|P62979|RS27A_HUMAN	sp|P62979|RS27A_HUMAN Ubiquitin-40S ribosomal protein S27a OS=Homo sapiens OX=9606 GN=RPS27A PE=1 SV=2;sp|P62987|RL40_HUMAN Ubiquitin-60S ribosomal protein L40 OS=Homo sapiens OX=9606 GN=UBA52 PE=1 SV=2;sp|P0CG47|UBB_HUMAN Polyubiquitin-B OS=Homo sapiens O	11	1	_____MQIFVKTLTGKTITLEVEPSDTIENV	K	3	22.3955	23.0187	23.2156	22.6476	22.9565	22.6611		0.106672	0.977371	-0.0800622	-0.295639
sp|Q14669|TRIPC_HUMAN	sp|Q14669|TRIPC_HUMAN E3 ubiquitin-protein ligase TRIP12 OS=Homo sapiens OX=9606 GN=TRIP12 PE=1 SV=1	799	1	EQINEDTGTARAIQRKPNPLANSNTSGYSES	K	3	12.0362	13.0211	13.5985	12.8309	13.5092	13.0698		0.0496383	0.985857	-0.0740156	-0.144636
sp|P05455|LA_HUMAN	sp|P05455|LA_HUMAN Lupus La protein OS=Homo sapiens OX=9606 GN=SSB PE=1 SV=2	328	0.983933	EALKKIIEDQQESLNKWKSKGRRFKGKGKGN	K	3	12.2879	13.0753	13.7017	12.7303	13.3261	13.3257		0.0460478	0.986748	-0.0614907	-0.134641
sp|P62913|RL11_HUMAN	sp|P62913|RL11_HUMAN 60S ribosomal protein L11 OS=Homo sapiens OX=9606 GN=RPL11 PE=1 SV=2	178	1	MRWFQQKYDGIILPGK_______________	K	2	13.5031	14.2205	15.0091	14.085	14.2107	14.2528		0.0427167	0.985949	-0.0548903	-0.12531
sp|Q13263|TIF1B_HUMAN	sp|Q13263|TIF1B_HUMAN Transcription intermediary factor 1-beta OS=Homo sapiens OX=9606 GN=TRIM28 PE=1 SV=5	750	1	GGTLDLTLIRARLQEKLSPPYSSPQEFAQDV	K	3	12.0345	12.8444	13.4253	13.0496	13.2016	12.6047		0.0410469	0.98172	-0.0542695	-0.120611
sp|P55072|TERA_HUMAN	sp|P55072|TERA_HUMAN Transitional endoplasmic reticulum ATPase OS=Homo sapiens OX=9606 GN=VCP PE=1 SV=4	8	1	________MASGADSKGDDLSTAILKQKNRP	K	2	14.8687	15.673	16.1059	15.4781	16.0715	15.7773		0.0318001	0.981587	-0.0392481	-0.0943157
sp|P55011|S12A2_HUMAN	sp|P55011|S12A2_HUMAN Solute carrier family 12 member 2 OS=Homo sapiens OX=9606 GN=SLC12A2 PE=1 SV=1	995	0.999942	EDGKTATQPLLKKESKGPIVPLNVADQKLLE	K	3	13.9949	14.3758	14.2211	13.8123	14.1586	14.1226		0.0411091	0.984856	-0.021301	-0.120786
sp|P35241|RADI_HUMAN	sp|P35241|RADI_HUMAN Radixin OS=Homo sapiens OX=9606 GN=RDX PE=1 SV=1	526	1	EEERVTETQKNERVKKQLQALSSELAQARDE	K	3	12.6959	13.4107	14.4212	13.5479	13.1248	13.2329		0.0105274	1	-0.0168174	-0.0319386
sp|P45974|UBP5_HUMAN	sp|P45974|UBP5_HUMAN Ubiquitin carboxyl-terminal hydrolase 5 OS=Homo sapiens OX=9606 GN=USP5 PE=1 SV=2	360	1	FSIPDFQRKYVDKLEKIFQNAPTDPTQDFST	K	3	9.28385	11.9255	13.2565	11.9121	13.3218	11.975		0.00404302	0.999915	-0.0164989	-0.0123553
sp|Q6ZUV0|BACHL_HUMAN	sp|Q6ZUV0|BACHL_HUMAN Putative cytosolic acyl coenzyme A thioester hydrolase-like OS=Homo sapiens OX=9606 GN=ACOT7L PE=5 SV=1	3	1	_____________MIKEAGAIISTRHCNPQN	K	3	15.3465	15.0097	13.9058	13.7772	14.2277	14.6498		0.00835677	1	-0.0144777	-0.0254144
sp|Q8N0X7|SPART_HUMAN	sp|Q8N0X7|SPART_HUMAN Spartin OS=Homo sapiens OX=9606 GN=SPART PE=1 SV=1	112	0.998015	KGLATSLQNDLQEVPKLYPEFPPKDMCEKLP	K	4	12.4422	13.3364	13.6087	13.4341	13.8795	13.1281		0.00775707	0.999339	-0.0106249	-0.0236064
sp|Q99536|VAT1_HUMAN	sp|Q99536|VAT1_HUMAN Synaptic vesicle membrane protein VAT-1 homolog OS=Homo sapiens OX=9606 GN=VAT1 PE=1 SV=2	255	0.999997	YHTTDYVDEIKKISPKGVDIVMDPLGGSDTA	K	3	16.3874	17.0633	17.5676	17.227	17.5119	17.1511		0.00722562	0.997537	-0.00852267	-0.0220022
sp|Q13501|SQSTM_HUMAN	sp|Q13501|SQSTM_HUMAN Sequestosome-1 OS=Homo sapiens OX=9606 GN=SQSTM1 PE=1 SV=1	435	1	KNYDIGAALDTIQYSKHPPPL__________	K	4	18.9379	19.5069	19.6183	19.3452	19.6771	19.362		0.00868182	1	-0.00640551	-0.0263934
sp|P41440|S19A1_HUMAN	sp|P41440|S19A1_HUMAN Folate transporter 1 OS=Homo sapiens OX=9606 GN=SLC19A1 PE=1 SV=3	10	1	______MVPSSPAVEKQVPVEPGPDPELRSW	K	3	11.0934	13.1929	13.8328	12.3602	13.2281	12.5926		0.00105828	0.998586	-0.00281398	-0.00324509
sp|P62979|RS27A_HUMAN	sp|P62979|RS27A_HUMAN Ubiquitin-40S ribosomal protein S27a OS=Homo sapiens OX=9606 GN=RPS27A PE=1 SV=2;sp|P62987|RL40_HUMAN Ubiquitin-60S ribosomal protein L40 OS=Homo sapiens OX=9606 GN=UBA52 PE=1 SV=2;sp|P0CG47|UBB_HUMAN Polyubiquitin-B OS=Homo sapiens O	27	0.982182	TITLEVEPSDTIENVKAKIQDKEGIPPDQQR	K	3	19.03	19.6922	19.8846	19.5267	19.7926	19.4956		0.00287027	0.998339	0.00243823	0.00878313
sp|O60784|TOM1_HUMAN	sp|O60784|TOM1_HUMAN Target of Myb protein 1 OS=Homo sapiens OX=9606 GN=TOM1 PE=1 SV=2	106	0.999864	SQDFVESVLVRTILPKNNPPTIVHDKVLNLI	K	4	14.9615	16.002	16.1463	15.6151	16.3351	15.8578		0.00788756	1	0.0106662	0.024
sp|Q06481|APLP2_HUMAN	sp|Q06481|APLP2_HUMAN Amyloid-like protein 2 OS=Homo sapiens OX=9606 GN=APLP2 PE=1 SV=2	756	1	HLNKMQNHGYENPTYKYLEQMQI________	K	3	11.4307	12.2556	12.5945	12.3317	12.3476	11.8226		0.0105241	1	0.0123863	0.0319286
sp|P62979|RS27A_HUMAN	sp|P62979|RS27A_HUMAN Ubiquitin-40S ribosomal protein S27a OS=Homo sapiens OX=9606 GN=RPS27A PE=1 SV=2;sp|P62987|RL40_HUMAN Ubiquitin-60S ribosomal protein L40 OS=Homo sapiens OX=9606 GN=UBA52 PE=1 SV=2;sp|P0CG47|UBB_HUMAN Polyubiquitin-B OS=Homo sapiens O	48	1	KEGIPPDQQRLIFAGKQLEDGRTLSDYNIQK	K	4	23.5279	24.3157	24.084	23.6903	24.3073	24.0154		0.0393815	0.976517	0.0340519	0.115909
sp|P78324|SHPS1_HUMAN	sp|P78324|SHPS1_HUMAN Tyrosine-protein phosphatase non-receptor type substrate 1 OS=Homo sapiens OX=9606 GN=SIRPA PE=1 SV=2	436	0.979961	TQDTNDITYADLNLPKGKKPAPQAAEPNNHT	K	4	10.4134	11.4265	11.6561	10.7912	11.0918	11.0593		0.0322169	0.984376	0.0385551	0.0955111
sp|Q8NBN3|TM87A_HUMAN	sp|Q8NBN3|TM87A_HUMAN Transmembrane protein 87A OS=Homo sapiens OX=9606 GN=TMEM87A PE=1 SV=3	484	0.998534	FAFSPLSEEEEEDEQKEPMLKESFEGMKMRS	K	3	10.6968	11.4086	12.1522	11.2586	11.3235	11.641		0.0351164	0.983044	0.045248	0.1038
sp|P60903|S10AA_HUMAN	sp|P60903|S10AA_HUMAN Protein S100-A10 OS=Homo sapiens OX=9606 GN=S100A10 PE=1 SV=2	47	0.999881	RVLMEKEFPGFLENQKDPLAVDKIMKDLDQC	K	3	12.6579	13.9111	14.4676	13.7175	14.2704	13.9198		0.0296334	0.98314	0.0508238	0.0880856
sp|P12004|PCNA_HUMAN	sp|P12004|PCNA_HUMAN Proliferating cell nuclear antigen OS=Homo sapiens OX=9606 GN=PCNA PE=1 SV=1	164	0.996539	RDLSHIGDAVVISCAKDGVKFSASGELGNGN	K	3	11.9127	12.8124	13.2204	12.7834	12.4844	12.1748		0.0402028	0.977734	0.0510537	0.11823
sp|P45974|UBP5_HUMAN	sp|P45974|UBP5_HUMAN Ubiquitin carboxyl-terminal hydrolase 5 OS=Homo sapiens OX=9606 GN=USP5 PE=1 SV=2	793	1	RSAADSISESVPVGPKVRDGPGKYQLFAFIS	K	3	13.9566	14.4781	14.2571	13.8108	13.6831	13.804		0.0830941	0.977695	0.0653648	0.234848
sp|O15427|MOT4_HUMAN	sp|O15427|MOT4_HUMAN Monocarboxylate transporter 4 OS=Homo sapiens OX=9606 GN=SLC16A3 PE=1 SV=1	431	1	EPQPEVAAAEEEKLHKPPADSGVDLREVEHF	K	4	14.5961	16.1226	16.3541	16.1105	16.4714	15.419		0.0402151	0.980838	0.0768185	0.118264
sp|P52272|HNRPM_HUMAN	sp|P52272|HNRPM_HUMAN Heterogeneous nuclear ribonucleoprotein M OS=Homo sapiens OX=9606 GN=HNRNPM PE=1 SV=3	388	1	NEILSNALKRGEIIAKQGGGGGGGSVPGIER	K	3	10.3253	11.6048	11.402	10.8513	11.7036	11.2327		0.0633665	0.97499	0.0859413	0.182266
sp|O75694|NU155_HUMAN	sp|O75694|NU155_HUMAN Nuclear pore complex protein Nup155 OS=Homo sapiens OX=9606 GN=NUP155 PE=1 SV=1	740	1	SQFAGGPLGNPNTTAKVQQRLIGFMRPENGN	K	4	12.6308	13.6115	13.9192	13.6296	13.8688	13.4365		0.0708709	0.977667	0.086209	0.202467
sp|P40227|TCPZ_HUMAN	sp|P40227|TCPZ_HUMAN T-complex protein 1 subunit zeta OS=Homo sapiens OX=9606 GN=CCT6A PE=1 SV=3	5	0.999909	___________MAAVKTLNPKAEVARAQAAL	K	2	11.194	11.9178	12.5121	12.0164	12.1062	12.1438		0.0790427	0.979838	0.0885957	0.224184
sp|Q13637|RAB32_HUMAN	sp|Q13637|RAB32_HUMAN Ras-related protein Rab-32 OS=Homo sapiens OX=9606 GN=RAB32 PE=1 SV=3	208	0.752184	LVNHQSFPNEENDVDKIKLDQETLRAENKSQ	K	4	12.5689	14.2806	15.1009	14.5976	15.0095	14.1324		0.0448891	0.985389	0.11044	0.131402
sp|P67809|YBOX1_HUMAN	sp|P67809|YBOX1_HUMAN Nuclease-sensitive element-binding protein 1 OS=Homo sapiens OX=9606 GN=YBX1 PE=1 SV=3	137	1	AANVTGPGGVPVQGSKYAADRNHYRRYPRRR	K	4	12.7827	13.748	13.9223	13.7091	14.1026	13.6986		0.100755	0.977483	0.116018	0.280577
sp|P55327|TPD52_HUMAN	sp|P55327|TPD52_HUMAN Tumor protein D52 OS=Homo sapiens OX=9606 GN=TPD52 PE=1 SV=2	100	0.983644	KVEEEIQTLSQVLAAKEKHLAEIKRKLGINS	K	4	13.9414	15.488	16.0222	15.6173	16.1915	15.3991		0.0553108	0.983386	0.116411	0.160294
sp|P09936|UCHL1_HUMAN	sp|P09936|UCHL1_HUMAN Ubiquitin carboxyl-terminal hydrolase isozyme L1 OS=Homo sapiens OX=9606 GN=UCHL1 PE=1 SV=2	157	1	AHDAVAQEGQCRVDDKVNFHFILFNNVDGHL	K	5	16.9145	17.7856	17.1165	17.0832	16.9671	16.5059		0.122258	0.974383	0.125495	0.334732
sp|Q92887|MRP2_HUMAN	sp|Q92887|MRP2_HUMAN Canalicular multispecific organic anion transporter 1 OS=Homo sapiens OX=9606 GN=ABCC2 PE=1 SV=3	1277	0.998489	IETNIVAVERITEYTKVENEAPWVTDKRPPP	K	3	12.0551	13.3611	13.3455	13.0597	13.3602	12.7252		0.0978843	0.974431	0.128411	0.273225
sp|Q8IYW5|RN168_HUMAN	sp|Q8IYW5|RN168_HUMAN E3 ubiquitin-protein ligase RNF168 OS=Homo sapiens OX=9606 GN=RNF168 PE=1 SV=1	232	1	NKQRNTGDIQKYLTPKSQFGSASHSEAVQEV	K	4	11.1037	11.6339	11.6104	11.792	12.0133	11.6902		0.184984	0.904773	0.129534	0.484825
sp|P21796|VDAC1_HUMAN	sp|P21796|VDAC1_HUMAN Voltage-dependent anion-selective channel protein 1 OS=Homo sapiens OX=9606 GN=VDAC1 PE=1 SV=2	109	0.808252	GLKLTFDSSFSPNTGKKNAKIKTGYKREHIN	K	3	10.4416	11.0311	10.8336	10.7099	10.2453	10.214		0.18836	0.90292	0.144794	0.49262
sp|Q5TDH0|DDI2_HUMAN	sp|Q5TDH0|DDI2_HUMAN Protein DDI1 homolog 2 OS=Homo sapiens OX=9606 GN=DDI2 PE=1 SV=1	170	1	RNPPLAEALLSGDLEKFSRVLVEQQQDRARR	K	4	10.7991	12.4297	13.1581	12.363	12.4284	12.0299		0.0720621	0.981664	0.145636	0.20565
sp|O43175|SERA_HUMAN	sp|O43175|SERA_HUMAN D-3-phosphoglycerate dehydrogenase OS=Homo sapiens OX=9606 GN=PHGDH PE=1 SV=4	384	0.999078	CLSPAVIVGLLKEASKQADVNLVNAKLLVKE	K	3	10.9232	12.2731	12.5064	11.9252	12.0151	11.6988		0.109818	0.979488	0.150821	0.303596
sp|P05556|ITB1_HUMAN	sp|P05556|ITB1_HUMAN Integrin beta-1 OS=Homo sapiens OX=9606 GN=ITGB1 PE=1 SV=2	794	0.999093	ENPIYKSAVTTVVNPKYEGK___________	K	3	13.9871	14.5475	14.4817	14.5437	14.2455	14.0767		0.288533	0.83626	0.151208	0.714145
sp|P55072|TERA_HUMAN	sp|P55072|TERA_HUMAN Transitional endoplasmic reticulum ATPase OS=Homo sapiens OX=9606 GN=VCP PE=1 SV=4	18	0.998577	SGADSKGDDLSTAILKQKNRPNRLIVDEAIN	K	2	18.9103	20.0637	20.609	20.0789	20.4776	20.3167		0.100258	0.974885	0.154115	0.279305
sp|P05067|A4_HUMAN	sp|P05067|A4_HUMAN Amyloid-beta precursor protein OS=Homo sapiens OX=9606 GN=APP PE=1 SV=3	751	0.996361	VEVDAAVTPEERHLSKMQQNGYENPTYKFFE	K	4	13.0781	14.6016	14.9357	14.3677	14.9614	14.5043		0.0946338	0.97618	0.166122	0.264862
sp|P62826|RAN_HUMAN	sp|P62826|RAN_HUMAN GTP-binding nuclear protein Ran OS=Homo sapiens OX=9606 GN=RAN PE=1 SV=3	142	0.999986	KDRKVKAKSIVFHRKKNLQYYDISAKSNYNF	K	3	12.8213	14.1427	14.5303	13.8124	14.1787	14.1082		0.122081	0.971324	0.177672	0.334292
sp|Q9UBI6|GBG12_HUMAN	sp|Q9UBI6|GBG12_HUMAN Guanine nucleotide-binding protein G(I)/G(S)/G(O) subunit gamma-12 OS=Homo sapiens OX=9606 GN=GNG12 PE=1 SV=3	4	1	____________MSSKTASTNNIAQARRTVQ	K	3	9.64575	11.2589	12.4936	11.787	12.049	11.6892		0.0709241	0.980936	0.182208	0.202609
sp|Q9Y5M8|SRPRB_HUMAN	sp|Q9Y5M8|SRPRB_HUMAN Signal recognition particle receptor subunit beta OS=Homo sapiens OX=9606 GN=SRPRB PE=1 SV=3	191	0.999916	LIACNKQDIAMAKSAKLIQQQLEKELNTLRV	K	3	12.2434	13.3895	13.4688	12.9415	13.4415	13.3719		0.159899	0.92586	0.183081	0.426057
sp|Q96PU5|NED4L_HUMAN	sp|Q96PU5|NED4L_HUMAN E3 ubiquitin-protein ligase NEDD4-like OS=Homo sapiens OX=9606 GN=NEDD4L PE=1 SV=2	471	0.99978	APLEGAKDSPVRRAVKDTLSNPQSPQPSPYN	K	4	12.2968	13.5267	13.2994	12.7891	12.8253	12.6574		0.176095	0.907776	0.183934	0.464173
sp|P67809|YBOX1_HUMAN	sp|P67809|YBOX1_HUMAN Nuclease-sensitive element-binding protein 1 OS=Homo sapiens OX=9606 GN=YBX1 PE=1 SV=3;sp|P16989|YBOX3_HUMAN Y-box-binding protein 3 OS=Homo sapiens OX=9606 GN=YBX3 PE=1 SV=4	92	0.945401	RNDTKEDVFVHQTAIKKNNPRKYLRSVGDGE	K	4	15.0203	16.1201	16.3951	16.0674	16.5567	16.34		0.138383	0.948942	0.185127	0.374357
sp|Q9Y6R1|S4A4_HUMAN	sp|Q9Y6R1|S4A4_HUMAN Electrogenic sodium bicarbonate cotransporter 1 OS=Homo sapiens OX=9606 GN=SLC4A4 PE=1 SV=1	267	0.960684	NLTSSSLNDISDKPEKDQLKNKFMKKLPRDA	K	3	14.3207	15.3617	15.3891	15.3152	15.3812	14.9721		0.189577	0.903863	0.186018	0.495423
sp|P53816|PA216_HUMAN	sp|P53816|PA216_HUMAN HRAS-like suppressor 3 OS=Homo sapiens OX=9606 GN=PLA2G16 PE=1 SV=2	73	0.997814	AIVKKELLYDVAGSDKYQVNNKHDDKYSPLP	K	4	11.4319	13.0329	14.0825	12.9256	13.1125	13.2295		0.0850582	0.983205	0.187045	0.239993
sp|O95816|BAG2_HUMAN	sp|O95816|BAG2_HUMAN BAG family molecular chaperone regulator 2 OS=Homo sapiens OX=9606 GN=BAG2 PE=1 SV=1	5	1	___________MAQAKINAKANEGRFCRSSS	K	3	14.4315	15.0568	15.205	15.1555	15.2899	15.2857		0.271645	0.855081	0.190514	0.677937
sp|P07437|TBB5_HUMAN	sp|P07437|TBB5_HUMAN Tubulin beta chain OS=Homo sapiens OX=9606 GN=TUBB PE=1 SV=2	58	1	QLDRISVYYNEATGGKYVPRAILVDLEPGTM	K	4	13.0036	13.9321	13.4418	12.8831	12.9012	13.1166		0.210868	0.883813	0.195067	0.543968
sp|Q99460|PSMD1_HUMAN	sp|Q99460|PSMD1_HUMAN 26S proteasome non-ATPase regulatory subunit 1 OS=Homo sapiens OX=9606 GN=PSMD1 PE=1 SV=2	310	0.999948	DSMETEEKTSSAFVGKTPEASPEPKDQTLKM	K	3	14.7167	15.6382	15.797	15.5982	15.8807	15.776		0.210895	0.887278	0.206008	0.54403
sp|Q9Y6M5|ZNT1_HUMAN	sp|Q9Y6M5|ZNT1_HUMAN Zinc transporter 1 OS=Homo sapiens OX=9606 GN=SLC30A1 PE=1 SV=3	484	0.99912	CLELSNNLEKKPRRTKAENIPAVVIEIKNMP	K	3	13.5516	14.837	14.8462	14.7221	14.6337	14.0937		0.169036	0.916268	0.2071	0.447641
sp|Q96QD8|S38A2_HUMAN	sp|Q96QD8|S38A2_HUMAN Sodium-coupled neutral amino acid transporter 2 OS=Homo sapiens OX=9606 GN=SLC38A2 PE=1 SV=2	59	0.785959	VDPENQNFLLESNLGKKKYETEFHPGTTSFG	K	3	10.268	11.6278	11.5849	11.7119	11.5351	10.7115		0.153891	0.931927	0.221092	0.41175
sp|O75396|SC22B_HUMAN	sp|O75396|SC22B_HUMAN Vesicle-trafficking protein SEC22b OS=Homo sapiens OX=9606 GN=SEC22B PE=1 SV=4	169	0.999211	EEVLQRGEALSALDSKANNLSSLSKKYRQDA	K	3	12.0708	12.9781	13.4039	13.1402	12.9528	13.0074		0.231337	0.88183	0.23277	0.589794
sp|P18827|SDC1_HUMAN	sp|P18827|SDC1_HUMAN Syndecan-1 OS=Homo sapiens OX=9606 GN=SDC1 PE=1 SV=3	292	0.994915	RMKKKDEGSYSLEEPKQANGGAYQKPTKQEE	K	5	12.6337	13.3902	13.087	13.0354	13.0932	13.1526		0.620862	0.32131	0.254787	1.38104
sp|P62820|RAB1A_HUMAN	sp|P62820|RAB1A_HUMAN Ras-related protein Rab-1A OS=Homo sapiens OX=9606 GN=RAB1A PE=1 SV=3	187	0.985291	IKKRMGPGATAGGAEKSNVKIQSTPVKQSGG	K	4	12.313	14.4667	14.871	14.3703	14.8214	13.9384		0.107764	0.979177	0.25663	0.298405
sp|Q8NBI5|S43A3_HUMAN	sp|Q8NBI5|S43A3_HUMAN Solute carrier family 43 member 3 OS=Homo sapiens OX=9606 GN=SLC43A3 PE=1 SV=2	236	1	YSYGLCPGNGTTKEEKETAEHENRELQSKEF	K	4	13.3765	14.7195	14.6636	14.5049	14.2544	13.8745		0.230211	0.87979	0.26814	0.587293
sp|O75911|DHRS3_HUMAN	sp|O75911|DHRS3_HUMAN Short-chain dehydrogenase/reductase 3 OS=Homo sapiens OX=9606 GN=DHRS3 PE=1 SV=2	142	0.999999	VHGKSLMDSDDDALLKSQHINTLGQFWTTKA	K	4	14.923	15.9509	15.8647	15.8883	15.9671	15.7268		0.328198	0.76752	0.270388	0.797774
sp|P63261|ACTG_HUMAN	sp|P60709|ACTB_HUMAN Actin, cytoplasmic 1 OS=Homo sapiens OX=9606 GN=ACTB PE=1 SV=1;sp|P63261|ACTG_HUMAN Actin, cytoplasmic 2 OS=Homo sapiens OX=9606 GN=ACTG1 PE=1 SV=1;sp|P68032|ACTC_HUMAN Actin, alpha cardiac muscle 1 OS=Homo sapiens OX=9606 GN=ACTC1 PE=	326	0.989577	DRMQKEITALAPSTMKIKIIAPPERKYSVWI	K	3	15.9919	16.2536	15.9476	16.4098	16.4228	16.5143		0.735367	0.236447	0.271807	1.60427
sp|Q6EMK4|VASN_HUMAN	sp|Q6EMK4|VASN_HUMAN Vasorin OS=Homo sapiens OX=9606 GN=VASN PE=1 SV=1	628	0.999792	GQVGPGAGPLELEGVKVPLEPGPKATEGGGE	K	3	17.8495	18.938	19.0311	18.8821	19.1293	19.012		0.264988	0.857755	0.274014	0.663555
sp|P62807|H2B1C_HUMAN	sp|P62807|H2B1C_HUMAN Histone H2B type 1-C/E/F/G/I OS=Homo sapiens OX=9606 GN=HIST1H2BC PE=1 SV=4;sp|Q99879|H2B1M_HUMAN Histone H2B type 1-M OS=Homo sapiens OX=9606 GN=HIST1H2BM PE=1 SV=3;sp|Q99877|H2B1N_HUMAN Histone H2B type 1-N OS=Homo sapiens OX=9606 G	117	0.99992	LLPGELAKHAVSEGTKAVTKYTSSK______	K	4	19.8052	20.8395	20.9656	20.9454	21.0265	20.8475		0.281009	0.843382	0.278377	0.698062
sp|Q9P2J5|SYLC_HUMAN	sp|Q9P2J5|SYLC_HUMAN Leucine--tRNA ligase, cytoplasmic OS=Homo sapiens OX=9606 GN=LARS PE=1 SV=2	39	0.999725	WDTERVFEVNASNLEKQTSKGKYFVTFPYPY	K	3	11.4945	12.8847	13.0729	12.5072	12.6843	12.7151		0.229235	0.873616	0.285077	0.585124
sp|P17987|TCPA_HUMAN	sp|P17987|TCPA_HUMAN T-complex protein 1 subunit alpha OS=Homo sapiens OX=9606 GN=TCP1 PE=1 SV=1	541	1	RIDDLIKLHPESKDDKHGSYEDAVHSGALND	K	4	13.4827	14.7274	14.9571	14.5785	14.604	14.6186		0.262071	0.858723	0.293579	0.657231
sp|Q12905|ILF2_HUMAN	sp|Q12905|ILF2_HUMAN Interleukin enhancer-binding factor 2 OS=Homo sapiens OX=9606 GN=ILF2 PE=1 SV=2	45	0.999984	IPFDFYLCEMAFPRVKPAPDETSFSEALLKR	K	3	9.69502	11.3106	11.4716	10.6321	11.368	11.4972		0.181508	0.908317	0.30173	0.47677
sp|Q96S55|WRIP1_HUMAN	sp|Q96S55|WRIP1_HUMAN ATPase WRNIP1 OS=Homo sapiens OX=9606 GN=WRNIP1 PE=1 SV=2	310	0.998492	LSATNAKTNDVRDVIKQAQNEKSFFKRKTIL	K	3	10.8929	12.355	12.2018	12.0094	12.4521	12.1083		0.24707	0.870239	0.308656	0.624508
sp|P63244|RACK1_HUMAN	sp|P63244|RACK1_HUMAN Receptor of activated protein C kinase 1 OS=Homo sapiens OX=9606 GN=RACK1 PE=1 SV=3	106	1	DLTTGTTTRRFVGHTKDVLSVAFSSDNRQIV	K	4	14.8535	16.3484	15.6507	15.3791	15.7306	15.4385		0.299878	0.817048	0.310416	0.738259
sp|Q8TAT6|NPL4_HUMAN	sp|Q8TAT6|NPL4_HUMAN Nuclear protein localization protein 4 homolog OS=Homo sapiens OX=9606 GN=NPLOC4 PE=1 SV=3	62	0.99941	YINRNKTGEITASSNKSLNLLKIKHGDLLFL	K	3	10.6072	11.713	11.5606	11.7744	11.8993	11.5112		0.322643	0.772846	0.310453	0.786172
sp|Q9P0M6|H2AW_HUMAN	sp|Q9P0M6|H2AW_HUMAN Core histone macro-H2A.2 OS=Homo sapiens OX=9606 GN=H2AFY2 PE=1 SV=3	123	0.999242	RIHPELLAKKRGTKGKSETILSPPPEKRGRK	K	3	13.6341	15.0267	15.3848	14.9826	15.1494	15.1069		0.224557	0.875317	0.315945	0.574702
sp|Q8TAT6|NPL4_HUMAN	sp|Q8TAT6|NPL4_HUMAN Nuclear protein localization protein 4 homolog OS=Homo sapiens OX=9606 GN=NPLOC4 PE=1 SV=3	116	0.99947	GAPNVVEDEIDQYLSKQDGKIYRSRDPQLCR	K	4	11.7986	13.3974	13.7169	13.216	13.3266	13.2009		0.213764	0.886236	0.324102	0.5505
sp|P29992|GNA11_HUMAN	sp|P29992|GNA11_HUMAN Guanine nucleotide-binding protein subunit alpha-11 OS=Homo sapiens OX=9606 GN=GNA11 PE=1 SV=2	102	0.999918	MQAMIRAMETLKILYKYEQNKANALLIREVD	K	4	15.6317	16.315	15.7383	15.9597	15.6458	15.7535		0.943273	0.13957	0.337494	2.01649
sp|P27824|CALX_HUMAN	sp|P27824|CALX_HUMAN Calnexin OS=Homo sapiens OX=9606 GN=CANX PE=1 SV=2	380	0.929104	GCGVWQRPVIDNPNYKGKWKPPMIDNPSYQG	K	3	12.0426	13.596	13.885	12.9875	13.1936	13.5523		0.23201	0.884065	0.338195	0.591287
sp|P63104|1433Z_HUMAN	sp|P63104|1433Z_HUMAN 14-3-3 protein zeta/delta OS=Homo sapiens OX=9606 GN=YWHAZ PE=1 SV=1	138	0.894144	GDYYRYLAEVAAGDDKKGIVDQSQQAYQEAF	K	4	13.072	14.0927	14.0875	14.0856	14.1955	14.2141		0.407175	0.620284	0.345744	0.95963
sp|P42566|EPS15_HUMAN	sp|P42566|EPS15_HUMAN Epidermal growth factor receptor substrate 15 OS=Homo sapiens OX=9606 GN=EPS15 PE=1 SV=2	818	1	NDPFQPFPGNDSPKEKDPEIFCDPFTSATTT	K	3	13.58	14.8858	15.2134	15.2904	15.0756	14.7393		0.25238	0.870209	0.348823	0.636133
sp|P61956|SUMO2_HUMAN	sp|P61956|SUMO2_HUMAN Small ubiquitin-related modifier 2 OS=Homo sapiens OX=9606 GN=SUMO2 PE=1 SV=3;sp|Q6EEV6|SUMO4_HUMAN Small ubiquitin-related modifier 4 OS=Homo sapiens OX=9606 GN=SUMO4 PE=1 SV=2;sp|P55854|SUMO3_HUMAN Small ubiquitin-related modifier 3	33	0.92124	INLKVAGQDGSVVQFKIKRHTPLSKLMKAYC	K	4	16.2801	17.2843	16.3952	16.8184	17.0789	16.7008		0.498384	0.475011	0.34974	1.14137
sp|P54725|RD23A_HUMAN	sp|P54725|RD23A_HUMAN UV excision repair protein RAD23 homolog A OS=Homo sapiens OX=9606 GN=RAD23A PE=1 SV=1	53	1	RDAFPVAGQKLIYAGKILSDDVPIRDYRIDE	K	4	13.9946	15.5828	15.4935	15.2713	15.3534	15.0427		0.281661	0.845603	0.351802	0.699459
sp|E9PAV3|NACAM_HUMAN	sp|E9PAV3|NACAM_HUMAN Nascent polypeptide-associated complex subunit alpha, muscle-specific form OS=Homo sapiens OX=9606 GN=NACA PE=1 SV=1;sp|Q13765|NACA_HUMAN Nascent polypeptide-associated complex subunit alpha OS=Homo sapiens OX=9606 GN=NACA PE=1 SV=1	2005	0.978921	KIEDLSQQAQLAAAEKFKVQGEAVSNIQENT	K	4	16.5431	17.8374	17.8808	17.5994	17.8121	17.8656		0.330398	0.768179	0.355463	0.802361
sp|P0DP25|CALM3_HUMAN	sp|P0DP25|CALM3_HUMAN Calmodulin-3 OS=Homo sapiens OX=9606 GN=CALM3 PE=1 SV=1;sp|P0DP24|CALM2_HUMAN Calmodulin-2 OS=Homo sapiens OX=9606 GN=CALM2 PE=1 SV=1;sp|P0DP23|CALM1_HUMAN Calmodulin-1 OS=Homo sapiens OX=9606 GN=CALM1 PE=1 SV=1	22	0.999983	EEQIAEFKEAFSLFDKDGDGTITTKELGTVM	K	3	13.5454	15.0798	15.4312	15.1928	14.942	14.7434		0.249444	0.869959	0.365788	0.629711
sp|P05023|AT1A1_HUMAN	sp|P05023|AT1A1_HUMAN Sodium/potassium-transporting ATPase subunit alpha-1 OS=Homo sapiens OX=9606 GN=ATP1A1 PE=1 SV=1	21	0.970996	GRDKYEPAAVSEQGDKKGKKGKKDRDMDELK	K	3	13.0179	14.9283	14.6175	14.4707	15.0752	14.4424		0.22963	0.876691	0.376924	0.586001
sp|O94888|UBXN7_HUMAN	sp|O94888|UBXN7_HUMAN UBX domain-containing protein 7 OS=Homo sapiens OX=9606 GN=UBXN7 PE=1 SV=2	84	1	VRPHTEEEVRAPIPQKQEILVEPEPLFGAPK	K	3	15.4324	16.4738	16.4049	16.5197	16.544	16.5305		0.471373	0.517959	0.380887	1.08797
sp|Q8N0X7|SPART_HUMAN	sp|Q8N0X7|SPART_HUMAN Spartin OS=Homo sapiens OX=9606 GN=SPART PE=1 SV=1	465	0.999603	QKGASKLRERIQPEEKPVEVSPAVTKGLYIA	K	3	11.0256	12.8604	12.8235	12.5347	12.8215	12.4185		0.245542	0.869689	0.381021	0.621156
sp|O43353|RIPK2_HUMAN	sp|O43353|RIPK2_HUMAN Receptor-interacting serine/threonine-protein kinase 2 OS=Homo sapiens OX=9606 GN=RIPK2 PE=1 SV=2	182	0.997771	LSKWRMMSLSQSRSSKSAPEGGTIIYMPPEN	K	3	11.2592	12.2207	11.8014	12.015	12.1816	12.206		0.656218	0.293446	0.399798	1.4499
sp|P60953|CDC42_HUMAN	sp|P60953|CDC42_HUMAN Cell division control protein 42 homolog OS=Homo sapiens OX=9606 GN=CDC42 PE=1 SV=2	133	0.984219	DLRDDPSTIEKLAKNKQKPITPETAEKLARD	K	3	10.6154	10.9567	10.7656	11.2045	10.9551	11.4102		1.1815	0.0848182	0.411775	2.51307
sp|Q9BXF6|RFIP5_HUMAN	sp|Q9BXF6|RFIP5_HUMAN Rab11 family-interacting protein 5 OS=Homo sapiens OX=9606 GN=RAB11FIP5 PE=1 SV=1	583	1	QPVTQAPQAGQMVDTKRLKDSAVLDQSAKYY	K	3	14.5817	15.8919	15.812	15.7128	15.6669	15.7085		0.45875	0.541746	0.417584	1.0629
sp|Q9UNA4|POLI_HUMAN	sp|Q9UNA4|POLI_HUMAN DNA polymerase iota OS=Homo sapiens OX=9606 GN=POLI PE=1 SV=3	740	1	LAEWKRAGSDFHIGHK_______________	K	2	15.5284	16.5423	16.4241	16.5734	16.6085	16.726		0.559635	0.387213	0.426896	1.26158
sp|Q13137|CACO2_HUMAN	sp|Q13137|CACO2_HUMAN Calcium-binding and coiled-coil domain-containing protein 2 OS=Homo sapiens OX=9606 GN=CALCOCO2 PE=1 SV=1	395	0.945916	YSGIQESSSPSPLSIKKCPICKADDICDHTL	K	4	13.666	14.3006	13.8551	14.116	13.8232	14.2115	+	2.24806	0.0108235	0.427953	5.41155
sp|Q9BZG1|RAB34_HUMAN	sp|Q9BZG1|RAB34_HUMAN Ras-related protein Rab-34 OS=Homo sapiens OX=9606 GN=RAB34 PE=1 SV=1	252	0.923021	VRINSDDSNLYLTASKKKPTCCP________	K	3	12.4421	13.5349	13.2678	13.2707	13.3714	13.592		0.638012	0.312899	0.438785	1.41444
sp|O60669|MOT2_HUMAN	sp|O60669|MOT2_HUMAN Monocarboxylate transporter 2 OS=Homo sapiens OX=9606 GN=SLC16A7 PE=1 SV=2	455	0.999945	NARQKTRESEPLSKSKHSEDVNVKVSNAQSV	K	4	13.929	15.5467	15.0708	15.4477	15.0047	14.3356		0.340704	0.745261	0.44185	0.823779
sp|Q6EMK4|VASN_HUMAN	sp|Q6EMK4|VASN_HUMAN Vasorin OS=Homo sapiens OX=9606 GN=VASN PE=1 SV=1	612	0.998952	YCVRRGRAMAAAAQDKGQVGPGAGPLELEGV	K	4	12.502	14.2245	14.0946	13.9511	14.0235	13.8124		0.355796	0.718385	0.455993	0.854954
sp|Q01082|SPTB2_HUMAN	sp|Q01082|SPTB2_HUMAN Spectrin beta chain, non-erythrocytic 1 OS=Homo sapiens OX=9606 GN=SPTBN1 PE=1 SV=2	2344	1	LPTSVVTITSESSPGKREKDKEKDKEKRFSL	K	3	14.8773	16.0135	15.8818	16.0445	16.1479	16.2248		0.512228	0.451534	0.458641	1.16863
sp|P55011|S12A2_HUMAN	sp|P55011|S12A2_HUMAN Solute carrier family 12 member 2 OS=Homo sapiens OX=9606 GN=SLC12A2 PE=1 SV=1	943	0.928278	ISHLQGQEELLSSQEKSPGTKDVVVSVEYSK	K	4	11.0271	13.8418	13.3164	12.1951	13.0997	12.8126		0.207612	0.884763	0.468755	0.536604
sp|P46781|RS9_HUMAN	sp|P46781|RS9_HUMAN 40S ribosomal protein S9 OS=Homo sapiens OX=9606 GN=RPS9 PE=1 SV=3	155	1	QVVNIPSFIVRLDSQKHIDFSLRSPYGGGRP	K	4	14.0402	15.0885	14.3654	14.3896	14.5	14.8644		0.904353	0.142825	0.478983	1.93819
sp|Q9BXF6|RFIP5_HUMAN	sp|Q9BXF6|RFIP5_HUMAN Rab11 family-interacting protein 5 OS=Homo sapiens OX=9606 GN=RAB11FIP5 PE=1 SV=1	586	0.999907	TQAPQAGQMVDTKRLKDSAVLDQSAKYYHLT	K	3	16.444	17.2113	17.065	17.4982	17.2941	17.5386		0.813529	0.178014	0.48167	1.7577
sp|O14828|SCAM3_HUMAN	sp|O14828|SCAM3_HUMAN Secretory carrier-associated membrane protein 3 OS=Homo sapiens OX=9606 GN=SCAMP3 PE=1 SV=3	101	0.915425	YSTQASAAAATAELLKKQEELNRKAEELDRR	K	4	17.7172	18.2965	17.815	18.0777	17.5522	18.1683	+	2.08915	0.0196364	0.486078	4.88278
sp|O60716|CTND1_HUMAN	sp|O60716|CTND1_HUMAN Catenin delta-1 OS=Homo sapiens OX=9606 GN=CTNND1 PE=1 SV=1	633	0.785131	CFGAKKGKDEWFSRGKKPIEDPANDTVDFPK	K	4	13.6644	15.1633	15.0262	14.9946	15.1319	15.1601		0.451137	0.55628	0.498501	1.04775
sp|P00352|AL1A1_HUMAN	sp|P00352|AL1A1_HUMAN Retinal dehydrogenase 1 OS=Homo sapiens OX=9606 GN=ALDH1A1 PE=1 SV=2	348	0.908658	GNPLTPGVTQGPQIDKEQYDKILDLIESGKK	K	4	15.1711	16.6978	16.7253	16.7698	16.7653	16.6981		0.404452	0.624038	0.501321	0.954134
sp|P31689|DNJA1_HUMAN	sp|P31689|DNJA1_HUMAN DnaJ homolog subfamily A member 1 OS=Homo sapiens OX=9606 GN=DNAJA1 PE=1 SV=2	14	0.999498	__MVKETTYYDVLGVKPNATQEELKKAYRKL	K	3	9.79294	11.5739	12.1401	12.1198	12.3597	12.1077		0.235073	0.883102	0.502929	0.598076
sp|O14786|NRP1_HUMAN	sp|O14786|NRP1_HUMAN Neuropilin-1 OS=Homo sapiens OX=9606 GN=NRP1 PE=1 SV=3	908	0.904408	LSALENYNFELVDGVKLKKDKLNTQSTYSEA	K	4	13.0504	15.5301	15.7915	15.2595	15.4899	15.0694		0.226814	0.873737	0.509028	0.579735
sp|P41440|S19A1_HUMAN	sp|P41440|S19A1_HUMAN Folate transporter 1 OS=Homo sapiens OX=9606 GN=SLC19A1 PE=1 SV=3	479	0.999998	PRQPPAQGLRSAAEEKAAQALSVQDKGLGGL	K	3	14.1115	15.4017	14.801	14.8528	14.7705	15.0332		0.901099	0.143307	0.534871	1.93167
sp|P07195|LDHB_HUMAN	sp|P07195|LDHB_HUMAN L-lactate dehydrogenase B chain OS=Homo sapiens OX=9606 GN=LDHB PE=1 SV=2	308	0.757194	PCILNARGLTSVINQKLKDDEVAQLKKSADT	K	4	14.2769	16.762	17.3213	16.9258	17.6178	17.1346		0.191127	0.904184	0.53547	0.498989
sp|P53985|MOT1_HUMAN	sp|P53985|MOT1_HUMAN Monocarboxylate transporter 1 OS=Homo sapiens OX=9606 GN=SLC16A1 PE=1 SV=3	462	0.999483	LLAKEQKANEQKKESKEEETSIDVAGKPNEV	K	4	14.4809	16.3632	15.797	15.3968	15.6001	15.7417		0.470885	0.515303	0.541241	1.087
sp|P39023|RL3_HUMAN	sp|P39023|RL3_HUMAN 60S ribosomal protein L3 OS=Homo sapiens OX=9606 GN=RPL3 PE=1 SV=2	294	0.996149	EINKKIYKIGQGYLIKDGKLIKNNASTDYDL	K	4	13.7107	14.9957	14.6909	14.7189	14.7621	15.1003		0.701613	0.256229	0.550399	1.53836
sp|P12268|IMDH2_HUMAN	sp|P12268|IMDH2_HUMAN Inosine-5'-monophosphate dehydrogenase 2 OS=Homo sapiens OX=9606 GN=IMPDH2 PE=1 SV=2	208	1	TLKEANEILQRSKKGKLPIVNEDDELVAIIA	K	3	12.3879	13.128	12.9143	13.1365	11.9842	12.6814		0.831864	0.172511	0.553214	1.79392
sp|P46939|UTRO_HUMAN	sp|P46939|UTRO_HUMAN Utrophin OS=Homo sapiens OX=9606 GN=UTRN PE=1 SV=2;sp|P11532|DMD_HUMAN Dystrophin OS=Homo sapiens OX=9606 GN=DMD PE=1 SV=3	3065	0.999619	VWLPVLHRVAAAETAKHQAKCNICKECPIVG	K	2	14.4959	15.8634	15.556	15.5851	15.4224	15.6949		0.744421	0.230464	0.556363	1.62198
sp|P63261|ACTG_HUMAN	sp|P60709|ACTB_HUMAN Actin, cytoplasmic 1 OS=Homo sapiens OX=9606 GN=ACTB PE=1 SV=1;sp|P63261|ACTG_HUMAN Actin, cytoplasmic 2 OS=Homo sapiens OX=9606 GN=ACTG1 PE=1 SV=1;sp|P68032|ACTC_HUMAN Actin, alpha cardiac muscle 1 OS=Homo sapiens OX=9606 GN=ACTC1 PE=	50	0.999744	VGRPRHQGVMVGMGQKDSYVGDEAQSKRGIL	K	4	10.7537	12.6543	12.7084	12.9073	12.7052	12.2884		0.343982	0.745073	0.560923	0.830568
sp|P53985|MOT1_HUMAN	sp|P53985|MOT1_HUMAN Monocarboxylate transporter 1 OS=Homo sapiens OX=9606 GN=SLC16A1 PE=1 SV=3	487	0.999996	GKPNEVTKAAESPDQKDTDGGPKEEESPV__	K	4	15.3166	16.7398	16.5007	16.6902	16.7225	16.8163		0.578691	0.362011	0.568783	1.29881
sp|P39023|RL3_HUMAN	sp|P39023|RL3_HUMAN 60S ribosomal protein L3 OS=Homo sapiens OX=9606 GN=RPL3 PE=1 SV=2	300	0.999959	YKIGQGYLIKDGKLIKNNASTDYDLSDKSIN	K	3	10.6706	12.3672	12.183	12.6563	12.4827	12.0947		0.435945	0.571571	0.593959	1.01743
sp|P14618|KPYM_HUMAN	sp|P14618|KPYM_HUMAN Pyruvate kinase PKM OS=Homo sapiens OX=9606 GN=PKM PE=1 SV=4	270	1	RKVLGEKGKNIKIISKIENHEGVRRFDEILE	K	4	13.9439	15.2349	14.8237	15.1751	14.8785	15.0355		0.907264	0.143968	0.599801	1.94402
sp|O14964|HGS_HUMAN	sp|O14964|HGS_HUMAN Hepatocyte growth factor-regulated tyrosine kinase substrate OS=Homo sapiens OX=9606 GN=HGS PE=1 SV=1	251	1	EYLTSPLSQQSQLPPKRDETALQEEEELQLA	K	4	13.3849	15.4807	15.9011	15.883	15.9021	15.6646		0.293294	0.829913	0.613399	0.724284
sp|Q9BT67|NFIP1_HUMAN	sp|Q9BT67|NFIP1_HUMAN NEDD4 family-interacting protein 1 OS=Homo sapiens OX=9606 GN=NDFIP1 PE=1 SV=1	83	1	NVATTLPSYDEAERTKAEATIPLVPGRDEDF	K	3	11.8804	14.74	14.8095	14.3824	14.7378	14.1497		0.248439	0.869091	0.614822	0.62751
sp|O75165|DJC13_HUMAN	sp|O75165|DJC13_HUMAN DnaJ homolog subfamily C member 13 OS=Homo sapiens OX=9606 GN=DNAJC13 PE=1 SV=5	685	0.999943	VPEKDADRMHVRDNVKIAMDQYGKFNKVPEW	K	3	11.4519	12.6284	12.5872	12.6349	11.8097	12.4344		0.837279	0.170629	0.61628	1.80463
sp|P54252|ATX3_HUMAN	sp|P54252|ATX3_HUMAN Ataxin-3 OS=Homo sapiens OX=9606 GN=ATXN3 PE=1 SV=5	200	1	QMHRPKLIGEELAQLKEQRVHKTDLERVLEA	K	4	13.3761	14.7138	14.2717	14.66	14.573	14.7044		0.794794	0.189162	0.619151	1.7208
sp|O75886|STAM2_HUMAN	sp|O75886|STAM2_HUMAN Signal transducing adapter molecule 2 OS=Homo sapiens OX=9606 GN=STAM2 PE=1 SV=1	284	0.999945	VDKLNVIDDDVEEIKKSEPEPVYIDEDKMDR	K	3	9.79779	11.9556	12.5	12.5802	12.5354	12.1638		0.269131	0.857305	0.622138	0.672513
sp|P32856|STX2_HUMAN	sp|P32856|STX2_HUMAN Syntaxin-2 OS=Homo sapiens OX=9606 GN=STX2 PE=1 SV=3	69	0.991757	KKNHSIILSAPNPEGKIKEELEDLNKEIKKT	K	4	9.77591	12.4261	13.2545	13.0247	12.8387	12.303		0.218574	0.881787	0.628241	0.561314
sp|P78368|KC1G2_HUMAN	sp|P78368|KC1G2_HUMAN Casein kinase I isoform gamma-2 OS=Homo sapiens OX=9606 GN=CSNK1G2 PE=1 SV=1;sp|Q9HCP0|KC1G1_HUMAN Casein kinase I isoform gamma-1 OS=Homo sapiens OX=9606 GN=CSNK1G1 PE=1 SV=1;sp|Q9Y6M4|KC1G3_HUMAN Casein kinase I isoform gamma-3 OS=H	256	0.998824	MFMYFLRGSLPWQGLKADTLKERYQKIGDTK	K	3	9.86388	11.3408	10.7296	10.6466	10.927	11.42		0.702126	0.257077	0.628956	1.53936
sp|Q969E2|SCAM4_HUMAN	sp|Q969E2|SCAM4_HUMAN Secretory carrier-associated membrane protein 4 OS=Homo sapiens OX=9606 GN=SCAMP4 PE=1 SV=1	4	1	____________MSEKENNFPPLPKFIPVKP	K	3	12.0475	13.4927	13.1252	13.1849	12.8228	13.224		0.882978	0.15197	0.63538	1.89545
sp|Q86YT6|MIB1_HUMAN	sp|Q86YT6|MIB1_HUMAN E3 ubiquitin-protein ligase MIB1 OS=Homo sapiens OX=9606 GN=MIB1 PE=1 SV=1	28	1	GVGARVVRGPDWKWGKQDGGEGHVGTVRSFE	K	4	17.0397	18.3986	18.3779	18.5728	18.0488	18.409		0.717485	0.244542	0.637969	1.56933
sp|Q5W0Z9|ZDH20_HUMAN	sp|Q5W0Z9|ZDH20_HUMAN Palmitoyltransferase ZDHHC20 OS=Homo sapiens OX=9606 GN=ZDHHC20 PE=1 SV=1	325	0.998041	NEYARSSGSNQPFPIKPLSESKNRLLDSESQ	K	3	13.1616	14.6433	14.3688	14.7617	14.5245	14.611		0.686577	0.26163	0.653656	1.50904
sp|P38159|RBMX_HUMAN	sp|P38159|RBMX_HUMAN RNA-binding motif protein, X chromosome OS=Homo sapiens OX=9606 GN=RBMX PE=1 SV=3	22	0.999767	PGKLFIGGLNTETNEKALEAVFGKYGRIVEV	K	3	11.4182	13.6027	13.1562	12.7316	13.3139	13.5233		0.418676	0.599541	0.656454	0.982796
sp|Q96QD8|S38A2_HUMAN	sp|Q96QD8|S38A2_HUMAN Sodium-coupled neutral amino acid transporter 2 OS=Homo sapiens OX=9606 GN=SLC38A2 PE=1 SV=2	33	0.999204	SSYSSNSDFNYSYPTKQAALKSHYADVDPEN	K	4	14.0256	15.7176	15.0461	15.1631	15.4908	15.6781		0.640205	0.312143	0.66546	1.41871
sp|P23528|COF1_HUMAN	sp|P23528|COF1_HUMAN Cofilin-1 OS=Homo sapiens OX=9606 GN=CFL1 PE=1 SV=3;sp|Q9Y281|COF2_HUMAN Cofilin-2 OS=Homo sapiens OX=9606 GN=CFL2 PE=1 SV=1	92	0.968324	DKDCRYALYDATYETKESKKEDLVFIFWAPE;LNDCRYALYDATYETKESKKEDLVFIFWAPE	K	3	9.75205	11.4332	11.4607	11.0218	10.5192	11.3165		0.597555	0.33782	0.679863	1.33561
sp|P60866|RS20_HUMAN	sp|P60866|RS20_HUMAN 40S ribosomal protein S20 OS=Homo sapiens OX=9606 GN=RPS20 PE=1 SV=1	8	1	________MAFKDTGKTPVEPEVAIHRIRIT	K	4	18.1835	19.4971	19.1032	19.5618	19.2051	19.5059		0.995669	0.139892	0.691004	2.12298
sp|P00352|AL1A1_HUMAN	sp|P00352|AL1A1_HUMAN Retinal dehydrogenase 1 OS=Homo sapiens OX=9606 GN=ALDH1A1 PE=1 SV=2	490	0.997548	GRELGEYGFHEYTEVKTVTVKISQKNS____	K	4	13.3004	14.7602	14.3218	14.2595	13.1625	13.8387		0.696387	0.261107	0.691275	1.52817
sp|P53985|MOT1_HUMAN	sp|P53985|MOT1_HUMAN Monocarboxylate transporter 1 OS=Homo sapiens OX=9606 GN=SLC16A1 PE=1 SV=3	473	0.99653	KKESKEEETSIDVAGKPNEVTKAAESPDQKD	K	3	14.6069	16.9803	16.8656	16.8323	16.8824	16.6214		0.381954	0.667014	0.693041	0.908506
sp|P09936|UCHL1_HUMAN	sp|P09936|UCHL1_HUMAN Ubiquitin carboxyl-terminal hydrolase isozyme L1 OS=Homo sapiens OX=9606 GN=UCHL1 PE=1 SV=2	4	1	____________MQLKPMEINPEMLNKVLSR	K	3	16.728	18.4931	18.167	18.4874	18.2746	18.2843		0.624263	0.324	0.698377	1.38766
sp|O00220|TR10A_HUMAN	sp|O00220|TR10A_HUMAN Tumor necrosis factor receptor superfamily member 10A OS=Homo sapiens OX=9606 GN=TNFRSF10A PE=1 SV=3	443	0.988876	LLDALERMEERHAREKIQDLLVDSGKFIYLE	K	3	11.6352	13.0745	12.7345	13.1569	12.8341	13.0782		0.846606	0.167275	0.701981	1.82311
sp|Q7Z4S6|KI21A_HUMAN	sp|Q7Z4S6|KI21A_HUMAN Kinesin-like protein KIF21A OS=Homo sapiens OX=9606 GN=KIF21A PE=1 SV=2	1058	0.992738	HFLSMGINKGLQAAQKEAQIKVLEGRLKQTE	K	3	11.0684	12.042	11.5761	12.0826	11.8546	12.4948		1.22151	0.0786506	0.706766	2.60001
sp|P14618|KPYM_HUMAN	sp|P14618|KPYM_HUMAN Pyruvate kinase PKM OS=Homo sapiens OX=9606 GN=PKM PE=1 SV=4;sp|P30613|KPYR_HUMAN Pyruvate kinase PKLR OS=Homo sapiens OX=9606 GN=PKLR PE=1 SV=2	305	0.991884	IMVARGDLGIEIPAEKVFLAQKMMIGRCNRA	K	3	10.8754	13.1638	13.017	12.8577	12.5074	12.5006		0.452275	0.554452	0.707448	1.05002
sp|Q92783|STAM1_HUMAN	sp|Q92783|STAM1_HUMAN Signal transducing adapter molecule 1 OS=Homo sapiens OX=9606 GN=STAM PE=1 SV=3	154	0.999976	GVTFPAIGSQAAEQAKASPALVAKDPGTVAN	K	3	13.7442	15.5441	15.249	15.5268	15.3187	15.3807		0.621216	0.323168	0.713258	1.38173
sp|Q04323|UBXN1_HUMAN	sp|Q04323|UBXN1_HUMAN UBX domain-containing protein 1 OS=Homo sapiens OX=9606 GN=UBXN1 PE=1 SV=2	83	1	EQGGLEGSGSAAGEGKPALSEEERQEQTKRM	K	4	12.6513	14.7036	14.7142	14.8816	14.764	14.6874		0.438317	0.568235	0.714348	1.02217
sp|P32969|RL9_HUMAN	sp|P32969|RL9_HUMAN 60S ribosomal protein L9 OS=Homo sapiens OX=9606 GN=RPL9 PE=1 SV=1	21	1	SNQTVDIPENVDITLKGRTVIVKGPRGTLRR	K	4	14.1436	16.0677	15.7368	15.8295	15.3762	15.5257		0.642729	0.312886	0.722047	1.42363
sp|P33316|DUT_HUMAN	sp|P33316|DUT_HUMAN Deoxyuridine 5'-triphosphate nucleotidohydrolase, mitochondrial OS=Homo sapiens OX=9606 GN=DUT PE=1 SV=4	251	1	LDDTERGSGGFGSTGKN______________	K	2	10.3153	12.4467	12.1287	11.9729	12.0887	12.2816		0.516801	0.447508	0.722872	1.17763
sp|Q16186|ADRM1_HUMAN	sp|Q16186|ADRM1_HUMAN Proteasomal ubiquitin receptor ADRM1 OS=Homo sapiens OX=9606 GN=ADRM1 PE=1 SV=2	34	1	SNKYLVEFRAGKMSLKGTTVTPDKRKGLVYI	K	2	10.9608	11.6775	11.8736	12.3256	11.5586	12.5593		0.897419	0.142047	0.723136	1.9243
sp|P68363|TBA1B_HUMAN	sp|P68363|TBA1B_HUMAN Tubulin alpha-1B chain OS=Homo sapiens OX=9606 GN=TUBA1B PE=1 SV=1;sp|Q71U36|TBA1A_HUMAN Tubulin alpha-1A chain OS=Homo sapiens OX=9606 GN=TUBA1A PE=1 SV=1;sp|P0DPH8|TBA3D_HUMAN Tubulin alpha-3D chain OS=Homo sapiens OX=9606 GN=TUBA3D	60	1	GDDSFNTFFSETGAGKHVPRAVFVDLEPTVI	K	4	16.7934	18.0632	17.4309	18.0176	17.6546	17.973		1.30965	0.0605789	0.725019	2.79587
sp|O43795|MYO1B_HUMAN	sp|O43795|MYO1B_HUMAN Unconventional myosin-Ib OS=Homo sapiens OX=9606 GN=MYO1B PE=1 SV=3	986	0.999991	NKNPKYKKLKDAIEEKIIIAEVVNKINRANG	K	3	12.6056	15.0452	14.8556	14.4359	13.9478	14.1079		0.439749	0.569802	0.726635	1.02503
sp|Q9Y6R1|S4A4_HUMAN	sp|Q9Y6R1|S4A4_HUMAN Electrogenic sodium bicarbonate cotransporter 1 OS=Homo sapiens OX=9606 GN=SLC4A4 PE=1 SV=1	1041	0.973952	SLDSDNDDSDCPYSEKVPSIKIPMDIMEQQP	K	3	11.7364	13.3615	12.6863	13.4927	12.9917	12.7417		0.753892	0.220053	0.727207	1.64052
sp|P61106|RAB14_HUMAN	sp|P61106|RAB14_HUMAN Ras-related protein Rab-14 OS=Homo sapiens OX=9606 GN=RAB14 PE=1 SV=4	193	1	DGSLDLNAAESGVQHKPSAPQGGRLTSEPQP	K	4	11.5093	13.7791	13.7729	13.7515	13.5023	13.4419		0.432399	0.579049	0.729319	1.01033
sp|Q86WA9|S2611_HUMAN	sp|Q86WA9|S2611_HUMAN Sodium-independent sulfate anion transporter OS=Homo sapiens OX=9606 GN=SLC26A11 PE=2 SV=2	578	1	DLKGFQYFSTLEEAEKHLRQEPGTQPYNIRE	K	4	14.9512	16.554	15.3551	15.7673	15.292	15.5006		1.0229	0.12957	0.741206	2.17887
sp|P11166|GTR1_HUMAN	sp|P11166|GTR1_HUMAN Solute carrier family 2, facilitated glucose transporter member 1 OS=Homo sapiens OX=9606 GN=SLC2A1 PE=1 SV=2	477	1	EIASGFRQGGASQSDKTPEELFHPLGADSQV	K	4	12.861	13.911	12.9333	13.6774	13.1746	13.6264	+	2.35676	0.0153333	0.748612	5.79886
sp|Q71DI3|H32_HUMAN	sp|P84243|H33_HUMAN Histone H3.3 OS=Homo sapiens OX=9606 GN=H3F3A PE=1 SV=2;sp|Q71DI3|H32_HUMAN Histone H3.2 OS=Homo sapiens OX=9606 GN=HIST2H3A PE=1 SV=3;sp|P68431|H31_HUMAN Histone H3.1 OS=Homo sapiens OX=9606 GN=HIST1H3A PE=1 SV=2;sp|Q6NXT2|H3C_HUMAN Hi	24	1	RKSTGGKAPRKQLATKAARKSAPATGGVKKP;RKSTGGKAPRKQLATKAARKSAPSTGGVKKP	K	3	13.2685	14.9212	14.3016	14.728	14.5583	14.7292		0.874216	0.157612	0.749999	1.87798
sp|P16070|CD44_HUMAN	sp|P16070|CD44_HUMAN CD44 antigen OS=Homo sapiens OX=9606 GN=CD44 PE=1 SV=3	695	0.999799	KKLVINSGNGAVEDRKPSGLNGEASKSQEMV	K	3	13.1427	15.2204	15.1807	15.3451	14.8242	14.8511		0.51361	0.451957	0.756303	1.17135
sp|P61247|RS3A_HUMAN	sp|P61247|RS3A_HUMAN 40S ribosomal protein S3a OS=Homo sapiens OX=9606 GN=RPS3A PE=1 SV=2	152	1	LFCVGFTKKRNNQIRKTSYAQHQQVRQIRKK	K	4	12.3658	13.6898	12.6711	13.5094	13.3425	13.4588		1.20247	0.0831163	0.759511	2.55849
sp|Q9UNS2|CSN3_HUMAN	sp|Q9UNS2|CSN3_HUMAN COP9 signalosome complex subunit 3 OS=Homo sapiens OX=9606 GN=COPS3 PE=1 SV=3	391	1	IDQEMLKCIELDERLKAMDQEITVNPQFVQK	K	3	12.3827	13.6196	12.9525	13.3868	13.3306	13.9711		1.1197	0.10052	0.770582	2.38095
sp|P55072|TERA_HUMAN	sp|P55072|TERA_HUMAN Transitional endoplasmic reticulum ATPase OS=Homo sapiens OX=9606 GN=VCP PE=1 SV=4	109	0.935421	VRLGDVISIQPCPDVKYGKRIHVLPIDDTVE	K	3	12.5716	13.5655	12.9993	13.8354	13.4385	13.9447		1.32783	0.0556712	0.778692	2.83705
sp|O75886|STAM2_HUMAN	sp|O75886|STAM2_HUMAN Signal transducing adapter molecule 2 OS=Homo sapiens OX=9606 GN=STAM2 PE=1 SV=1	189	1	IELSLQEQKQQHTETKSLYPSSEIQLNNKVA	K	4	16.561	17.606	16.5657	17.2743	16.3283	16.9189	+	1.66723	0.0334783	0.781422	3.66336
sp|Q96K19|RN170_HUMAN	sp|Q96K19|RN170_HUMAN E3 ubiquitin-protein ligase RNF170 OS=Homo sapiens OX=9606 GN=RNF170 PE=1 SV=2	3	1	_____________MAKYQGEVQSLKLDDDSV	K	2	16.3634	18.1539	17.699	17.9525	17.6776	17.986		0.813682	0.178384	0.784154	1.758
sp|P18206|VINC_HUMAN	sp|P18206|VINC_HUMAN Vinculin OS=Homo sapiens OX=9606 GN=VCL PE=1 SV=4	639	0.995234	EVFDERAANFENHSGKLGATAEKAAAVGTAN	K	4	12.8127	14.062	13.3946	13.988	13.4168	13.9538	+	1.77771	0.0286667	0.79326	3.95958
sp|Q96D42|HAVR1_HUMAN	sp|Q96D42|HAVR1_HUMAN Hepatitis A virus cellular receptor 1 OS=Homo sapiens OX=9606 GN=HAVCR1 PE=1 SV=3	346	1	SFSSLQIKALQNAVEKEVQAEDNIYIENSLY	K	4	13.2127	15.7268	15.3514	15.254	15.0252	14.9897		0.495153	0.477738	0.793699	1.13499
sp|P61313|RL15_HUMAN	sp|P61313|RL15_HUMAN 60S ribosomal protein L15 OS=Homo sapiens OX=9606 GN=RPL15 PE=1 SV=2	153	0.976257	FHKAIRRNPDTQWITKPVHKHREMRGLTSAG	K	4	17.0287	18.3826	17.6125	18.0596	17.484	18.0654	+	1.73414	0.0289	0.794123	3.84096
sp|Q01650|LAT1_HUMAN	sp|Q01650|LAT1_HUMAN Large neutral amino acids transporter small subunit 1 OS=Homo sapiens OX=9606 GN=SLC7A5 PE=1 SV=2	19	1	AGPKRRALAAPAAEEKEEAREKMLAAKSADG	K	4	18.0354	19.8961	19.3096	19.6525	19.431	19.6628		0.830147	0.17307	0.811797	1.79052
sp|P52895|AK1C2_HUMAN	sp|P52895|AK1C2_HUMAN Aldo-keto reductase family 1 member C2 OS=Homo sapiens OX=9606 GN=AKR1C2 PE=1 SV=3	161	1	ATWEAMEKCKDAGLAKSIGVSNFNHRLLEMI	K	4	13.9479	15.5981	14.7772	15.313	15.0324	15.2894		1.11955	0.0995248	0.814331	2.38064
sp|O15126|SCAM1_HUMAN	sp|O15126|SCAM1_HUMAN Secretory carrier-associated membrane protein 1 OS=Homo sapiens OX=9606 GN=SCAMP1 PE=1 SV=2	334	1	NAASTAASSAAQNAFKGNQI___________	K	3	13.2517	14.8685	14.202	14.7596	14.2016	14.4771		1.13798	0.0991828	0.816628	2.41978
sp|Q9UBB4|ATX10_HUMAN	sp|Q9UBB4|ATX10_HUMAN Ataxin-10 OS=Homo sapiens OX=9606 GN=ATXN10 PE=1 SV=1	262	1	LDLMIAKITSDEPLTKDDIPVFLRHAELIAS	K	3	13.0573	14.5691	13.8575	14.4483	14.1991	14.5674		1.13685	0.0981277	0.823617	2.41737
sp|Q93034|CUL5_HUMAN	sp|Q93034|CUL5_HUMAN Cullin-5 OS=Homo sapiens OX=9606 GN=CUL5 PE=1 SV=4	724	1	QLRILRTQEAIIQIMKMRKKISNAQLQTELV	K	4	13.0727	14.2755	13.3587	13.7484	12.764	13.6532	+	1.4817	0.0394667	0.827232	3.19737
sp|Q14118|DAG1_HUMAN	sp|Q14118|DAG1_HUMAN Dystroglycan OS=Homo sapiens OX=9606 GN=DAG1 PE=1 SV=2	794	0.897681	RKGKLTLEDQATFIKKGVPIIFADELDDSKP	K	4	15.1461	16.7239	15.9142	16.2284	15.8136	16.4148		1.38038	0.0587077	0.831084	2.95767
sp|Q01650|LAT1_HUMAN	sp|Q01650|LAT1_HUMAN Large neutral amino acids transporter small subunit 1 OS=Homo sapiens OX=9606 GN=SLC7A5 PE=1 SV=2	30	1	AAEEKEEAREKMLAAKSADGSAPAGEGEGVT	K	3	16.0565	18.1253	17.4025	17.6252	17.2382	17.4481		0.821961	0.172722	0.833839	1.77435
sp|P18827|SDC1_HUMAN	sp|P18827|SDC1_HUMAN Syndecan-1 OS=Homo sapiens OX=9606 GN=SDC1 PE=1 SV=3	301	0.919653	YSLEEPKQANGGAYQKPTKQEEFYA______	K	4	17.1828	19.6445	19.276	19.5132	19.7637	19.5823		0.456711	0.547859	0.839176	1.05885
sp|Q92783|STAM1_HUMAN	sp|Q92783|STAM1_HUMAN Signal transducing adapter molecule 1 OS=Homo sapiens OX=9606 GN=STAM PE=1 SV=3	162	0.999554	SQAAEQAKASPALVAKDPGTVANKKEEEDLA	K	3	14.898	16.4474	15.9109	16.5865	16.1813	16.5123		1.01853	0.131667	0.851972	2.16987
sp|Q13425|SNTB2_HUMAN	sp|Q13425|SNTB2_HUMAN Beta-2-syntrophin OS=Homo sapiens OX=9606 GN=SNTB2 PE=1 SV=1;sp|Q13884|SNTB1_HUMAN Beta-1-syntrophin OS=Homo sapiens OX=9606 GN=SNTB1 PE=1 SV=3	188	0.995254	DATHDEAVQALKRAGKEVLLEVKYMREATPY;QATHDQAVQALKRAGKEVLLEVKFIREVTPY	K	3	13.4402	15.34	14.1003	14.3971	13.6688	14.0445		0.926596	0.13961	0.857431	1.98285
sp|P61956|SUMO2_HUMAN	sp|P61956|SUMO2_HUMAN Small ubiquitin-related modifier 2 OS=Homo sapiens OX=9606 GN=SUMO2 PE=1 SV=3	21	0.999877	PKEGVKTENNDHINLKVAGQDGSVVQFKIKR	K	4	11.0407	13.5017	13.3654	13.471	13.5493	13.5588		0.458881	0.54451	0.858721	1.06317
sp|Q16763|UBE2S_HUMAN	sp|Q16763|UBE2S_HUMAN Ubiquitin-conjugating enzyme E2 S OS=Homo sapiens OX=9606 GN=UBE2S PE=1 SV=2	197	0.802907	PGAPGGPGGAEGPMAKKHAGERDKKLAAKKK	K	4	12.6685	13.9791	13.5258	14.0775	13.574	14.2958		1.30738	0.0597922	0.861364	2.79075
sp|Q92887|MRP2_HUMAN	sp|Q92887|MRP2_HUMAN Canalicular multispecific organic anion transporter 1 OS=Homo sapiens OX=9606 GN=ABCC2 PE=1 SV=3	278	0.998894	KSSQQNSGARLPGLNKNQSQSQDALVLEDVE	K	3	12.5371	14.1185	13.7309	14.0467	13.4489	14.1673		1.13285	0.0950928	0.871905	2.40886
sp|P05023|AT1A1_HUMAN	sp|P05023|AT1A1_HUMAN Sodium/potassium-transporting ATPase subunit alpha-1 OS=Homo sapiens OX=9606 GN=ATP1A1 PE=1 SV=1	9	0.999995	_______MGKGVGRDKYEPAAVSEQGDKKGK	K	3	12.4781	15.1649	14.6242	14.4935	14.5223	14.6382		0.540011	0.410516	0.890683	1.22317
sp|P48029|SC6A8_HUMAN	sp|P48029|SC6A8_HUMAN Sodium- and chloride-dependent creatine transporter 1 OS=Homo sapiens OX=9606 GN=SLC6A8 PE=1 SV=1	19	0.999975	KSAENGIYSVSGDEKKGPLIAPGPDGAPAKG	K	3	12.9649	14.9435	14.3764	14.8061	14.2335	14.5133		0.896315	0.142862	0.896029	1.92209
sp|Q13564|ULA1_HUMAN	sp|Q13564|ULA1_HUMAN NEDD8-activating enzyme E1 regulatory subunit OS=Homo sapiens OX=9606 GN=NAE1 PE=1 SV=1	6	0.999996	__________MAQLGKLLKEQKYDRQLRLWG	K	3	13.2051	14.7008	14.1095	14.6153	13.9055	14.6078	+	1.5122	0.035322	0.901274	3.27146
sp|Q96Q45|TM237_HUMAN	sp|Q96Q45|TM237_HUMAN Transmembrane protein 237 OS=Homo sapiens OX=9606 GN=TMEM237 PE=1 SV=2	197	0.999051	EKSRRFQAADRSELIKTTENIDVSMDVKPSW	K	4	11.8184	13.9363	13.2448	13.0936	12.5583	13.3565		0.892792	0.14342	0.921603	1.91505
sp|Q7Z5G4|GOGA7_HUMAN	sp|Q7Z5G4|GOGA7_HUMAN Golgin subfamily A member 7 OS=Homo sapiens OX=9606 GN=GOLGA7 PE=1 SV=2	103	1	KVLKKVSKYIQEQNEKIYAPQGLLLTDPIER	K	4	12.6692	14.1035	13.3056	14.0018	13.0686	13.7213	+	1.88237	0.0270968	0.927702	4.25451
sp|O15439|MRP4_HUMAN	sp|O15439|MRP4_HUMAN Multidrug resistance-associated protein 4 OS=Homo sapiens OX=9606 GN=ABCC4 PE=1 SV=3	1265	0.999976	GRLKEYDEPYVLLQNKESLFYKMVQQLGKAE	K	3	13.627	16.1897	15.9008	15.6704	15.2467	15.7163		0.600895	0.336	0.934012	1.34213
sp|Q14344|GNA13_HUMAN	sp|Q14344|GNA13_HUMAN Guanine nucleotide-binding protein subunit alpha-13 OS=Homo sapiens OX=9606 GN=GNA13 PE=1 SV=2	214	0.968857	ARRPTKGIHEYDFEIKNVPFKMVDVGGQRSE	K	4	16.9632	18.7883	18.2118	18.5679	18.0251	18.6837		1.1298	0.0973061	0.946564	2.40237
sp|P07737|PROF1_HUMAN	sp|P07737|PROF1_HUMAN Profilin-1 OS=Homo sapiens OX=9606 GN=PFN1 PE=1 SV=2	105	0.999144	TKSTGGAPTFNVTVTKTDKTLVLLMGKEGVH	K	3	13.7226	15.9498	15.0687	15.2345	15.0217	15.4823		0.909056	0.145129	0.951198	1.94761
sp|P36578|RL4_HUMAN	sp|P36578|RL4_HUMAN 60S ribosomal protein L4 OS=Homo sapiens OX=9606 GN=RPL4 PE=1 SV=5	364	0.99854	LRVDKAAAAAAALQAKSDEKAAVAGKKPVVG	K	4	14.1374	15.7574	15.2406	15.7043	15.2098	15.9933		1.2029	0.0806118	0.955752	2.55944
sp|Q9Y6R1|S4A4_HUMAN	sp|Q9Y6R1|S4A4_HUMAN Electrogenic sodium bicarbonate cotransporter 1 OS=Homo sapiens OX=9606 GN=SLC4A4 PE=1 SV=1	1046	0.844325	NDDSDCPYSEKVPSIKIPMDIMEQQPFLSDS	K	4	11.0353	13.5028	13.2735	13.5672	12.826	12.9373		0.601823	0.337909	0.957502	1.34394
sp|Q15286|RAB35_HUMAN	sp|Q15286|RAB35_HUMAN Ras-related protein Rab-35 OS=Homo sapiens OX=9606 GN=RAB35 PE=1 SV=1	189	0.985635	DNLAKQQQQQQNDVVKLTKNSKRKKRCC___	K	3	15.2075	16.6914	15.9432	16.541	15.9218	16.7437	+	1.74975	0.029641	0.967919	3.88318
sp|Q6ZVM7|TM1L2_HUMAN	sp|Q6ZVM7|TM1L2_HUMAN TOM1-like protein 2 OS=Homo sapiens OX=9606 GN=TOM1L2 PE=1 SV=1	106	0.997546	NRDFIDSVLVKIISPKNNPPTIVQDKVLALI	K	3	11.4324	13.5422	12.9323	12.9898	12.1474	12.8862		0.946959	0.14084	0.968673	2.02393
sp|P08195|4F2_HUMAN	sp|P08195|4F2_HUMAN 4F2 cell-surface antigen heavy chain OS=Homo sapiens OX=9606 GN=SLC3A2 PE=1 SV=3	160	0.999969	KIKVAEDEAEAAAAAKFTGLSKEELLKVAGS	K	3	14.0024	16.3446	15.5205	15.9763	15.6045	15.7397		0.824396	0.17393	0.977748	1.77915
sp|Q01650|LAT1_HUMAN	sp|Q01650|LAT1_HUMAN Large neutral amino acids transporter small subunit 1 OS=Homo sapiens OX=9606 GN=SLC7A5 PE=1 SV=2	25	1	ALAAPAAEEKEEAREKMLAAKSADGSAPAGE	K	4	12.6225	14.7438	13.5616	14.026	13.6042	13.9641		1.13588	0.0970947	0.981825	2.41529
sp|Q01650|LAT1_HUMAN	sp|Q01650|LAT1_HUMAN Large neutral amino acids transporter small subunit 1 OS=Homo sapiens OX=9606 GN=SLC7A5 PE=1 SV=2	30	1	AAEEKEEAREKMLAAKSADGSAPAGEGEGVT	K	3	12.6225	14.7438	13.5616	14.026	13.6042	13.9641		1.13588	0.0960833	0.981825	2.41529
sp|P60866|RS20_HUMAN	sp|P60866|RS20_HUMAN 40S ribosomal protein S20 OS=Homo sapiens OX=9606 GN=RPS20 PE=1 SV=1	4	0.999996	____________MAFKDTGKTPVEPEVAIHR	K	2	14.1124	15.4802	14.8632	15.9052	15.3825	15.9525		1.17313	0.0906067	0.993269	2.49503
sp|P08195|4F2_HUMAN	sp|P08195|4F2_HUMAN 4F2 cell-surface antigen heavy chain OS=Homo sapiens OX=9606 GN=SLC3A2 PE=1 SV=3	147	0.999999	AMSLAGAEKNGLVKIKVAEDEAEAAAAAKFT	K	2	16.4061	18.2764	17.4979	17.8854	17.3053	18.0288		1.31019	0.0613867	0.993799	2.79708
sp|P17980|PRS6A_HUMAN	sp|P17980|PRS6A_HUMAN 26S proteasome regulatory subunit 6A OS=Homo sapiens OX=9606 GN=PSMC3 PE=1 SV=3	53	0.929975	TEEIIQRTRLLDSEIKIMKSEVLRVTHELQA	K	4	12.5215	14.1036	13.2313	14.0441	13.4319	14.0289	+	1.64237	0.0301961	0.997309	3.59872
sp|Q9UJ41|RABX5_HUMAN	sp|Q9UJ41|RABX5_HUMAN Rab5 GDP/GTP exchange factor OS=Homo sapiens OX=9606 GN=RABGEF1 PE=1 SV=2	263	0.997577	ASSQSSQGAQSLTFSKFEEKKTNEKTRKVTT	K	3	12.8844	15.5997	15.5694	15.6675	15.6738	15.8723		0.475102	0.514321	1.00396	1.09536
sp|Q9ULH0|KDIS_HUMAN	sp|Q9ULH0|KDIS_HUMAN Kinase D-interacting substrate of 220 kDa OS=Homo sapiens OX=9606 GN=KIDINS220 PE=1 SV=3	891	0.989234	DADRRVSQNSLGEMTKLGSKTALNRRDTYRR	K	4	14.3809	15.9059	15.1315	15.4586	14.8145	16.0075	+	1.67642	0.0329091	1.015	3.68746
sp|P68363|TBA1B_HUMAN	sp|P68363|TBA1B_HUMAN Tubulin alpha-1B chain OS=Homo sapiens OX=9606 GN=TUBA1B PE=1 SV=1;sp|P68366|TBA4A_HUMAN Tubulin alpha-4A chain OS=Homo sapiens OX=9606 GN=TUBA4A PE=1 SV=1;sp|Q71U36|TBA1A_HUMAN Tubulin alpha-1A chain OS=Homo sapiens OX=9606 GN=TUBA1A	96	1	GPYRQLFHPEQLITGKEDAANNYARGHYTIG;GTYRQLFHPEQLITGKEDAANNYARGHYTIG;GTYRQLFHPEQLITGKEDAANNYARGHYTVG	K	4	15.0235	16.0034	14.1618	15.2099	14.2409	15.2701		1.2745	0.0657215	1.01907	2.71703
sp|P00352|AL1A1_HUMAN	sp|P00352|AL1A1_HUMAN Retinal dehydrogenase 1 OS=Homo sapiens OX=9606 GN=ALDH1A1 PE=1 SV=2	435	0.998389	RANNTFYGLSAGVFTKDIDKAITISSALQAG	K	4	12.5547	15.1641	14.5354	14.6137	14.5758	14.9512		0.675902	0.271804	1.021	1.48824
sp|Q6IAA8|LTOR1_HUMAN	sp|Q6IAA8|LTOR1_HUMAN Ragulator complex protein LAMTOR1 OS=Homo sapiens OX=9606 GN=LAMTOR1 PE=1 SV=2	31	1	REERKLLLDPSSPPTKALNGAEPNYHSLPSA	K	4	12.3073	14.285	13.9182	14.4099	13.8721	14.485		0.899709	0.142187	1.02744	1.92889
sp|Q9NVJ2|ARL8B_HUMAN	sp|Q9NVJ2|ARL8B_HUMAN ADP-ribosylation factor-like protein 8B OS=Homo sapiens OX=9606 GN=ARL8B PE=1 SV=1	141	0.995975	LVLGNKRDLPNALDEKQLIEKMNLSAIQDRE	K	3	12.4567	14.0458	13.1473	13.9741	13.2253	13.9011	+	1.84901	0.0254545	1.03055	4.15892
sp|P08195|4F2_HUMAN	sp|P08195|4F2_HUMAN 4F2 cell-surface antigen heavy chain OS=Homo sapiens OX=9606 GN=SLC3A2 PE=1 SV=3	171	1	AAAAKFTGLSKEELLKVAGSPGWVRTRWALL	K	4	13.028	14.9142	13.7389	13.9295	13.2291	14.2661		1.35459	0.0553043	1.0379	2.89817
sp|Q8NBI5|S43A3_HUMAN	sp|Q8NBI5|S43A3_HUMAN Solute carrier family 43 member 3 OS=Homo sapiens OX=9606 GN=SLC43A3 PE=1 SV=2	255	0.99998	EHENRELQSKEFLSAKEETPGAGQKQELRSF	K	4	15.2056	16.9601	16.0317	16.5572	15.933	16.7743	+	1.66081	0.032766	1.04042	3.64661
sp|Q92887|MRP2_HUMAN	sp|Q92887|MRP2_HUMAN Canalicular multispecific organic anion transporter 1 OS=Homo sapiens OX=9606 GN=ABCC2 PE=1 SV=3	728	1	GTIKDNILFGTEFNEKRYQQVLEACALLPDL	K	4	15.162	17.4553	16.9341	17.4151	16.7581	17.1619		0.862664	0.159674	1.05936	1.85499
sp|O75886|STAM2_HUMAN	sp|O75886|STAM2_HUMAN Signal transducing adapter molecule 2 OS=Homo sapiens OX=9606 GN=STAM2 PE=1 SV=1	156	0.991413	ITFPPAGSQTVSAAAKNGTSSNKNKEDEDIA	K	4	12.3276	15.1915	14.9873	15.1083	14.9182	15.1579		0.542267	0.410292	1.07489	1.2276
sp|P45973|CBX5_HUMAN	sp|P45973|CBX5_HUMAN Chromobox protein homolog 5 OS=Homo sapiens OX=9606 GN=CBX5 PE=1 SV=1	154	0.928057	LMKWKDTDEADLVLAKEANVKCPQIVIAFYE	K	4	10.5226	13.7599	12.7843	12.6579	12.8536	13.0339		0.589429	0.3448	1.09703	1.31977
sp|Q5TA31|RN187_HUMAN	sp|Q5TA31|RN187_HUMAN E3 ubiquitin-protein ligase RNF187 OS=Homo sapiens OX=9606 GN=RNF187 PE=1 SV=2	223	0.891106	TERFRSLLQAVSELEKKHRNLGLSMLLQ___	K	4	11.9804	14.2382	13.352	14.1887	13.6702	13.8978		0.980687	0.139858	1.10732	2.09239
sp|P35241|RADI_HUMAN	sp|P35241|RADI_HUMAN Radixin OS=Homo sapiens OX=9606 GN=RDX PE=1 SV=1	209	0.994348	IAQDLEMYGVNYFEIKNKKGTELWLGVDALG	K	4	14.131	15.9898	14.9008	15.4716	14.6054	15.4983	+	1.77396	0.0271579	1.10753	3.94927
sp|Q9BY67|CADM1_HUMAN	sp|Q9BY67|CADM1_HUMAN Cell adhesion molecule 1 OS=Homo sapiens OX=9606 GN=CADM1 PE=1 SV=2	437	0.788083	TAIINAEGGQNNSEEKKEYFI__________	K	4	10.5467	12.7048	12.4875	12.6249	12.0862	13.1437		0.84656	0.166072	1.11767	1.82302
sp|P07355|ANXA2_HUMAN	sp|P07355|ANXA2_HUMAN Annexin A2 OS=Homo sapiens OX=9606 GN=ANXA2 PE=1 SV=2;sp|A6NMY6|AXA2L_HUMAN Putative annexin A2-like protein OS=Homo sapiens OX=9606 GN=ANXA2P2 PE=5 SV=2	324	0.999995	RKYGKSLYYYIQQDTKGDYQKALLYLCGGDD	K	3	15.0836	16.4652	15.2155	15.894	15.1528	16.4536	+	2.36404	0.0167273	1.12034	5.82558
sp|Q9UBC2|EP15R_HUMAN	sp|Q9UBC2|EP15R_HUMAN Epidermal growth factor receptor substrate 15-like 1 OS=Homo sapiens OX=9606 GN=EPS15L1 PE=1 SV=1	828	0.946618	PFQPLGADSGDPFQSKKGFGDPFSGKDPFVP	K	4	14.3636	16.2638	15.5016	16.3112	15.7252	16.3928		1.24879	0.0680988	1.12583	2.65999
sp|P42566|EPS15_HUMAN	sp|P42566|EPS15_HUMAN Epidermal growth factor receptor substrate 15 OS=Homo sapiens OX=9606 GN=EPS15 PE=1 SV=2	801	0.999951	PGKRSINKLDSPDPFKLNDPFQPFPGNDSPK	K	3	9.90554	13.2832	13.3309	13.1923	13.1474	13.3337		0.440063	0.572637	1.14181	1.02566
sp|P01111|RASN_HUMAN	sp|P01111|RASN_HUMAN GTPase NRas OS=Homo sapiens OX=9606 GN=NRAS PE=1 SV=1	128	0.99991	LVGNKCDLPTRTVDTKQAHELAKSYGIPFIE	K	4	14.2427	15.8765	14.6337	15.4934	14.9071	15.8564	+	2.12574	0.0205714	1.14761	5.00079
sp|Q15843|NEDD8_HUMAN	sp|Q15843|NEDD8_HUMAN NEDD8 OS=Homo sapiens OX=9606 GN=NEDD8 PE=1 SV=1	48	0.999982	KEGIPPQQQRLIYSGKQMNDEKTAADYKILG	K	4	16.5207	18.6363	17.5364	18.0871	17.5719	18.3543	+	1.41154	0.047619	1.14957	3.03037
sp|Q9UBC2|EP15R_HUMAN	sp|Q9UBC2|EP15R_HUMAN Epidermal growth factor receptor substrate 15-like 1 OS=Homo sapiens OX=9606 GN=EPS15L1 PE=1 SV=1	701	0.999978	PFTSDPFTKNPSLPSKLDPFESSDPFSSSSV	K	3	12.8931	14.8258	14.2136	14.7303	13.9537	15.0073		1.32672	0.0561622	1.16769	2.83452
sp|Q96J02|ITCH_HUMAN	sp|Q96J02|ITCH_HUMAN E3 ubiquitin-protein ligase Itchy homolog OS=Homo sapiens OX=9606 GN=ITCH PE=1 SV=2	432	1	RFIYGNQDLFATSQSKEFDPLGPLPPGWEKR	K	4	14.6981	16.6814	15.1616	15.8423	15.4423	16.2857	+	1.64046	0.0296154	1.16912	3.59378
sp|P02786|TFR1_HUMAN	sp|P02786|TFR1_HUMAN Transferrin receptor protein 1 OS=Homo sapiens OX=9606 GN=TFRC PE=1 SV=2	39	1	SLARQVDGDNSHVEMKLAVDEEENADNNTKA	K	4	13.0665	15.403	14.5333	14.8776	13.5185	14.3916		1.06487	0.120577	1.18465	2.26582
sp|Q9Y666|S12A7_HUMAN	sp|Q9Y666|S12A7_HUMAN Solute carrier family 12 member 7 OS=Homo sapiens OX=9606 GN=SLC12A7 PE=1 SV=3	976	1	HTAAAARTQAPPTPDKVQMTWTREKLIAEKY	K	3	14.3777	15.9866	14.2675	15.3325	14.5669	15.497	+	2.29799	0.0131429	1.20134	5.58675
sp|Q5VTB9|RN220_HUMAN	sp|Q5VTB9|RN220_HUMAN E3 ubiquitin-protein ligase RNF220 OS=Homo sapiens OX=9606 GN=RNF220 PE=1 SV=1	451	1	LNGGPPSTRITPEFSKWASDEMPSTSNGESS	K	3	13.7379	16.4987	15.7601	16.453	16.4781	16.7645		0.686624	0.263255	1.24668	1.50913
sp|Q13443|ADAM9_HUMAN	sp|Q13443|ADAM9_HUMAN Disintegrin and metalloproteinase domain-containing protein 9 OS=Homo sapiens OX=9606 GN=ADAM9 PE=1 SV=1	741	1	SYFRKKRSQTYESDGKNQANPSRQPGSVPRH	K	3	13.1159	15.2798	14.2243	15.0025	14.1261	15.0046	+	1.59571	0.0296727	1.27352	3.47929
sp|O75165|DJC13_HUMAN	sp|O75165|DJC13_HUMAN DnaJ homolog subfamily C member 13 OS=Homo sapiens OX=9606 GN=DNAJC13 PE=1 SV=5	969	1	TVPLQSNVIEAAPDMKRESEKEWYFGNADKE	K	3	11.1235	13.2483	12.4862	12.8556	11.5597	12.9091	+	1.41959	0.0461639	1.28119	3.04928
sp|P05556|ITB1_HUMAN	sp|P05556|ITB1_HUMAN Integrin beta-1 OS=Homo sapiens OX=9606 GN=ITGB1 PE=1 SV=2	774	0.999603	DRREFAKFEKEKMNAKWDTGENPIYKSAVTT	K	3	12.4066	14.79	14.042	14.6311	13.6488	14.5358		1.21296	0.0800952	1.28652	2.58133
sp|Q9Y666|S12A7_HUMAN	sp|Q9Y666|S12A7_HUMAN Solute carrier family 12 member 7 OS=Homo sapiens OX=9606 GN=SLC12A7 PE=1 SV=3	1008	1	SRDTSLSGFKDLFSMKPDQSNVRRMHTAVKL	K	2	14.847	16.8326	15.2651	16.7316	16.0387	16.5099	+	1.64818	0.0308	1.30773	3.61378
sp|Q9Y5Y0|FLVC1_HUMAN	sp|Q9Y5Y0|FLVC1_HUMAN Feline leukemia virus subgroup C receptor-related protein 1 OS=Homo sapiens OX=9606 GN=FLVCR1 PE=1 SV=1	33	0.999965	LAKGYLPLPRGAPVGKESVELQNGPKAGTFP	K	3	9.49137	12.7566	12.4388	12.8019	12.1914	12.497		0.621479	0.324512	1.31134	1.38224
sp|Q13045|FLII_HUMAN	sp|Q13045|FLII_HUMAN Protein flightless-1 homolog OS=Homo sapiens OX=9606 GN=FLII PE=1 SV=2	752	1	YLELPQINYKLSVEHKQRPKVELMPRMRLLQ	K	4	11.0258	14.1016	13.8409	13.6927	12.7423	13.7875		0.73247	0.236314	1.32429	1.59861
sp|Q9Y6R1|S4A4_HUMAN	sp|Q9Y6R1|S4A4_HUMAN Electrogenic sodium bicarbonate cotransporter 1 OS=Homo sapiens OX=9606 GN=SLC4A4 PE=1 SV=1	1062	1	IPMDIMEQQPFLSDSKPSDRERSPTFLERHT	K	4	14.2524	15.3894	13.6804	15.3332	14.5688	15.7578	+	1.97908	0.02224	1.32629	4.54044
sp|P25787|PSA2_HUMAN	sp|P25787|PSA2_HUMAN Proteasome subunit alpha type-2 OS=Homo sapiens OX=9606 GN=PSMA2 PE=1 SV=2	70	1	ILYDERSVHKVEPITKHIGLVYSGMGPDYRV	K	4	16.327	17.2758	14.9993	16.6524	15.2691	16.6471		1.36013	0.0561176	1.32663	2.9109
sp|Q14683|SMC1A_HUMAN	sp|Q14683|SMC1A_HUMAN Structural maintenance of chromosomes protein 1A OS=Homo sapiens OX=9606 GN=SMC1A PE=1 SV=2	1222	1	QGDCVISKVLTFDLTKYPDANPNPNEQ____	K	3	12.1489	14.4944	13.3883	14.0452	13.4599	14.4712		1.38726	0.0545625	1.33789	2.97365
sp|P68371|TBB4B_HUMAN	sp|P07437|TBB5_HUMAN Tubulin beta chain OS=Homo sapiens OX=9606 GN=TUBB PE=1 SV=2;sp|P68371|TBB4B_HUMAN Tubulin beta-4B chain OS=Homo sapiens OX=9606 GN=TUBB4B PE=1 SV=1;sp|Q13885|TBB2A_HUMAN Tubulin beta-2A chain OS=Homo sapiens OX=9606 GN=TUBB2A PE=1 SV=	336	0.999994	MSMKEVDEQMLNVQNKNSSYFVEWIPNNVKT	K	3	9.46911	12.7443	12.099	12.8569	12.4842	12.471		0.632744	0.315906	1.33998	1.40418
sp|Q03135|CAV1_HUMAN	sp|Q03135|CAV1_HUMAN Caveolin-1 OS=Homo sapiens OX=9606 GN=CAV1 PE=1 SV=4	5	1	___________MSGGKYVDSEGHLYTVPIRE	K	3	12.0769	14.8567	14.3009	14.5458	13.3446	14.3591		0.954482	0.140581	1.34639	2.03916
sp|Q08357|S20A2_HUMAN	sp|Q08357|S20A2_HUMAN Sodium-dependent phosphate transporter 2 OS=Homo sapiens OX=9606 GN=SLC20A2 PE=1 SV=1	272	0.97181	DESLSKVQEAESPVFKELPGAKANDDSTIPL	K	4	13.5808	15.8441	14.5406	15.863	14.8215	15.5616	+	1.68729	0.0353171	1.44193	3.71605
sp|P25686|DNJB2_HUMAN	sp|P25686|DNJB2_HUMAN DnaJ homolog subfamily B member 2 OS=Homo sapiens OX=9606 GN=DNAJB2 PE=1 SV=3	59	0.990519	KKFKEVAEAYEVLSDKHKREIYDRYGREGLT	K	4	11.8446	14.4915	14.118	14.5171	13.6816	14.9648		0.946574	0.139667	1.44311	2.02316
sp|Q969G3|SMCE1_HUMAN	sp|Q969G3|SMCE1_HUMAN SWI/SNF-related matrix-associated actin-dependent regulator of chromatin subfamily E member 1 OS=Homo sapiens OX=9606 GN=SMARCE1 PE=1 SV=2	271	1	KRKFLESTDSFNNELKRLCGLKVEVDMEKIA	K	4	14.2971	16.5905	15.404	16.4814	15.6233	16.6112	+	1.61286	0.0302222	1.45291	3.52291
sp|P04920|B3A2_HUMAN	sp|P04920|B3A2_HUMAN Anion exchange protein 2 OS=Homo sapiens OX=9606 GN=SLC4A2 PE=1 SV=4	653	0.999992	EEQGRLLPTGAGLEPKSAQDKALLQMVEAAG	K	3	12.9243	15.3601	13.662	14.9659	14.1806	14.8389	+	1.67903	0.0336744	1.466	3.69431
sp|P46783|RS10_HUMAN	sp|P46783|RS10_HUMAN 40S ribosomal protein S10 OS=Homo sapiens OX=9606 GN=RPS10 PE=1 SV=1;sp|Q9NQ39|RS10L_HUMAN Putative 40S ribosomal protein S10-like OS=Homo sapiens OX=9606 GN=RPS10P5 PE=5 SV=1	139	1	RDTYRRSAVPPGADKKAEAGAGSATEFQFRG	K	4	14.8138	17.2001	15.8387	16.855	16.0967	17.0942	+	1.65173	0.0320833	1.46671	3.62298
sp|P46783|RS10_HUMAN	sp|P46783|RS10_HUMAN 40S ribosomal protein S10 OS=Homo sapiens OX=9606 GN=RPS10 PE=1 SV=1	138	1	DRDTYRRSAVPPGADKKAEAGAGSATEFQFR	K	4	14.8138	17.2001	15.8387	16.855	16.0967	17.0942	+	1.65173	0.0314286	1.46671	3.62298
sp|Q14677|EPN4_HUMAN	sp|Q14677|EPN4_HUMAN Clathrin interactor 1 OS=Homo sapiens OX=9606 GN=CLINT1 PE=1 SV=1	314	0.980765	SPDQNASTHTPQSSVKTSVPSSKSSGDLVDL	K	4	11.7022	13.979	12.8887	14.0761	13.3773	14.3287		1.35379	0.0562857	1.47181	2.89633
sp|Q8N0X7|SPART_HUMAN	sp|Q8N0X7|SPART_HUMAN Spartin OS=Homo sapiens OX=9606 GN=SPART PE=1 SV=1	370	0.995311	RPSSDQLKEASGTDVKQLDQGNKDVRHKGKR	K	4	13.1052	15.2317	14.0731	15.0193	13.9988	15.3537	+	1.97488	0.0213846	1.4759	4.52777
sp|Q86WA9|S2611_HUMAN	sp|Q86WA9|S2611_HUMAN Sodium-independent sulfate anion transporter OS=Homo sapiens OX=9606 GN=SLC26A11 PE=2 SV=2	600	0.994763	GTQPYNIREDSILDQKVALLKA_________	K	4	12.1205	15.624	14.5177	15.331	14.5675	14.749		0.819393	0.173683	1.49938	1.76928
sp|P62847|RS24_HUMAN	sp|P62847|RS24_HUMAN 40S ribosomal protein S24 OS=Homo sapiens OX=9606 GN=RPS24 PE=1 SV=1	83	0.834879	KTTGFGMIYDSLDYAKKNEPKHRLARHGLYE	K	4	14.3918	16.6301	15.5735	16.4714	15.2456	16.6554	+	1.87939	0.02625	1.51528	4.24592
sp|Q9UBC2|EP15R_HUMAN	sp|Q9UBC2|EP15R_HUMAN Epidermal growth factor receptor substrate 15-like 1 OS=Homo sapiens OX=9606 GN=EPS15L1 PE=1 SV=1	683	0.999943	PFRGSATDDFFKKQTKNDPFTSDPFTKNPSL	K	3	13.6397	15.6892	13.9073	15.2835	14.4941	15.6259	+	2.2408	0.0102222	1.51917	5.38646
sp|Q92844|TANK_HUMAN	sp|Q92844|TANK_HUMAN TRAF family member-associated NF-kappa-B activator OS=Homo sapiens OX=9606 GN=TANK PE=1 SV=2	231	0.999024	GLCRDEEDTSFESLSKFNVKFPPMDNDSTFL	K	4	13.044	15.7789	14.8604	15.6982	14.9081	15.9426		1.16896	0.0906667	1.53579	2.48604
sp|P50502|F10A1_HUMAN	sp|P50502|F10A1_HUMAN Hsc70-interacting protein OS=Homo sapiens OX=9606 GN=ST13 PE=1 SV=2;sp|Q8NFI4|F10A5_HUMAN Putative protein FAM10A5 OS=Homo sapiens OX=9606 GN=ST13P5 PE=5 SV=1	364	1	QSNPKVMNLISKLSAKFGGQA__________	K	3	16.4145	18.6433	17.267	18.6568	17.6903	18.7307	+	1.83836	0.0275294	1.55302	4.12872
sp|Q9Y487|VPP2_HUMAN	sp|Q9Y487|VPP2_HUMAN V-type proton ATPase 116 kDa subunit a isoform 2 OS=Homo sapiens OX=9606 GN=ATP6V0A2 PE=1 SV=2	92	0.979629	IPLPEGEASPPAPPLKQVLEMQEQLQKLEVE	K	4	11.6059	14.6729	12.9205	14.2392	13.5841	14.1456		1.28135	0.0665641	1.64905	2.73232
sp|Q13740|CD166_HUMAN	sp|Q13740|CD166_HUMAN CD166 antigen OS=Homo sapiens OX=9606 GN=ALCAM PE=1 SV=2	572	0.903108	ASKHVNKDLGNMEENKKLEENNHKTEA____	K	4	13.1118	15.5076	14.065	15.4245	14.1673	15.5108	+	2.13742	0.0216	1.69959	5.03894
sp|Q15758|AAAT_HUMAN	sp|Q15758|AAAT_HUMAN Neutral amino acid transporter B(0) OS=Homo sapiens OX=9606 GN=SLC1A5 PE=1 SV=2	522	1	LDPLPVPTEEGNPLLKHYRGPAGDATVASEK	K	3	13.3072	15.4061	13.4011	15.1165	13.9342	15.2586	+	2.89173	0	1.71293	8.06603
sp|P08708|RS17_HUMAN	sp|P08708|RS17_HUMAN 40S ribosomal protein S17 OS=Homo sapiens OX=9606 GN=RPS17 PE=1 SV=2	103	0.961951	VSALDQEIIEVDPDTKEMLKLLDFGSLSNLQ	K	4	11.5706	14.5393	13.1322	14.4468	13.3494	14.2323	+	1.41312	0.0483871	1.72206	3.03408
sp|Q86WC4|OSTM1_HUMAN	sp|Q86WC4|OSTM1_HUMAN Osteopetrosis-associated transmembrane protein 1 OS=Homo sapiens OX=9606 GN=OSTM1 PE=1 SV=1	321	1	HSEQKKRKLILPKRLKSSTSFANIQENSN__	K	3	14.9041	17.5238	16.1641	17.5185	16.2345	17.4497	+	1.79091	0.0267429	1.72979	3.99599
sp|P51149|RAB7A_HUMAN	sp|P51149|RAB7A_HUMAN Ras-related protein Rab-7a OS=Homo sapiens OX=9606 GN=RAB7A PE=1 SV=1	191	0.935221	QETEVELYNEFPEPIKLDKNDRAKASAESCS	K	3	11.6753	14.6294	13.1147	14.3171	13.0796	14.2758	+	1.66727	0.0342222	1.78419	3.66346
sp|Q96BH1|RNF25_HUMAN	sp|Q96BH1|RNF25_HUMAN E3 ubiquitin-protein ligase RNF25 OS=Homo sapiens OX=9606 GN=RNF25 PE=1 SV=1	456	1	AYRPGTRRESLGLESKDGS____________	K	3	9.83668	12.2313	11.0753	12.4017	10.9349	12.5687	+	1.94007	0.0198571	1.78495	4.42351
sp|P04920|B3A2_HUMAN	sp|P04920|B3A2_HUMAN Anion exchange protein 2 OS=Homo sapiens OX=9606 GN=SLC4A2 PE=1 SV=4	658	1	LLPTGAGLEPKSAQDKALLQMVEAAGAAEDD	K	3	9.3559	14.3458	13.8358	14.0465	12.9704	13.2442		0.575926	0.362681	1.82482	1.29342
sp|Q03135|CAV1_HUMAN	sp|Q03135|CAV1_HUMAN Caveolin-1 OS=Homo sapiens OX=9606 GN=CAV1 PE=1 SV=4	26	0.99996	GHLYTVPIREQGNIYKPNNKAMADELSEKQV	K	3	14.0011	16.2436	14.4839	16.2386	14.7144	16.3079	+	3.03952	0	1.86357	8.81715
sp|P04083|ANXA1_HUMAN	sp|P04083|ANXA1_HUMAN Annexin A1 OS=Homo sapiens OX=9606 GN=ANXA1 PE=1 SV=2	81	0.999979	IDILTKRNNAQRQQIKAAYLQETGKPLDETL	K	4	12.1506	14.9788	13.5324	14.7142	13.134	14.8494	+	1.98862	0.0241739	1.90847	4.56939
sp|P16070|CD44_HUMAN	sp|P16070|CD44_HUMAN CD44 antigen OS=Homo sapiens OX=9606 GN=CD44 PE=1 SV=3	715	1	NGEASKSQEMVHLVNKESSETPDQFMTADET	K	4	11.0723	13.7913	12.0853	13.6623	12.4564	13.9172	+	1.98807	0.0231667	1.91892	4.56772
sp|P05556|ITB1_HUMAN	sp|P05556|ITB1_HUMAN Integrin beta-1 OS=Homo sapiens OX=9606 GN=ITGB1 PE=1 SV=2	784	0.99978	EKMNAKWDTGENPIYKSAVTTVVNPKYEGK_	K	3	9.64776	12.731	11.796	13.3454	11.7787	13.0238		1.25147	0.06895	1.95928	2.6659
sp|Q03135|CAV1_HUMAN	sp|Q03135|CAV1_HUMAN Caveolin-1 OS=Homo sapiens OX=9606 GN=CAV1 PE=1 SV=4	30	0.914801	TVPIREQGNIYKPNNKAMADELSEKQVYDAH	K	4	13.2948	15.5238	13.1603	15.1384	13.4481	15.1873	+	3.75771	0	1.98212	13.4905
sp|P11166|GTR1_HUMAN	sp|P11166|GTR1_HUMAN Solute carrier family 2, facilitated glucose transporter member 1 OS=Homo sapiens OX=9606 GN=SLC2A1 PE=1 SV=2	245	1	KLRGTADVTHDLQEMKEESRQMMREKKVTIL	K	4	11.09	13.6723	11.4932	13.4585	11.97	14.015	+	2.72471	0.023	2.19753	7.2871
sp|Q96HS1|PGAM5_HUMAN	sp|Q96HS1|PGAM5_HUMAN Serine/threonine-protein phosphatase PGAM5, mitochondrial OS=Homo sapiens OX=9606 GN=PGAM5 PE=1 SV=2	88	0.980197	VRKRNVESGEEELASKLDHYKAKATRHIFLI	K	4	11.6787	15.4029	13.8695	15.2256	14.0357	15.6029		1.35013	0.055493	2.21581	2.88794
sp|P08195|4F2_HUMAN	sp|P08195|4F2_HUMAN 4F2 cell-surface antigen heavy chain OS=Homo sapiens OX=9606 GN=SLC3A2 PE=1 SV=3	140	0.999288	MNAASGAAMSLAGAEKNGLVKIKVAEDEAEA	K	4	13.3414	18.0098	16.2488	17.7843	16.6951	18.0356		1.12156	0.101535	2.5148	2.3849
