# Supplementary material for: Elucidating the cellular determinants of targeted membrane protein degradation by lysosome-targeting chimeras
Source: Science. Author manuscript; Available in PMC 2024 Jan 4. (PMC10766146; doi:10.1126/science.adf6249)
Supplement: Data [file NIHMS1952705-supplement-Data.zip › science.adf6249_data_s8.xlsx]

## Sheet: All three with sig testing
Protein	Uniprot	NumPeptides	PeptideSequences	Protein Name	Gene Name	Subcellular location [CC]	GOBP name	GOMF name	GOCC name	KEGG name	Keywords	|	Student's T-test Significant GNPbiotin_GNPcontrol	-Log Student's T-test p-value GNPbiotin_GNPcontrol	Student's T-test q-value GNPbiotin_GNPcontrol	Student's T-test Difference GNPbiotin_GNPcontrol	Student's T-test Test statistic GNPbiotin_GNPcontrol	GNP2	GNP2B	GNP3	GNP3B	GNP4	GNP4B	|	Student's T-test Significant WTbiotin_WTcontrol	-Log Student's T-test p-value WTbiotin_WTcontrol	Student's T-test q-value WTbiotin_WTcontrol	Student's T-test Difference WTbiotin_WTcontrol	Student's T-test Test statistic WTbiotin_WTcontrol	WT2	WT2B	WT3	WT3B	WT4	WT4B
sp|P61204|ARF3_HUMAN;sp|P84077|ARF1_HUMAN	P61204	2	MLAEDELRDAVLLVFANK;QDLPNAMNAAEITDK	ADP-ribosylation factor 3	ARF3	SUBCELLULAR LOCATION: Golgi apparatus {ECO:0000269|PubMed:17555535}. Cytoplasm, perinuclear region {ECO:0000269|PubMed:17555535}.	biological regulation;biosynthetic process;cellular biosynthetic process;cellular lipid metabolic process;cellular metabolic process;cellular process;cellular response to stimulus;establishment of localization;establishment of protein localization;glycerolipid biosynthetic process;glycerolipid metabolic process;glycerophospholipid biosynthetic process;glycerophospholipid metabolic process;intrace…	binding;catalytic activity;GTP binding;GTPase activity;guanyl nucleotide binding;guanyl ribonucleotide binding;hydrolase activity;hydrolase activity, acting on acid anhydrides;hydrolase activity, acting on acid anhydrides, in phosphorus-containing anhydrides;nucleoside-triphosphatase activity;nucleotide binding;purine nucleotide binding;purine ribonucleoside triphosphate binding;purine ribonucleo…	cell part;cytoplasmic part;extracellular membrane-bounded organelle;extracellular organelle;extracellular region part;extracellular vesicular exosome;Golgi apparatus part;Golgi membrane;intracellular organelle part;intracellular part;membrane;membrane-bounded organelle;membrane-bounded vesicle;organelle;organelle membrane;organelle part;perinuclear region of cytoplasm;vesicle		Alternativesplicing;Completeproteome;Cytoplasm;ER-Golgitransport;Golgiapparatus;GTP-binding;Lipoprotein;Myristate;Nucleotide-binding;Proteintransport;Referenceproteome;Transport	|		0.214242	0.700615	-0.495673	-0.261066	18.97	17.4958	16.721	18.6743	18.9431	16.977	|		0.734303	0.0517708	-1.62588	-0.806974	19.7931	17.2121	19.7006	16.5205	16.9112	17.7947
sp|Q9NVI7|ATD3A_HUMAN	Q9NVI7	9	ATLNAFLYR;GLLLFVDEADAFLR;GLLLFVDEADAFLRK;ISEDLRATLNAFLYR;LLSRPQDALEGVVLSPSLEAR;MYFDKYVLKPATEGK;NILMYGPPGTGK;RLLSRPQDALEGVVLSPSLEAR;YAKDALNLAQMQEQTLQLEQQSK	ATPase family AAA domain-containing protein 3A	ATAD3A	SUBCELLULAR LOCATION: Mitochondrion inner membrane {ECO:0000269|PubMed:18063578, ECO:0000269|PubMed:20154147, ECO:0000269|PubMed:20332122, ECO:0000269|PubMed:20349121};Single-pass membrane protein {ECO:0000269|PubMed:20154147, ECO:0000269|PubMed:20349121}. Mitochondrion matrix, mitochondrion nucleoid {ECO:0000269|PubMed:17210950, ECO:0000269|PubMed:18063578}. Note=In the mitochondrial inner membr…	biological regulation;cell growth;cellular process;growth;negative regulation of apoptosis;negative regulation of biological process;negative regulation of cell death;negative regulation of cellular process;negative regulation of programmed cell death;regulation of apoptosis;regulation of biological process;regulation of cell death;regulation of cellular process;regulation of programmed cell death	adenyl nucleotide binding;adenyl ribonucleotide binding;ATP binding;binding;nucleotide binding;purine nucleotide binding;purine ribonucleoside triphosphate binding;purine ribonucleotide binding;ribonucleotide binding	cell part;cytoplasmic part;integral to membrane;intracellular membrane-bounded organelle;intracellular non-membrane-bounded organelle;intracellular organelle;intracellular organelle part;intracellular part;intrinsic to membrane;membrane;membrane part;membrane-bounded organelle;mitochondrial inner membrane;mitochondrial membrane;mitochondrial nucleoid;mitochondrial part;mitochondrion;non-membrane-…		Acetylation;Alternativesplicing;ATP-binding;Coiledcoil;Completeproteome;Directproteinsequencing;Membrane;Mitochondrion;Mitochondrioninnermembrane;Mitochondrionnucleoid;Nucleotide-binding;Polymorphism;Referenceproteome;Transmembrane;Transmembranehelix	|		1.28815	0.674229	0.309055	0.277806	25.3745	25.7771	25.275	25.4362	25.1946	25.558	|		1.38808	0.218117	0.693403	0.562356	24.2021	25.1332	23.9406	24.6703	24.5869	25.0062
sp|O60218|AK1BA_HUMAN	O60218	14	AKMPIVGLGTWK;ALGVSNFSHFQIEK;EDLFIVSK;HIDC[+57.0214635]AYVYQNEHEVGEAIQEK;IVENIQVFDFK;LSDEEMATILSFNR;LSYLDVYLIHWPQGFK;LWPTFFERPLVR;MPIVGLGTWK;MPIVGLGTWKSPLGK;REDLFIVSK;SGDDLFPKDDKGNAIGGK;VAIDAGYR;YKPVTNQVEC[+57.0214635]HPYLTQEK	Aldo-keto reductase family 1 member B10 (EC 1.1.1.300) (EC 1.1.1.54) (ARL-1) (Aldose reductase-like) (Aldose reductase-related protein) (ARP) (hARP) (Small intestine reductase) (SI reductase)	AKR1B10 AKR1B11	SUBCELLULAR LOCATION: Lysosome {ECO:0000269|PubMed:21585341}. Secreted {ECO:0000269|PubMed:21585341}. Note=Secreted through a lysosome-mediated non-classical pathway.	alcohol catabolic process;alcohol metabolic process;biological regulation;catabolic process;cellular aldehyde metabolic process;cellular catabolic process;cellular lipid catabolic process;cellular lipid metabolic process;cellular metabolic process;cellular process;cellular response to stimulus;detection of abiotic stimulus;detection of external stimulus;detection of light stimulus;detection of st…	aldo-keto reductase (NADP) activity;catalytic activity;geranylgeranyl reductase activity;indanol dehydrogenase activity;oxidoreductase activity;oxidoreductase activity, acting on CH-OH group of donors;oxidoreductase activity, acting on the aldehyde or oxo group of donors;oxidoreductase activity, acting on the aldehyde or oxo group of donors, NAD or NADP as acceptor;oxidoreductase activity, acting…	cell part;cytoplasmic part;cytosol;extracellular membrane-bounded organelle;extracellular organelle;extracellular region part;extracellular vesicular exosome;intracellular membrane-bounded organelle;intracellular organelle;intracellular part;lysosome;lytic vacuole;membrane-bounded organelle;membrane-bounded vesicle;organelle;vacuole;vesicle	Bisphenol degradation;Butanoate metabolism;Chloroalkane and chloroalkene degradation;Fructose and mannose metabolism;Linoleic acid metabolism	3D-structure;Acetylation;Completeproteome;Lysosome;NADP;Oxidoreductase;Polymorphism;Referenceproteome;Secreted	|		0.774071	0.272817	0.693662	0.490958	27.5165	28.604	27.1115	28.4433	28.3992	28.0609	|		0.537551	0.434345	0.624784	0.412996	26.9539	28.5933	27.5682	27.9428	28.579	28.4394
sp|Q6YN16|HSDL2_HUMAN	Q6YN16	11	AAKDGANIVIAAK;ALPC[+57.0214635]IVDVRDEQQISAAVEK;DGANIVIAAK;FGGIDILVNNASAISLTNTLDTPTKR;IVKDSLSDDVVK;KVDIIADAAYSIFQKPK;KVESTGAVPEFKEEK;LDLMMNVNTR;LLGTIYTAAEEIEAVGGK;SGAVEETFR;VAHILNISPPLNLNPVWFK	Hydroxysteroid dehydrogenase-like protein 2 (EC 1.-.-.-) (Short chain dehydrogenase/reductase family 13C member 1)	HSDL2 C9orf99 SDR13C1	SUBCELLULAR LOCATION: Peroxisome {ECO:0000269|PubMed:19703561}.		catalytic activity;oxidoreductase activity	cell part;cytoplasmic part;intracellular membrane-bounded organelle;intracellular organelle;intracellular part;membrane;membrane-bounded organelle;microbody;mitochondrion;organelle;peroxisome		3D-structure;Acetylation;Alternativesplicing;Completeproteome;NADP;Oxidoreductase;Peroxisome;Referenceproteome	|		2.22367	0.321238	0.505354	0.461571	26.0169	26.425	25.8788	26.3239	25.705	26.3679	|		1.96403	0.117434	0.788518	0.67084	25.9271	26.7517	25.4862	26.4877	25.9606	26.4999
sp|P26640|SYVC_HUMAN	P26640	7	ALSPLEEWLR;EAFLQEVWK;GFVPSPTSQPGGHESLVDR;ITPAHDQNDYEVGQR;LSAAVTEAFVR;VQGSDSDEEVVVATTR;YGEAGEGPGWGGAHPR	Valine--tRNA ligase (EC 6.1.1.9) (Protein G7a) (Valyl-tRNA synthetase) (ValRS)	VARS1 G7A VARS VARS2		amine metabolic process;amino acid activation;carboxylic acid metabolic process;cellular amine metabolic process;cellular amino acid metabolic process;cellular ketone metabolic process;cellular macromolecule metabolic process;cellular metabolic process;cellular nitrogen compound metabolic process;cellular process;gene expression;macromolecule metabolic process;metabolic process;ncRNA metabolic pr…	adenyl nucleotide binding;adenyl ribonucleotide binding;aminoacyl-tRNA editing activity;aminoacyl-tRNA ligase activity;ATP binding;binding;carboxylic ester hydrolase activity;catalytic activity;hydrolase activity;hydrolase activity, acting on ester bonds;ligase activity;ligase activity, forming aminoacyl-tRNA and related compounds;ligase activity, forming carbon-oxygen bonds;nucleotide binding;pu…	cell part;cytoplasmic part;cytosol;intracellular membrane-bounded organelle;intracellular organelle;intracellular part;membrane-bounded organelle;mitochondrion;organelle	Aminoacyl-tRNA biosynthesis;Valine, leucine and isoleucine biosynthesis	Acetylation;Alternativesplicing;Aminoacyl-tRNAsynthetase;ATP-binding;Completeproteome;Directproteinsequencing;Ligase;Nucleotide-binding;Polymorphism;Proteinbiosynthesis;Referenceproteome	|		1.50515	0.111629	0.774705	0.625741	22.4823	23.6649	22.6269	23.5983	23.2078	23.3778	|		0.831438	0.500133	0.464702	0.369056	23.1772	23.6431	22.7874	23.0513	23.1352	23.7995
sp|P20618|PSB1_HUMAN	P20618	1	AMTTGAIAAMLSTILYSR	Proteasome subunit beta type-1 (Macropain subunit C5) (Multicatalytic endopeptidase complex subunit C5) (Proteasome component C5) (Proteasome gamma chain)	PSMB1 PSC5	SUBCELLULAR LOCATION: Cytoplasm {ECO:0000269|PubMed:12181345}. Nucleus {ECO:0000269|PubMed:12181345}.	activation of immune response;activation of innate immune response;anaphase-promoting complex-dependent proteasomal ubiquitin-dependent protein catabolic process;antigen processing and presentation;antigen processing and presentation of exogenous antigen;antigen processing and presentation of exogenous peptide antigen;antigen processing and presentation of exogenous peptide antigen via MHC class …	catalytic activity;endopeptidase activity;hydrolase activity;peptidase activity;peptidase activity, acting on L-amino acid peptides;threonine-type endopeptidase activity;threonine-type peptidase activity	cell part;cytoplasm;cytoplasmic part;cytosol;extracellular membrane-bounded organelle;extracellular organelle;extracellular region part;extracellular vesicular exosome;intracellular membrane-bounded organelle;intracellular organelle;intracellular organelle part;intracellular part;macromolecular complex;membrane-bounded organelle;membrane-bounded vesicle;nuclear part;nucleoplasm;nucleus;organelle;…	Proteasome	3D-structure;Acetylation;Completeproteome;Cytoplasm;Directproteinsequencing;Glycoprotein;Host-virusinteraction;Hydrolase;Nucleus;Phosphoprotein;Polymorphism;Protease;Proteasome;Referenceproteome;Threonineprotease	|		0.190464	0.673165	-0.634821	-0.278906	19.2761	16.2999	17.67	16.4471	17.5108	19.8056	|		0.340927	0.268862	1.42394	0.522053	15.4663	20.7717	16.0576	16.7734	19.4225	17.673
sp|O75390|CISY_HUMAN	O75390	12	ALGFPLERPK;ALGVLAQLIWSR;DILADLIPK;GFSIPEC[+57.0214635]QK;GLVYETSVLDPDEGIR;GLVYETSVLDPDEGIRFR;HLPNDPMFK;IVPNVLLEQGK;LVAQLYK;SMSTEGLMK;TVVGQITVDMMYGGMR;VVPGYGHAVLR	Citrate synthase, mitochondrial (EC 2.3.3.1) (Citrate (Si)-synthase)	CS	SUBCELLULAR LOCATION: Mitochondrion matrix.	acetyl-CoA catabolic process;acetyl-CoA metabolic process;carbohydrate metabolic process;catabolic process;cellular carbohydrate metabolic process;cellular catabolic process;cellular metabolic process;cellular process;coenzyme catabolic process;coenzyme metabolic process;cofactor catabolic process;cofactor metabolic process;metabolic process;primary metabolic process;small molecule metabolic proc…	catalytic activity;citrate (Si)-synthase activity;transferase activity;transferase activity, transferring acyl groups;transferase activity, transferring acyl groups, acyl groups converted into alkyl on transfer	cell part;cytoplasmic part;extracellular membrane-bounded organelle;extracellular organelle;extracellular region part;extracellular vesicular exosome;intracellular membrane-bounded organelle;intracellular organelle;intracellular organelle lumen;intracellular organelle part;intracellular part;membrane-bounded organelle;membrane-bounded vesicle;membrane-enclosed lumen;mitochondrial matrix;mitochond…	Citrate cycle (TCA cycle);Glyoxylate and dicarboxylate metabolism	Acetylation;Completeproteome;Directproteinsequencing;Methylation;Mitochondrion;Referenceproteome;Transferase;Transitpeptide;Tricarboxylicacidcycle	|		1.93596	0.0661119	0.822591	0.693308	26.673	27.6527	26.3307	27.2625	26.8264	27.3828	|		0.948396	0.164587	0.877268	0.612265	25.5725	26.5359	25.7995	26.4815	26.5075	27.4938
sp|Q15120|PDK3_HUMAN	Q15120	3	AAPLAGFGYGLPISR;LFNYMYSTAPRPSLEPTR;TTPEADDWSNPSSEPR	[Pyruvate dehydrogenase (acetyl-transferring)] kinase isozyme 3, mitochondrial (EC 2.7.11.2) (Pyruvate dehydrogenase kinase isoform 3)	PDK3 PDHK3	SUBCELLULAR LOCATION: Mitochondrion matrix.	alcohol metabolic process;biological regulation;carbohydrate homeostasis;carbohydrate metabolic process;carboxylic acid metabolic process;cellular carbohydrate metabolic process;cellular chemical homeostasis;cellular glucose homeostasis;cellular homeostasis;cellular ketone metabolic process;cellular macromolecule metabolic process;cellular metabolic process;cellular process;cellular protein metab…	adenyl nucleotide binding;adenyl ribonucleotide binding;ATP binding;binding;catalytic activity;kinase activity;nucleotide binding;phosphotransferase activity, alcohol group as acceptor;protein kinase activity;protein serine/threonine kinase activity;purine nucleotide binding;purine ribonucleoside triphosphate binding;purine ribonucleotide binding;pyruvate dehydrogenase (acetyl-transferring) kinas…	cell part;cytoplasmic part;intracellular membrane-bounded organelle;intracellular organelle;intracellular organelle lumen;intracellular organelle part;intracellular part;membrane-bounded organelle;membrane-enclosed lumen;mitochondrial matrix;mitochondrial part;mitochondrion;organelle;organelle lumen;organelle part		3D-structure;Alternativesplicing;ATP-binding;Carbohydratemetabolism;Charcot-Marie-Toothdisease;Completeproteome;Diseasemutation;Glucosemetabolism;Kinase;Mitochondrion;Neurodegeneration;Neuropathy;Nucleotide-binding;Polymorphism;Referenceproteome;Transferase;Transitpeptide	|		2.18958	0.228409	0.578819	0.520964	23.0542	23.5045	22.7852	23.3239	22.781	23.5285	|		1.42209	0.37968	0.524752	0.447833	23.0676	23.5754	22.7356	23.4551	23.2961	23.6431
sp|O60783|RT14_HUMAN	O60783	1	ILQDVADEEIAALPR	28S ribosomal protein S14, mitochondrial (MRP-S14) (S14mt) (Mitochondrial small ribosomal subunit protein uS14m)	MRPS14	SUBCELLULAR LOCATION: Mitochondrion {ECO:0000269|PubMed:25838379}.	biosynthetic process;cellular biosynthetic process;cellular component disassembly;cellular component disassembly at cellular level;cellular component organization;cellular component organization at cellular level;cellular component organization or biogenesis;cellular component organization or biogenesis at cellular level;cellular macromolecular complex disassembly;cellular macromolecular complex …	structural constituent of ribosome;structural molecule activity	cell part;cytoplasmic part;intracellular membrane-bounded organelle;intracellular non-membrane-bounded organelle;intracellular organelle;intracellular organelle part;intracellular part;macromolecular complex;membrane;membrane-bounded organelle;mitochondrial inner membrane;mitochondrial membrane;mitochondrial part;mitochondrial ribosome;mitochondrial small ribosomal subunit;mitochondrion;non-membr…		Completeproteome;Mitochondrion;Referenceproteome;Ribonucleoprotein;Ribosomalprotein	|		2.02568	0.0991137	0.741516	0.640155	21.0686	21.5062	20.5343	21.5495	20.8463	21.618	|		1.64985	0.0528948	1.02757	0.800282	19.8042	21.0248	19.8405	21.2398	20.653	21.1158
sp|P49590|SYHM_HUMAN	P49590	3	DLSPQHMVVR;TTETQVFVATPQK;TTETQVFVATPQKNFLQER	Histidine--tRNA ligase, mitochondrial (EC 6.1.1.21) (Histidine--tRNA ligase-like) (Histidyl-tRNA synthetase) (HisRS)	HARS2 HARSL HARSR HO3	SUBCELLULAR LOCATION: Mitochondrion {ECO:0000269|PubMed:21464306}.	amine metabolic process;amino acid activation;biosynthetic process;carboxylic acid metabolic process;cellular amine metabolic process;cellular amino acid metabolic process;cellular biosynthetic process;cellular ketone metabolic process;cellular macromolecule biosynthetic process;cellular macromolecule metabolic process;cellular metabolic process;cellular nitrogen compound metabolic process;cellul…	adenyl nucleotide binding;adenyl ribonucleotide binding;aminoacyl-tRNA ligase activity;ATP binding;binding;catalytic activity;histidine-tRNA ligase activity;ligase activity;ligase activity, forming aminoacyl-tRNA and related compounds;ligase activity, forming carbon-oxygen bonds;nucleotide binding;purine nucleotide binding;purine ribonucleoside triphosphate binding;purine ribonucleotide binding;r…	cell part;cytoplasmic part;intracellular membrane-bounded organelle;intracellular organelle;intracellular organelle lumen;intracellular organelle part;intracellular part;membrane-bounded organelle;membrane-enclosed lumen;mitochondrial matrix;mitochondrial part;mitochondrion;organelle;organelle lumen;organelle part	Aminoacyl-tRNA biosynthesis	Acetylation;Alternativesplicing;Aminoacyl-tRNAsynthetase;ATP-binding;Completeproteome;Deafness;Diseasemutation;Ligase;Mitochondrion;Nucleotide-binding;Phosphoprotein;Proteinbiosynthesis;Referenceproteome;Transitpeptide	|		1.15384	0.401911	0.503535	0.417794	21.8866	22.4254	21.3833	21.9876	21.8477	22.2151	|		1.12024	0.128719	0.902623	0.654588	20.4212	21.7141	20.4951	21.2581	21.3747	22.0267
sp|Q9NSE4|SYIM_HUMAN	Q9NSE4	9	AVLEEGTDVVIK;EMTADVIELK;FIPGSALNGMVEMMDR;FLINLEGGDIREESSYK;LVHSYPYDWR;QQPDTELEIQQK;QWFINITDIK;TALAEAELEYNPEHVSR;YTAESSDTLC[+57.0214635]PR	Isoleucine--tRNA ligase, mitochondrial (EC 6.1.1.5) (Isoleucyl-tRNA synthetase) (IleRS)	IARS2	SUBCELLULAR LOCATION: Mitochondrion matrix {ECO:0000250}.	amine metabolic process;amino acid activation;biosynthetic process;carboxylic acid metabolic process;cellular amine metabolic process;cellular amino acid metabolic process;cellular biosynthetic process;cellular component organization;cellular component organization at cellular level;cellular component organization or biogenesis;cellular component organization or biogenesis at cellular level;cellu…	adenyl nucleotide binding;adenyl ribonucleotide binding;aminoacyl-tRNA editing activity;aminoacyl-tRNA ligase activity;ATP binding;binding;carboxylic ester hydrolase activity;catalytic activity;hydrolase activity;hydrolase activity, acting on ester bonds;isoleucine-tRNA ligase activity;ligase activity;ligase activity, forming aminoacyl-tRNA and related compounds;ligase activity, forming carbon-ox…	cell part;cytoplasm;cytoplasmic part;cytosol;intracellular membrane-bounded organelle;intracellular organelle;intracellular organelle lumen;intracellular organelle part;intracellular part;membrane-bounded organelle;membrane-enclosed lumen;mitochondrial matrix;mitochondrial part;mitochondrion;organelle;organelle lumen;organelle part	Aminoacyl-tRNA biosynthesis;Valine, leucine and isoleucine biosynthesis	Acetylation;Aminoacyl-tRNAsynthetase;ATP-binding;Cataract;Completeproteome;Deafness;Diseasemutation;Ligase;Mitochondrion;Neuropathy;Nucleotide-binding;Polymorphism;Proteinbiosynthesis;Referenceproteome;Transitpeptide	|		1.45216	0.0777431	0.855891	0.671942	23.3239	24.2021	22.6509	23.7895	23.4425	23.9933	|		1.11313	0.0697605	1.11637	0.758599	21.8985	23.2395	21.7483	22.7597	22.8608	23.8576
sp|Q9NTK5|OLA1_HUMAN	Q9NTK5	1	IPAFLNVVDIAGLVK	Obg-like ATPase 1 (DNA damage-regulated overexpressed in cancer 45) (DOC45) (GTP-binding protein 9)	OLA1 GTPBP9 PRO2455 PTD004	SUBCELLULAR LOCATION: Cytoplasm {ECO:0000255|HAMAP-Rule:MF_03167, ECO:0000269|PubMed:20053727}. Nucleus {ECO:0000255|HAMAP-Rule:MF_03167, ECO:0000269|PubMed:20053727}. Nucleus, nucleolus {ECO:0000255|HAMAP-Rule:MF_03167, ECO:0000269|PubMed:20053727}. Note=Predominantly cytoplasmic, shuttles between the nucleus and the cytoplasm. {ECO:0000255|HAMAP-Rule:MF_03167}.		adenyl nucleotide binding;adenyl ribonucleotide binding;ATP binding;ATPase activity;binding;catalytic activity;cation binding;GTP binding;guanyl nucleotide binding;guanyl ribonucleotide binding;hydrolase activity;hydrolase activity, acting on acid anhydrides;hydrolase activity, acting on acid anhydrides, in phosphorus-containing anhydrides;ion binding;metal ion binding;nucleoside-triphosphatase a…	cell part;centrosome;cytoplasm;cytoplasmic part;cytoskeletal part;extracellular membrane-bounded organelle;extracellular organelle;extracellular region part;extracellular vesicular exosome;intracellular non-membrane-bounded organelle;intracellular organelle;intracellular organelle part;intracellular part;membrane;membrane-bounded organelle;membrane-bounded vesicle;microtubule organizing center;no…		3D-structure;Acetylation;Alternativesplicing;ATP-binding;Completeproteome;Cytoplasm;Hydrolase;Magnesium;Metal-binding;Nucleotide-binding;Nucleus;Polymorphism;Referenceproteome	|		0.160806	0.746424	0.517403	0.2343	19.7563	17.438	17.7824	18.8882	15.8677	18.6324	|		0.557942	0.103139	1.54788	0.694066	17.1434	18.6506	16.2668	19.5552	20.1223	19.9703
sp|Q12849|GRSF1_HUMAN	Q12849	3	ASLLPQSLAAAAAVPTR;GLPFQANAQDIINFFAPLKPVR;YIELFLNSC[+57.0214635]PK	G-rich sequence factor 1 (GRSF-1)	GRSF1	SUBCELLULAR LOCATION: [Isoform 1]: Mitochondrion matrix {ECO:0000269|PubMed:23473033, ECO:0000269|PubMed:23473034, ECO:0000269|PubMed:25683715, ECO:0000269|PubMed:29967381}. Note=Localizes to mitochondrial RNA granules found in close proximity to the mitochondrial nucleoids. {ECO:0000269|PubMed:23473033, ECO:0000269|PubMed:23473034, ECO:0000269|PubMed:25683715}.;SUBCELLULAR LOCATION: [Isoform 2]:…	anatomical structure morphogenesis;anterior/posterior pattern specification;cellular macromolecule metabolic process;cellular metabolic process;cellular nitrogen compound metabolic process;cellular process;developmental process;embryonic morphogenesis;macromolecule metabolic process;metabolic process;morphogenesis of an epithelium;morphogenesis of embryonic epithelium;mRNA 3'-end processing;mRNA …	binding;mRNA binding;nucleic acid binding;nucleotide binding;RNA binding	cell part;cytoplasm;cytoplasmic part;intracellular membrane-bounded organelle;intracellular non-membrane-bounded organelle;intracellular organelle;intracellular organelle part;intracellular part;membrane-bounded organelle;mitochondrial nucleoid;mitochondrial part;mitochondrion;non-membrane-bounded organelle;nucleoid;organelle;organelle part		3D-structure;Alternativesplicing;Completeproteome;Cytoplasm;Directproteinsequencing;Mitochondrion;Mitochondrionnucleoid;mRNAprocessing;Phosphoprotein;Polymorphism;Referenceproteome;Repeat;RNA-binding;Transitpeptide;tRNAprocessing	|		0.229719	0.742515	-0.397891	-0.237014	22.9316	21.6578	22.036	21.1966	20.6493	21.5687	|		0.111525	0.794818	-0.39992	-0.173964	21.241	20.9232	19.4937	21.2961	23.9406	21.2561
sp|Q8TEX9|IPO4_HUMAN	Q8TEX9	3	EVMPLLLAYLK;LLGLLFPLLAR;LLPVLLSTAQEADPEVR	Importin-4 (Imp4) (Importin-4b) (Imp4b) (Ran-binding protein 4) (RanBP4)	IPO4 IMP4B RANBP4	SUBCELLULAR LOCATION: Cytoplasm {ECO:0000250}. Nucleus {ECO:0000250}.	cellular component assembly;cellular component assembly at cellular level;cellular component organization;cellular component organization at cellular level;cellular component organization or biogenesis;cellular component organization or biogenesis at cellular level;cellular macromolecular complex assembly;cellular macromolecular complex subunit organization;cellular process;chromatin assembly or …		cell part;chromatin;chromosomal part;cytoplasm;intracellular organelle part;intracellular part;macromolecular complex;membrane;nuclear chromatin;nuclear chromosome part;nuclear part;organelle part;protein complex		Acetylation;Alternativesplicing;Completeproteome;Cytoplasm;Directproteinsequencing;Nucleus;Polymorphism;Proteintransport;Referenceproteome;Repeat;Transport	|		0.561115	0.253233	0.838006	0.503994	21.2997	23.7695	21.8298	21.7499	21.8661	21.9902	|		1.12183	0.349777	0.581516	0.467541	21.8614	22.4717	21.7843	22.1519	21.2284	21.995
sp|P62306|RUXF_HUMAN	P62306	1	GVEEEEEDGEMRE	Small nuclear ribonucleoprotein F (snRNP-F) (Sm protein F) (Sm-F) (SmF)	SNRPF PBSCF	SUBCELLULAR LOCATION: Cytoplasm, cytosol {ECO:0000269|PubMed:18984161}. Nucleus {ECO:0000269|PubMed:11574479, ECO:0000269|PubMed:11991638, ECO:0000269|PubMed:26912367, ECO:0000269|PubMed:28076346, ECO:0000269|PubMed:28502770, ECO:0000269|PubMed:28781166}. Note=SMN-mediated assembly into core snRNPs occurs in the cytosol before SMN-mediated transport to the nucleus to be included in spliceosomes. …	biosynthetic process;cellular biosynthetic process;cellular component assembly;cellular component assembly at cellular level;cellular component organization;cellular component organization at cellular level;cellular component organization or biogenesis;cellular component organization or biogenesis at cellular level;cellular macromolecular complex assembly;cellular macromolecular complex subunit o…	binding;nucleic acid binding;RNA binding	catalytic step 2 spliceosome;cell part;cytoplasmic part;cytosol;intracellular organelle part;intracellular part;macromolecular complex;methylosome;methyltransferase complex;nuclear part;nucleoplasm;organelle part;pICln-Sm protein complex;protein complex;ribonucleoprotein complex;small nuclear ribonucleoprotein complex;small nucleolar ribonucleoprotein complex;SMN-Sm protein complex;spliceosomal c…	Spliceosome	3D-structure;Acetylation;Completeproteome;Cytoplasm;Directproteinsequencing;mRNAprocessing;mRNAsplicing;Nucleus;Referenceproteome;Ribonucleoprotein;RNA-binding;Spliceosome	|		1.17833	0.1226	0.81266	0.613673	19.488	21.079	19.8194	20.4489	20.3897	20.6073	|		1.1951	0.223605	0.713938	0.557414	20.4419	21.3011	20.0361	21.0065	20.9523	21.2645
sp|Q9UL12|SARDH_HUMAN	Q9UL12	3	AILQEVLDADLSNEAFPFSTHK;GPAPVLEYDYYGAYGSR;NYSVVFPHDEPLAGR	Sarcosine dehydrogenase, mitochondrial (SarDH) (EC 1.5.8.3) (BPR-2)	SARDH DMGDHL1	SUBCELLULAR LOCATION: Mitochondrion matrix {ECO:0000250}.		catalytic activity;oxidoreductase activity;oxidoreductase activity, acting on the CH-NH group of donors;sarcosine dehydrogenase activity	cell part;cytoplasmic part;intracellular membrane-bounded organelle;intracellular organelle;intracellular organelle lumen;intracellular organelle part;intracellular part;membrane-bounded organelle;membrane-enclosed lumen;mitochondrial matrix;mitochondrial part;mitochondrion;organelle;organelle lumen;organelle part	Glycine, serine and threonine metabolism	Acetylation;Alternativesplicing;Completeproteome;Diseasemutation;FAD;Flavoprotein;Mitochondrion;Oxidoreductase;Phosphoprotein;Polymorphism;Referenceproteome;Transitpeptide	|		2.86083	0.0534931	0.794946	0.722405	22.0636	22.9473	22.1633	22.703	22.0495	23.0108	|		1.89219	0.0517985	0.993687	0.806557	22.6512	23.6649	22.1952	23.4298	22.2945	23.0273
sp|P22314|UBA1_HUMAN	P22314	7	AAVATFLQSVQVPEFTPK;ALPAVQQNNLDEDLIR;LAGTQPLEVLEAVQR;LQTSSVLVSGLR;NEEDAAELVALAQAVNAR;NGSEADIDEGLYSR;SLVASLAEPDFVVTDFAK	Ubiquitin-like modifier-activating enzyme 1 (EC 6.2.1.45) (Protein A1S9) (Ubiquitin-activating enzyme E1)	UBA1 A1S9T UBE1	SUBCELLULAR LOCATION: Cytoplasm {ECO:0000269|PubMed:1376922}. Mitochondrion {ECO:0000269|PubMed:1376922}. Nucleus {ECO:0000269|PubMed:1376922, ECO:0000269|PubMed:22456334}.;SUBCELLULAR LOCATION: [Isoform 1]: Nucleus {ECO:0000269|PubMed:33108101, ECO:0000269|PubMed:7528747, ECO:0000269|PubMed:9099746}.;SUBCELLULAR LOCATION: [Isoform 2]: Cytoplasm {ECO:0000269|PubMed:33108101, ECO:0000269|PubMed:75…	catabolic process;cellular catabolic process;cellular macromolecule catabolic process;cellular macromolecule metabolic process;cellular metabolic process;cellular process;cellular protein metabolic process;cellular response to stimulus;cellular response to stress;macromolecule catabolic process;macromolecule metabolic process;macromolecule modification;metabolic process;modification-dependent mac…	acid-amino acid ligase activity;adenyl nucleotide binding;adenyl ribonucleotide binding;ATP binding;binding;catalytic activity;ligase activity;ligase activity, forming carbon-nitrogen bonds;nucleotide binding;purine nucleotide binding;purine ribonucleoside triphosphate binding;purine ribonucleotide binding;ribonucleotide binding;small conjugating protein ligase activity;small protein activating e…	cell part;cytoplasm;cytoplasmic part;cytosol;extracellular membrane-bounded organelle;extracellular organelle;extracellular region part;extracellular vesicular exosome;intracellular membrane-bounded organelle;intracellular organelle;intracellular part;membrane-bounded organelle;membrane-bounded vesicle;mitochondrion;nucleus;organelle;vesicle	Parkinson's disease;Ubiquitin mediated proteolysis	3D-structure;Acetylation;Alternativeinitiation;ATP-binding;Completeproteome;Cytoplasm;Directproteinsequencing;Diseasemutation;Ligase;Mitochondrion;Neurodegeneration;Nucleotide-binding;Nucleus;Phosphoprotein;Polymorphism;Referenceproteome;Repeat;Ublconjugation;Ublconjugationpathway	|		1.40553	0.109861	0.792801	0.627792	22.5629	23.7182	22.4415	23.4923	23.2316	23.4041	|		0.637478	0.230004	0.906485	0.55228	21.7157	24.002	23.0079	23.7286	23.8858	23.5983
sp|Q13084|RM28_HUMAN	Q13084	1	IYVAELIQQLQQQALSEPAVVQKR	39S ribosomal protein L28, mitochondrial (L28mt) (MRP-L28) (Melanoma antigen p15) (Melanoma-associated antigen recognized by T-lymphocytes) (Mitochondrial large ribosomal subunit protein bL28m)	MRPL28 MAAT1	SUBCELLULAR LOCATION: Mitochondrion {ECO:0000269|PubMed:25278503, ECO:0000269|PubMed:28892042}.	biosynthetic process;cellular biosynthetic process;cellular component disassembly;cellular component disassembly at cellular level;cellular component organization;cellular component organization at cellular level;cellular component organization or biogenesis;cellular component organization or biogenesis at cellular level;cellular macromolecular complex disassembly;cellular macromolecular complex …	structural constituent of ribosome;structural molecule activity	cell part;cytoplasm;cytoplasmic part;intracellular membrane-bounded organelle;intracellular non-membrane-bounded organelle;intracellular organelle;intracellular organelle part;intracellular part;macromolecular complex;membrane;membrane-bounded organelle;mitochondrial inner membrane;mitochondrial membrane;mitochondrial part;mitochondrial ribosome;mitochondrion;non-membrane-bounded organelle;nuclea…		Completeproteome;Mitochondrion;Polymorphism;Referenceproteome;Ribonucleoprotein;Ribosomalprotein;Transitpeptide	|		0.733359	0.16038	-0.897322	-0.574947	17.3155	14.881	16.162	16.2248	16.0795	15.7593	|		0.372372	0.277259	-1.22765	-0.515603	13.5904	14.8555	16.425	15.5544	18.0493	13.9718
sp|O14531|DPYL4_HUMAN	O14531	1	MDENEFVAVTSTNAAK	Dihydropyrimidinase-related protein 4 (DRP-4) (Collapsin response mediator protein 3) (CRMP-3) (UNC33-like phosphoprotein 4) (ULIP-4)	DPYSL4 CRMP3 ULIP4	SUBCELLULAR LOCATION: Cytoplasm {ECO:0000250}.	anatomical structure development;axon guidance;cell death;cellular process;chemotaxis;death;developmental process;locomotion;nervous system development;neuron death;response to chemical stimulus;response to external stimulus;response to stimulus;system development;taxis	catalytic activity;hydrolase activity;hydrolase activity, acting on carbon-nitrogen (but not peptide) bonds	cell part;cytoplasmic part;cytosol;intracellular part		Completeproteome;Cytoplasm;Directproteinsequencing;Referenceproteome	|		1.17981	0.066283	0.957115	0.692855	19.0629	20.7607	19.6376	20.7016	20.3399	20.4494	|		0.16791	0.823101	0.231042	0.152081	19.0866	20.1776	19.2039	19.4081	20.5417	19.9395
sp|P48507|GSH0_HUMAN	P48507	3	LFIVESNSSSSTR;TLHLQTGNLLNWGR;TLNEWSSQINPDLVR	Glutamate--cysteine ligase regulatory subunit (GCS light chain) (Gamma-ECS regulatory subunit) (Gamma-glutamylcysteine synthetase regulatory subunit) (Glutamate--cysteine ligase modifier subunit)	GCLM GLCLR		amine biosynthetic process;amine metabolic process;apoptotic mitochondrial changes;biological regulation;biosynthetic process;carboxylic acid biosynthetic process;carboxylic acid metabolic process;cellular amine metabolic process;cellular amino acid biosynthetic process;cellular amino acid metabolic process;cellular biosynthetic process;cellular component organization;cellular component organizat…	acid-amino acid ligase activity;binding;catalytic activity;enzyme binding;enzyme regulator activity;glutamate-cysteine ligase activity;glutamate-cysteine ligase catalytic subunit binding;ligase activity;ligase activity, forming carbon-nitrogen bonds;protein binding	cell part;cytoplasmic part;cytosol;glutamate-cysteine ligase complex;intracellular part;macromolecular complex;protein complex	Glutathione metabolism	Acetylation;Alternativesplicing;Completeproteome;Glutathionebiosynthesis;Polymorphism;Referenceproteome	|		1.83748	0.0657441	0.834667	0.694235	24.2096	25.4769	24.7796	25.4138	24.8433	25.4457	|		1.45378	0.24731	0.650563	0.538623	24.6757	25.3342	24.1253	25.0401	24.6865	25.065
sp|Q9H9J2|RM44_HUMAN	Q9H9J2	1	LIAEGPGETVLVAEEEAAR	39S ribosomal protein L44, mitochondrial (L44mt) (MRP-L44) (EC 3.1.26.-) (Mitochondrial large ribosomal subunit protein mL44)	MRPL44	SUBCELLULAR LOCATION: Mitochondrion {ECO:0000269|PubMed:25278503, ECO:0000269|PubMed:25838379, ECO:0000269|PubMed:28892042}.	biosynthetic process;cellular biosynthetic process;cellular component disassembly;cellular component disassembly at cellular level;cellular component organization;cellular component organization at cellular level;cellular component organization or biogenesis;cellular component organization or biogenesis at cellular level;cellular macromolecular complex disassembly;cellular macromolecular complex …	catalytic activity;endonuclease activity;endonuclease activity, active with either ribo- or deoxyribonucleic acids and producing 5'-phosphomonoesters;endoribonuclease activity;endoribonuclease activity, producing 5'-phosphomonoesters;hydrolase activity;hydrolase activity, acting on ester bonds;nuclease activity;ribonuclease activity;ribonuclease III activity	cell part;cytoplasmic part;intracellular non-membrane-bounded organelle;intracellular organelle;intracellular organelle part;intracellular part;macromolecular complex;membrane;mitochondrial inner membrane;mitochondrial membrane;mitochondrial part;non-membrane-bounded organelle;organelle;organelle inner membrane;organelle membrane;organelle part;ribonucleoprotein complex;ribosome		3D-structure;Completeproteome;Diseasemutation;Endonuclease;Hydrolase;Mitochondrion;Nuclease;Polymorphism;Referenceproteome;Ribonucleoprotein;Ribosomalprotein;RNA-binding;Transitpeptide	|		0.490745	0.922132	0.102614	0.0940458	20.739	20.9571	20.615	20.7858	20.8547	20.7736	|		0.636225	0.604674	0.386322	0.303283	19.8629	20.6441	20.0653	20.4613	20.7338	20.7155
sp|Q96I51|RCC1L_HUMAN	Q96I51	3	EAAEAEAEVPVVQYVGER;GYEYVLEPSPVSLPLDRPQETR;KVVENEIYSESHR	RCC1-like G exchanging factor-like protein (RCC1-like) (Williams-Beuren syndrome chromosomal region 16 protein)	RCC1L WBSCR16	SUBCELLULAR LOCATION: Mitochondrion membrane {ECO:0000269|PubMed:28608466, ECO:0000269|PubMed:28746876}. Mitochondrion inner membrane {ECO:0000250|UniProtKB:Q9CYF5}.			cell part;cytoplasmic part;intracellular membrane-bounded organelle;intracellular organelle;intracellular part;membrane-bounded organelle;mitochondrion;organelle		Alternativesplicing;Completeproteome;Polymorphism;Referenceproteome;Repeat;Williams-Beurensyndrome	|		1.39982	0.148823	0.728319	0.586155	20.9601	22.2081	21.5893	22.1087	21.7491	22.1667	|		0.980537	0.487291	0.460098	0.377153	21.9973	22.3198	21.5099	22.5148	22.2039	22.2568
sp|Q9BZZ5|API5_HUMAN	Q9BZZ5	1	GTLGGLFSQILQGEDIVRER	Apoptosis inhibitor 5 (API-5) (Antiapoptosis clone 11 protein) (AAC-11) (Cell migration-inducing gene 8 protein) (Fibroblast growth factor 2-interacting factor) (FIF) (Protein XAGL)	API5 MIG8	SUBCELLULAR LOCATION: Nucleus {ECO:0000269|PubMed:11075807}. Cytoplasm {ECO:0000269|PubMed:11075807}. Note=Mainly nuclear. Can also be cytoplasmic.;SUBCELLULAR LOCATION: [Isoform 3]: Cytoplasm.	apoptosis;biological regulation;cell death;cellular process;death;negative regulation of apoptosis;negative regulation of biological process;negative regulation of cell death;negative regulation of cellular process;negative regulation of fibroblast apoptosis;negative regulation of programmed cell death;programmed cell death;regulation of apoptosis;regulation of biological process;regulation of ce…	binding;fibroblast growth factor binding;growth factor binding;protein binding	cell part;cytoplasm;intracellular membrane-bounded organelle;intracellular organelle;intracellular organelle part;intracellular part;macromolecular complex;membrane;membrane-bounded organelle;nuclear part;nucleoplasm;nucleus;organelle;organelle part;ribonucleoprotein complex;spliceosomal complex		3D-structure;Acetylation;Alternativesplicing;Apoptosis;Completeproteome;Cytoplasm;Directproteinsequencing;Nucleus;Phosphoprotein;Polymorphism;Referenceproteome;Repeat	|		0.29945	0.747458	0.341168	0.233246	18.5815	19.7245	18.9306	19.6122	20.0359	19.2348	|		0.558105	0.312676	0.80891	0.492424	18.2583	20.0134	18.3427	19.6981	20.1721	19.4884
sp|Q9BVS4|RIOK2_HUMAN	Q9BVS4	1	SSGDPEQIKEDSLSEESADAR	Serine/threonine-protein kinase RIO2 (EC 2.7.11.1) (RIO kinase 2)	RIOK2 RIO2	SUBCELLULAR LOCATION: Cytoplasm {ECO:0000269|PubMed:16037817, ECO:0000269|PubMed:19564402}. Note=Exported out of the nucleus via its NES in a XPO1-dependent manner. {ECO:0000269|PubMed:19564402}.		adenyl nucleotide binding;adenyl ribonucleotide binding;ATP binding;binding;catalytic activity;kinase activity;nucleotide binding;phosphotransferase activity, alcohol group as acceptor;protein kinase activity;protein serine/threonine kinase activity;purine nucleotide binding;purine ribonucleoside triphosphate binding;purine ribonucleotide binding;ribonucleotide binding;transferase activity;transf…		Ribosome biogenesis in eukaryotes	Alternativesplicing;ATP-binding;Completeproteome;Kinase;Nucleotide-binding;Phosphoprotein;Polymorphism;Referenceproteome;Serine/threonine-proteinkinase;Transferase	|		0.520701	0.28761	0.810921	0.4815	18.0727	18.7117	18.0974	17.9161	16.1601	18.1352	|		1.39132	0.152493	0.791157	0.625315	17.2647	18.6061	18.0434	18.6663	18.0158	18.4249
sp|P46019|KPB2_HUMAN	P46019	1	TMLTNDGSDIHSAVLSTIR	Phosphorylase b kinase regulatory subunit alpha, liver isoform (Phosphorylase kinase alpha L subunit)	PHKA2 PHKLA PYK	SUBCELLULAR LOCATION: Cell membrane {ECO:0000305};Lipid-anchor {ECO:0000305};Cytoplasmic side {ECO:0000305}.	alcohol metabolic process;carbohydrate catabolic process;carbohydrate metabolic process;catabolic process;cellular carbohydrate catabolic process;cellular carbohydrate metabolic process;cellular glucan metabolic process;cellular macromolecule metabolic process;cellular metabolic process;cellular polysaccharide catabolic process;cellular polysaccharide metabolic process;cellular process;cellular p…	calmodulin-dependent protein kinase activity;catalytic activity;hydrolase activity;hydrolase activity, acting on glycosyl bonds;hydrolase activity, hydrolyzing O-glycosyl compounds;kinase activity;phosphorylase kinase activity;phosphotransferase activity, alcohol group as acceptor;protein kinase activity;protein serine/threonine kinase activity;transferase activity;transferase activity, transferr…	cell part;cytoplasmic part;cytosol;intracellular part;macromolecular complex;membrane;phosphorylase kinase complex;plasma membrane;protein complex	Calcium signaling pathway;Insulin signaling pathway	Calmodulin-binding;Carbohydratemetabolism;Cellmembrane;Completeproteome;Diseasemutation;Glycogenmetabolism;Glycogenstoragedisease;Lipoprotein;Membrane;Phosphoprotein;Polymorphism;Prenylation;Referenceproteome	|		0.559437	0.0654334	1.54723	0.694824	15.5057	19.3924	17.7477	19.1466	19.7412	19.0973	|		0.772083	0.156	0.987041	0.621224	18.7383	19.9543	17.9594	19.3984	19.8374	20.1436
sp|O00410|IPO5_HUMAN	O00410	8	FMQDASDVMQLLLK;FVPYYDLFMPSLK;ITFLLQAIR;LVLPMIK;NLIDEDGNNQWPEGLK;QAEETYENIPGQSK;VAAAESMPLLLEC[+57.0214635]AR;VIAALLQTMEDQGNQR	Importin-5 (Imp5) (Importin subunit beta-3) (Karyopherin beta-3) (Ran-binding protein 5) (RanBP5)	IPO5 KPNB3 RANBP5	SUBCELLULAR LOCATION: Cytoplasm. Nucleus. Nucleus, nucleolus. Note=Nucleus;nuclear rim. Found particularly in the nuclear rim and nucleolus.	biological regulation;cellular process;cellular response to acid;cellular response to amine stimulus;cellular response to amino acid stimulus;cellular response to chemical stimulus;cellular response to endogenous stimulus;cellular response to organic nitrogen;cellular response to organic substance;cellular response to stimulus;establishment of localization;establishment of localization in cell;es…	binding;enzyme binding;enzyme inhibitor activity;enzyme regulator activity;GTPase binding;GTPase inhibitor activity;GTPase regulator activity;nucleoside-triphosphatase regulator activity;protein binding;protein transporter activity;Ran GTPase binding;Ras GTPase binding;small GTPase binding;substrate-specific transporter activity;transporter activity	cell part;cytoplasm;cytoplasmic part;Golgi apparatus;intracellular membrane-bounded organelle;intracellular non-membrane-bounded organelle;intracellular organelle;intracellular organelle part;intracellular part;macromolecular complex;membrane;membrane part;membrane-bounded organelle;non-membrane-bounded organelle;nuclear membrane;nuclear part;nuclear pore;nucleolus;nucleoplasm;nucleus;organelle;o…		Acetylation;Alternativesplicing;Completeproteome;Cytoplasm;Directproteinsequencing;Host-virusinteraction;Nucleus;Phosphoprotein;Polymorphism;Proteintransport;Referenceproteome;Repeat;Transport	|		1.09688	0.0867222	0.91292	0.656144	21.7119	23.1815	21.5665	22.8601	22.7274	22.7031	|		0.66341	0.500279	0.492928	0.368759	22.1374	23.1132	22.3084	22.4741	22.9162	23.2535
sp|Q15691|MARE1_HUMAN	Q15691	1	QGQETAVAPSLVAPALNKPK	Microtubule-associated protein RP/EB family member 1 (APC-binding protein EB1) (End-binding protein 1) (EB1)	MAPRE1	SUBCELLULAR LOCATION: Cytoplasm, cytoskeleton {ECO:0000269|PubMed:10188731, ECO:0000269|PubMed:12388762, ECO:0000269|PubMed:21646404, ECO:0000269|PubMed:23001180, ECO:0000269|PubMed:28814570, ECO:0000269|PubMed:9724749}. Cytoplasm, cytoskeleton, microtubule organizing center, centrosome {ECO:0000269|PubMed:12388762, ECO:0000269|PubMed:14654843}. Golgi apparatus {ECO:0000269|PubMed:25217626}. Cyto…	biological regulation;cell cycle;cell cycle phase;cell cycle process;cell division;cell proliferation;cellular component organization;cellular component organization at cellular level;cellular component organization or biogenesis;cellular component organization or biogenesis at cellular level;cellular localization;cellular macromolecule localization;cellular process;cellular protein localization;…	binding;cytoskeletal protein binding;microtubule binding;microtubule plus-end binding;protein binding;protein C-terminus binding;tubulin binding	cell cortex part;cell part;cell projection membrane;cell projection part;centrosome;cortical cytoskeleton;cortical microtubule cytoskeleton;cytoplasm;cytoplasmic microtubule;cytoplasmic part;cytoskeletal part;cytoskeleton;cytosol;Golgi apparatus;intracellular membrane-bounded organelle;intracellular non-membrane-bounded organelle;intracellular organelle;intracellular organelle part;intracellular …		3D-structure;Acetylation;Cellcycle;Celldivision;Completeproteome;Cytoplasm;Cytoskeleton;Directproteinsequencing;Microtubule;Mitosis;Phosphoprotein;Referenceproteome	|		0.656619	0.0726141	1.28441	0.681244	17.5747	20.3552	18.2405	20.007	20.447	19.7532	|		0.713626	0.150953	1.04954	0.627714	18.0751	20.5109	19.0161	20.0303	20.325	20.0236
sp|Q8WWC4|MAIP1_HUMAN	Q8WWC4	4	EFTQGVKPDWTIAR;FDLLEELVAK;MIVLGFSNPINWVR;QLLSASYEFQR	m-AAA protease-interacting protein 1, mitochondrial (Matrix AAA peptidase-interacting protein 1)	MAIP1 C2orf47	SUBCELLULAR LOCATION: Mitochondrion matrix {ECO:0000269|PubMed:27642048}.			cell part;cytoplasmic part;intracellular membrane-bounded organelle;intracellular organelle;intracellular part;membrane-bounded organelle;mitochondrion;organelle		Completeproteome;Mitochondrion;Polymorphism;Referenceproteome;Transitpeptide	|		1.51326	0.304908	0.549218	0.470323	23.4923	24.2096	23.3376	23.9672	23.848	24.1488	|		0.835453	0.308877	0.683018	0.495214	23.5754	23.7492	23.031	23.4041	23.0262	24.5285
sp|Q9HB71|CYBP_HUMAN	Q9HB71	3	IYEDGDDDMKR;SFDLLVK;SYSMIVNNLLKPISVEGSSK	Calcyclin-binding protein (CacyBP) (hCacyBP) (S100A6-binding protein) (Siah-interacting protein)	CACYBP S100A6BP SIP PNAS-107	SUBCELLULAR LOCATION: Nucleus {ECO:0000269|PubMed:12895292}. Cytoplasm {ECO:0000269|PubMed:12895292}. Note=Cytoplasmic at low calcium concentrations. In neuroblastoma cells, after a retinoic acid (RA) induction and calcium increase, it localizes in both the nucleus and cytoplasm. The nuclear fraction may be phosphorylated.	aging;biological regulation;cardiac cell differentiation;cardiac muscle cell differentiation;cell differentiation;cellular developmental process;cellular process;cellular response to calcium ion;cellular response to chemical stimulus;cellular response to inorganic substance;cellular response to metal ion;cellular response to stimulus;developmental process;muscle cell differentiation;negative regu…	binding;identical protein binding;protein binding;protein dimerization activity;protein homodimerization activity	beta-catenin destruction complex;cell body;cell part;cell projection;cytoplasm;cytoplasmic part;extracellular membrane-bounded organelle;extracellular organelle;extracellular region part;extracellular vesicular exosome;intracellular organelle part;intracellular part;macromolecular complex;membrane-bounded organelle;membrane-bounded vesicle;membrane-enclosed lumen;neuron projection;nuclear envelop…	Wnt signaling pathway	3D-structure;Acetylation;Alternativesplicing;Completeproteome;Cytoplasm;Directproteinsequencing;Nucleus;Phosphoprotein;Referenceproteome;Ublconjugationpathway	|		1.10013	0.167254	0.750584	0.568275	21.2736	22.4213	21.1078	22.2389	22.0905	22.0634	|		0.826091	0.279524	0.722801	0.514267	20.8467	22.4233	21.3641	21.9587	22.1619	22.1592
sp|Q9Y4W6|AFG32_HUMAN	Q9Y4W6	17	EQYLYTKEQLLDR;GAILTGPPGTGK;GLGYAQYLPK;GMGGLFSVGETTAK;GVVDRLEVVNKR;HLSDSINQKHFEQAIER;ILINDAYKR;ITTGAQDDLR;QGDMVLEKPYSEATAR;QIFIGPPDIK;QIFIGPPDIKGR;TVALLTEK;VALLLLEK;VGQISFDLPR;VLKDEIDVK;VSEEIFFGR;VTQSAYAQIVQFGMNEK	AFG3-like protein 2 (EC 3.4.24.-) (Paraplegin-like protein)	AFG3L2	SUBCELLULAR LOCATION: Mitochondrion {ECO:0000269|PubMed:10395799, ECO:0000269|PubMed:22354088}. Mitochondrion inner membrane {ECO:0000250|UniProtKB:Q8JZQ2};Multi-pass membrane protein {ECO:0000255}.	anatomical structure development;anatomical structure morphogenesis;axon ensheathment;axonogenesis;biological regulation;cell development;cell part morphogenesis;cell projection morphogenesis;cell projection organization;cellular component morphogenesis;cellular component organization;cellular component organization at cellular level;cellular component organization or biogenesis;cellular componen…	adenyl nucleotide binding;adenyl ribonucleotide binding;ATP binding;binding;catalytic activity;cation binding;endopeptidase activity;hydrolase activity;ion binding;metal ion binding;metalloendopeptidase activity;metallopeptidase activity;nucleotide binding;peptidase activity;peptidase activity, acting on L-amino acid peptides;protein binding;purine nucleotide binding;purine ribonucleoside triphos…	cell part;cytoplasmic part;integral to membrane;intracellular membrane-bounded organelle;intracellular organelle;intracellular organelle part;intracellular part;intrinsic to membrane;membrane;membrane part;membrane-bounded organelle;mitochondrial inner membrane;mitochondrial membrane;mitochondrial part;mitochondrion;organelle;organelle inner membrane;organelle membrane;organelle part		3D-structure;ATP-binding;Completeproteome;Diseasemutation;Hydrolase;Membrane;Metal-binding;Metalloprotease;Mitochondrion;Neurodegeneration;Nucleotide-binding;Protease;Referenceproteome;Spinocerebellarataxia;Transmembrane;Transmembranehelix;Zinc	|		1.68991	0.337303	0.514807	0.452268	27.3662	27.8264	26.9539	27.632	27.2803	27.6865	|		1.87576	0.0523527	0.991039	0.80312	26.2768	27.391	26.019	27.2077	26.7771	27.4473
sp|Q68E01|INT3_HUMAN	Q68E01	1	LAQLTLEQILEHLDNLR	Integrator complex subunit 3 (Int3) (SOSS complex subunit A) (Sensor of single-strand DNA complex subunit A) (SOSS-A) (Sensor of ssDNA subunit A)	INTS3 C1orf193 C1orf60	SUBCELLULAR LOCATION: Nucleus {ECO:0000269|PubMed:19605351, ECO:0000269|PubMed:19683501, ECO:0000269|PubMed:23904267}. Cytoplasm {ECO:0000269|PubMed:23904267}. Note=Localizes to nuclear foci following DNA damage.	biological regulation;cell cycle checkpoint;cellular macromolecule metabolic process;cellular metabolic process;cellular nitrogen compound metabolic process;cellular process;cellular response to stimulus;cellular response to stress;DNA metabolic process;DNA repair;macromolecule metabolic process;metabolic process;mitotic cell cycle checkpoint;ncRNA metabolic process;ncRNA processing;nitrogen comp…		cell part;integrator complex;intracellular membrane-bounded organelle;intracellular organelle;intracellular organelle part;intracellular part;macromolecular complex;membrane-bounded organelle;nuclear part;nucleoplasm part;nucleus;organelle;organelle part;protein complex;SOSS complex		3D-structure;Acetylation;Alternativesplicing;Completeproteome;DNAdamage;DNArepair;Nucleus;Phosphoprotein;Referenceproteome	|		0.92712	0.301117	-0.621607	-0.473308	18.5655	18.5654	18.7804	17.9749	19.4324	18.3731	|		0.0318991	0.952176	-0.086729	-0.0452468	20.073	19.2818	19.6464	18.7887	17.2044	18.5932
sp|Q8IUD2|RB6I2_HUMAN	Q8IUD2	1	TGEPC[+57.0214635]VAELTEENFQR	ELKS/Rab6-interacting/CAST family member 1 (ERC-1) (Rab6-interacting protein 2)	ERC1 ELKS KIAA1081 RAB6IP2	SUBCELLULAR LOCATION: Cytoplasm, cytoskeleton, microtubule organizing center, centrosome {ECO:0000269|PubMed:27224062}. Cytoplasm {ECO:0000250|UniProtKB:Q811U3}. Membrane {ECO:0000250};Peripheral membrane protein {ECO:0000250}. Golgi apparatus membrane {ECO:0000250};Peripheral membrane protein {ECO:0000250}. Cell junction, synapse, presynaptic cell membrane {ECO:0000250|UniProtKB:Q811U3}. Note=Re…	biological regulation;cellular macromolecule metabolic process;cellular metabolic process;cellular process;cellular protein metabolic process;developmental process;endosome transport;establishment of localization;establishment of localization in cell;establishment of protein localization;I-kappaB phosphorylation;intracellular transport;macromolecule metabolic process;macromolecule modification;me…	binding;enzyme binding;GTPase binding;leucine zipper domain binding;LRR domain binding;PDZ domain binding;protein binding;protein domain specific binding;Rab GTPase binding;Ras GTPase binding;small GTPase binding	cell part;cytoplasm;cytoplasmic part;cytosolic part;Golgi apparatus part;Golgi membrane;IkappaB kinase complex;intracellular organelle part;intracellular part;macromolecular complex;membrane;organelle membrane;organelle part;presynaptic active zone;presynaptic membrane;protein complex;synapse;synapse part;synaptic membrane		Acetylation;Alternativesplicing;Chromosomalrearrangement;Coiledcoil;Completeproteome;Cytoplasm;Directproteinsequencing;Golgiapparatus;Membrane;Phosphoprotein;Polymorphism;Proteintransport;Referenceproteome;Transport	|		0.00448523	0.995246	0.0197999	0.00809724	13.8509	16.0763	16.6775	12.6302	13.8938	15.7752	|		0.0637552	0.90859	-0.153698	-0.0836034	15.389	14.3498	15.5734	15.4529	13.3301	14.0288
sp|Q14449|GRB14_HUMAN	Q14449	2	LIIQQGLVDGVFLVR;SGC[+57.0214635]SSQSISPMR	Growth factor receptor-bound protein 14 (GRB14 adapter protein)	GRB14	SUBCELLULAR LOCATION: Cytoplasm {ECO:0000269|PubMed:15210700, ECO:0000269|PubMed:19648926}. Endosome membrane {ECO:0000269|PubMed:15210700, ECO:0000269|PubMed:19648926};Peripheral membrane protein {ECO:0000269|PubMed:15210700, ECO:0000269|PubMed:19648926}. Note=Upon insulin stimulation, translocates to the plasma membrane. {ECO:0000269|PubMed:15210700, ECO:0000269|PubMed:19648926}.	biological regulation;blood coagulation;cell migration;cell motility;cellular component movement;cellular process;cellular response to stimulus;coagulation;hemostasis;immune system process;leukocyte migration;locomotion;multicellular organismal process;regulation of biological process;regulation of biological quality;regulation of body fluid levels;regulation of cellular process;response to stimu…	binding;binding, bridging;protein binding;protein binding, bridging;SH3/SH2 adaptor activity;signaling adaptor activity	cell part;cytoplasm;cytoplasmic part;cytosol;endosomal part;endosome membrane;Golgi apparatus part;Golgi membrane;intracellular membrane-bounded organelle;intracellular organelle;intracellular organelle part;intracellular part;membrane;membrane-bounded organelle;organelle;organelle membrane;organelle part;plasma membrane		3D-structure;Acetylation;Alternativesplicing;Completeproteome;Cytoplasm;Endosome;Golgiapparatus;Membrane;Phosphoprotein;Polymorphism;Referenceproteome;SH2domain	|		1.03991	0.222274	0.688965	0.525451	19.3169	19.6406	18.6256	19.1625	18.4408	19.6472	|		1.22529	0.148732	0.829772	0.629508	20.119	20.7913	19.4188	20.1316	19.3061	20.4104
sp|P38432|COIL_HUMAN	P38432	2	LLELTSSYSPDVSDYKEGR;VVTDLISLIR	Coilin (p80-coilin)	COIL CLN80	SUBCELLULAR LOCATION: Nucleus {ECO:0000269|PubMed:7679389}. Nucleus, Cajal body {ECO:0000269|PubMed:16079131, ECO:0000269|PubMed:22547674, ECO:0000269|PubMed:7679389}.		binding;identical protein binding;protein binding;protein C-terminus binding	Cajal body;cell part;cytoplasm;intracellular membrane-bounded organelle;intracellular non-membrane-bounded organelle;intracellular organelle;intracellular organelle part;intracellular part;membrane;membrane-bounded organelle;non-membrane-bounded organelle;nuclear body;nuclear part;nucleolus;nucleoplasm;nucleoplasm part;nucleus;organelle;organelle part		Completeproteome;Methylation;Nucleus;Phosphoprotein;Referenceproteome;Repeat	|		0.363521	0.678344	0.401303	0.274709	19.8526	20.6124	20.5688	21.3761	21.2486	20.8854	|		0.248631	0.883126	0.127931	0.106278	20.6311	20.5693	20.6874	20.8559	20.9245	21.2017
sp|Q99729|ROAA_HUMAN	Q99729	4	EVYQQQQYGSGGR;GFGFILFK;GFGFILFKDAASVEK;GFVFITFKEEEPVKK	Heterogeneous nuclear ribonucleoprotein A/B (hnRNP A/B) (APOBEC1-binding protein 1) (ABBP-1)	HNRNPAB ABBP1 HNRPAB	SUBCELLULAR LOCATION: Nucleus {ECO:0000269|PubMed:17289661}. Cytoplasm {ECO:0000269|PubMed:17289661}. Note=Localized in cytoplasmic mRNP granules containing untranslated mRNAs.	anatomical structure morphogenesis;biological regulation;cell morphogenesis;cell morphogenesis involved in differentiation;cellular component morphogenesis;cellular component organization;cellular component organization or biogenesis;cellular developmental process;cellular process;developmental process;epithelial to mesenchymal transition;negative regulation of biological process;negative regulat…	binding;mRNA binding;nucleic acid binding;nucleotide binding;RNA binding	cell part;cytoplasm;intracellular membrane-bounded organelle;intracellular organelle;intracellular organelle part;intracellular part;macromolecular complex;membrane-bounded organelle;nuclear part;nucleoplasm;nucleus;organelle;organelle part;ribonucleoprotein complex		3D-structure;Acetylation;Alternativesplicing;Completeproteome;Cytoplasm;Directproteinsequencing;Methylation;Nucleus;Phosphoprotein;Referenceproteome;Repeat;RNA-binding	|		1.07488	0.0823083	0.935042	0.663666	22.8815	24.5045	23.0079	24.239	24.1015	24.0526	|		0.960482	0.140217	0.928809	0.63933	22.5945	24.3712	23.2961	24.1015	24.1332	24.3376
sp|Q9Y5F8|PCDGJ_HUMAN	Q9Y5F8	1	VLYPALGPDGSALFDTVPR	Protocadherin gamma-B7 (PCDH-gamma-B7)	PCDHGB7	SUBCELLULAR LOCATION: Cell membrane {ECO:0000250};Single-pass type I membrane protein {ECO:0000250}.	biological adhesion;cell adhesion;cell-cell adhesion;cellular process;homophilic cell adhesion	binding;calcium ion binding;cation binding;ion binding;metal ion binding	cell part;integral to membrane;intrinsic to membrane;membrane;membrane part;plasma membrane		Alternativesplicing;Calcium;Celladhesion;Cellmembrane;Completeproteome;Glycoprotein;Membrane;Polymorphism;Referenceproteome;Repeat;Signal;Transmembrane;Transmembranehelix	|		0.0136057	0.977233	0.0953611	0.0287398	14.0125	9.86307	14.119	16.8189	14.9615	16.697	|		0.738568	0.0879379	1.3034	0.720389	13.3423	14.789	14.7387	16.8794	14.9671	15.2899
sp|Q96EY8|MMAB_HUMAN	Q96EY8	2	TGDKGFSSTFTGER;VVPLVQMGETDANVAK	Corrinoid adenosyltransferase (EC 2.5.1.17) (Cob(II)alamin adenosyltransferase) (Cob(II)yrinic acid a,c-diamide adenosyltransferase) (Cobinamide/cobalamin adenosyltransferase) (Methylmalonic aciduria type B protein)	MMAB	SUBCELLULAR LOCATION: Mitochondrion {ECO:0000305}.	biosynthetic process;cellular biosynthetic process;cellular metabolic process;cellular nitrogen compound biosynthetic process;cellular nitrogen compound metabolic process;cellular process;cobalamin biosynthetic process;cobalamin metabolic process;cofactor biosynthetic process;cofactor metabolic process;heterocycle biosynthetic process;heterocycle metabolic process;metabolic process;nitrogen compo…	adenyl nucleotide binding;adenyl ribonucleotide binding;ATP binding;binding;catalytic activity;cob(I)yrinic acid a,c-diamide adenosyltransferase activity;nucleotide binding;purine nucleotide binding;purine ribonucleoside triphosphate binding;purine ribonucleotide binding;ribonucleotide binding;transferase activity;transferase activity, transferring alkyl or aryl (other than methyl) groups	cell part;cytoplasmic part;intracellular organelle lumen;intracellular organelle part;intracellular part;membrane-enclosed lumen;mitochondrial matrix;mitochondrial part;organelle lumen;organelle part	Porphyrin and chlorophyll metabolism	3D-structure;Acetylation;ATP-binding;Completeproteome;Diseasemutation;Mitochondrion;Nucleotide-binding;Phosphoprotein;Polymorphism;Referenceproteome;Transferase;Transitpeptide	|		0.052847	0.97685	0.0367762	0.0296687	20.9753	20.9107	20.284	20.6802	20.9704	20.7491	|		0.415456	0.477962	0.632696	0.383908	18.7679	19.4605	18.163	18.982	19.9278	20.3143
sp|P11182|ODB2_HUMAN	P11182	1	SYLENPAFMLLDLK	Lipoamide acyltransferase component of branched-chain alpha-keto acid dehydrogenase complex, mitochondrial (EC 2.3.1.168) (52 kDa mitochondrial autoantigen of primary biliary cirrhosis) (Branched chain 2-oxo-acid dehydrogenase complex component E2) (BCOADC-E2) (Branched-chain alpha-keto acid dehydrogenase complex component E2) (BCKAD-E2) (BCKADE2) (Dihydrolipoamide acetyltransferase component of …	DBT BCATE2	SUBCELLULAR LOCATION: Mitochondrion matrix.	amine catabolic process;amine metabolic process;branched chain family amino acid catabolic process;branched chain family amino acid metabolic process;carboxylic acid catabolic process;carboxylic acid metabolic process;catabolic process;cellular amine metabolic process;cellular amino acid catabolic process;cellular amino acid metabolic process;cellular catabolic process;cellular ketone metabolic p…	binding;catalytic activity;dihydrolipoyllysine-residue (2-methylpropanoyl)transferase activity;enzyme binding;protein binding;transferase activity;transferase activity, transferring acyl groups;transferase activity, transferring acyl groups other than amino-acyl groups;ubiquitin protein ligase binding	cell part;cytoplasmic part;dihydrolipoyl dehydrogenase complex;intracellular membrane-bounded organelle;intracellular non-membrane-bounded organelle;intracellular organelle;intracellular organelle lumen;intracellular organelle part;intracellular part;macromolecular complex;membrane-bounded organelle;membrane-enclosed lumen;mitochondrial alpha-ketoglutarate dehydrogenase complex;mitochondrial matr…	Valine, leucine and isoleucine degradation	3D-structure;Acetylation;Acyltransferase;Completeproteome;Directproteinsequencing;Diseasemutation;Lipoyl;Maplesyrupurinedisease;Mitochondrion;Phosphoprotein;Referenceproteome;Transferase;Transitpeptide	|		0.434645	0.13111	1.49523	0.604528	18.5897	19.4825	14.8661	19.3585	19.6806	18.781	|		0.407839	0.435104	-0.723188	-0.412647	17.7105	18.3092	19.6484	17.6182	19.671	18.9328
sp|O95758|PTBP3_HUMAN	O95758	4	EGQEDQGLTKDFSNSPLHR;ELKTDNLPNQAR;ENALVQMADANQAQLAMNHLSGQR;SQPVYIQYSNHR	Polypyrimidine tract-binding protein 3 (Regulator of differentiation 1) (Rod1)	PTBP3 ROD1		anatomical structure morphogenesis;biological regulation;cell maturation;cellular developmental process;cellular macromolecule metabolic process;cellular metabolic process;cellular nitrogen compound metabolic process;cellular process;developmental maturation;developmental process;erythrocyte maturation;macromolecule metabolic process;metabolic process;mRNA metabolic process;mRNA processing;negati…	binding;nucleic acid binding;nucleotide binding;RNA binding	cell part;intracellular membrane-bounded organelle;intracellular organelle;intracellular part;membrane-bounded organelle;nucleus;organelle		Acetylation;Alternativesplicing;Completeproteome;Differentiation;Erythrocytematuration;mRNAprocessing;mRNAsplicing;Referenceproteome;Repeat;Repressor;RNA-binding	|		1.91415	0.144162	0.68314	0.590364	20.557	21.5298	21.0625	21.5106	20.9667	21.5953	|		1.87816	0.0954123	0.847415	0.706326	21.2882	22.0253	20.9145	21.5755	20.8365	21.9807
sp|Q6JQN1|ACD10_HUMAN	Q6JQN1	2	AVIFDMGGVLIPSPGR;LIEWLPLHLPR	Acyl-CoA dehydrogenase family member 10 (ACAD-10) (EC 1.3.99.-)	ACAD10			acyl-CoA dehydrogenase activity;binding;catalytic activity;coenzyme binding;cofactor binding;flavin adenine dinucleotide binding;hydrolase activity;oxidoreductase activity;oxidoreductase activity, acting on the CH-CH group of donors;transferase activity;transferase activity, transferring phosphorus-containing groups	cell part;cytoplasmic part;intracellular membrane-bounded organelle;intracellular organelle;intracellular part;membrane-bounded organelle;mitochondrion;organelle		Acetylation;Alternativesplicing;Completeproteome;FAD;Flavoprotein;Oxidoreductase;Polymorphism;Referenceproteome	|		2.70576	0.347168	0.476206	0.446675	21.048	21.6486	21.0563	21.4479	21.0216	21.458	|		0.824916	0.359688	0.622363	0.461144	21.4095	22.0152	20.6109	21.9215	21.746	21.6967
sp|Q7L1Q6|BZW1_HUMAN	Q7L1Q6	1	YFTEAGLKELSEYVR	eIF5-mimic protein 2 (Basic leucine zipper and W2 domain-containing protein 1) (Protein Orf)	BZW1 5MP2 BZAP45 KIAA0005		biological regulation;biosynthetic process;cellular biosynthetic process;cellular macromolecule biosynthetic process;cellular macromolecule metabolic process;cellular metabolic process;cellular nitrogen compound metabolic process;cellular process;macromolecule biosynthetic process;macromolecule metabolic process;metabolic process;nitrogen compound metabolic process;nucleic acid metabolic process;…		cell part;cytoplasm;intracellular part;membrane		Acetylation;Activator;Alternativesplicing;Completeproteome;Directproteinsequencing;Phosphoprotein;Referenceproteome;Transcription;Transcriptionregulation	|		1.14732	0.185144	0.715912	0.553492	20.4603	21.5729	20.5931	21.6483	21.3508	21.3307	|		0.803005	0.330899	0.66443	0.480592	20.3503	21.7859	21.0436	21.6461	21.6624	21.6177
sp|Q5T1M5|FKB15_HUMAN	Q5T1M5	6	ILLYISQQQPVTVAR;LASLFGLDQAAAGHGNEFFQYTAPK;LSELQETSEQAQSK;NNSLQTATENTQAR;SQMSGVEAAASDPSEK;TILGTIMNTIK	FK506-binding protein 15 (FKBP-15) (133 kDa FK506-binding protein) (133 kDa FKBP) (FKBP-133) (WASP- and FKBP-like protein) (WAFL)	FKBP15 KIAA0674	SUBCELLULAR LOCATION: Cytoplasm {ECO:0000250|UniProtKB:Q6P9Q6}. Cell projection, axon {ECO:0000250|UniProtKB:Q6P9Q6}. Early endosome {ECO:0000269|PubMed:19121306}. Note=Present in axons and neuronal growth cones. {ECO:0000250|UniProtKB:Q6P9Q6}.	biological regulation;cellular component organization;cellular component organization or biogenesis;cellular macromolecule metabolic process;cellular membrane organization;cellular metabolic process;cellular process;cellular protein metabolic process;endocytosis;establishment of localization;macromolecule metabolic process;membrane invagination;membrane organization;metabolic process;negative reg…		actin filament;axon;cell part;cell projection;cell projection part;cytoplasmic part;cytoskeletal part;early endosome;endosome;growth cone;intracellular membrane-bounded organelle;intracellular organelle;intracellular organelle part;intracellular part;macromolecular complex;membrane;membrane-bounded organelle;neuron projection;organelle;organelle part;protein complex;site of polarized growth		Acetylation;Actin-binding;Alternativesplicing;Cellprojection;Coiledcoil;Completeproteome;Cytoplasm;Endocytosis;Endosome;Phosphoprotein;Polymorphism;Referenceproteome;Transport	|		2.27389	0.0850575	0.749327	0.659502	20.873	21.8657	21.0282	21.8841	21.2866	21.6859	|		1.28216	0.0617379	1.08859	0.778594	21.2821	22.1986	20.0928	21.844	21.0783	21.6764
sp|P51398|RT29_HUMAN	P51398	1	ELLFLSNANPSLLER	28S ribosomal protein S29, mitochondrial (MRP-S29) (S29mt) (Death-associated protein 3) (DAP-3) (Ionizing radiation resistance conferring protein) (Mitochondrial small ribosomal subunit protein mS29)	DAP3 MRPS29	SUBCELLULAR LOCATION: Mitochondrion {ECO:0000269|PubMed:11162496, ECO:0000269|PubMed:20563667}.	apoptotic mitochondrial changes;biosynthetic process;cellular biosynthetic process;cellular component disassembly;cellular component disassembly at cellular level;cellular component organization;cellular component organization at cellular level;cellular component organization or biogenesis;cellular component organization or biogenesis at cellular level;cellular macromolecular complex disassembly;…		cell part;cytoplasmic part;intracellular membrane-bounded organelle;intracellular non-membrane-bounded organelle;intracellular organelle;intracellular organelle part;intracellular part;macromolecular complex;membrane;membrane-bounded organelle;mitochondrial inner membrane;mitochondrial membrane;mitochondrial part;mitochondrial ribosome;mitochondrion;non-membrane-bounded organelle;nuclear part;nuc…		Acetylation;Alternativesplicing;Apoptosis;Completeproteome;Mitochondrion;Polymorphism;Referenceproteome;Ribonucleoprotein;Ribosomalprotein;Transitpeptide	|		1.70239	0.0881834	0.791608	0.653812	19.1968	20.3729	19.4221	20.1707	19.8817	20.3319	|		0.3794	0.711776	0.316765	0.234523	19.2069	19.576	19.6636	19.2757	19.3955	20.3645
sp|Q16822|PCKGM_HUMAN	Q16822	5	AIDTTQLFSLPKDFWEQEVR;EGALDLSGLR;EIISFGSGYGGNSLLGK;GQLGNWMSPADFQR;LGTPVLQALGDGDFVK	Phosphoenolpyruvate carboxykinase [GTP], mitochondrial (PEPCK-M) (EC 4.1.1.32)	PCK2 PEPCK2	SUBCELLULAR LOCATION: Mitochondrion.	alcohol biosynthetic process;alcohol metabolic process;biological regulation;biosynthetic process;carbohydrate biosynthetic process;carbohydrate homeostasis;carbohydrate metabolic process;carboxylic acid metabolic process;cellular biosynthetic process;cellular carbohydrate biosynthetic process;cellular carbohydrate metabolic process;cellular chemical homeostasis;cellular glucose homeostasis;cellu…	binding;carbon-carbon lyase activity;carboxy-lyase activity;catalytic activity;cation binding;GTP binding;guanyl nucleotide binding;guanyl ribonucleotide binding;ion binding;lyase activity;metal ion binding;nucleotide binding;phosphoenolpyruvate carboxykinase (GTP) activity;phosphoenolpyruvate carboxykinase activity;purine nucleotide binding;purine ribonucleoside triphosphate binding;purine ribon…	cell part;cytoplasmic part;extracellular membrane-bounded organelle;extracellular organelle;extracellular region part;extracellular vesicular exosome;intracellular membrane-bounded organelle;intracellular organelle;intracellular organelle lumen;intracellular organelle part;intracellular part;membrane-bounded organelle;membrane-bounded vesicle;membrane-enclosed lumen;mitochondrial matrix;mitochond…	Adipocytokine signaling pathway;Citrate cycle (TCA cycle);Glycolysis / Gluconeogenesis;Insulin signaling pathway;PPAR signaling pathway;Proximal tubule bicarbonate reclamation;Pyruvate metabolism	Acetylation;Alternativesplicing;Completeproteome;Decarboxylase;Gluconeogenesis;GTP-binding;Lyase;Manganese;Metal-binding;Mitochondrion;Nucleotide-binding;Phosphoprotein;Polymorphism;Referenceproteome;Transitpeptide	|		1.80087	0.252911	0.576835	0.504508	23.48	23.976	23.0575	23.7389	23.3511	23.9043	|		1.60532	0.0726769	0.95853	0.752628	22.2465	23.2246	22.0932	23.2535	22.8837	23.6209
sp|Q9UM54|MYO6_HUMAN	Q9UM54	1	QKEEESQQQAVLEQERR	Unconventional myosin-VI (Unconventional myosin-6)	MYO6 KIAA0389	SUBCELLULAR LOCATION: Golgi apparatus, trans-Golgi network membrane {ECO:0000269|PubMed:16507995};Peripheral membrane protein {ECO:0000269|PubMed:16507995}. Golgi apparatus {ECO:0000269|PubMed:16507995}. Nucleus {ECO:0000269|PubMed:16507995, ECO:0000269|PubMed:16949370}. Cytoplasm, perinuclear region {ECO:0000269|PubMed:16507995}. Membrane, clathrin-coated pit {ECO:0000269|PubMed:11447109}. Cytop…	actin filament-based movement;actin filament-based process;anatomical structure development;anatomical structure morphogenesis;auditory receptor cell differentiation;behavior;biological regulation;cell communication;cell differentiation;cell projection organization;cell-cell signaling;cellular component assembly;cellular component assembly at cellular level;cellular component movement;cellular co…	actin binding;actin filament binding;adenyl nucleotide binding;adenyl ribonucleotide binding;ADP binding;ATP binding;binding;calmodulin binding;catalytic activity;cytoskeletal protein binding;hydrolase activity;hydrolase activity, acting on acid anhydrides;hydrolase activity, acting on acid anhydrides, in phosphorus-containing anhydrides;microfilament motor activity;minus-end directed microfilame…	apical part of cell;axon;cell body;cell cortex;cell part;cell projection;cell projection membrane;cell projection part;clathrin coated vesicle membrane;coated pit;coated vesicle membrane;cytoplasm;cytoplasmic membrane-bounded vesicle;cytoplasmic part;cytoplasmic vesicle;cytoplasmic vesicle membrane;cytoplasmic vesicle part;cytoskeletal part;cytosol;DNA-directed RNA polymerase II, holoenzyme;endoc…		Actin-binding;Alternativesplicing;ATP-binding;Calmodulin-binding;Cellmembrane;Cellprojection;Coatedpit;Coiledcoil;Completeproteome;Cytoplasm;Cytoplasmicvesicle;Deafness;Diseasemutation;Endocytosis;Golgiapparatus;Hearing;Membrane;Motorprotein;Myosin;Non-syndromicdeafness;Nucleotide-binding;Nucleus;Phosphoprotein;Proteintransport;Referenceproteome;Transport	|		0.114745	0.833498	-0.392658	-0.175088	15.9737	16.8148	14.204	14.576	15.3038	12.9128	|		0.356944	0.302972	1.19364	0.498952	11.6083	14.7541	14.5303	15.0455	16.164	16.0839
sp|O75208|COQ9_HUMAN	O75208	1	MLIPYIEHWPR	Ubiquinone biosynthesis protein COQ9, mitochondrial	COQ9 C16orf49 HSPC326 PSEC0129	SUBCELLULAR LOCATION: Mitochondrion {ECO:0000250|UniProtKB:Q8K1Z0}.	biosynthetic process;cellular biosynthetic process;cellular ketone metabolic process;cellular metabolic process;cellular process;coenzyme biosynthetic process;coenzyme metabolic process;cofactor biosynthetic process;cofactor metabolic process;electron transport chain;generation of precursor metabolites and energy;metabolic process;mitochondrial electron transport, NADH to ubiquinone;oxidation-red…	binding;identical protein binding;lipid binding;protein binding;protein dimerization activity;protein homodimerization activity	cell part;cytoplasmic part;intracellular membrane-bounded organelle;intracellular organelle;intracellular part;membrane-bounded organelle;mitochondrion;organelle		3D-structure;Acetylation;Alternativesplicing;Completeproteome;Lipid-binding;Mitochondrion;Referenceproteome;Transitpeptide;Ubiquinonebiosynthesis	|		1.65381	0.058219	0.885859	0.712021	20.0533	20.9155	19.3701	20.5454	19.865	20.4851	|		0.708582	0.195064	0.934622	0.583329	19.6705	20.0256	18.8182	20.0439	20.1737	21.3968
sp|Q8TDN6|BRX1_HUMAN	Q8TDN6	3	FVLNLIK;ILIFSSR;SQPFVDHVFTFTILDNR	Ribosome biogenesis protein BRX1 homolog (Brix domain-containing protein 2)	BRIX1 BRIX BXDC2	SUBCELLULAR LOCATION: Nucleus, nucleolus.	cellular component assembly;cellular component assembly at cellular level;cellular component organization;cellular component organization at cellular level;cellular component organization or biogenesis;cellular component organization or biogenesis at cellular level;cellular macromolecular complex assembly;cellular macromolecular complex subunit organization;cellular process;macromolecular complex…		cell part;intracellular membrane-bounded organelle;intracellular non-membrane-bounded organelle;intracellular organelle;intracellular organelle part;intracellular part;membrane-bounded organelle;non-membrane-bounded organelle;nuclear part;nucleolus;nucleus;organelle;organelle part		Acetylation;Completeproteome;Nucleus;Referenceproteome;Ribosomebiogenesis	|		2.01648	0.0623158	0.826151	0.701622	22.4657	23.4923	22.9748	23.6971	22.9462	23.6757	|		1.80299	0.134684	0.770593	0.646884	22.3846	23.417	22.7483	23.6209	22.9972	23.4041
sp|P27144|KAD4_HUMAN	P27144	2	IAQNFGLQHLSSGHFLR;SLLVPDHVITR	Adenylate kinase 4, mitochondrial (AK 4) (EC 2.7.4.10) (EC 2.7.4.6) (Adenylate kinase 3-like) (GTP:AMP phosphotransferase AK4)	AK4 AK3 AK3L1	SUBCELLULAR LOCATION: Mitochondrion matrix {ECO:0000255|HAMAP-Rule:MF_03170, ECO:0000269|PubMed:11485571, ECO:0000269|PubMed:19766732, ECO:0000269|PubMed:26980435}.	ADP biosynthetic process;ADP metabolic process;AMP metabolic process;anatomical structure development;ATP metabolic process;biosynthetic process;brain development;cellular biosynthetic process;cellular metabolic process;cellular nitrogen compound biosynthetic process;cellular nitrogen compound metabolic process;cellular process;developmental process;GTP metabolic process;heterocycle biosynthetic …	adenyl nucleotide binding;adenyl ribonucleotide binding;adenylate kinase activity;ATP binding;binding;catalytic activity;GTP binding;guanyl nucleotide binding;guanyl ribonucleotide binding;kinase activity;nucleobase-containing compound kinase activity;nucleoside diphosphate kinase activity;nucleoside triphosphate adenylate kinase activity;nucleotide binding;nucleotide kinase activity;phosphotrans…	cell part;cytoplasmic part;extracellular membrane-bounded organelle;extracellular organelle;extracellular region part;extracellular vesicular exosome;intracellular membrane-bounded organelle;intracellular organelle;intracellular organelle lumen;intracellular organelle part;intracellular part;membrane-bounded organelle;membrane-bounded vesicle;membrane-enclosed lumen;mitochondrial matrix;mitochond…	Purine metabolism	3D-structure;Acetylation;ATP-binding;Completeproteome;GTP-binding;Kinase;Mitochondrion;Nucleotide-binding;Referenceproteome;Transferase	|		2.61268	0.0905248	0.719094	0.650347	21.9083	22.7265	21.796	22.391	21.8883	22.6324	|		1.22992	0.345989	0.574259	0.47097	21.3788	22.2445	21.5485	22.1879	22.0957	22.3134
sp|Q7Z2W9|RM21_HUMAN	Q7Z2W9	2	IVTTPQTVLR;VLLVGADNFTLLGKPLLGK	39S ribosomal protein L21, mitochondrial (L21mt) (MRP-L21) (Mitochondrial large ribosomal subunit protein bL21m)	MRPL21	SUBCELLULAR LOCATION: Mitochondrion {ECO:0000269|PubMed:25278503, ECO:0000269|PubMed:25838379, ECO:0000269|PubMed:28892042}.	biosynthetic process;cellular biosynthetic process;cellular component disassembly;cellular component disassembly at cellular level;cellular component organization;cellular component organization at cellular level;cellular component organization or biogenesis;cellular component organization or biogenesis at cellular level;cellular macromolecular complex disassembly;cellular macromolecular complex …	structural constituent of ribosome;structural molecule activity	cell part;cytoplasmic part;intracellular non-membrane-bounded organelle;intracellular organelle;intracellular organelle part;intracellular part;macromolecular complex;membrane;mitochondrial inner membrane;mitochondrial membrane;mitochondrial part;non-membrane-bounded organelle;organelle;organelle inner membrane;organelle membrane;organelle part;ribonucleoprotein complex;ribosome		3D-structure;Alternativesplicing;Completeproteome;Mitochondrion;Referenceproteome;Ribonucleoprotein;Ribosomalprotein;Transitpeptide	|		1.73825	0.0874866	0.788975	0.65485	23.0788	24.3511	23.632	24.1488	23.6971	24.275	|		0.708555	0.420927	0.576384	0.420288	22.5527	23.2535	22.5017	23.1087	23.417	23.8385
sp|Q9H845|ACAD9_HUMAN	Q9H845	5	FFTEEVDSR;FSMGSVVAGLLK;GIILAGTEEQKAK;ILLIFEGTNEILR;VSTVMDTVGR	Complex I assembly factor ACAD9, mitochondrial (Acyl-CoA dehydrogenase family member 9) (ACAD-9) (EC 1.3.8.-)	ACAD9	SUBCELLULAR LOCATION: Mitochondrion inner membrane {ECO:0000269|PubMed:16020546, ECO:0000269|PubMed:20816094};Peripheral membrane protein {ECO:0000269|PubMed:16020546};Matrix side {ECO:0000269|PubMed:16020546}. Note=Essentially associated with membranes. {ECO:0000269|PubMed:16020546}.	cellular component assembly;cellular component assembly at cellular level;cellular component biogenesis;cellular component organization;cellular component organization at cellular level;cellular component organization or biogenesis;cellular component organization or biogenesis at cellular level;cellular macromolecular complex assembly;cellular macromolecular complex subunit organization;cellular …	acyl-CoA dehydrogenase activity;binding;catalytic activity;coenzyme binding;cofactor binding;flavin adenine dinucleotide binding;oxidoreductase activity;oxidoreductase activity, acting on the CH-CH group of donors	cell part;cell projection;cytoplasmic part;dendrite;intracellular membrane-bounded organelle;intracellular organelle;intracellular part;membrane-bounded organelle;mitochondrion;neuron projection;nucleus;organelle	Geraniol degradation;Naphthalene degradation	Acetylation;Completeproteome;Diseasemutation;FAD;Flavoprotein;Mitochondrion;Oxidoreductase;Polymorphism;Referenceproteome;Transitpeptide	|		1.40411	0.457932	0.447279	0.389462	22.5535	22.8184	22.1291	22.9559	22.5409	22.7911	|		0.703705	0.424176	0.573788	0.418213	22.1815	22.3309	21.3765	22.1513	22.1942	22.9914
sp|Q9H9P8|L2HDH_HUMAN	Q9H9P8	1	LIVAVEQEEIPR	L-2-hydroxyglutarate dehydrogenase, mitochondrial (EC 1.1.99.2) (Duranin)	L2HGDH C14orf160	SUBCELLULAR LOCATION: Mitochondrion {ECO:0000269|PubMed:16005139}.	2-oxoglutarate metabolic process;carboxylic acid metabolic process;cellular ketone metabolic process;cellular macromolecule metabolic process;cellular metabolic process;cellular process;cellular protein metabolic process;dicarboxylic acid metabolic process;macromolecule metabolic process;metabolic process;organic acid metabolic process;oxoacid metabolic process;primary metabolic process;protein m…	2-hydroxyglutarate dehydrogenase activity;catalytic activity;oxidoreductase activity;oxidoreductase activity, acting on CH-OH group of donors	cell part;cytoplasmic part;integral to membrane;integral to mitochondrial inner membrane;integral to mitochondrial membrane;integral to organelle membrane;intracellular membrane-bounded organelle;intracellular organelle;intracellular organelle part;intracellular part;intrinsic to membrane;intrinsic to mitochondrial inner membrane;intrinsic to organelle membrane;membrane;membrane part;membrane-bou…	Butanoate metabolism	Acetylation;Alternativesplicing;Completeproteome;Diseasemutation;FAD;Flavoprotein;Mitochondrion;Oxidoreductase;Polymorphism;Referenceproteome;Transitpeptide	|		0.343764	0.629475	0.479615	0.303983	17.2467	16.9713	17.0423	18.6654	18.0064	18.0975	|		0.785472	0.594271	-0.379915	-0.310602	17.7583	17.4096	17.5195	16.8751	17.7189	17.5722
sp|P15311|EZRI_HUMAN	P15311	2	QLLTLSSELSQAR;SQEQLAAELAEYTAK	Ezrin (Cytovillin) (Villin-2) (p81)	EZR VIL2	SUBCELLULAR LOCATION: Apical cell membrane {ECO:0000269|PubMed:18046454};Peripheral membrane protein {ECO:0000269|PubMed:18046454};Cytoplasmic side {ECO:0000269|PubMed:18046454}. Cell projection {ECO:0000269|PubMed:18046454}. Cell projection, microvillus membrane {ECO:0000269|PubMed:18046454};Peripheral membrane protein {ECO:0000269|PubMed:18046454};Cytoplasmic side {ECO:0000269|PubMed:18046454}.…	actin cytoskeleton organization;actin cytoskeleton reorganization;actin filament bundle assembly;actin filament organization;actin filament-based process;anatomical structure development;axon guidance;biological adhesion;biological regulation;cell adhesion;cell development;cell projection assembly;cell projection organization;cell-cell adhesion;cellular component assembly;cellular component assem…	actin binding;actin filament binding;binding;cell adhesion molecule binding;cytoskeletal protein binding;protein binding	actin cytoskeleton;actin filament;adherens junction;anchoring junction;apical part of cell;apical plasma membrane;basolateral plasma membrane;brush border;cell body;cell cortex part;cell junction;cell part;cell periphery;cell pole;cell projection;cell projection membrane;cell projection part;cell tip;cell-substrate adherens junction;cell-substrate junction;cortical cytoskeleton;cytoplasm;cytoplas…	Gastric acid secretion;Leukocyte transendothelial migration;Pathogenic Escherichia coli infection;Regulation of actin cytoskeleton	3D-structure;Acetylation;Cellmembrane;Cellprojection;Cellshape;Completeproteome;Cytoplasm;Cytoskeleton;Directproteinsequencing;Membrane;Phosphoprotein;Polymorphism;Referenceproteome;S-nitrosylation	|		1.06289	0.0695588	0.986633	0.686957	18.3263	20.0095	18.339	19.8082	19.4599	19.2673	|		0.700548	0.103055	1.26659	0.694232	17.1446	19.402	18.9416	19.4169	19.5438	20.6108
sp|Q16836|HCDH_HUMAN	Q16836	3	GDASKEDIDTAMK;LLVPYLMEAIR;TFESLVDFSK	Hydroxyacyl-coenzyme A dehydrogenase, mitochondrial (HCDH) (EC 1.1.1.35) (Medium and short-chain L-3-hydroxyacyl-coenzyme A dehydrogenase) (Short-chain 3-hydroxyacyl-CoA dehydrogenase)	HADH HAD HAD1 HADHSC SCHAD	SUBCELLULAR LOCATION: Mitochondrion matrix {ECO:0000305|PubMed:8687463}.	biological regulation;carboxylic acid catabolic process;carboxylic acid metabolic process;catabolic process;cellular catabolic process;cellular ketone metabolic process;cellular lipid catabolic process;cellular lipid metabolic process;cellular metabolic process;cellular process;fatty acid beta-oxidation;fatty acid catabolic process;fatty acid metabolic process;fatty acid oxidation;lipid catabolic…	3-hydroxyacyl-CoA dehydrogenase activity;binding;catalytic activity;coenzyme binding;cofactor binding;NAD binding;NAD+ binding;nucleotide binding;oxidoreductase activity;oxidoreductase activity, acting on CH-OH group of donors;oxidoreductase activity, acting on the CH-OH group of donors, NAD or NADP as acceptor	cell part;cytoplasm;cytoplasmic part;intracellular membrane-bounded organelle;intracellular organelle;intracellular organelle lumen;intracellular organelle part;intracellular part;membrane;membrane-bounded organelle;membrane-enclosed lumen;mitochondrial inner membrane;mitochondrial matrix;mitochondrial membrane;mitochondrial part;mitochondrion;nuclear part;nucleoplasm;organelle;organelle inner me…	Butanoate metabolism;Caprolactam degradation;Fatty acid elongation in mitochondria;Fatty acid metabolism;Geraniol degradation;Lysine degradation;Tryptophan metabolism;Valine, leucine and isoleucine degradation	3D-structure;Acetylation;Alternativesplicing;Completeproteome;Diseasemutation;Fattyacidmetabolism;Lipidmetabolism;Mitochondrion;NAD;Oxidoreductase;Polymorphism;Referenceproteome;Transitpeptide	|		1.87768	0.0772092	0.799632	0.67278	24.6811	25.4234	24.1253	25.1757	24.558	25.1642	|		1.09602	0.0666673	1.1379	0.764635	23.1866	24.5869	23.5638	24.5463	24.4614	25.4923
sp|P26038|MOES_HUMAN	P26038	1	SGYLAGDKLLPQR	Moesin (Membrane-organizing extension spike protein)	MSN	SUBCELLULAR LOCATION: Cell membrane {ECO:0000269|PubMed:11728332, ECO:0000269|PubMed:15039356, ECO:0000269|PubMed:18586956, ECO:0000269|PubMed:7884872, ECO:0000269|PubMed:9298994};Peripheral membrane protein {ECO:0000250|UniProtKB:P26041};Cytoplasmic side {ECO:0000250|UniProtKB:P26041}. Cytoplasm, cytoskeleton {ECO:0000250|UniProtKB:P26041}. Apical cell membrane {ECO:0000250|UniProtKB:P26041};Per…	anatomical structure development;biological adhesion;biological regulation;cell adhesion;cell development;cell migration;cell motility;cell-cell adhesion;cellular component movement;cellular developmental process;cellular process;developmental process;endothelial cell development;epithelial cell development;establishment of endothelial barrier;immune system process;leukocyte cell-cell adhesion;le…	binding;cell adhesion molecule binding;double-stranded RNA binding;enzyme binding;kinase binding;nucleic acid binding;protein binding;protein kinase binding;receptor binding;RNA binding;structural constituent of cytoskeleton;structural molecule activity	adherens junction;anchoring junction;apical part of cell;apical plasma membrane;basolateral plasma membrane;blood microparticle;cell junction;cell part;cell periphery;cell projection;cell projection membrane;cell projection part;cell-substrate adherens junction;cell-substrate junction;cytoplasm;cytoskeleton;extracellular membrane-bounded organelle;extracellular organelle;extracellular region part…	Leukocyte transendothelial migration;Measles;Regulation of actin cytoskeleton	3D-structure;Acetylation;Cellmembrane;Cellprojection;Completeproteome;Cytoplasm;Cytoskeleton;Directproteinsequencing;Membrane;Phosphoprotein;Referenceproteome;S-nitrosylation	|		0.85163	0.122324	0.923765	0.614229	20.6081	22.3394	20.9172	22.0689	22.2295	22.1178	|		0.342182	0.555581	0.563661	0.335172	20.1569	22.1942	21.4991	22.0962	22.3252	21.3818
sp|O60488|ACSL4_HUMAN	O60488	1	TAEDYSVDENGQR	Long-chain-fatty-acid--CoA ligase 4 (EC 6.2.1.3) (Arachidonate--CoA ligase) (EC 6.2.1.15) (Long-chain acyl-CoA synthetase 4) (LACS 4)	ACSL4 ACS4 FACL4 LACS4	SUBCELLULAR LOCATION: Mitochondrion outer membrane {ECO:0000250};Single-pass type III membrane protein {ECO:0000250}. Peroxisome membrane {ECO:0000250};Single-pass type III membrane protein {ECO:0000250}. Microsome membrane {ECO:0000250};Single-pass type III membrane protein {ECO:0000250}. Endoplasmic reticulum membrane {ECO:0000269|PubMed:24269233};Single-pass type III membrane protein {ECO:0000…	acyl-CoA biosynthetic process;acyl-CoA metabolic process;acylglycerol biosynthetic process;acylglycerol metabolic process;anatomical structure development;biological regulation;biosynthetic process;carboxylic acid metabolic process;carboxylic acid transport;cellular biosynthetic process;cellular ketone metabolic process;cellular lipid metabolic process;cellular metabolic process;cellular process;…	acid-thiol ligase activity;adenyl nucleotide binding;adenyl ribonucleotide binding;arachidonate-CoA ligase activity;ATP binding;binding;catalytic activity;fatty acid ligase activity;ligase activity;ligase activity, forming carbon-sulfur bonds;long-chain fatty acid-CoA ligase activity;nucleotide binding;purine nucleotide binding;purine ribonucleoside triphosphate binding;purine ribonucleotide bind…	cell body;cell part;cytoplasm;cytoplasmic part;endoplasmic reticulum membrane;endoplasmic reticulum part;ER-mitochondrion membrane contact site;extracellular membrane-bounded organelle;extracellular organelle;extracellular region part;extracellular vesicular exosome;integral to membrane;intracellular membrane-bounded organelle;intracellular organelle;intracellular organelle part;intracellular par…	Adipocytokine signaling pathway;Fatty acid metabolism;Peroxisome;PPAR signaling pathway	Alportsyndrome;Alternativesplicing;ATP-binding;Completeproteome;Deafness;Diseasemutation;Elliptocytosis;Endoplasmicreticulum;Fattyacidmetabolism;Hereditaryhemolyticanemia;Ligase;Lipidmetabolism;Magnesium;Membrane;Mentalretardation;Microsome;Mitochondrion;Mitochondrionoutermembrane;Nucleotide-binding;Peroxisome;Polymorphism;Referenceproteome;Signal-anchor;Transmembrane;Transmembranehelix	|		0.714778	0.068622	1.23037	0.688643	14.2478	16.7998	16.173	16.6405	16.7294	17.4009	|		0.411001	0.314381	0.998736	0.491395	13.7581	16.0899	15.4634	14.2497	15.366	17.2441
sp|P22307|NLTP_HUMAN	P22307	4	IGGIFAFK;LQNLQLQPGNAKL;MNPQSAFFQGK;WVINPSGGLISK	Sterol carrier protein 2 (SCP-2) (Acetyl-CoA C-myristoyltransferase) (EC 2.3.1.155) (Non-specific lipid-transfer protein) (NSL-TP) (Propanoyl-CoA C-acyltransferase) (EC 2.3.1.176) (SCP-2/3-oxoacyl-CoA thiolase) (SCP-2/thiolase) (EC 2.3.1.16) (SCP-chi) (SCPX) (Sterol carrier protein X) (SCP-X) (Straight-chain acyl-CoA oxidase) (SCOX)	SCP2	SUBCELLULAR LOCATION: [Isoform SCP2]: Peroxisome {ECO:0000250|UniProtKB:P32020}. Cytoplasm {ECO:0000269|PubMed:10706581, ECO:0000269|PubMed:17157249}. Mitochondrion {ECO:0000269|PubMed:17157249}. Endoplasmic reticulum {ECO:0000250|UniProtKB:P32020}. Mitochondrion {ECO:0000250|UniProtKB:P32020}.;SUBCELLULAR LOCATION: [Isoform SCPx]: Peroxisome {ECO:0000250|UniProtKB:P11915}.	bile acid biosynthetic process;bile acid metabolic process;biological regulation;biosynthetic process;C21-steroid hormone biosynthetic process;C21-steroid hormone metabolic process;carboxylic acid biosynthetic process;carboxylic acid catabolic process;carboxylic acid metabolic process;catabolic process;cellular biosynthetic process;cellular catabolic process;cellular component organization;cellul…	binding;C-acyltransferase activity;carboxylic acid binding;catalytic activity;cholesterol binding;coenzyme binding;cofactor binding;fatty acid binding;fatty-acyl-CoA binding;lipid binding;lipid transporter activity;monocarboxylic acid binding;oleic acid binding;phosphatidylinositol transporter activity;phospholipid transporter activity;propanoyl-CoA C-acyltransferase activity;protein binding;rece…	cell part;cytoplasm;cytoplasmic part;extracellular membrane-bounded organelle;extracellular organelle;extracellular region part;extracellular vesicular exosome;intracellular membrane-bounded organelle;intracellular organelle;intracellular organelle lumen;intracellular organelle part;intracellular part;macromolecular complex;membrane;membrane-bounded organelle;membrane-bounded vesicle;membrane-enc…	Peroxisome;PPAR signaling pathway;Primary bile acid biosynthesis	3D-structure;Acetylation;Acyltransferase;Alternativeinitiation;Alternativepromoterusage;Alternativesplicing;Completeproteome;Cytoplasm;Directproteinsequencing;Lipid-binding;Lipidtransport;Mitochondrion;Peroxisome;Phosphoprotein;Polymorphism;Referenceproteome;Transferase;Transport	|		0.957737	0.195617	0.744117	0.545645	23.1574	24.2535	22.7401	23.8764	23.9134	23.9134	|		0.999919	0.0762518	1.14425	0.744573	21.9468	24.2021	22.8417	23.9406	23.7695	23.848
sp|Q9HCE1|MOV10_HUMAN	Q9HCE1	2	SLESNPEQLQAMR;VLITTLITAGR	Helicase MOV-10 (EC 3.6.4.13) (Armitage homolog) (Moloney leukemia virus 10 protein)	MOV10 KIAA1631	SUBCELLULAR LOCATION: Cytoplasm, P-body {ECO:0000269|PubMed:16289642, ECO:0000269|PubMed:24726324, ECO:0000269|PubMed:27974568, ECO:0000269|PubMed:30122351}. Cytoplasm, Cytoplasmic ribonucleoprotein granule {ECO:0000269|PubMed:30122351}. Cytoplasm, Stress granule {ECO:0000269|PubMed:23093941}. Nucleus {ECO:0000250|UniProtKB:P23249}. Cytoplasm {ECO:0000250|UniProtKB:P23249}. Note=Co-enriched in cy…	biological regulation;biosynthetic process;cell surface receptor linked signaling pathway;cellular biosynthetic process;cellular macromolecule biosynthetic process;cellular macromolecule metabolic process;cellular metabolic process;cellular nitrogen compound metabolic process;cellular process;cellular response to chemical stimulus;cellular response to fibroblast growth factor stimulus;cellular re…	adenyl nucleotide binding;adenyl ribonucleotide binding;ATP binding;binding;catalytic activity;helicase activity;hydrolase activity;hydrolase activity, acting on acid anhydrides;hydrolase activity, acting on acid anhydrides, in phosphorus-containing anhydrides;nucleoside-triphosphatase activity;nucleotide binding;purine nucleotide binding;purine ribonucleoside triphosphate binding;purine ribonucl…	cell part;cytoplasmic mRNA processing body;cytoplasmic part;cytosol;extracellular region part;extracellular space;intracellular non-membrane-bounded organelle;intracellular organelle;intracellular part;macromolecular complex;non-membrane-bounded organelle;organelle;ribonucleoprotein complex;RNA granule		Acetylation;Alternativesplicing;ATP-binding;Completeproteome;Cytoplasm;Helicase;Hydrolase;Nucleotide-binding;Phosphoprotein;Referenceproteome;RNA-binding;RNA-mediatedgenesilencing;Transcription;Transcriptionregulation	|		1.61367	0.0518607	0.914427	0.726074	18.9326	20.2765	19.0699	20.197	19.7307	20.003	|		0.0570451	0.944853	-0.0776183	-0.0527919	19.366	20.4091	19.9575	19.4699	20.6939	19.9056
sp|P22234|PUR6_HUMAN	P22234	3	ASILNTWISLK;TKEVYELLDSPGK;VLLQSKDQITAGNAAR	Multifunctional protein ADE2 [Includes: Phosphoribosylaminoimidazole-succinocarboxamide synthase (EC 6.3.2.6) (SAICAR synthetase);Phosphoribosylaminoimidazole carboxylase (EC 4.1.1.21) (AIR carboxylase) (AIRC)]	PAICS ADE2 AIRC PAIS		biosynthetic process;cellular aromatic compound metabolic process;cellular biosynthetic process;cellular metabolic process;cellular nitrogen compound biosynthetic process;cellular nitrogen compound metabolic process;cellular process;'de novo' IMP biosynthetic process;heterocycle biosynthetic process;heterocycle metabolic process;IMP biosynthetic process;IMP metabolic process;metabolic process;nit…	acid-amino acid ligase activity;adenyl nucleotide binding;adenyl ribonucleotide binding;ATP binding;binding;carbon-carbon lyase activity;carboxy-lyase activity;catalytic activity;identical protein binding;ligase activity;ligase activity, forming carbon-nitrogen bonds;lyase activity;nucleotide binding;phosphoribosylaminoimidazole carboxylase activity;phosphoribosylaminoimidazolesuccinocarboxamide …	cell part;cytoplasmic part;cytosol;extracellular membrane-bounded organelle;extracellular organelle;extracellular region part;extracellular vesicular exosome;intracellular part;membrane;membrane-bounded organelle;membrane-bounded vesicle;organelle;vesicle	Purine metabolism	3D-structure;Acetylation;Alternativesplicing;ATP-binding;Completeproteome;Decarboxylase;Directproteinsequencing;Ligase;Lyase;Multifunctionalenzyme;Nucleotide-binding;Phosphoprotein;Polymorphism;Purinebiosynthesis;Referenceproteome	|		0.662311	0.25211	0.771638	0.505038	19.698	21.6171	20.6318	21.1936	21.4724	21.3064	|		0.14025	0.835026	0.228831	0.142668	20.0216	21.8106	21.3185	20.9473	21.8513	21.1201
sp|Q02750|MP2K1_HUMAN	Q02750	2	KLEELELDEQQR;KLEELELDEQQRK	Dual specificity mitogen-activated protein kinase kinase 1 (MAP kinase kinase 1) (MAPKK 1) (MKK1) (EC 2.7.12.2) (ERK activator kinase 1) (MAPK/ERK kinase 1) (MEK 1)	MAP2K1 MEK1 PRKMK1	SUBCELLULAR LOCATION: Cytoplasm, cytoskeleton, microtubule organizing center, centrosome {ECO:0000269|PubMed:14737111}. Cytoplasm, cytoskeleton, microtubule organizing center, spindle pole body {ECO:0000269|PubMed:14737111}. Cytoplasm {ECO:0000269|PubMed:10409742, ECO:0000269|PubMed:17101779}. Nucleus {ECO:0000269|PubMed:17101779}. Membrane {ECO:0000269|PubMed:10409742};Peripheral membrane protei…	activation of immune response;activation of innate immune response;activation of MAPK activity;activation of MAPKK activity;activation of protein kinase activity;aging;anatomical structure development;axon guidance;biological regulation;blood vessel development;cell aging;cell cycle arrest;cell cycle phase;cell cycle process;cell differentiation;cell motility;cell proliferation;cell surface recep…	adenyl nucleotide binding;adenyl ribonucleotide binding;ATP binding;binding;catalytic activity;enzyme activator activity;enzyme regulator activity;hydrolase activity;hydrolase activity, acting on ester bonds;kinase activator activity;kinase activity;kinase regulator activity;MAP kinase kinase activity;molecular transducer activity;nucleotide binding;phosphatase activity;phosphoprotein phosphatase…	adherens junction;anchoring junction;axon;cell cortex;cell junction;cell part;cell projection;cell projection cytoplasm;cell projection part;cell-substrate adherens junction;cell-substrate junction;cytoplasm;cytoplasmic part;cytoskeletal part;cytosol;dendrite cytoplasm;early endosome;endoplasmic reticulum;endosome;extracellular membrane-bounded organelle;extracellular organelle;extracellular regi…	Acute myeloid leukemia;B cell receptor signaling pathway;Bladder cancer;Chemokine signaling pathway;Chronic myeloid leukemia;Colorectal cancer;Dorso-ventral axis formation;Endometrial cancer;ErbB signaling pathway;Fc epsilon RI signaling pathway;Fc gamma R-mediated phagocytosis;Focal adhesion;Gap junction;Glioma;GnRH signaling pathway;Insulin signaling pathway;Long-term depression;Long-term poten…	3D-structure;Acetylation;Alternativesplicing;ATP-binding;Cardiomyopathy;Completeproteome;Cytoplasm;Cytoskeleton;Directproteinsequencing;Diseasemutation;Ectodermaldysplasia;Kinase;Mentalretardation;Nucleotide-binding;Nucleus;Phosphoprotein;Referenceproteome;Serine/threonine-proteinkinase;Transferase;Tyrosine-proteinkinase	|		0.360731	0.386804	-0.836768	-0.42535	21.3754	18.8479	18.6271	18.7396	18.4136	18.3182	|		0.122189	0.845542	-0.225538	-0.134719	20.2201	19.0699	18.04	18.5943	19.429	19.3483
sp|Q7Z4S6|KI21A_HUMAN	Q7Z4S6	2	ITQLVSDQANHVLAR;MTISNMEADMNR	Kinesin-like protein KIF21A (Kinesin-like protein KIF2) (Renal carcinoma antigen NY-REN-62)	KIF21A KIAA1708 KIF2	SUBCELLULAR LOCATION: Cytoplasm, cytoskeleton {ECO:0000250|UniProtKB:Q9QXL2}. Cell projection, dendrite {ECO:0000250|UniProtKB:Q9QXL2}. Cell projection, axon {ECO:0000250|UniProtKB:Q9QXL2}. Note=In neurons, localized to axons and dendrites. {ECO:0000250|UniProtKB:Q9QXL2}.	cellular component movement;cellular process;metabolic process;microtubule-based movement;microtubule-based process	adenyl nucleotide binding;adenyl ribonucleotide binding;ATP binding;ATPase activity;binding;catalytic activity;hydrolase activity;hydrolase activity, acting on acid anhydrides;hydrolase activity, acting on acid anhydrides, in phosphorus-containing anhydrides;microtubule motor activity;motor activity;nucleoside-triphosphatase activity;nucleotide binding;purine nucleotide binding;purine ribonucleos…	cell part;cytoplasm;cytoskeletal part;intracellular organelle part;intracellular part;kinesin complex;macromolecular complex;microtubule;microtubule associated complex;organelle part;protein complex		Acetylation;Alternativesplicing;ATP-binding;Coiledcoil;Completeproteome;Cytoplasm;Cytoskeleton;Diseasemutation;Microtubule;Motorprotein;Nucleotide-binding;Phosphoprotein;Referenceproteome;Repeat;WDrepeat	|		0.102424	0.943029	-0.0952543	-0.0713828	20.4105	21.1353	21.4155	20.569	21.0047	20.8406	|		0.744621	0.0666011	1.44701	0.764839	21.578	21.9024	18.8399	21.3044	19.3377	20.8898
sp|Q32P41|TRM5_HUMAN	Q32P41	1	AVLPEGQDVTSGFSR	tRNA (guanine(37)-N1)-methyltransferase (EC 2.1.1.228) (M1G-methyltransferase) (tRNA [GM37] methyltransferase) (tRNA methyltransferase 5 homolog)	TRMT5 KIAA1393 TRM5	SUBCELLULAR LOCATION: Mitochondrion matrix {ECO:0000255|HAMAP-Rule:MF_03152, ECO:0000269|PubMed:26189817}. Nucleus {ECO:0000255|HAMAP-Rule:MF_03152}. Cytoplasm {ECO:0000255|HAMAP-Rule:MF_03152}. Note=Predominantly in the mitochondria and in the nucleus. {ECO:0000255|HAMAP-Rule:MF_03152}.			cell part;cytoplasmic part;intracellular membrane-bounded organelle;intracellular organelle;intracellular organelle lumen;intracellular organelle part;intracellular part;membrane-bounded organelle;membrane-enclosed lumen;mitochondrial matrix;mitochondrial part;nucleus;organelle;organelle lumen;organelle part		Completeproteome;Cytoplasm;Methyltransferase;Mitochondrion;Nucleus;Polymorphism;Referenceproteome;S-adenosyl-L-methionine;Transferase;tRNAprocessing	|		1.99173	0.0742108	0.79624	0.678289	19.623	20.4973	19.828	20.3542	19.8847	20.8729	|		0.949572	0.520584	0.433165	0.356966	20.4848	20.9952	19.965	20.5557	20.3835	20.5819
sp|Q9BSV6|SEN34_HUMAN	Q9BSV6	2	LGLPLLLMPEEAR;LLAEIGAVTLVSAPRPDSR	tRNA-splicing endonuclease subunit Sen34 (EC 4.6.1.16) (Leukocyte receptor cluster member 5) (tRNA-intron endonuclease Sen34) (HsSen34)	TSEN34 LENG5 SEN34	SUBCELLULAR LOCATION: Nucleus {ECO:0000269|PubMed:15109492}. Nucleus, nucleolus {ECO:0000269|PubMed:15109492}. Note=May be transiently localized in the nucleolus.	cellular macromolecule metabolic process;cellular metabolic process;cellular nitrogen compound metabolic process;cellular process;macromolecule metabolic process;metabolic process;mRNA metabolic process;mRNA processing;nitrogen compound metabolic process;nucleic acid metabolic process;nucleobase-containing compound metabolic process;primary metabolic process;RNA metabolic process;RNA processing;t…	binding;catalytic activity;endonuclease activity;endonuclease activity, active with either ribo- or deoxyribonucleic acids and producing 3'-phosphomonoesters;endoribonuclease activity;endoribonuclease activity, producing 3'-phosphomonoesters;hydrolase activity;hydrolase activity, acting on ester bonds;lyase activity;nuclease activity;nucleic acid binding;ribonuclease activity;tRNA-intron endonucl…	cell part;intracellular membrane-bounded organelle;intracellular non-membrane-bounded organelle;intracellular organelle;intracellular organelle part;intracellular part;macromolecular complex;membrane-bounded organelle;non-membrane-bounded organelle;nuclear part;nucleolus;nucleoplasm;nucleus;organelle;organelle part;protein complex;tRNA-intron endonuclease complex		Completeproteome;Diseasemutation;Lyase;mRNAprocessing;Nucleus;Polymorphism;Pontocerebellarhypoplasia;Referenceproteome;tRNAprocessing	|		0.28042	0.527289	0.723327	0.354908	21.8841	20.5829	19.2388	20.5255	18.4541	20.6385	|		0.289231	0.499624	-0.763847	-0.369477	21.9314	20.6636	19.4002	21.068	22.8682	20.1767
sp|O60784|TOM1_HUMAN	O60784	1	AADRLPNLSSPSAEGPPGPPSGPAPR	Target of Myb protein 1	TOM1	SUBCELLULAR LOCATION: Cytoplasm {ECO:0000305}. Membrane {ECO:0000305};Peripheral membrane protein {ECO:0000305}.	cellular component organization;cellular component organization or biogenesis;cellular membrane organization;cellular process;endocytosis;endosome transport;establishment of localization;establishment of localization in cell;establishment of protein localization;intracellular protein transport;intracellular transport;membrane invagination;membrane organization;protein transport;transport;vesicle-…	binding;clathrin binding;protein binding	cell part;cytoplasm;cytoplasmic part;cytosol;early endosome;endosome;extracellular membrane-bounded organelle;extracellular organelle;extracellular region part;extracellular vesicular exosome;intracellular membrane-bounded organelle;intracellular organelle;intracellular part;membrane;membrane-bounded organelle;membrane-bounded vesicle;organelle;vesicle		3D-structure;Acetylation;Alternativesplicing;Completeproteome;Cytoplasm;Membrane;Phosphoprotein;Polymorphism;Proteintransport;Referenceproteome;Transport	|		0.170222	0.830767	0.292542	0.177354	14.4124	14.5019	14.2975	15.0973	15.8901	15.8785	|		0.583121	0.119275	-1.36352	-0.667452	14.3153	14.3635	13.6091	13.2301	16.7571	12.9973
sp|P63241|IF5A1_HUMAN;sp|Q6IS14|IF5AL_HUMAN;sp|Q9GZV4|IF5A2_HUMAN	P63241	1	VHLVGIDIFTGK	Eukaryotic translation initiation factor 5A-1 (eIF-5A-1) (eIF-5A1) (Eukaryotic initiation factor 5A isoform 1) (eIF-5A) (Rev-binding factor) (eIF-4D)	EIF5A	SUBCELLULAR LOCATION: Cytoplasm. Nucleus. Endoplasmic reticulum membrane;Peripheral membrane protein;Cytoplasmic side. Nucleus, nuclear pore complex. Note=Hypusine modification promotes the nuclear export and cytoplasmic localization and there was a dynamic shift in the localization from predominantly cytoplasmic to primarily nuclear under apoptotic inducing conditions.	amine biosynthetic process;amine metabolic process;apoptosis;biological regulation;biosynthetic process;carboxylic acid biosynthetic process;carboxylic acid metabolic process;cell death;cellular amine metabolic process;cellular amino acid biosynthetic process;cellular amino acid metabolic process;cellular biosynthetic process;cellular ketone metabolic process;cellular macromolecule metabolic proc…	binding;nucleic acid binding;protein binding;protein N-terminus binding;ribonucleoprotein binding;ribosome binding;RNA binding;snRNA binding;translation elongation factor activity;translation factor activity, nucleic acid binding;U6 snRNA binding	annulate lamellae;cell part;cytoplasm;cytoplasmic part;cytosol;endoplasmic reticulum membrane;endoplasmic reticulum part;extracellular membrane-bounded organelle;extracellular organelle;extracellular region part;extracellular vesicular exosome;intracellular membrane-bounded organelle;intracellular organelle;intracellular organelle part;intracellular part;macromolecular complex;membrane;membrane p…		3D-structure;Acetylation;Alternativesplicing;Completeproteome;Cytoplasm;Directproteinsequencing;Elongationfactor;Endoplasmicreticulum;Hypusine;Membrane;mRNAtransport;Nuclearporecomplex;Nucleus;Proteinbiosynthesis;Proteintransport;Referenceproteome;RNA-binding;Translocation;Transport	|		0.483485	0.718747	0.323764	0.250752	21.0716	21.61	20.5765	21.2648	21.4955	21.2401	|		0.0873605	0.898071	-0.148816	-0.0927242	20.0741	21.0186	21.1199	19.8075	21.3713	21.2926
sp|P82650|RT22_HUMAN	P82650	3	KILTPIIFKEENLR;LMTQAQLEEATR;MIQVYFPK	28S ribosomal protein S22, mitochondrial (MRP-S22) (S22mt) (Mitochondrial small ribosomal subunit protein mS22)	MRPS22 C3orf5 RPMS22 GK002	SUBCELLULAR LOCATION: Mitochondrion {ECO:0000269|PubMed:25838379}.	biosynthetic process;cellular biosynthetic process;cellular component disassembly;cellular component disassembly at cellular level;cellular component organization;cellular component organization at cellular level;cellular component organization or biogenesis;cellular component organization or biogenesis at cellular level;cellular macromolecular complex disassembly;cellular macromolecular complex …	structural constituent of ribosome;structural molecule activity	cell part;cytoplasmic part;intracellular membrane-bounded organelle;intracellular non-membrane-bounded organelle;intracellular organelle;intracellular organelle part;intracellular part;macromolecular complex;membrane;membrane-bounded organelle;mitochondrial inner membrane;mitochondrial membrane;mitochondrial part;mitochondrial ribosome;mitochondrial small ribosomal subunit;mitochondrion;non-membr…		Acetylation;Alternativesplicing;Completeproteome;Diseasemutation;Mitochondrion;Referenceproteome;Ribonucleoprotein;Ribosomalprotein	|		0.4933	0.823868	0.217706	0.182573	22.8671	23.0652	22.337	22.7726	22.8346	22.854	|		1.59597	0.0511651	1.05502	0.809579	22.1684	23.3511	21.9625	23.5869	22.91	23.2679
sp|Q92665|RT31_HUMAN	Q92665	3	ISFSNIISDMK;LNIFDMMAVTK;SELLSQLQQHEEESR	28S ribosomal protein S31, mitochondrial (MRP-S31) (S31mt) (Imogen 38) (Mitochondrial small ribosomal subunit protein mS31)	MRPS31 IMOGN38	SUBCELLULAR LOCATION: Mitochondrion {ECO:0000269|PubMed:11279123}.	biosynthetic process;cellular biosynthetic process;cellular component disassembly;cellular component disassembly at cellular level;cellular component organization;cellular component organization at cellular level;cellular component organization or biogenesis;cellular component organization or biogenesis at cellular level;cellular macromolecular complex disassembly;cellular macromolecular complex …	binding;protein binding;protein domain specific binding;structural constituent of ribosome;structural molecule activity	cell part;cytoplasmic part;intracellular membrane-bounded organelle;intracellular non-membrane-bounded organelle;intracellular organelle;intracellular organelle part;intracellular part;macromolecular complex;membrane;membrane-bounded organelle;mitochondrial inner membrane;mitochondrial membrane;mitochondrial part;mitochondrial small ribosomal subunit;mitochondrion;non-membrane-bounded organelle;n…		Completeproteome;Mitochondrion;Polymorphism;Referenceproteome;Ribonucleoprotein;Ribosomalprotein;Transitpeptide	|		2.35012	0.260241	0.546399	0.499167	21.814	22.3915	21.7262	22.191	21.5877	22.1847	|		1.67915	0.0647888	0.971791	0.769413	20.8758	21.9879	20.9476	21.9474	21.5791	22.3825
sp|Q9NSD9|SYFB_HUMAN	Q9NSD9	2	ASEGPAFFPGR;DLLFQALGR	Phenylalanine--tRNA ligase beta subunit (EC 6.1.1.20) (Phenylalanyl-tRNA synthetase beta subunit) (PheRS)	FARSB FARSLB FRSB HSPC173	SUBCELLULAR LOCATION: Cytoplasm {ECO:0000305|PubMed:29573043}.	amine metabolic process;amino acid activation;biosynthetic process;carboxylic acid metabolic process;cellular amine metabolic process;cellular amino acid metabolic process;cellular biosynthetic process;cellular ketone metabolic process;cellular macromolecule biosynthetic process;cellular macromolecule metabolic process;cellular metabolic process;cellular nitrogen compound metabolic process;cellul…	adenyl nucleotide binding;adenyl ribonucleotide binding;aminoacyl-tRNA ligase activity;ATP binding;binding;catalytic activity;cation binding;ion binding;ligase activity;ligase activity, forming aminoacyl-tRNA and related compounds;ligase activity, forming carbon-oxygen bonds;magnesium ion binding;metal ion binding;nucleic acid binding;nucleotide binding;phenylalanine-tRNA ligase activity;purine n…	cell part;cytoplasm;cytoplasmic part;cytosol;intracellular part;macromolecular complex;membrane;phenylalanine-tRNA ligase complex;protein complex	Aminoacyl-tRNA biosynthesis	3D-structure;Alternativesplicing;Aminoacyl-tRNAsynthetase;ATP-binding;Completeproteome;Cytoplasm;Ligase;Nucleotide-binding;Polymorphism;Proteinbiosynthesis;Referenceproteome	|		3.31276	0.132045	0.641094	0.603796	23.0586	23.6209	22.9632	23.7492	22.9888	23.5638	|		1.40352	0.224182	0.682797	0.556602	22.9925	23.976	22.8462	23.848	23.417	23.48
sp|Q04695|K1C17_HUMAN	Q04695	1	ALEEANTELEVK	Keratin, type I cytoskeletal 17 (39.1) (Cytokeratin-17) (CK-17) (Keratin-17) (K17)	KRT17	SUBCELLULAR LOCATION: Cytoplasm {ECO:0000250|UniProtKB:Q9QWL7}.	anatomical structure development;anatomical structure morphogenesis;biological regulation;cellular component organization;cellular component organization at cellular level;cellular component organization or biogenesis;cellular component organization or biogenesis at cellular level;cellular process;cellular response to stimulus;cytoskeleton organization;developmental process;epidermis development;…	binding;MHC class II protein binding;MHC class II receptor activity;MHC protein binding;molecular transducer activity;protein binding;receptor activity;receptor binding;signal transducer activity;signaling receptor activity;structural constituent of cytoskeleton;structural molecule activity;transmembrane signaling receptor activity	cell part;cell periphery;cytoplasm;cytoskeletal part;extracellular membrane-bounded organelle;extracellular organelle;extracellular region part;extracellular vesicular exosome;intermediate filament;intracellular organelle part;intracellular part;macromolecular complex;membrane-bounded organelle;membrane-bounded vesicle;organelle;organelle part;protein complex;vesicle		Coiledcoil;Completeproteome;Cytoplasm;Diseasemutation;Ectodermaldysplasia;Intermediatefilament;Keratin;Palmoplantarkeratoderma;Phosphoprotein;Referenceproteome	|		0.200984	0.704479	-0.514826	-0.259083	15.8993	17.0574	15.3282	14.675	17.6644	15.6151	|		0.064387	0.887167	-0.22812	-0.102163	18.9197	15.6724	15.0506	16.5806	15.8887	16.9216
sp|O43809|CPSF5_HUMAN	O43809	2	LFLVQLQEK;LPGGELNPGEDEVEGLKR	Cleavage and polyadenylation specificity factor subunit 5 (Cleavage and polyadenylation specificity factor 25 kDa subunit) (CPSF 25 kDa subunit) (Cleavage factor Im complex 25 kDa subunit) (CFIm25) (Nucleoside diphosphate-linked moiety X motif 21) (Nudix motif 21) (Nudix hydrolase 21) (Pre-mRNA cleavage factor Im 68 kDa subunit)	NUDT21 CFIM25 CPSF25 CPSF5	SUBCELLULAR LOCATION: Nucleus {ECO:0000269|PubMed:15169763, ECO:0000269|PubMed:19864460, ECO:0000269|PubMed:20695905, ECO:0000269|PubMed:9659921}. Cytoplasm {ECO:0000269|PubMed:19864460}. Note=Shuttles between the nucleus and the cytoplasm in a transcription- and XPO1/CRM1-independent manner, most probably in complex with the cleavage factor Im complex (CFIm) (PubMed:19864460). In punctate subnuc…	biosynthetic process;cellular biosynthetic process;cellular component assembly;cellular component organization;cellular component organization or biogenesis;cellular macromolecule biosynthetic process;cellular macromolecule metabolic process;cellular metabolic process;cellular nitrogen compound metabolic process;cellular process;gene expression;macromolecular complex assembly;macromolecular compl…	AU-rich element binding;binding;catalytic activity;enzyme binding;histone deacetylase binding;hydrolase activity;identical protein binding;mRNA binding;nucleic acid binding;protein binding;protein dimerization activity;protein homodimerization activity;RNA binding	cell part;centrosome;cytoplasmic part;cytoskeletal part;intracellular membrane-bounded organelle;intracellular non-membrane-bounded organelle;intracellular organelle;intracellular organelle part;intracellular part;macromolecular complex;membrane-bounded organelle;microtubule organizing center;mRNA cleavage factor complex;non-membrane-bounded organelle;nuclear body;nuclear part;nucleoplasm;nucleop…	mRNA surveillance pathway	3D-structure;Acetylation;Completeproteome;Directproteinsequencing;mRNAprocessing;Nucleus;Phosphoprotein;Referenceproteome;RNA-binding	|		1.43461	0.0588824	0.923488	0.710719	18.4738	19.7345	18.2381	19.2148	19.0909	19.6239	|		0.184037	0.787625	0.285227	0.179277	17.8379	19.2041	19.4602	19.2374	19.7109	19.4232
sp|Q9H0C8|ILKAP_HUMAN	Q9H0C8	1	VSYFAVFDGHGGIR	Integrin-linked kinase-associated serine/threonine phosphatase 2C (ILKAP) (EC 3.1.3.16)	ILKAP	SUBCELLULAR LOCATION: Cytoplasm {ECO:0000269|PubMed:11331582}.	biological regulation;cellular macromolecule metabolic process;cellular metabolic process;cellular process;cellular protein metabolic process;dephosphorylation;macromolecule metabolic process;macromolecule modification;metabolic process;phosphate-containing compound metabolic process;phosphorus metabolic process;primary metabolic process;protein dephosphorylation;protein metabolic process;protein…	binding;catalytic activity;cation binding;hydrolase activity;hydrolase activity, acting on ester bonds;ion binding;metal ion binding;phosphatase activity;phosphoprotein phosphatase activity;phosphoric ester hydrolase activity;protein serine/threonine phosphatase activity	cell part;cytoplasm;intracellular part		Acetylation;Completeproteome;Cytoplasm;Hydrolase;Magnesium;Manganese;Metal-binding;Phosphoprotein;Polymorphism;Proteinphosphatase;Referenceproteome	|		1.22363	0.309272	0.569969	0.467638	19.8276	20.4742	19.6017	20.5499	20.3347	20.4499	|		0.589651	0.587737	0.412325	0.314195	19.9526	20.8009	19.853	20.6996	20.6294	20.1715
sp|O95394|AGM1_HUMAN	O95394	2	GLTVQQWDALYTDLPNR;MGLLAVLR	Phosphoacetylglucosamine mutase (PAGM) (EC 5.4.2.3) (Acetylglucosamine phosphomutase) (N-acetylglucosamine-phosphate mutase) (Phosphoglucomutase-3) (PGM 3)	PGM3 AGM1		alcohol biosynthetic process;alcohol metabolic process;amino sugar biosynthetic process;amino sugar metabolic process;anatomical structure development;biosynthetic process;carbohydrate biosynthetic process;carbohydrate metabolic process;cellular biosynthetic process;cellular carbohydrate biosynthetic process;cellular carbohydrate metabolic process;cellular macromolecule metabolic process;cellular…	binding;catalytic activity;cation binding;intramolecular transferase activity;intramolecular transferase activity, phosphotransferases;ion binding;isomerase activity;magnesium ion binding;metal ion binding;phosphoacetylglucosamine mutase activity;phosphoglucomutase activity	cell part;cytoplasmic part;cytosol;intracellular part	Amino sugar and nucleotide sugar metabolism	Acetylation;Alternativesplicing;Carbohydratemetabolism;Completeproteome;Diseasemutation;Isomerase;Magnesium;Metal-binding;Phosphoprotein;Polymorphism;Referenceproteome	|		1.81398	0.053261	0.879269	0.722749	20.6413	21.8218	20.7331	21.8074	21.3226	21.7057	|		1.10996	0.286678	0.649274	0.509205	21.1053	22.0679	20.8778	21.9144	21.7071	21.6557
sp|Q6NVY1|HIBCH_HUMAN	Q6NVY1	2	LGYFLALTGFR;TLQEVLTMEYR	3-hydroxyisobutyryl-CoA hydrolase, mitochondrial (EC 3.1.2.4) (3-hydroxyisobutyryl-coenzyme A hydrolase) (HIB-CoA hydrolase) (HIBYL-CoA-H)	HIBCH	SUBCELLULAR LOCATION: Mitochondrion {ECO:0000250}.	amine catabolic process;amine metabolic process;branched chain family amino acid catabolic process;branched chain family amino acid metabolic process;carboxylic acid catabolic process;carboxylic acid metabolic process;catabolic process;cellular amine metabolic process;cellular amino acid catabolic process;cellular amino acid metabolic process;cellular catabolic process;cellular ketone metabolic p…	3-hydroxyisobutyryl-CoA hydrolase activity;catalytic activity;CoA hydrolase activity;hydrolase activity;hydrolase activity, acting on ester bonds;thiolester hydrolase activity	cell part;cytoplasmic part;extracellular membrane-bounded organelle;extracellular organelle;extracellular region part;extracellular vesicular exosome;intracellular organelle lumen;intracellular organelle part;intracellular part;membrane-bounded organelle;membrane-bounded vesicle;membrane-enclosed lumen;mitochondrial matrix;mitochondrial part;organelle;organelle lumen;organelle part;vesicle	beta-Alanine metabolism;Propanoate metabolism;Valine, leucine and isoleucine degradation	3D-structure;Acetylation;Alternativesplicing;Branched-chainaminoacidcatabolism;Completeproteome;Diseasemutation;Hydrolase;Mitochondrion;Polymorphism;Referenceproteome;Transitpeptide	|		1.64201	0.139287	0.714769	0.596302	22.4331	23.2679	22.1265	22.7707	22.5366	23.202	|		0.817362	0.190493	0.881881	0.588088	21.502	22.426	21.6907	22.2054	22.3684	23.5754
sp|Q9H9T3|ELP3_HUMAN	Q9H9T3	1	ILALVPPWTR	Elongator complex protein 3 (hELP3) (EC 2.3.1.-) (tRNA uridine(34) acetyltransferase)	ELP3	SUBCELLULAR LOCATION: Cytoplasm {ECO:0000269|PubMed:11818576, ECO:0000269|PubMed:19185337, ECO:0000269|PubMed:22854966}. Nucleus {ECO:0000269|PubMed:11714725, ECO:0000269|PubMed:11818576, ECO:0000269|PubMed:22854966}.;SUBCELLULAR LOCATION: [Isoform 1]: Nucleus {ECO:0000269|PubMed:22002106}.;SUBCELLULAR LOCATION: [Isoform 2]: Cytoplasm {ECO:0000269|PubMed:22002106}. Nucleus {ECO:0000269|PubMed:220…	anatomical structure development;biological regulation;biosynthetic process;cell migration;cell motility;cellular biosynthetic process;cellular component movement;cellular component organization;cellular component organization at cellular level;cellular component organization or biogenesis;cellular component organization or biogenesis at cellular level;cellular macromolecule metabolic process;cel…	acetyltransferase activity;binding;catalytic activity;cation binding;enzyme regulator activity;H3 histone acetyltransferase activity;H4 histone acetyltransferase activity;histone acetyltransferase activity;ion binding;iron-sulfur cluster binding;kinase regulator activity;lysine N-acetyltransferase activity;metal cluster binding;metal ion binding;N-acetyltransferase activity;N-acyltransferase acti…	cell part;cytoplasm;Elongator holoenzyme complex;histone acetyltransferase complex;intracellular non-membrane-bounded organelle;intracellular organelle;intracellular organelle part;intracellular part;macromolecular complex;non-membrane-bounded organelle;nuclear part;nucleolus;nucleoplasm part;organelle;organelle part;protein complex;transcription elongation factor complex		Acyltransferase;Alternativesplicing;Completeproteome;Cytoplasm;Iron;Iron-sulfur;Metal-binding;Neurodegeneration;Neurogenesis;Nucleus;Phosphoprotein;Referenceproteome;S-adenosyl-L-methionine;Transcription;Transcriptionregulation;Transferase	|		2.41076	0.0721613	0.769674	0.68216	20.1009	21.0381	20.1757	21.1245	20.438	20.8611	|		0.382041	0.757089	0.26151	0.203069	20.8089	21.0796	20.3942	20.5089	20.9171	21.3163
sp|Q96GM8|TOE1_HUMAN	Q96GM8	3	ALLNLPGTQTSGEAK;TANFVAVDTELSGLGDRK;TLFLELIR	Target of EGR1 protein 1	TOE1	SUBCELLULAR LOCATION: Nucleus, nucleolus {ECO:0000269|PubMed:12562764}. Nucleus speckle {ECO:0000269|PubMed:12562764}. Note=Localizes to nuclear speckles.		binding;cation binding;ion binding;metal ion binding;nucleic acid binding	cell part;intracellular membrane-bounded organelle;intracellular non-membrane-bounded organelle;intracellular organelle;intracellular organelle part;intracellular part;membrane-bounded organelle;non-membrane-bounded organelle;nuclear body;nuclear part;nuclear speck;nucleolus;nucleoplasm;nucleoplasm part;nucleus;organelle;organelle part		3D-structure;Acetylation;Alternativesplicing;Completeproteome;Directproteinsequencing;Metal-binding;Nucleus;Phosphoprotein;Polymorphism;Referenceproteome;Zinc;Zinc-finger	|		1.26684	0.35685	0.52781	0.441502	20.6304	21.6371	21.0019	21.3874	21.2505	21.4417	|		0.346441	0.821606	0.188401	0.15374	21.6125	21.7153	21.4107	21.3974	21.6555	22.1312
sp|Q14197|ICT1_HUMAN	Q14197	1	LGELILTSESSR	Peptidyl-tRNA hydrolase ICT1, mitochondrial (EC 3.1.1.29) (39S ribosomal protein L58, mitochondrial) (MRP-L58) (Digestion substraction 1) (DS-1) (Immature colon carcinoma transcript 1 protein) (Mitochondrial large ribosomal subunit protein mL62)	MRPL58 DS1 ICT1	SUBCELLULAR LOCATION: Mitochondrion {ECO:0000269|PubMed:20186120, ECO:0000269|PubMed:23908630, ECO:0000269|PubMed:25278503, ECO:0000269|PubMed:25838379, ECO:0000269|PubMed:28892042}.	biosynthetic process;cellular biosynthetic process;cellular component disassembly;cellular component disassembly at cellular level;cellular component organization;cellular component organization at cellular level;cellular component organization or biogenesis;cellular component organization or biogenesis at cellular level;cellular macromolecular complex disassembly;cellular macromolecular complex …	aminoacyl-tRNA hydrolase activity;binding;carboxylic ester hydrolase activity;catalytic activity;hydrolase activity;hydrolase activity, acting on ester bonds;nucleic acid binding;RNA binding;translation factor activity, nucleic acid binding;translation release factor activity;translation release factor activity, codon nonspecific;translation termination factor activity	cell part;cytoplasmic part;intracellular membrane-bounded organelle;intracellular organelle;intracellular organelle lumen;intracellular organelle part;intracellular part;large ribosomal subunit;macromolecular complex;membrane;membrane-bounded organelle;membrane-enclosed lumen;mitochondrial inner membrane;mitochondrial large ribosomal subunit;mitochondrial matrix;mitochondrial membrane;mitochondri…		3D-structure;Completeproteome;Hydrolase;Mitochondrion;Polymorphism;Proteinbiosynthesis;Referenceproteome;Transitpeptide	|		1.75877	0.0742201	0.82064	0.678212	21.7742	22.9351	21.9555	22.4244	22.1534	22.9854	|		1.22771	0.0855539	1.00615	0.726478	20.8586	22.026	21.3979	22.5648	21.9948	22.6789
sp|Q6L8Q7|PDE12_HUMAN	Q6L8Q7	1	NPPAFTELQLPR	2',5'-phosphodiesterase 12 (2'-PDE) (2-PDE) (EC 3.1.4.-) (Mitochondrial deadenylase) (EC 3.1.13.4)	PDE12	SUBCELLULAR LOCATION: Mitochondrion matrix {ECO:0000269|PubMed:21245038, ECO:0000269|PubMed:21666256, ECO:0000269|PubMed:22285541}.	cellular macromolecule metabolic process;cellular metabolic process;cellular nitrogen compound metabolic process;cellular process;macromolecule metabolic process;metabolic process;mRNA metabolic process;mRNA processing;nitrogen compound metabolic process;nucleic acid metabolic process;nucleobase-containing compound metabolic process;primary metabolic process;RNA metabolic process;RNA processing	3'-5' exonuclease activity;3'-5'-exoribonuclease activity;binding;catalytic activity;cation binding;exonuclease activity;exonuclease activity, active with either ribo- or deoxyribonucleic acids and producing 5'-phosphomonoesters;exoribonuclease activity;exoribonuclease activity, producing 5'-phosphomonoesters;hydrolase activity;hydrolase activity, acting on ester bonds;ion binding;metal ion bindi…	cell part;cytoplasmic part;intracellular organelle lumen;intracellular organelle part;intracellular part;membrane-enclosed lumen;mitochondrial matrix;mitochondrial part;organelle lumen;organelle part		Alternativesplicing;Completeproteome;Exonuclease;Hydrolase;Magnesium;Metal-binding;Mitochondrion;mRNAprocessing;Nuclease;Phosphoprotein;Polymorphism;Referenceproteome;Transitpeptide	|		1.94322	0.180063	0.638867	0.558391	17.8205	18.3562	17.4172	18.1146	17.4881	18.1715	|		0.523282	0.166129	1.25408	0.610694	16.0611	16.3651	14.7962	17.1372	17.571	18.6883
sp|P62318|SMD3_HUMAN	P62318	2	FLILPDMLK;VAQLEQVYIR	Small nuclear ribonucleoprotein Sm D3 (Sm-D3) (snRNP core protein D3)	SNRPD3	SUBCELLULAR LOCATION: Cytoplasm, cytosol {ECO:0000269|PubMed:18984161}. Nucleus {ECO:0000269|PubMed:11574479, ECO:0000269|PubMed:11991638, ECO:0000269|PubMed:26912367, ECO:0000269|PubMed:28076346, ECO:0000269|PubMed:28502770, ECO:0000269|PubMed:28781166}. Note=SMN-mediated assembly into core snRNPs occurs in the cytosol before SMN-mediated transport to the nucleus to be included in spliceosomes. …	biosynthetic process;cellular biosynthetic process;cellular component assembly;cellular component assembly at cellular level;cellular component organization;cellular component organization at cellular level;cellular component organization or biogenesis;cellular component organization or biogenesis at cellular level;cellular macromolecular complex assembly;cellular macromolecular complex subunit o…	binding;enzyme binding;histone pre-mRNA DCP binding;nucleic acid binding;protein binding;RNA binding	catalytic step 2 spliceosome;cell part;cytoplasm;cytoplasmic part;cytosol;extracellular membrane-bounded organelle;extracellular organelle;extracellular region part;extracellular vesicular exosome;intracellular organelle part;intracellular part;macromolecular complex;membrane-bounded organelle;membrane-bounded vesicle;methylosome;methyltransferase complex;nuclear part;nucleoplasm;organelle;organe…	Spliceosome;Systemic lupus erythematosus	3D-structure;Acetylation;Alternativesplicing;Completeproteome;Cytoplasm;Directproteinsequencing;Methylation;mRNAprocessing;mRNAsplicing;Nucleus;Referenceproteome;Repeat;Ribonucleoprotein;RNA-binding;Spliceosome	|		1.32503	0.0893667	0.847418	0.652177	23.6209	25.1214	23.8191	24.6375	24.4738	24.6971	|		0.322783	0.722225	0.319009	0.226952	23.6971	24.6486	24.0275	24.6096	25.0317	24.4551
sp|Q9HAN9|NMNA1_HUMAN	Q9HAN9	1	YLVPDLVQEYIEK	Nicotinamide/nicotinic acid mononucleotide adenylyltransferase 1 (NMN/NaMN adenylyltransferase 1) (EC 2.7.7.1) (EC 2.7.7.18) (Nicotinamide-nucleotide adenylyltransferase 1) (NMN adenylyltransferase 1) (Nicotinate-nucleotide adenylyltransferase 1) (NaMN adenylyltransferase 1)	NMNAT1 NMNAT	SUBCELLULAR LOCATION: Nucleus {ECO:0000269|PubMed:11248244, ECO:0000269|PubMed:12574164, ECO:0000269|PubMed:16118205, ECO:0000269|PubMed:22842230}.	biosynthetic process;cellular biosynthetic process;cellular metabolic process;cellular nitrogen compound biosynthetic process;cellular nitrogen compound metabolic process;cellular process;coenzyme biosynthetic process;coenzyme metabolic process;cofactor biosynthetic process;cofactor metabolic process;heterocycle biosynthetic process;heterocycle metabolic process;metabolic process;NAD biosynthetic…	adenyl nucleotide binding;adenyl ribonucleotide binding;adenylyltransferase activity;ATP binding;binding;catalytic activity;nicotinamide-nucleotide adenylyltransferase activity;nicotinate-nucleotide adenylyltransferase activity;nucleotide binding;nucleotidyltransferase activity;purine nucleotide binding;purine ribonucleoside triphosphate binding;purine ribonucleotide binding;ribonucleotide bindin…	cell part;intracellular membrane-bounded organelle;intracellular organelle;intracellular organelle part;intracellular part;membrane-bounded organelle;nuclear part;nucleoplasm;nucleus;organelle;organelle part	Nicotinate and nicotinamide metabolism	3D-structure;ATP-binding;Completeproteome;Directproteinsequencing;Diseasemutation;Lebercongenitalamaurosis;Magnesium;NAD;Nucleotide-binding;Nucleotidyltransferase;Nucleus;Phosphoprotein;Pyridinenucleotidebiosynthesis;Referenceproteome;Transferase;Zinc	|		0.306122	0.63141	0.506488	0.302561	14.5198	14.8458	15.8897	16.4913	14.574	15.1659	|		0.318703	0.414833	0.935465	0.424725	13.3923	13.6344	14.1783	17.2404	15.3542	14.8564
sp|Q9NPQ8|RIC8A_HUMAN	Q9NPQ8	1	LLFLLTALR	Synembryn-A (Protein Ric-8A)	RIC8A	SUBCELLULAR LOCATION: Cytoplasm {ECO:0000250}. Cell membrane {ECO:0000250}. Note=Colocalizes with RIC8A in CA2 hippocampal neurons. Colocalizes with GNAI1 and RGS14 at the plasma membrane (By similarity). {ECO:0000250}.	ameboidal cell migration;anatomical structure development;associative learning;basement membrane organization;behavior;biological adhesion;biological regulation;cAMP-mediated signaling;cell adhesion;cell migration;cell migration involved in gastrulation;cell motility;cell surface receptor linked signaling pathway;cell-cell adhesion;cell-cell adhesion involved in gastrulation;cellular component mo…	binding;enzyme activator activity;enzyme regulator activity;G-protein alpha-subunit binding;GTPase activator activity;GTPase regulator activity;guanyl-nucleotide exchange factor activity;nucleoside-triphosphatase regulator activity;protein binding	cell part;cytoplasm;intracellular part;membrane;plasma membrane		Alternativesplicing;Cellmembrane;Completeproteome;Cytoplasm;Guanine-nucleotidereleasingfactor;Membrane;Phosphoprotein;Referenceproteome	|		1.39146	0.0750856	0.875472	0.676852	17.8562	19.5014	18.7174	19.039	18.3939	19.0535	|		0.402047	0.643037	-0.394629	-0.278748	20.5343	19.2579	19.5927	19.1924	19.3746	19.8674
sp|P36404|ARL2_HUMAN	P36404	1	LLMLGLDNAGK	ADP-ribosylation factor-like protein 2	ARL2	SUBCELLULAR LOCATION: Mitochondrion intermembrane space {ECO:0000305|PubMed:30945270}. Cytoplasm, cytoskeleton, microtubule organizing center, centrosome. Nucleus. Cytoplasm. Note=The complex formed with ARL2BP, ARL2 and SLC25A6 is expressed in mitochondria. The complex formed with ARL2BP, ARL2 and SLC25A4 is expressed in mitochondria (By similarity). Not detected in the Golgi, nucleus and on the…	biological regulation;cell cycle;cell junction assembly;cell junction organization;cell-cell junction assembly;cell-cell junction organization;cellular component assembly;cellular component assembly at cellular level;cellular component organization;cellular component organization at cellular level;cellular component organization or biogenesis;cellular component organization or biogenesis at cellu…	binding;catalytic activity;enzyme inhibitor activity;enzyme regulator activity;GTP binding;GTPase activity;GTPase inhibitor activity;GTPase regulator activity;guanyl nucleotide binding;guanyl ribonucleotide binding;hydrolase activity;hydrolase activity, acting on acid anhydrides;hydrolase activity, acting on acid anhydrides, in phosphorus-containing anhydrides;nucleoside-triphosphatase activity;n…	cell part;centrosome;cytoplasmic part;cytoskeletal part;cytosol;extracellular membrane-bounded organelle;extracellular organelle;extracellular region part;extracellular vesicular exosome;intracellular membrane-bounded organelle;intracellular non-membrane-bounded organelle;intracellular organelle;intracellular organelle lumen;intracellular organelle part;intracellular part;lateral plasma membrane;…		3D-structure;Alternativesplicing;Cellcycle;Completeproteome;Cytoplasm;Cytoskeleton;GTP-binding;Isopeptidebond;Lipoprotein;Mitochondrion;Myristate;Nucleotide-binding;Nucleus;Polymorphism;Referenceproteome;Ublconjugation	|		2.03734	0.165208	0.64833	0.570022	21.4903	21.8489	21.0345	21.886	21.2451	21.98	|		0.728537	0.713357	0.27335	0.23327	21.5246	22.0831	21.4904	21.7991	21.9585	21.9114
sp|P82914|RT15_HUMAN	P82914	1	YLLMSIDQR	28S ribosomal protein S15, mitochondrial (MRP-S15) (S15mt) (Mitochondrial small ribosomal subunit protein uS15m)	MRPS15 RPMS15 DC37	SUBCELLULAR LOCATION: Mitochondrion {ECO:0000269|PubMed:25838379}.	biosynthetic process;cellular biosynthetic process;cellular component disassembly;cellular component disassembly at cellular level;cellular component organization;cellular component organization at cellular level;cellular component organization or biogenesis;cellular component organization or biogenesis at cellular level;cellular macromolecular complex disassembly;cellular macromolecular complex …	structural constituent of ribosome;structural molecule activity	cell part;cytoplasmic part;intracellular membrane-bounded organelle;intracellular organelle;intracellular organelle part;intracellular part;macromolecular complex;membrane;membrane-bounded organelle;mitochondrial inner membrane;mitochondrial membrane;mitochondrial part;mitochondrial small ribosomal subunit;mitochondrion;nuclear membrane;nuclear part;organellar small ribosomal subunit;organelle;or…		Completeproteome;Mitochondrion;Referenceproteome;Ribonucleoprotein;Ribosomalprotein;Transitpeptide	|		1.05635	0.133439	0.822751	0.602317	22.5505	22.977	21.3364	22.7182	22.1652	22.8251	|		1.49576	0.247828	0.645788	0.538225	21.7956	22.495	21.6796	22.2836	22.1438	22.7778
sp|Q9BTE7|DCNL5_HUMAN	Q9BTE7	1	SMLALLLGR	DCN1-like protein 5 (DCNL5) (DCUN1 domain-containing protein 5) (Defective in cullin neddylation protein 1-like protein 5) (Squamous cell carcinoma-related oncogene 5)	DCUN1D5 SCCRO5	SUBCELLULAR LOCATION: Nucleus {ECO:0000269|PubMed:18445686, ECO:0000269|PubMed:23098533, ECO:0000269|PubMed:26906416}. Cytoplasm, cytoskeleton, spindle {ECO:0000269|PubMed:18445686}. Note=Subcellular localization is independent of the interaction with cullins. {ECO:0000269|PubMed:26906416}.					Completeproteome;Phosphoprotein;Referenceproteome	|		0.0980679	0.945447	0.0915693	0.0686135	19.8234	20.078	19.3674	20.0192	20.4987	19.867	|		0.0424338	0.95409	-0.0656649	-0.0429923	19.9401	19.5325	18.7484	19.4456	20.4451	19.9585
sp|Q8TF05|PP4R1_HUMAN	Q8TF05	1	FLLPIVVR	Serine/threonine-protein phosphatase 4 regulatory subunit 1	PPP4R1 MEG1 PP4R1		biological regulation;cellular macromolecule metabolic process;cellular metabolic process;cellular process;cellular protein metabolic process;cellular response to stimulus;dephosphorylation;macromolecule metabolic process;macromolecule modification;metabolic process;phosphate-containing compound metabolic process;phosphorus metabolic process;phosphorylation;primary metabolic process;protein metab…	enzyme regulator activity;phosphatase regulator activity;protein phosphatase regulator activity;protein phosphatase type 4 regulator activity	cell part;intracellular part;macromolecular complex;protein complex;protein phosphatase 4 complex;protein serine/threonine phosphatase complex		Alternativesplicing;Completeproteome;Polymorphism;Referenceproteome;Repeat	|		1.34386	0.0622961	0.928476	0.70174	19.8031	21.3203	20.1306	21.1497	20.8752	21.1243	|		1.55279	0.0873142	0.918562	0.721888	20.6479	21.672	20.0711	21.3693	20.9295	21.3629
sp|Q8WXR4|MYO3B_HUMAN	Q8WXR4	1	LFSWIVNR	Myosin-IIIb (EC 2.7.11.1)	MYO3B	SUBCELLULAR LOCATION: Cytoplasm, cytoskeleton. Cell projection, stereocilium {ECO:0000250|UniProtKB:Q1EG27}.	biological regulation;cellular macromolecule metabolic process;cellular metabolic process;cellular process;cellular protein metabolic process;macromolecule metabolic process;macromolecule modification;metabolic process;multicellular organismal process;neurological system process;peptidyl-amino acid modification;peptidyl-serine modification;peptidyl-serine phosphorylation;peptidyl-threonine modifi…	adenyl nucleotide binding;adenyl ribonucleotide binding;ATP binding;binding;catalytic activity;hydrolase activity;hydrolase activity, acting on acid anhydrides;hydrolase activity, acting on acid anhydrides, in phosphorus-containing anhydrides;kinase activity;microfilament motor activity;motor activity;nucleoside-triphosphatase activity;nucleotide binding;phosphotransferase activity, alcohol group…	cell part;cell projection;cell projection part;cilium;cytoplasm;cytoskeletal part;filopodium tip;intracellular organelle part;intracellular part;macromolecular complex;myosin complex;nonmotile primary cilium;organelle part;photoreceptor inner segment;photoreceptor outer segment;primary cilium;protein complex;stereocilium bundle tip	Phototransduction - fly	Actin-binding;Alternativesplicing;ATP-binding;Completeproteome;Cytoplasm;Cytoskeleton;Kinase;Motorprotein;Myosin;Nucleotide-binding;Polymorphism;Referenceproteome;Repeat;Sensorytransduction;Serine/threonine-proteinkinase;Transferase;Vision	|		2.31229	0.0577714	0.815884	0.712739	22.1344	23.2252	22.1175	23.0135	22.4724	22.9333	|		0.63607	0.721676	0.270997	0.227326	22.9881	23.0087	22.6171	22.8563	22.8379	23.391
sp|P06730|IF4E_HUMAN	P06730	1	WALWFFK	Eukaryotic translation initiation factor 4E (eIF-4E) (eIF4E) (eIF-4F 25 kDa subunit) (mRNA cap-binding protein)	EIF4E EIF4EL1 EIF4F	SUBCELLULAR LOCATION: Cytoplasm, P-body {ECO:0000269|PubMed:16157702, ECO:0000269|PubMed:20616046, ECO:0000269|PubMed:24335285, ECO:0000269|PubMed:25923732}. Cytoplasm {ECO:0000269|PubMed:10856257, ECO:0000269|PubMed:21883093}. Cytoplasm, Stress granule {ECO:0000269|PubMed:21883093}. Nucleus {ECO:0000269|PubMed:10856257}. Note=Interaction with EIF4ENIF1/4E-T is required for localization to proces…	anatomical structure development;biological regulation;biosynthetic process;catabolic process;cell cycle process;cell surface receptor linked signaling pathway;cellular biosynthetic process;cellular catabolic process;cellular macromolecule biosynthetic process;cellular macromolecule catabolic process;cellular macromolecule metabolic process;cellular metabolic process;cellular nitrogen compound me…	binding;nucleic acid binding;RNA binding;RNA cap binding;translation factor activity, nucleic acid binding;translation initiation factor activity	cell part;chromatoid body;cytoplasm;cytoplasmic mRNA processing body;cytoplasmic part;cytosol;eukaryotic translation initiation factor 4F complex;extracellular membrane-bounded organelle;extracellular organelle;extracellular region part;extracellular vesicular exosome;intracellular non-membrane-bounded organelle;intracellular organelle;intracellular part;macromolecular complex;membrane-bounded or…	Insulin signaling pathway;mTOR signaling pathway;RNA transport	3D-structure;Acetylation;Alternativesplicing;Chromosomalrearrangement;Completeproteome;Cytoplasm;Directproteinsequencing;Host-virusinteraction;Initiationfactor;Phosphoprotein;Proteinbiosynthesis;Referenceproteome;RNA-binding;Translationregulation	|		0.0487041	0.958593	0.0810502	0.0516043	18.5982	19.0762	18.3811	19.1344	20.1878	19.1996	|		0.540378	0.451041	0.597733	0.401598	19.3088	19.6474	18.0634	19.3458	19.6017	19.7738
sp|P60842|IF4A1_HUMAN	P60842	13	AEVQKLQMEAPHIIVGTPGR;AILPC[+57.0214635]IKGYDVIAQAQSGTGK;ATQALVLAPTR;DFTVSAMHGDMDQK;DFTVSAMHGDMDQKER;DFTVSAMHGDMDQKERDVIMR;GFKDQIYDIFQK;ILVKKEELTLEGIR;KEELTLEGIR;KGVAINMVTEEDKR;LNSNTQVVLLSATMPSDVLEVTK;LNSNTQVVLLSATMPSDVLEVTKK;LQMEAPHIIVGTPGR	Eukaryotic initiation factor 4A-I (eIF-4A-I) (eIF4A-I) (EC 3.6.4.13) (ATP-dependent RNA helicase eIF4A-1)	EIF4A1 DDX2A EIF4A		anatomical structure morphogenesis;biological regulation;biosynthetic process;catabolic process;cell surface receptor linked signaling pathway;cellular biosynthetic process;cellular catabolic process;cellular macromolecule biosynthetic process;cellular macromolecule catabolic process;cellular macromolecule metabolic process;cellular metabolic process;cellular nitrogen compound metabolic process;c…	adenyl nucleotide binding;adenyl ribonucleotide binding;ATP binding;ATPase activity;ATPase activity, coupled;ATP-dependent helicase activity;ATP-dependent RNA helicase activity;binding;catalytic activity;double-stranded RNA binding;helicase activity;hydrolase activity;hydrolase activity, acting on acid anhydrides;hydrolase activity, acting on acid anhydrides, in phosphorus-containing anhydrides;m…	cell part;cytoplasm;cytoplasmic part;cytosol;eukaryotic translation initiation factor 4F complex;extracellular membrane-bounded organelle;extracellular organelle;extracellular region part;extracellular vesicular exosome;intracellular non-membrane-bounded organelle;intracellular organelle;intracellular organelle part;intracellular part;macromolecular complex;membrane;membrane-bounded organelle;mem…	RNA transport	3D-structure;Acetylation;Alternativesplicing;ATP-binding;Completeproteome;Helicase;Host-virusinteraction;Hydrolase;Initiationfactor;Nucleotide-binding;Phosphoprotein;Proteinbiosynthesis;Referenceproteome;RNA-binding	|	+	2.36385	0.0172113	1.04257	0.884297	25.1908	26.6181	25.5609	26.518	25.797	26.5404	|		0.492999	0.656695	0.356129	0.270831	26.2114	26.3595	25.5754	25.8361	26.0401	26.6998
sp|Q9BUF5|TBB6_HUMAN	Q9BUF5	11	AALVDLEPGTMDSVR;ALTVPELTQQMFDAR;FWEVISDEHGIDPAGGYVGDSALQLER;GPMSMKEVDEQMLAIQSK;INVYYNESSSQK;INVYYNESSSQKYVPR;ISEQFSAMFR;LTTPTYGDLNHLVSATMSGVTTSLR;MASTFIGNSTAIQELFK;MASTFIGNSTAIQELFKR;SGPFGQLFRPDNFIFGQTGAGNNWAK	Tubulin beta-6 chain (Tubulin beta class V)	TUBB6	SUBCELLULAR LOCATION: Cytoplasm, cytoskeleton {ECO:0000250}.	cellular component assembly;cellular component assembly at cellular level;cellular component organization;cellular component organization at cellular level;cellular component organization or biogenesis;cellular component organization or biogenesis at cellular level;cellular macromolecular complex assembly;cellular macromolecular complex subunit organization;cellular macromolecule metabolic proces…	binding;catalytic activity;GTP binding;GTPase activity;guanyl nucleotide binding;guanyl ribonucleotide binding;hydrolase activity;hydrolase activity, acting on acid anhydrides;hydrolase activity, acting on acid anhydrides, in phosphorus-containing anhydrides;nucleoside-triphosphatase activity;nucleotide binding;purine nucleotide binding;purine ribonucleoside triphosphate binding;purine ribonucleo…	cell part;cytoplasm;cytoskeletal part;extracellular membrane-bounded organelle;extracellular organelle;extracellular region part;extracellular vesicular exosome;intracellular membrane-bounded organelle;intracellular organelle;intracellular organelle part;intracellular part;macromolecular complex;membrane-bounded organelle;membrane-bounded vesicle;microtubule;nucleus;organelle;organelle part;prote…	Gap junction;Pathogenic Escherichia coli infection;Phagosome	Acetylation;Completeproteome;Cytoplasm;Cytoskeleton;GTP-binding;Methylation;Microtubule;Nucleotide-binding;Phosphoprotein;Referenceproteome	|	+	3.42218	0.0319929	0.851583	0.790769	26.8858	27.632	26.8019	27.6527	26.632	27.5898	|		2.4148	0.0947185	0.802465	0.708006	27.0401	27.8858	26.7389	27.7581	27.0401	27.5826
sp|Q8WUM4|PDC6I_HUMAN	Q8WUM4	22	ELPELLQR;EPSAPSIPTPAYQSSPAGGHAPTPPTPAPR;FYNELTEILVR;KTSEVDLAKPLVK;LALASLGYEK;LANQAADYFGDAFK;LLDEEEATDNDLR;LLDEEEATDNDLRAK;MVPVSVQQSLAAYNQR;NIQVSHQEFSK;QSNNEANLREEVLK;SLLSNLDEVKKER;STPVNVPISQK;STPVNVPISQKFTDLFEK;SVIEQGGIQTVDQLIK;SVIEQGGIQTVDQLIKELPELLQR;TMQGSEVVNVLK;TPSNELYKPLR;TPSNELYKPLRAEGTNFR;TSEVDLAKPLVK;VPDLKDLDPIGK;YDEYVNVKDFSDKINR	Programmed cell death 6-interacting protein (PDCD6-interacting protein) (ALG-2-interacting protein 1) (ALG-2-interacting protein X) (Hp95)	PDCD6IP AIP1 ALIX KIAA1375	SUBCELLULAR LOCATION: Cytoplasm, cytosol {ECO:0000250|UniProtKB:Q9QZA2}. Melanosome {ECO:0000269|PubMed:17081065}. Cytoplasm, cytoskeleton, microtubule organizing center, centrosome {ECO:0000269|PubMed:17556548, ECO:0000269|PubMed:17853893}. Secreted, extracellular exosome {ECO:0000269|PubMed:22660413}. Cell junction, tight junction {ECO:0000250|UniProtKB:Q9WU78}. Midbody, Midbody ring {ECO:00002…	apoptosis;biological regulation;cell cycle;cell death;cellular process;cytokinetic cell separation;cytokinetic process;death;establishment of localization;establishment of protein localization;programmed cell death;protein transport;regulation of biological process;regulation of cell cycle;regulation of cell cycle process;regulation of cellular component organization;regulation of cellular proces…	binding;calcium-dependent protein binding;G-protein-coupled receptor binding;identical protein binding;protein binding;protein dimerization activity;protein homodimerization activity;proteinase activated receptor binding;receptor binding	adherens junction;anchoring junction;cell junction;cell part;cell-substrate adherens junction;cell-substrate junction;cytoplasm;cytoplasmic membrane-bounded vesicle;cytoplasmic part;cytoplasmic vesicle;cytoskeletal part;cytosol;endoplasmic reticulum exit site;endoplasmic reticulum part;extracellular membrane-bounded organelle;extracellular organelle;extracellular region part;extracellular vesicul…	Endocytosis	3D-structure;Acetylation;Alternativesplicing;Apoptosis;Cellcycle;Celldivision;Completeproteome;Cytoplasm;Cytoskeleton;Directproteinsequencing;Host-virusinteraction;Phosphoprotein;Polymorphism;Proteintransport;Referenceproteome;Transport	|	+	2.48441	0.0146298	1.06302	0.909183	25.217	26.512	25.7517	26.6998	25.5463	26.4923	|		2.14	0.100861	0.81	0.697988	25.8528	26.6998	25.4645	26.5165	25.9225	26.4536
sp|P14618|KPYM_HUMAN	P14618	42	AEGSDVANAVLDGADC[+57.0214635]IMLSGETAK;AGKPVIC[+57.0214635]ATQMLESMIK;APIIAVTRNPQTAR;C[+57.0214635]C[+57.0214635]SGAIIVLTK;C[+57.0214635]DENILWLDYK;DPVQEAWAEDVDLR;EAEAAIYHLQLFEELR;EAEAAIYHLQLFEELRR;FDEILEASDGIMVAR;FGVEQDVDMVFASFIR;FGVEQDVDMVFASFIRK;GADFLVTEVENGGSLGSK;GADFLVTEVENGGSLGSKK;GDLGIEIPAEK;GDLGIEIPAEKVFLAQK;GDVVIVLTGWRPGSGFTNTMR;GDYPLEAVR;GIFPVLC[+57.0214635]KDPVQEAWAEDVDLR;GSGTAEVELK;GS…	Pyruvate kinase PKM (EC 2.7.1.40) (Cytosolic thyroid hormone-binding protein) (CTHBP) (Opa-interacting protein 3) (OIP-3) (Pyruvate kinase 2/3) (Pyruvate kinase muscle isozyme) (Thyroid hormone-binding protein 1) (THBP1) (Tumor M2-PK) (p58)	PKM OIP3 PK2 PK3 PKM2	SUBCELLULAR LOCATION: Cytoplasm {ECO:0000269|PubMed:25263439, ECO:0000269|PubMed:32268273}. Nucleus {ECO:0000269|PubMed:17308100, ECO:0000269|PubMed:18191611, ECO:0000269|PubMed:32268273}. Note=Translocates to the nucleus in response to different apoptotic stimuli. Nuclear translocation is sufficient to induce cell death that is caspase independent, isoform-specific and independent of its enzymat…	alcohol metabolic process;carbohydrate metabolic process;cell death;cellular carbohydrate metabolic process;cellular metabolic process;cellular process;death;glucose metabolic process;hexose metabolic process;metabolic process;monosaccharide metabolic process;primary metabolic process;programmed cell death;small molecule metabolic process	adenyl nucleotide binding;adenyl ribonucleotide binding;alkali metal ion binding;antigen binding;ATP binding;binding;catalytic activity;cation binding;ion binding;kinase activity;magnesium ion binding;metal ion binding;MHC class II protein complex binding;MHC protein complex binding;nucleotide binding;phosphotransferase activity, alcohol group as acceptor;potassium ion binding;purine nucleotide b…	cell part;cell projection;cilium;cytoplasm;cytoplasmic part;cytosol;extracellular matrix;extracellular membrane-bounded organelle;extracellular organelle;extracellular region part;extracellular vesicular exosome;intracellular membrane-bounded organelle;intracellular organelle;intracellular part;membrane;membrane-bounded organelle;membrane-bounded vesicle;mitochondrion;nucleus;organelle;plasma mem…	Carbon fixation in photosynthetic organisms;Glycolysis / Gluconeogenesis;Purine metabolism;Pyruvate metabolism;Type II diabetes mellitus	3D-structure;Acetylation;Allostericenzyme;Alternativesplicing;ATP-binding;Completeproteome;Cytoplasm;Directproteinsequencing;Glycolysis;Hydroxylation;Kinase;Magnesium;Metal-binding;Nucleotide-binding;Nucleus;Phosphoprotein;Polymorphism;Potassium;Pyruvate;Referenceproteome;Transferase;Ublconjugation	|	+	2.74578	0.0133018	1.05918	0.926266	29.2803	30.4532	29.0737	30.2869	29.5389	30.3303	|		1.94733	0.0801768	0.884705	0.737851	29.7833	30.8081	29.5987	30.2869	29.8974	30.8385
sp|P61978|HNRPK_HUMAN	P61978	10	DLAGSIIGK;GSYGDLGGPIITTQVTIPK;GSYGDLGGPIITTQVTIPKDLAGSIIGK;IILDLISESPIK;IILDLISESPIKGR;ILSISADIETIGEILKK;LLIHQSLAGGIIGVK;NLPLPPPPPPR;SRNTDEMVELR;TDYNASVSVPDSSGPER	Heterogeneous nuclear ribonucleoprotein K (hnRNP K) (Transformation up-regulated nuclear protein) (TUNP)	HNRNPK HNRPK	SUBCELLULAR LOCATION: Cytoplasm {ECO:0000269|PubMed:1729596}. Nucleus, nucleoplasm {ECO:0000269|PubMed:16360036, ECO:0000269|PubMed:1729596, ECO:0000269|PubMed:18775702, ECO:0000269|PubMed:22721921}. Cell projection, podosome {ECO:0000269|PubMed:22721921}. Note=Recruited to p53/TP53-responsive promoters, in the presence of functional p53/TP53 (PubMed:16360036). In case of ASFV infection, there is…	biological regulation;cellular macromolecule metabolic process;cellular metabolic process;cellular nitrogen compound metabolic process;cellular process;cellular response to stimulus;gene expression;macromolecule metabolic process;metabolic process;mRNA metabolic process;mRNA processing;nitrogen compound metabolic process;nuclear mRNA splicing, via spliceosome;nucleic acid metabolic process;nucleo…	binding;core promoter proximal region DNA binding;core promoter proximal region sequence-specific DNA binding;DNA binding;nucleic acid binding;nucleic acid binding transcription factor activity;regulatory region DNA binding;regulatory region nucleic acid binding;RNA binding;RNA polymerase II core promoter proximal region sequence-specific DNA binding;RNA polymerase II core promoter proximal regio…	adherens junction;anchoring junction;catalytic step 2 spliceosome;cell junction;cell part;cell projection;cell-substrate adherens junction;cell-substrate junction;chromatin;chromosomal part;cytoplasm;cytoskeletal part;extracellular membrane-bounded organelle;extracellular organelle;extracellular region part;extracellular vesicular exosome;focal adhesion;intracellular membrane-bounded organelle;in…	Spliceosome	3D-structure;Acetylation;Activator;Alternativesplicing;Celljunction;Cellprojection;Completeproteome;Cytoplasm;Directproteinsequencing;DNA-binding;Glycoprotein;Host-virusinteraction;Isopeptidebond;mRNAprocessing;mRNAsplicing;Nucleus;Phosphoprotein;Referenceproteome;Repeat;Repressor;Ribonucleoprotein;RNA-binding;Spliceosome;Transcription;Transcriptionregulation;Ublconjugation	|	+	1.39319	0.0448633	0.992249	0.744854	25.0854	26.521	24.8528	26.0935	25.8599	26.1604	|		1.23065	0.11855	0.897882	0.668716	24.6918	26.1642	25.3811	26.1908	25.867	26.2785
sp|Q05639|EF1A2_HUMAN	Q05639	2	MDSTEPAYSEK;VETGILRPGMVVTFAPVNITTEVK	Elongation factor 1-alpha 2 (EF-1-alpha-2) (Eukaryotic elongation factor 1 A-2) (eEF1A-2) (Statin-S1)	EEF1A2 EEF1AL STN	SUBCELLULAR LOCATION: Nucleus {ECO:0000250}.	biological regulation;positive regulation of apoptosis;positive regulation of biological process;positive regulation of catalytic activity;positive regulation of cell death;positive regulation of cellular process;positive regulation of kinase activity;positive regulation of lipid kinase activity;positive regulation of lipid metabolic process;positive regulation of metabolic process;positive regul…	binding;catalytic activity;enzyme binding;GTP binding;GTPase activity;guanyl nucleotide binding;guanyl ribonucleotide binding;hydrolase activity;hydrolase activity, acting on acid anhydrides;hydrolase activity, acting on acid anhydrides, in phosphorus-containing anhydrides;kinase binding;nucleic acid binding;nucleoside-triphosphatase activity;nucleotide binding;protein binding;protein kinase bind…	cell body;cell part;cytoplasm;cytoplasmic part;eukaryotic translation elongation factor 1 complex;intracellular part;macromolecular complex;neuronal cell body;protein complex	RNA transport	3D-structure;Acetylation;Completeproteome;Elongationfactor;GTP-binding;Methylation;Nucleotide-binding;Nucleus;Phosphoprotein;Polymorphism;Proteinbiosynthesis;Referenceproteome	|	+	4.99409	0.0003465	1.6646	1.57016	21.3754	23.1898	21.5281	23.1228	21.5592	23.144	|		1.49314	0.0696054	0.992744	0.759082	21.9701	23.3645	21.8613	23.0506	22.793	23.1875
sp|P23396|RS3_HUMAN	P23396	22	AELNEFLTR;AELNEFLTRELAEDGYSGVEVR;DEILPTTPISEQK;ELAEDGYSGVEVR;ELTAVVQK;ELTAVVQKR;FGFPEGSVELYAEK;FGFPEGSVELYAEKVATR;FVADGIFK;FVADGIFKAELNEFLTR;FVDGLMIHSGDPVNYYVDTAVR;GGKPEPPAMPQPVPTA;GLC[+57.0214635]AIAQAESLR;IMLPWDPTGK;IMLPWDPTGKIGPK;IRELTAVVQK;IRELTAVVQKR;KFVADGIFK;KFVADGIFKAELNEFLTR;KPLPDHVSIVEPKDEILPTTPISEQK;RFGFPEGSVELYAEK;VTPTRTEIIILATR	40S ribosomal protein S3 (EC 4.2.99.18) (Small ribosomal subunit protein uS3)	RPS3 OK/SW-cl.26	SUBCELLULAR LOCATION: Cytoplasm {ECO:0000269|PubMed:16314389, ECO:0000269|PubMed:17289661, ECO:0000269|PubMed:17560175, ECO:0000269|PubMed:18045535, ECO:0000269|PubMed:20217897, ECO:0000269|PubMed:21871177}. Nucleus {ECO:0000269|PubMed:17560175, ECO:0000269|PubMed:18045535, ECO:0000269|PubMed:19460357, ECO:0000269|PubMed:20217897, ECO:0000269|PubMed:21871177}. Nucleus, nucleolus {ECO:0000269|PubM…	apoptosis;biological regulation;biosynthetic process;catabolic process;cell cycle phase;cell cycle process;cell death;cell division;cellular biosynthetic process;cellular catabolic process;cellular component disassembly;cellular component disassembly at cellular level;cellular component organization;cellular component organization at cellular level;cellular component organization or biogenesis;ce…	binding;carbon-oxygen lyase activity;catalytic activity;damaged DNA binding;DNA binding;DNA N-glycosylase activity;DNA-(apurinic or apyrimidinic site) lyase activity;enzyme binding;hydrolase activity;hydrolase activity, acting on glycosyl bonds;hydrolase activity, hydrolyzing N-glycosyl compounds;iron-sulfur cluster binding;kinase binding;lyase activity;metal cluster binding;mRNA binding;NF-kappa…	adherens junction;anchoring junction;cell junction;cell part;cell projection membrane;cell projection part;cell-substrate adherens junction;cell-substrate junction;cytoplasm;cytoplasmic part;cytoskeletal part;cytosol;cytosolic small ribosomal subunit;extracellular membrane-bounded organelle;extracellular organelle;extracellular region part;extracellular vesicular exosome;focal adhesion;intracellu…	Ribosome	3D-structure;Acetylation;Alternativesplicing;Apoptosis;Cellcycle;Celldivision;Completeproteome;Cytoplasm;Cytoskeleton;Directproteinsequencing;DNA-binding;DNAdamage;DNArepair;Isopeptidebond;Lyase;Membrane;Methylation;Mitochondrion;Mitochondrioninnermembrane;Mitosis;Nucleus;Phosphoprotein;Referenceproteome;Ribonucleoprotein;Ribosomalprotein;RNA-binding;Transcription;Transcriptionregulation;Translat…	|	+	4.2525	0.00490493	1.16431	1.0936	28.1842	29.4532	28.3494	29.4649	28.391	29.4995	|		2.22948	0.132873	0.738804	0.649123	28.7453	29.4688	28.459	29.1604	28.6964	29.4881
sp|Q16795|NDUA9_HUMAN	Q16795	8	FGPIPLGSLGWK;IPQAIAQLSK;MGSQVIIPYR;NFDFEDVFVK;SSVSGIVATVFGATGFLGR;TVKQPVYVVDVSK;VFEISPFEPWITR;WLSAEIEDVKPAK	NADH dehydrogenase [ubiquinone] 1 alpha subcomplex subunit 9, mitochondrial (Complex I-39kD) (CI-39kD) (NADH-ubiquinone oxidoreductase 39 kDa subunit)	NDUFA9 NDUFS2L	SUBCELLULAR LOCATION: Mitochondrion matrix {ECO:0000305|PubMed:12611891}.	cation transport;cellular metabolic process;cellular process;electron transport chain;establishment of localization;generation of precursor metabolites and energy;ion transport;metabolic process;metal ion transport;mitochondrial electron transport, NADH to ubiquinone;monovalent inorganic cation transport;oxidation-reduction process;respiratory electron transport chain;small molecule metabolic pro…	binding;catalytic activity;coenzyme binding;cofactor binding;NADH dehydrogenase (quinone) activity;NADH dehydrogenase (ubiquinone) activity;NADH dehydrogenase activity;oxidoreductase activity;oxidoreductase activity, acting on NADH or NADPH;oxidoreductase activity, acting on NADH or NADPH, quinone or similar compound as acceptor;protein binding;protein complex binding	cell part;cytoplasmic part;intracellular membrane-bounded organelle;intracellular organelle;intracellular organelle lumen;intracellular organelle part;intracellular part;macromolecular complex;membrane;membrane part;membrane-bounded organelle;membrane-enclosed lumen;mitochondrial inner membrane;mitochondrial matrix;mitochondrial membrane;mitochondrial membrane part;mitochondrial part;mitochondria…	Alzheimer's disease;Huntington's disease;Oxidative phosphorylation;Parkinson's disease	Acetylation;Completeproteome;Electrontransport;FAD;Flavoprotein;Mitochondrion;Referenceproteome;Respiratorychain;Transitpeptide;Transport	|	+	4.2517	0.000296512	1.80319	1.63899	23.9406	25.8433	23.7895	25.6012	24.0359	25.7312	|		1.12583	0.0518263	1.21531	0.806091	23.6209	24.6703	23.5983	24.2535	23.9584	25.8997
sp|P04075|ALDOA_HUMAN	P04075	18	ADDGRPFPQVIK;ALANSLAC[+57.0214635]QGK;C[+57.0214635]PLLKPWALTFSYGR;ENLKAAQEEYVKR;FSHEEIAMATVTALR;FSHEEIAMATVTALRR;GILAADESTGSIAK;GILAADESTGSIAKR;GVVPLAGTNGETTTQGLDGLSER;IVAPGKGILAADESTGSIAK;IVAPGKGILAADESTGSIAKR;LQSIGTENTEENR;LQSIGTENTEENRR;QLLLTADDR;RLQSIGTENTEENR;RLQSIGTENTEENRR;VDKGVVPLAGTNGETTTQGLDGLSER;YTPSGQAGAAASESLFVSNHAY	Fructose-bisphosphate aldolase A (EC 4.1.2.13) (Lung cancer antigen NY-LU-1) (Muscle-type aldolase)	ALDOA ALDA	SUBCELLULAR LOCATION: Cytoplasm, myofibril, sarcomere, I band. Cytoplasm, myofibril, sarcomere, M line. Note=In skeletal muscle, accumulates around the M line and within the I band, colocalizing with FBP2 on both sides of the Z line in the absence of Ca(2+). {ECO:0000250}.	actin cytoskeleton organization;actin filament organization;actin filament-based process;alcohol biosynthetic process;alcohol catabolic process;alcohol metabolic process;anatomical structure homeostasis;ATP biosynthetic process;ATP metabolic process;biological regulation;biosynthetic process;blood coagulation;carbohydrate biosynthetic process;carbohydrate catabolic process;carbohydrate metabolic …	actin binding;aldehyde-lyase activity;binding;carbohydrate binding;carbon-carbon lyase activity;catalytic activity;cytoskeletal protein binding;fructose binding;fructose-bisphosphate aldolase activity;identical protein binding;lyase activity;monosaccharide binding;protein binding;sugar binding;tubulin binding	actin cytoskeleton;cell part;contractile fiber part;cytoplasmic membrane-bounded vesicle lumen;cytoplasmic part;cytoplasmic vesicle part;cytoskeleton;cytosol;extracellular membrane-bounded organelle;extracellular organelle;extracellular region;extracellular region part;extracellular space;extracellular vesicular exosome;I band;intracellular membrane-bounded organelle;intracellular non-membrane-bo…	Carbon fixation in photosynthetic organisms;Fructose and mannose metabolism;Glycolysis / Gluconeogenesis;Pentose phosphate pathway	3D-structure;Acetylation;Alternativesplicing;Completeproteome;Cytoplasm;Directproteinsequencing;Diseasemutation;Glycogenstoragedisease;Glycolysis;Hereditaryhemolyticanemia;Lyase;Phosphoprotein;Polymorphism;Referenceproteome;Schiffbase	|	+	1.16406	0.0302577	1.17729	0.797854	26.3083	28.0813	26.0148	27.7895	27.4473	27.4314	|		1.14114	0.0960898	0.994499	0.705393	25.9803	27.7833	26.4266	27.2535	27.2714	27.6251
sp|Q96PK6|RBM14_HUMAN	Q96PK6	8	AIEALHGHELRPGR;AQPSVSLGAAYR;ASYVAPLTAQPATYR;IFVGNVSAAC[+57.0214635]TSQELR;INVELSTKGQK;TQPMTAQAASYR;TQSSASLAASYAAQQHPQAAASYR;YSGSYNDYLR	RNA-binding protein 14 (Paraspeckle protein 2) (PSP2) (RNA-binding motif protein 14) (RRM-containing coactivator activator/modulator) (Synaptotagmin-interacting protein) (SYT-interacting protein)	RBM14 SIP	SUBCELLULAR LOCATION: Nucleus {ECO:0000269|PubMed:25385835}. Nucleus, nucleolus {ECO:0000269|PubMed:11790299}. Cytoplasm {ECO:0000269|PubMed:25385835}. Note=In punctate subnuclear structures often located adjacent to splicing speckles, called paraspeckles (PubMed:11790299). Cytoplasmic localization is crucial for its function in suppressing the formation of aberrant centriolar protein complexes (…	biological regulation;biosynthetic process;cellular biosynthetic process;cellular component organization;cellular component organization at cellular level;cellular component organization or biogenesis;cellular component organization or biogenesis at cellular level;cellular macromolecule biosynthetic process;cellular macromolecule metabolic process;cellular metabolic process;cellular nitrogen comp…	binding;binding, bridging;ligand-dependent nuclear receptor transcription coactivator activity;nucleic acid binding;nucleotide binding;protein binding;protein binding transcription factor activity;protein binding, bridging;RNA binding;RNA polymerase II transcription cofactor activity;RNA polymerase II transcription factor binding transcription factor activity;transcription coactivator activity;tr…	cell part;intracellular non-membrane-bounded organelle;intracellular organelle;intracellular organelle part;intracellular part;macromolecular complex;mediator complex;non-membrane-bounded organelle;nuclear part;nucleolus;nucleoplasm;nucleoplasm part;organelle;organelle part;protein complex;ribonucleoprotein complex;transcription factor complex		3D-structure;Acetylation;Alternativesplicing;Completeproteome;Nucleus;Phosphoprotein;Referenceproteome;Repeat;Repressor;RNA-binding;Transcription;Transcriptionregulation	|	+	3.38183	0.0256704	0.890125	0.822417	25.0772	26.0567	25.1214	26.0464	25.3376	26.1035	|		2.95073	0.10203	0.759551	0.69628	25.5045	26.1449	25.1984	26.0935	25.3342	26.0772
sp|Q9UBX3|DIC_HUMAN	Q9UBX3	10	GALVTVGQLSC[+57.0214635]YDQAK;GSQGPLPFHEK;LFSGATMASSR;LGPLAFYK;MQNDVKLPQGQR;NYAHALDGLYR;QMTYSLTR;RLFSGATMASSR;TDGILALYSGLSASLC[+57.0214635]R;VLLGSVSGLAGGFVGTPADLVNVR	Mitochondrial dicarboxylate carrier (Solute carrier family 25 member 10)	SLC25A10 DIC	SUBCELLULAR LOCATION: Mitochondrion inner membrane;Multi-pass membrane protein.	alcohol biosynthetic process;alcohol metabolic process;amine catabolic process;amine metabolic process;biosynthetic process;carbohydrate biosynthetic process;carbohydrate metabolic process;carboxylic acid catabolic process;carboxylic acid metabolic process;carboxylic acid transport;catabolic process;cellular amine metabolic process;cellular amino acid catabolic process;cellular amino acid metabol…	carboxylic acid transmembrane transporter activity;dicarboxylic acid transmembrane transporter activity;organic acid transmembrane transporter activity;substrate-specific transmembrane transporter activity;substrate-specific transporter activity;transmembrane transporter activity;transporter activity	cell part;cytoplasmic part;integral to membrane;intracellular membrane-bounded organelle;intracellular organelle;intracellular organelle part;intracellular part;intrinsic to membrane;membrane;membrane part;membrane-bounded organelle;mitochondrial inner membrane;mitochondrial membrane;mitochondrial part;nucleus;organelle;organelle inner membrane;organelle membrane;organelle part	Proximal tubule bicarbonate reclamation	Alternativesplicing;Completeproteome;Membrane;Mitochondrion;Mitochondrioninnermembrane;Referenceproteome;Repeat;Transmembrane;Transmembranehelix;Transport	|	+	2.98944	0.00486486	1.25823	1.09692	25.4234	26.6865	25.0443	26.5359	25.3578	26.3778	|		1.86026	0.154785	0.731171	0.622558	25.5075	26.3031	25.2996	25.8764	25.5551	26.3762
sp|P13639|EF2_HUMAN	P13639	23	ARPFPDGLAEDIDKGEVSAR;AYLPVNESFGFTADLR;C[+57.0214635]LYASVLTAQPR;DGAGFLINLIDSPGHVDFSSEVTAALR;EGALC[+57.0214635]EENMR;EGIPALDNFLDKL;ETVSEESNVLC[+57.0214635]LSK;FAAKGEGQLGPAER;GHVFEESQVAGTPMFVVK;GPLMMYISK;GVQYLNEIKDSVVAGFQWATK;LDSEDKDKEGKPLLK;NMSVIAHVDHGK;SDPVVSYRETVSEESNVLC[+57.0214635]LSK;TFC[+57.0214635]QLILDPIFK;TGTITTFEHAHNMR;VAVEAKNPADLPK;VFDAIMNFK;VFSGLVSTGLK;VFSGLVSTGLKVR;WLPAGDALLQMITIHLPSP…	Elongation factor 2 (EF-2)	EEF2 EF2	SUBCELLULAR LOCATION: Cytoplasm {ECO:0000269|PubMed:25064856}. Nucleus {ECO:0000269|PubMed:24648518}. Note=Phosphorylation by CSK promotes cleavage and SUMOylation-dependent nuclear translocation of the C-terminal cleavage product. {ECO:0000269|PubMed:24648518}.	biological regulation;biosynthetic process;cell differentiation;cellular biosynthetic process;cellular developmental process;cellular macromolecule biosynthetic process;cellular macromolecule metabolic process;cellular metabolic process;cellular process;cellular protein metabolic process;developmental process;gene expression;hemopoietic progenitor cell differentiation;macromolecule biosynthetic p…	binding;catalytic activity;enzyme binding;GTP binding;GTPase activity;guanyl nucleotide binding;guanyl ribonucleotide binding;hydrolase activity;hydrolase activity, acting on acid anhydrides;hydrolase activity, acting on acid anhydrides, in phosphorus-containing anhydrides;kinase binding;nucleic acid binding;nucleoside-triphosphatase activity;nucleotide binding;protein binding;protein kinase bind…	aggresome;cell part;cytoplasm;cytoplasmic part;cytosol;extracellular membrane-bounded organelle;extracellular organelle;extracellular region part;extracellular vesicular exosome;inclusion body;intracellular membrane-bounded organelle;intracellular organelle;intracellular part;macromolecular complex;membrane;membrane-bounded organelle;membrane-bounded vesicle;nucleus;organelle;plasma membrane;poly…		3D-structure;Acetylation;Completeproteome;Cytoplasm;Directproteinsequencing;Diseasemutation;Elongationfactor;GTP-binding;Isopeptidebond;Methylation;Neurodegeneration;Nucleotide-binding;Nucleus;Phosphoprotein;Proteinbiosynthesis;Referenceproteome;Spinocerebellarataxia;Ublconjugation	|	+	1.93072	0.0155502	1.13326	0.900981	25.9383	27.0609	25.4425	27.0711	26.3273	26.976	|		1.58523	0.0747797	0.954954	0.74806	25.5983	27.0084	25.9066	26.8019	26.5014	27.0609
sp|P07437|TBB5_HUMAN	P07437	5	ALTVPELTQQVFDAK;ISVYYNEATGGK;ISVYYNEATGGKYVPR;MAVTFIGNSTAIQELFK;MAVTFIGNSTAIQELFKR	Tubulin beta chain (Tubulin beta-5 chain)	TUBB TUBB5 OK/SW-cl.56	SUBCELLULAR LOCATION: Cytoplasm, cytoskeleton {ECO:0000269|PubMed:26637975}.	biological regulation;cell cycle;cell cycle process;cell division;cell killing;cellular component assembly;cellular component assembly at cellular level;cellular component movement;cellular component organization;cellular component organization at cellular level;cellular component organization or biogenesis;cellular component organization or biogenesis at cellular level;cellular macromolecular co…	binding;catalytic activity;enzyme binding;GTP binding;GTPase activity;guanyl nucleotide binding;guanyl ribonucleotide binding;hydrolase activity;hydrolase activity, acting on acid anhydrides;hydrolase activity, acting on acid anhydrides, in phosphorus-containing anhydrides;MHC class I protein binding;MHC protein binding;nucleoside-triphosphatase activity;nucleotide binding;protein binding;purine …	cell body;cell part;cytoplasmic part;cytoskeletal part;cytoskeleton;cytosol;extracellular membrane-bounded organelle;extracellular organelle;extracellular region part;extracellular vesicular exosome;intracellular membrane-bounded organelle;intracellular non-membrane-bounded organelle;intracellular organelle;intracellular organelle part;intracellular part;macromolecular complex;membrane-bounded or…	Gap junction;Pathogenic Escherichia coli infection;Phagosome	3D-structure;Acetylation;Completeproteome;Cytoplasm;Cytoskeleton;Directproteinsequencing;Diseasemutation;GTP-binding;Isopeptidebond;Methylation;Microtubule;Nucleotide-binding;Phosphoprotein;Referenceproteome;Ublconjugation	|	+	4.26249	0.00736842	1.08424	1.023	26.8741	28.1115	26.965	28.0296	26.9977	27.9484	|		2.48855	0.0511679	0.928705	0.809371	27.2353	28.1984	26.9203	27.8264	27.1795	28.0965
sp|P14868|SYDC_HUMAN	P14868	17	EAGVEMGDEDDLSTPNEK;EIMDAAEDYAKER;FAANINKESIVDVEGVVR;FGAPPHAGGGIGLER;FQTEIQTVNK;GEEILSGAQR;IISAASEGGANVFTVSYFK;IYVISLAEPR;LPLQLDDAVRPEAEGEEEGR;NNAYLAQSPQLYK;QQQFNVQALVAVGDHASK;QSNSYDMFMR;QSNSYDMFMRGEEILSGAQR;TSTSQAVFR;VFSIGPVFR;VTMLFLGLHNVR;YGISSMIQSQEKPDR	Aspartate--tRNA ligase, cytoplasmic (EC 6.1.1.12) (Aspartyl-tRNA synthetase) (AspRS) (Cell proliferation-inducing gene 40 protein)	DARS1 DARS PIG40	SUBCELLULAR LOCATION: Cytoplasm, cytosol {ECO:0000269|PubMed:19289464}.	amine metabolic process;amino acid activation;aspartyl-tRNA aminoacylation;biosynthetic process;carboxylic acid metabolic process;cellular amine metabolic process;cellular amino acid metabolic process;cellular biosynthetic process;cellular component assembly;cellular component organization;cellular component organization or biogenesis;cellular ketone metabolic process;cellular macromolecule biosy…	adenyl nucleotide binding;adenyl ribonucleotide binding;aminoacylase activity;aminoacyl-tRNA ligase activity;aspartate-tRNA ligase activity;ATP binding;binding;catalytic activity;hydrolase activity;hydrolase activity, acting on carbon-nitrogen (but not peptide) bonds;hydrolase activity, acting on carbon-nitrogen (but not peptide) bonds, in linear amides;ligase activity;ligase activity, forming am…	cell part;cytoplasm;cytoplasmic part;cytosol;extracellular membrane-bounded organelle;extracellular organelle;extracellular region part;extracellular vesicular exosome;intracellular part;membrane;membrane-bounded organelle;membrane-bounded vesicle;organelle;vesicle	Aminoacyl-tRNA biosynthesis	3D-structure;Acetylation;Alternativesplicing;Aminoacyl-tRNAsynthetase;ATP-binding;Completeproteome;Cytoplasm;Diseasemutation;Ligase;Nucleotide-binding;Phosphoprotein;Polymorphism;Proteinbiosynthesis;Referenceproteome	|	+	2.88847	0.0146435	1.02725	0.911001	26.0401	27.217	25.976	27.1795	26.3595	27.0609	|		1.45894	0.18884	0.725252	0.589264	26.7771	27.6181	26.3562	26.9539	26.6458	27.3828
sp|P33991|MCM4_HUMAN	P33991	14	ALADDDFLTVTGK;FIDPLAKEEENVGIDITEPLYMQR;GILLQLFGGTR;GILLQLFGGTRK;GSSAVGLTAYVMKDPETR;LASALAPSIYEHEDIKK;LGEINVIGEPFLNVNC[+57.0214635]EHIK;LSEEASQALIEAYVDMR;LSNKVEAIDVEEAKR;LVIWGTDVNVAAC[+57.0214635]KENFQR;SQLLQYVYNLVPR;SVLHEVMEQQTLSIAK;TGIVDISILTTGMSATSR;TSVLAAANPIESQWNPK	DNA replication licensing factor MCM4 (EC 3.6.4.12) (CDC21 homolog) (P1-CDC21)	MCM4 CDC21	SUBCELLULAR LOCATION: Nucleus {ECO:0000250|UniProtKB:P30664}. Chromosome {ECO:0000250|UniProtKB:P30664}. Note=Associated with chromatin before the formation of nuclei and detaches from it as DNA replication progresses. {ECO:0000250|UniProtKB:P30664}.	biosynthetic process;cell cycle;cell cycle process;cellular biosynthetic process;cellular macromolecule biosynthetic process;cellular macromolecule metabolic process;cellular metabolic process;cellular nitrogen compound metabolic process;cellular process;DNA conformation change;DNA duplex unwinding;DNA geometric change;DNA metabolic process;DNA replication;DNA strand elongation;DNA strand elongat…	adenyl nucleotide binding;adenyl ribonucleotide binding;ATP binding;binding;catalytic activity;DNA binding;DNA helicase activity;helicase activity;hydrolase activity;hydrolase activity, acting on acid anhydrides;hydrolase activity, acting on acid anhydrides, in phosphorus-containing anhydrides;nucleic acid binding;nucleoside-triphosphatase activity;nucleotide binding;purine nucleotide binding;pur…	cell part;chromosomal part;intracellular membrane-bounded organelle;intracellular organelle;intracellular organelle part;intracellular part;macromolecular complex;MCM complex;membrane;membrane-bounded organelle;nuclear chromosome part;nuclear part;nucleoplasm;nucleoplasm part;nucleus;organelle;organelle part;protein complex	Cell cycle;Cell cycle - yeast;DNA replication;Meiosis - yeast	Acetylation;ATP-binding;Cellcycle;Completeproteome;DNA-binding;DNAreplication;Helicase;Hydrolase;Nucleotide-binding;Nucleus;Phosphoprotein;Polymorphism;Referenceproteome	|	+	3.6973	0.0378403	0.815655	0.767573	24.5869	25.5165	24.7492	25.558	24.7745	25.4831	|		1.71073	0.186083	0.702017	0.592017	25.2785	25.9473	24.7796	25.6971	25.3066	25.8264
sp|P07355|ANXA2_HUMAN	P07355	27	AEDGSVIDYELIDQDAR;AEDGSVIDYELIDQDARDLYDAGVK;AYTNFDAER;AYTNFDAERDALNIETAIK;AYTNFDAERDALNIETAIKTK;GLGTDEDSLIEIIC[+57.0214635]SR;GTDVPKWISIMTER;GVDEVTIVNILTNR;KLMVALAK;LSLEGDHSTPPSAYGSVK;QDIAFAYQR;RAEDGSVIDYELIDQDAR;RAEDGSVIDYELIDQDARDLYDAGVK;SALSGHLETVILGLLK;SLYYYIQQDTK;SLYYYIQQDTKGDYQK;SNAQRQDIAFAYQR;SYSPYDMLESIR;SYSPYDMLESIRK;TDLEKDIISDTSGDFR;TDLEKDIISDTSGDFRK;TKGVDEVTIVNILTNR;TNQELQEINR;TNQELQEI…	Annexin A2 (Annexin II) (Annexin-2) (Calpactin I heavy chain) (Calpactin-1 heavy chain) (Chromobindin-8) (Lipocortin II) (Placental anticoagulant protein IV) (PAP-IV) (Protein I) (p36)	ANXA2 ANX2 ANX2L4 CAL1H LPC2D	SUBCELLULAR LOCATION: Secreted, extracellular space, extracellular matrix, basement membrane {ECO:0000269|PubMed:17081065}. Melanosome {ECO:0000269|PubMed:17081065}. Note=In the lamina beneath the plasma membrane. Identified by mass spectrometry in melanosome fractions from stage I to stage IV. Translocated from the cytoplasm to the cell surface through a Golgi-independent mechanism.	anatomical structure formation involved in morphogenesis;angiogenesis;biological regulation;body fluid secretion;cellular component assembly;cellular component assembly at cellular level;cellular component organization;cellular component organization at cellular level;cellular component organization or biogenesis;cellular component organization or biogenesis at cellular level;cellular membrane or…	binding;calcium ion binding;calcium-dependent phospholipid binding;calcium-dependent protein binding;cation binding;enzyme inhibitor activity;enzyme regulator activity;ion binding;lipase inhibitor activity;lipid binding;metal ion binding;phosphatidylinositol binding;phosphatidylinositol-4,5-bisphosphate binding;phospholipase A2 inhibitor activity;phospholipase inhibitor activity;phospholipid bind…	basement membrane;basolateral plasma membrane;cell cortex;cell part;cell projection;cell surface;cytoplasmic membrane-bounded vesicle;cytoplasmic part;cytoplasmic vesicle;early endosome;endosomal part;endosome;endosome membrane;extracellular matrix part;extracellular membrane-bounded organelle;extracellular organelle;extracellular region part;extracellular space;extracellular vesicular exosome;ex…		3D-structure;Acetylation;Alternativesplicing;Annexin;Basementmembrane;Calcium;Calcium/phospholipid-binding;Completeproteome;Directproteinsequencing;Extracellularmatrix;Phosphoprotein;Polymorphism;Referenceproteome;Repeat;Secreted;Ublconjugation	|	+	2.44807	0.00042769	2.07711	1.55216	26.9539	29.3869	26.673	29.0788	27.7581	29.1507	|		1.19823	0.0612142	1.12331	0.77973	26.3762	27.9539	27.0711	27.673	27.4862	28.6764
sp|P48643|TCPE_HUMAN	P48643	15	AVTIFIR;DVDFELIKVEGK;FSELTAEK;GVIVDKDFSHPQMPK;IADGYEQAAR;IAILTC[+57.0214635]PFEPPKPK;IDDIRKPGESEE;LGFAGLVQEISFGTTK;LGFAGLVQEISFGTTKDK;LMGLEALK;LMGLEALKSHIMAAK;MILKIDDIRKPGESEE;QMAEIAVNAVLTVADMERR;QQISLATQMVR;WVGGPEIELIAIATGGR	T-complex protein 1 subunit epsilon (TCP-1-epsilon) (CCT-epsilon)	CCT5 CCTE KIAA0098	SUBCELLULAR LOCATION: Cytoplasm {ECO:0000269|PubMed:20080638}. Cytoplasm, cytoskeleton, microtubule organizing center, centrosome {ECO:0000269|PubMed:14654843, ECO:0000269|PubMed:20080638}.	binding of sperm to zona pellucida;cell recognition;cell-cell recognition;cellular macromolecule metabolic process;cellular metabolic process;cellular process;cellular process involved in reproduction;cellular protein metabolic process;'de novo' posttranslational protein folding;'de novo' protein folding;macromolecule metabolic process;metabolic process;multi-organism process;primary metabolic pr…	adenyl nucleotide binding;adenyl ribonucleotide binding;ATP binding;beta-tubulin binding;binding;cytoskeletal protein binding;G-protein beta-subunit binding;nucleotide binding;protein binding;purine nucleotide binding;purine ribonucleoside triphosphate binding;purine ribonucleotide binding;ribonucleotide binding;tubulin binding	cell body;cell part;centrosome;chaperonin-containing T-complex;cytoplasm;cytoplasmic part;cytoskeletal part;cytosol;cytosolic part;extracellular membrane-bounded organelle;extracellular organelle;extracellular region part;extracellular vesicular exosome;intracellular non-membrane-bounded organelle;intracellular organelle;intracellular organelle part;intracellular part;macromolecular complex;membr…		Acetylation;Alternativesplicing;ATP-binding;Chaperone;Completeproteome;Cytoplasm;Cytoskeleton;Directproteinsequencing;Diseasemutation;Neuropathy;Nucleotide-binding;Phosphoprotein;Polymorphism;Referenceproteome	|	+	2.93945	0.0326791	0.87044	0.787837	25.6012	26.5595	25.5841	26.5725	25.9066	26.5711	|		1.94396	0.106073	0.81466	0.68824	25.8764	26.9316	25.705	26.6998	26.2517	26.6458
sp|P43490|NAMPT_HUMAN	P43490	11	AVPEGFVIPR;GTDTVAGLALIK;GTDTVAGLALIKK;GVSSQETAGIGASAHLVNFK;LLPPYLR;MWSIENIAFGSGGGLLQK;STQAPLIIRPDSGNPLDTVLK;SYSFDEIRK;VIQGDGVDINTLQEIVEGMKQK;YEETVFYGLQYILNK;YLLETSGNLDGLEYK	Nicotinamide phosphoribosyltransferase (NAmPRTase) (Nampt) (EC 2.4.2.12) (Pre-B-cell colony-enhancing factor 1) (Pre-B cell-enhancing factor) (Visfatin)	NAMPT PBEF PBEF1	SUBCELLULAR LOCATION: Nucleus {ECO:0000269|PubMed:24130902}. Cytoplasm {ECO:0000250|UniProtKB:Q99KQ4}. Secreted {ECO:0000269|PubMed:21741723}. Note=Under non-inflammatory conditions, visfatin predominantly exhibits a granular pattern within the nucleus. Secreted by endothelial cells upon IL-1beta stimulation. Abundantly secreted in milk, reaching 100-fold higher concentrations compared to materna…	alkaloid metabolic process;biological regulation;biosynthetic process;cell communication;cell-cell signaling;cellular amide metabolic process;cellular biosynthetic process;cellular metabolic process;cellular nitrogen compound biosynthetic process;cellular nitrogen compound metabolic process;cellular process;cellular response to stimulus;circadian regulation of gene expression;circadian rhythm;coe…	binding;catalytic activity;cytokine activity;drug binding;nicotinamide phosphoribosyltransferase activity;nicotinate-nucleotide diphosphorylase (carboxylating) activity;protein binding;receptor binding;transferase activity;transferase activity, transferring glycosyl groups;transferase activity, transferring pentosyl groups	cell part;cytoplasmic part;cytosol;extracellular membrane-bounded organelle;extracellular organelle;extracellular region part;extracellular space;extracellular vesicular exosome;intracellular membrane-bounded organelle;intracellular organelle;intracellular part;membrane-bounded organelle;membrane-bounded vesicle;nucleus;organelle;vesicle	Nicotinate and nicotinamide metabolism	3D-structure;Acetylation;Biologicalrhythms;Completeproteome;Cytokine;Cytoplasm;Glycosyltransferase;Nucleus;Phosphoprotein;Polymorphism;Pyridinenucleotidebiosynthesis;Referenceproteome;Secreted;Transferase	|	+	3.45448	0.0226612	0.909412	0.8416	26.0752	27.0401	26.317	27.0609	26.1312	27.1507	|		2.44182	0.150003	0.700243	0.628323	26.2408	26.9869	25.976	26.7129	26.1965	26.8142
sp|P49841|GSK3B_HUMAN	P49841	1	VTTVVATPGQGPDRPQEVSYTDTK	Glycogen synthase kinase-3 beta (GSK-3 beta) (EC 2.7.11.26) (Serine/threonine-protein kinase GSK3B) (EC 2.7.11.1)	GSK3B	SUBCELLULAR LOCATION: Cytoplasm {ECO:0000269|PubMed:21029237, ECO:0000269|PubMed:25169422}. Nucleus {ECO:0000269|PubMed:15448698, ECO:0000269|PubMed:21029237}. Cell membrane {ECO:0000269|PubMed:20937854}. Note=The phosphorylated form shows localization to cytoplasm and cell membrane (PubMed:20937854). The MEMO1-RHOA-DIAPH1 signaling pathway controls localization of the phosphorylated form to the …	anatomical structure development;anatomical structure formation involved in morphogenesis;anatomical structure morphogenesis;axon guidance;biological regulation;canonical Wnt receptor signaling pathway;canonical Wnt receptor signaling pathway involved in positive regulation of apoptosis;carbohydrate metabolic process;cell cycle process;cell differentiation;cell migration;cell morphogenesis;cell m…	adenyl nucleotide binding;adenyl ribonucleotide binding;ATP binding;beta-catenin binding;binding;catalytic activity;enzyme binding;kinase activity;kinase binding;NF-kappaB binding;nucleotide binding;p53 binding;phosphotransferase activity, alcohol group as acceptor;protein binding;protein kinase A binding;protein kinase A catalytic subunit binding;protein kinase activity;protein kinase binding;pr…	beta-catenin destruction complex;cell body;cell part;cell projection;cell projection part;centrosome;cytoplasm;cytoplasmic part;cytoskeletal part;cytosol;dendritic shaft;dendritic spine;growth cone;intracellular membrane-bounded organelle;intracellular non-membrane-bounded organelle;intracellular organelle;intracellular organelle part;intracellular part;macromolecular complex;membrane;membrane pa…	Alzheimer's disease;Axon guidance;B cell receptor signaling pathway;Basal cell carcinoma;Cell cycle;Chemokine signaling pathway;Circadian rhythm - fly;Colorectal cancer;Endometrial cancer;ErbB signaling pathway;Focal adhesion;Hedgehog signaling pathway;Hepatitis C;Insulin signaling pathway;Measles;Melanogenesis;Neurotrophin signaling pathway;Pathways in cancer;Prostate cancer;T cell receptor sign…	3D-structure;ADP-ribosylation;Alternativesplicing;Alzheimerdisease;ATP-binding;Biologicalrhythms;Carbohydratemetabolism;Cellmembrane;Completeproteome;Cytoplasm;Developmentalprotein;Diabetesmellitus;Differentiation;Glycogenmetabolism;Kinase;Membrane;Neurogenesis;Nucleotide-binding;Nucleus;Phosphoprotein;Referenceproteome;Serine/threonine-proteinkinase;Signaltransductioninhibitor;Transferase;Wntsig…	|	+	3.05904	0.000839251	1.78576	1.48791	19.1539	21.222	19.2083	21.1513	19.7727	21.1188	|		1.33084	0.112647	0.890714	0.678276	20.4287	21.0409	19.5907	20.4818	19.933	21.1019
sp|P10620|MGST1_HUMAN	P10620	5	IYHTIAYLTPLPQPNR;KVFANPEDC[+57.0214635]VAFGK;KVFANPEDC[+57.0214635]VAFGKGENAK;MMLMSTATAFYR;VFANPEDC[+57.0214635]VAFGKGENAK	Microsomal glutathione S-transferase 1 (Microsomal GST-1) (EC 2.5.1.18) (Microsomal GST-I)	MGST1 GST12 MGST	SUBCELLULAR LOCATION: Microsome {ECO:0000250}. Mitochondrion outer membrane {ECO:0000250};Peripheral membrane protein {ECO:0000250}. Endoplasmic reticulum membrane {ECO:0000250};Multi-pass membrane protein {ECO:0000250}.	amine metabolic process;carboxylic acid metabolic process;cell differentiation;cellular amine metabolic process;cellular amino acid metabolic process;cellular component assembly;cellular component organization;cellular component organization or biogenesis;cellular developmental process;cellular ketone metabolic process;cellular metabolic process;cellular modified amino acid metabolic process;cell…	amine binding;amino acid binding;antioxidant activity;binding;carboxylic acid binding;catalytic activity;glutathione binding;glutathione peroxidase activity;glutathione transferase activity;modified amino acid binding;oxidoreductase activity;oxidoreductase activity, acting on peroxide as acceptor;peptide binding;peroxidase activity;transferase activity;transferase activity, transferring alkyl or …	apical part of cell;cell part;cytoplasmic part;endoplasmic reticulum;endoplasmic reticulum membrane;endoplasmic reticulum part;integral to membrane;intracellular membrane-bounded organelle;intracellular organelle;intracellular organelle part;intracellular part;intrinsic to membrane;membrane;membrane part;membrane-bounded organelle;microbody;microbody membrane;microbody part;mitochondrial inner me…	Drug metabolism - cytochrome P450;Glutathione metabolism;Metabolism of xenobiotics by cytochrome P450	Acetylation;Alternativesplicing;Completeproteome;Endoplasmicreticulum;Membrane;Microsome;Mitochondrion;Mitochondrionoutermembrane;Nitration;Referenceproteome;Transferase;Transmembrane;Transmembranehelix	|	+	2.38745	0.00449406	1.37572	1.11603	24.3444	26.002	24.1015	25.7441	24.7995	25.6264	|		0.608018	0.455942	0.564772	0.398711	24.604	25.0105	24.391	24.7286	25.0148	25.965
sp|P46776|RL27A_HUMAN	P46776	6	INFDKYHPGYFGK;NKTGAAPIIDVVR;NQSFC[+57.0214635]PTVNLDK;NQSFC[+57.0214635]PTVNLDKLWTLVSEQTR;SGYYKVLGK;TGAAPIIDVVR	60S ribosomal protein L27a (Large ribosomal subunit protein uL15)	RPL27A		biosynthetic process;catabolic process;cellular biosynthetic process;cellular catabolic process;cellular component disassembly;cellular component disassembly at cellular level;cellular component organization;cellular component organization at cellular level;cellular component organization or biogenesis;cellular component organization or biogenesis at cellular level;cellular macromolecular complex…	binding;nucleic acid binding;RNA binding;structural constituent of ribosome;structural molecule activity	cell part;cytoplasmic part;cytosol;cytosolic large ribosomal subunit;intracellular organelle part;intracellular part;large ribosomal subunit;macromolecular complex;membrane;organelle part;ribonucleoprotein complex	Ribosome	3D-structure;Acetylation;Completeproteome;Hydroxylation;Phosphoprotein;Referenceproteome;Ribonucleoprotein;Ribosomalprotein	|	+	2.19767	0.00646139	1.31405	1.05056	26.5898	28.2262	27.3494	28.2847	27.1795	28.55	|		2.10706	0.0862218	0.849762	0.725049	27.7895	28.341	27.1984	28.3367	27.5315	28.391
sp|Q92597|NDRG1_HUMAN	Q92597	11	EMQDVDLAEVKPLVEK;ISGWTQALPDMVVSHLFGK;LAEAFKYFVQGMGYMPSASMTR;MADC[+57.0214635]GGLPQISQPAK;QHIVNDMNPGNLHLFINAYNSR;SHTSEGAHLDITPNSGAAGNSAGPK;SIIGMGTGAGAYILTR;SRTASGSSVTSLDGTR;TASGSSVTSLDGTR;TASGSSVTSLDGTRSR;YFVQGMGYMPSASMTR	Protein NDRG1 (Differentiation-related gene 1 protein) (DRG-1) (N-myc downstream-regulated gene 1 protein) (Nickel-specific induction protein Cap43) (Reducing agents and tunicamycin-responsive protein) (RTP) (Rit42)	NDRG1 CAP43 DRG1 RTP	SUBCELLULAR LOCATION: Cytoplasm, cytosol. Cytoplasm, cytoskeleton, microtubule organizing center, centrosome. Nucleus. Cell membrane. Note=Mainly cytoplasmic but differentially localized to other regions. Associates with the plasma membrane in intestinal epithelia and lactating mammary gland. Translocated to the nucleus in a p53/TP53-dependent manner. In prostate epithelium and placental chorion,…	biological regulation;cell activation;cellular component organization;cellular component organization or biogenesis;cellular membrane organization;cellular process;cellular response to chemical stimulus;cellular response to hypoxia;cellular response to oxygen levels;cellular response to stimulus;cellular response to stress;DNA damage response, signal transduction by p53 class mediator;immune syst…	binding;cadherin binding;cell adhesion molecule binding;cytoskeletal protein binding;enzyme binding;gamma-tubulin binding;GTPase binding;microtubule binding;protein binding;Rab GTPase binding;Ras GTPase binding;small GTPase binding;tubulin binding	adherens junction;anchoring junction;cell junction;cell part;cell-cell adherens junction;cell-cell junction;centrosome;cytoplasm;cytoplasmic part;cytoskeletal part;cytoskeleton;cytosol;endosomal part;endosome membrane;extracellular membrane-bounded organelle;extracellular organelle;extracellular region part;extracellular vesicular exosome;intracellular membrane-bounded organelle;intracellular non…		Acetylation;Alternativesplicing;Cellmembrane;Charcot-Marie-Toothdisease;Completeproteome;Cytoplasm;Cytoskeleton;Directproteinsequencing;Membrane;Microtubule;Neurodegeneration;Neuropathy;Nucleus;Phosphoprotein;Polymorphism;Referenceproteome;Repeat	|	+	1.99459	0.00912825	1.25315	0.984281	25.7543	26.965	25.1135	26.9428	25.9803	26.6998	|		1.29458	0.151788	0.81074	0.626761	25.2243	26.3477	25.0484	26.0732	25.9694	26.2535
sp|Q96Q11|TRNT1_HUMAN	Q96Q11	3	LQSPEFQSLFTEGLK;NLGLFIVK;NVDGFSPKPVTLLASLFK	CCA tRNA nucleotidyltransferase 1, mitochondrial (EC 2.7.7.72) (Mitochondrial tRNA nucleotidyl transferase, CCA-adding) (mt CCA-adding enzyme) (mt tRNA CCA-diphosphorylase) (mt tRNA CCA-pyrophosphorylase) (mt tRNA adenylyltransferase)	TRNT1 CGI-47	SUBCELLULAR LOCATION: Mitochondrion {ECO:0000269|PubMed:11256614}.	cellular macromolecule metabolic process;cellular metabolic process;cellular nitrogen compound metabolic process;cellular process;establishment of localization;establishment of localization in cell;establishment of protein localization;establishment of protein localization in mitochondrion;establishment of protein localization to organelle;intracellular protein transport;intracellular transport;m…	adenyl nucleotide binding;adenyl ribonucleotide binding;adenylyltransferase activity;ATP binding;binding;catalytic activity;nucleic acid binding;nucleotide binding;nucleotidyltransferase activity;purine nucleotide binding;purine ribonucleoside triphosphate binding;purine ribonucleotide binding;ribonucleotide binding;RNA binding;transferase activity;transferase activity, transferring phosphorus-co…	cell part;cytoplasmic part;intracellular;intracellular membrane-bounded organelle;intracellular organelle;intracellular part;membrane-bounded organelle;mitochondrion;organelle	RNA transport	3D-structure;Acetylation;Alternativesplicing;ATP-binding;Completeproteome;Diseasemutation;Disulfidebond;Magnesium;Mitochondrion;Nucleotide-binding;Nucleotidyltransferase;Phosphoprotein;Polymorphism;Referenceproteome;RNA-binding;Transferase;Transitpeptide;tRNAprocessing	|	+	3.01449	0.0138614	1.02665	0.91813	20.5634	21.858	20.7766	21.7746	20.9544	21.7419	|		2.23124	0.0654879	0.895888	0.767458	20.7651	21.7505	20.7033	21.4346	20.9677	21.9387
sp|P29692|EF1D_HUMAN	P29692	6	FYEQMNGPVAGASR;GVVQELQQAISK;GVVQELQQAISKLEAR;IASLEVENQSLR;SIQLDGLVWGASK;SLAGSSGPGASSGTSGDHGELVVR	Elongation factor 1-delta (EF-1-delta) (Antigen NY-CO-4)	EEF1D EF1D	SUBCELLULAR LOCATION: [Isoform 2]: Nucleus {ECO:0000269|PubMed:21597468}.	biological regulation;biosynthetic process;cellular biosynthetic process;cellular macromolecule biosynthetic process;cellular macromolecule metabolic process;cellular metabolic process;cellular nitrogen compound metabolic process;cellular process;cellular protein metabolic process;cellular response to abiotic stimulus;cellular response to ionizing radiation;cellular response to radiation;cellular…	activating transcription factor binding;binding;DNA binding;heat shock protein binding;molecular transducer activity;nucleic acid binding;protein binding;RNA binding;signal transducer activity;transcription factor binding;translation elongation factor activity;translation factor activity, nucleic acid binding	cell part;cytoplasm;cytoplasmic part;cytosol;eukaryotic translation elongation factor 1 complex;intracellular membrane-bounded organelle;intracellular non-membrane-bounded organelle;intracellular organelle;intracellular organelle part;intracellular part;macromolecular complex;membrane-bounded organelle;non-membrane-bounded organelle;nuclear part;nucleolus;nucleus;organelle;organelle part;protein …		3D-structure;Acetylation;Alternativesplicing;Completeproteome;Directproteinsequencing;DNA-binding;Elongationfactor;Nucleus;Phosphoprotein;Proteinbiosynthesis;Referenceproteome;Transcription;Transcriptionregulation	|	+	1.31776	0.0253969	1.16706	0.82495	23.2036	24.9316	23.093	24.8093	24.2463	24.3031	|		1.13472	0.0605659	1.15556	0.781353	22.6034	24.9043	23.5522	24.5812	24.1095	24.2463
sp|Q9NUU7|DD19A_HUMAN	Q9NUU7	2	IQENALPMMLAEPPQNLIAQSQSGTGK;SMTNLQIKEEK	ATP-dependent RNA helicase DDX19A (EC 3.6.4.13) (DDX19-like protein) (DEAD box protein 19A)	DDX19A DDX19L	SUBCELLULAR LOCATION: Cytoplasm {ECO:0000250|UniProtKB:Q9UMR2}. Nucleus, nucleoplasm {ECO:0000250|UniProtKB:Q9UMR2}. Note=Associates with the nuclear pore complex cytoplasmic fibrils. {ECO:0000250|UniProtKB:Q9UMR2}.	biological regulation;cellular macromolecule metabolic process;cellular metabolic process;cellular nitrogen compound metabolic process;cellular process;establishment of localization;establishment of localization in cell;establishment of protein localization;establishment of RNA localization;intracellular transport;macromolecule metabolic process;metabolic process;mRNA export from nucleus;mRNA tra…	adenyl nucleotide binding;adenyl ribonucleotide binding;ATP binding;ATPase activity;ATPase activity, coupled;ATP-dependent helicase activity;ATP-dependent RNA helicase activity;binding;catalytic activity;helicase activity;hydrolase activity;hydrolase activity, acting on acid anhydrides;hydrolase activity, acting on acid anhydrides, in phosphorus-containing anhydrides;nucleic acid binding;nucleosi…	cell part;cytoplasm;intracellular non-membrane-bounded organelle;intracellular organelle;intracellular organelle part;intracellular part;macromolecular complex;membrane;membrane part;non-membrane-bounded organelle;nuclear membrane;nuclear part;nuclear pore;nucleolus;organelle;organelle membrane;organelle part;pore complex;protein complex		Acetylation;Alternativesplicing;ATP-binding;Completeproteome;Cytoplasm;Helicase;Hydrolase;Membrane;mRNAtransport;Nuclearporecomplex;Nucleotide-binding;Nucleus;Proteintransport;Referenceproteome;RNA-binding;Translocation;Transport	|	+	1.88241	0.00599001	1.40696	1.05732	18.3707	20.45	19.037	20.2246	19.4807	20.4347	|		0.880616	0.0801636	1.21043	0.737981	19.8979	20.89	18.186	20.5614	20.2	20.4637
sp|P62826|RAN_HUMAN	P62826	9	FNVWDTAGQEK;GPIKFNVWDTAGQEK;KKNLQYYDISAK;KNLQYYDISAK;LVLVGDGGTGK;LVLVGDGGTGKTTFVK;LVLVGDGGTGKTTFVKR;SNYNFEKPFLWLAR;YVATLGVEVHPLVFHTNR	GTP-binding nuclear protein Ran (Androgen receptor-associated protein 24) (GTPase Ran) (Ras-like protein TC4) (Ras-related nuclear protein)	RAN ARA24 OK/SW-cl.81	SUBCELLULAR LOCATION: Nucleus {ECO:0000269|PubMed:10679025, ECO:0000269|PubMed:12194828, ECO:0000269|PubMed:18617507, ECO:0000269|PubMed:1961752, ECO:0000269|PubMed:19753112, ECO:0000269|PubMed:31075303, ECO:0000269|PubMed:8421051, ECO:0000269|PubMed:8896452, ECO:0000269|PubMed:9351834, ECO:0000269|PubMed:9822603}. Nucleus envelope {ECO:0000269|PubMed:8896452, ECO:0000269|PubMed:9822603}. Cytopla…	actin cytoskeleton organization;actin filament-based process;anatomical structure development;androgen receptor signaling pathway;biological regulation;cell cycle phase;cell cycle process;cell development;cell division;cellular component organization;cellular component organization at cellular level;cellular component organization or biogenesis;cellular component organization or biogenesis at cel…	androgen receptor binding;binding;catalytic activity;chromatin binding;GDP binding;GTP binding;GTPase activity;guanyl nucleotide binding;guanyl ribonucleotide binding;hormone receptor binding;hydrolase activity;hydrolase activity, acting on acid anhydrides;hydrolase activity, acting on acid anhydrides, in phosphorus-containing anhydrides;nuclear hormone receptor binding;nucleoside-triphosphatase …	cell part;centriole;cytoplasm;cytoplasmic membrane-bounded vesicle;cytoplasmic part;cytoplasmic vesicle;cytoskeletal part;cytosol;endosome;extracellular membrane-bounded organelle;extracellular organelle;extracellular region part;extracellular vesicular exosome;intracellular membrane-bounded organelle;intracellular non-membrane-bounded organelle;intracellular organelle;intracellular organelle par…	Ribosome biogenesis in eukaryotes;RNA transport	3D-structure;Acetylation;Cellcycle;Celldivision;Completeproteome;Cytoplasm;Directproteinsequencing;GTP-binding;Host-virusinteraction;Isopeptidebond;Mitosis;Nucleotide-binding;Nucleus;Polymorphism;Proteintransport;Referenceproteome;Transport;Ublconjugation	|	+	3.5543	0.00134537	1.43637	1.28249	26.7771	28.4473	26.9428	28.4433	27.1507	28.2891	|		2.26713	0.0516421	0.946657	0.807168	27.4394	28.524	27.1015	28.2262	27.5536	28.1842
sp|P17987|TCPA_HUMAN	P17987	19	AFHNEAQVNPER;DNKQAGVFEPTIVK;EQLAIAEFAR;FATEAAITILR;FATEAAITILRIDDLIK;GANDFMC[+57.0214635]DEMER;IC[+57.0214635]DDELILIK;LGVQVVITDPEKLDQIR;LLEVEHPAAK;QAGVFEPTIVK;QKIHPTSVISGYR;SLLVIPNTLAVNAAQDSTDLVAK;SQNVMAAASIANIVK;SSLGPVGLDK;WIGLDLSNGKPR;YFVEAGAMAVR;YINENLIVNTDELGR;YINENLIVNTDELGRDC[+57.0214635]LINAAK;YPVNSVNILK	T-complex protein 1 subunit alpha (TCP-1-alpha) (CCT-alpha)	TCP1 CCT1 CCTA	SUBCELLULAR LOCATION: Cytoplasm, cytosol {ECO:0000269|PubMed:1630492}. Cytoplasm, cytoskeleton, microtubule organizing center, centrosome {ECO:0000269|PubMed:14654843, ECO:0000269|PubMed:20080638}.	binding of sperm to zona pellucida;biological regulation;cell recognition;cell-cell recognition;cellular component assembly;cellular component assembly at cellular level;cellular component organization;cellular component organization at cellular level;cellular component organization or biogenesis;cellular component organization or biogenesis at cellular level;cellular macromolecular complex assem…	adenyl nucleotide binding;adenyl ribonucleotide binding;ATP binding;binding;enzyme binding;nucleotide binding;protein binding;purine nucleotide binding;purine ribonucleoside triphosphate binding;purine ribonucleotide binding;ribonucleotide binding;ubiquitin protein ligase binding;unfolded protein binding	acrosomal vesicle;cell body;cell part;centrosome;chaperonin-containing T-complex;chromatin;chromosomal part;cytoplasmic membrane-bounded vesicle;cytoplasmic part;cytoplasmic vesicle;cytoskeletal part;cytosol;cytosolic part;extracellular membrane-bounded organelle;extracellular organelle;extracellular region part;extracellular vesicular exosome;Golgi apparatus;heterochromatin;intracellular membran…		Acetylation;ATP-binding;Chaperone;Completeproteome;Cytoplasm;Cytoskeleton;Directproteinsequencing;Nucleotide-binding;Phosphoprotein;Polymorphism;Referenceproteome	|	+	3.10229	0.0142256	1.01654	0.914946	27.0813	28.0813	26.8142	28.0296	27.1795	28.0137	|		1.97456	0.124411	0.774014	0.660994	27.4938	28.217	27.141	27.7958	27.2353	28.1795
sp|Q56NI9|ESCO2_HUMAN	Q56NI9	1	VLSEPIGPESPSSTEC[+57.0214635]PR	N-acetyltransferase ESCO2 (EC 2.3.1.-) (Establishment factor-like protein 2) (EFO2) (EFO2p) (hEFO2) (Establishment of cohesion 1 homolog 2) (ECO1 homolog 2)	ESCO2	SUBCELLULAR LOCATION: Nucleus {ECO:0000269|PubMed:15958495, ECO:0000269|PubMed:19907496}. Chromosome {ECO:0000269|PubMed:15958495, ECO:0000269|PubMed:19907496}. Note=Nuclear in interphase cells, excluded from chromosomes during metaphase but reassociates with chromosomes in telophase. {ECO:0000269|PubMed:15958495}.	biological regulation;cell cycle;cell differentiation;cellular developmental process;cellular localization;cellular macromolecule localization;cellular macromolecule metabolic process;cellular metabolic process;cellular nitrogen compound metabolic process;cellular process;cellular protein localization;cellular protein metabolic process;cellular response to stimulus;cellular response to stress;chr…	acetyltransferase activity;binding;catalytic activity;cation binding;ion binding;lysine N-acetyltransferase activity;metal ion binding;N-acetyltransferase activity;N-acyltransferase activity;transferase activity;transferase activity, transferring acyl groups;transferase activity, transferring acyl groups other than amino-acyl groups	cell part;centromeric heterochromatin;chromatin;chromocenter;chromosomal part;chromosome;cytoplasmic part;Golgi apparatus;heterochromatin;intracellular membrane-bounded organelle;intracellular non-membrane-bounded organelle;intracellular organelle;intracellular organelle part;intracellular part;membrane-bounded organelle;non-membrane-bounded organelle;nuclear centromeric heterochromatin;nuclear c…		Acyltransferase;Alternativesplicing;Cellcycle;Chromosome;Completeproteome;Diseasemutation;Metal-binding;Nucleus;Phosphoprotein;Polymorphism;Referenceproteome;Transferase;Zinc;Zinc-finger	|	+	2.49078	0	5.04206	2.80213	14.1563	20.1117	14.3266	20.0925	16.6341	20.0391	|		0.402112	0.256278	1.20895	0.531786	17.1979	19.5399	20.7684	19.136	16.8002	19.7175
sp|O60762|DPM1_HUMAN	O60762	6	EGNFDIVSGTR;GANFLTQILLRPGASDLTGSFR;LGGNEIVSFLK;QKEGNFDIVSGTR;QLNYTIGEVPISFVDR;QLNYTIGEVPISFVDRVYGESK	Dolichol-phosphate mannosyltransferase subunit 1 (EC 2.4.1.83) (Dolichol-phosphate mannose synthase subunit 1) (DPM synthase subunit 1) (Dolichyl-phosphate beta-D-mannosyltransferase subunit 1) (Mannose-P-dolichol synthase subunit 1) (MPD synthase subunit 1)	DPM1	SUBCELLULAR LOCATION: Endoplasmic reticulum {ECO:0000305|PubMed:10835346}.	alcohol metabolic process;biosynthetic process;carbohydrate biosynthetic process;carbohydrate metabolic process;cellular biosynthetic process;cellular carbohydrate metabolic process;cellular lipid metabolic process;cellular macromolecule metabolic process;cellular metabolic process;cellular nitrogen compound metabolic process;cellular process;cellular protein metabolic process;C-terminal protein …	alcohol binding;binding;carbohydrate binding;catalytic activity;dolichyl-phosphate beta-D-mannosyltransferase activity;dolichyl-phosphate-mannose-protein mannosyltransferase activity;mannose binding;mannosyltransferase activity;monosaccharide binding;sugar binding;transferase activity;transferase activity, transferring glycosyl groups;transferase activity, transferring hexosyl groups	cell part;cytoplasmic part;dolichol-phosphate-mannose synthase complex;endoplasmic reticulum;endoplasmic reticulum membrane;endoplasmic reticulum part;intracellular membrane-bounded organelle;intracellular organelle;intracellular organelle part;intracellular part;macromolecular complex;mannosyltransferase complex;membrane;membrane part;membrane-bounded organelle;nucleus;organelle;organelle membra…	N-Glycan biosynthesis	Acetylation;Completeproteome;Congenitaldisorderofglycosylation;Congenitalmusculardystrophy;Diseasemutation;Dystroglycanopathy;Endoplasmicreticulum;Glycosyltransferase;Phosphoprotein;Referenceproteome;Transferase	|	+	3.46668	0.000238532	2.00198	1.70221	22.7206	25.0813	23.0519	25.019	23.3239	25.002	|		1.36734	0.0524685	1.1043	0.801834	23.4041	24.317	23.1326	23.848	23.417	25.1015
sp|P00966|ASSY_HUMAN	P00966	7	FAELVYTGFWHSPEC[+57.0214635]EFVR;GRNDLMEYAK;MPEFYNR;NPWSMDENLMHISYEAGILENPK;TQDPAKAPNTPDILEIEFK;TQDPAKAPNTPDILEIEFKK;YLLGTSLARPC[+57.0214635]IAR	Argininosuccinate synthase (EC 6.3.4.5) (Citrulline--aspartate ligase)	ASS1 ASS	SUBCELLULAR LOCATION: Cytoplasm, cytosol {ECO:0000269|PubMed:28985504, ECO:0000305|PubMed:27287393}.	acute inflammatory response;acute-phase response;aging;amide biosynthetic process;amine biosynthetic process;amine metabolic process;anatomical structure development;arginine biosynthetic process;arginine metabolic process;argininosuccinate metabolic process;aspartate family amino acid metabolic process;aspartate metabolic process;biological regulation;biosynthetic process;carboxylic acid biosynt…	adenyl nucleotide binding;adenyl ribonucleotide binding;amine binding;amino acid binding;argininosuccinate synthase activity;ATP binding;binding;carboxylic acid binding;catalytic activity;identical protein binding;ligase activity;ligase activity, forming carbon-nitrogen bonds;nucleotide binding;protein binding;purine nucleotide binding;purine ribonucleoside triphosphate binding;purine ribonucleot…	cell body fiber;cell part;cell projection;cytoplasm;cytoplasmic part;cytosol;endoplasmic reticulum;extracellular membrane-bounded organelle;extracellular organelle;extracellular region part;extracellular vesicular exosome;intracellular membrane-bounded organelle;intracellular organelle;intracellular organelle part;intracellular part;lysosome;lytic vacuole;membrane;membrane-bounded organelle;membr…	Alanine, aspartate and glutamate metabolism;Arginine and proline metabolism	3D-structure;Amino-acidbiosynthesis;Argininebiosynthesis;ATP-binding;Completeproteome;Directproteinsequencing;Diseasemutation;Ligase;Nucleotide-binding;Phosphoprotein;Polymorphism;Referenceproteome;Ureacycle	|	+	4.14305	0.00520911	1.16065	1.08604	24.4614	25.4923	24.2821	25.5315	24.2535	25.4551	|		1.78068	0.079699	0.908297	0.739102	24.9316	26.0254	24.4738	25.4923	24.8858	25.4984
sp|O60749|SNX2_HUMAN	O60749	5	AVNTQALSGAGILR;MNESDAWFEEKQQQFENLDQQLR;SAAMLGNSEDHTALSR;SMSAPVIFDR;VKVGKEDSSSTEFVEK	Sorting nexin-2 (Transformation-related gene 9 protein) (TRG-9)	SNX2 TRG9	SUBCELLULAR LOCATION: Early endosome membrane {ECO:0000269|PubMed:16179610, ECO:0000269|PubMed:17101778};Peripheral membrane protein {ECO:0000269|PubMed:16179610, ECO:0000269|PubMed:17101778};Cytoplasmic side {ECO:0000269|PubMed:16179610, ECO:0000269|PubMed:17101778}. Cell projection, lamellipodium {ECO:0000269|PubMed:20604901}. Note=Colocalized with SORT1 to tubular endosomal membrane structures…	anatomical structure morphogenesis;cell part morphogenesis;cell projection morphogenesis;cell projection organization;cellular component assembly;cellular component morphogenesis;cellular component organization;cellular component organization at cellular level;cellular component organization or biogenesis;cellular component organization or biogenesis at cellular level;cellular developmental proce…	binding;epidermal growth factor receptor binding;growth factor receptor binding;insulin receptor binding;lipid binding;phosphatidylinositol binding;phospholipid binding;protein binding;protein complex binding;receptor binding	cell part;cell projection;cytoplasm;cytoplasmic part;early endosome membrane;endosomal part;endosome membrane;extracellular membrane-bounded organelle;extracellular organelle;extracellular region part;extracellular vesicular exosome;extrinsic to membrane;intracellular membrane-bounded organelle;intracellular organelle;intracellular organelle part;intracellular part;lamellipodium;macromolecular co…		Acetylation;Alternativesplicing;Cellprojection;Completeproteome;Endosome;Lipid-binding;Membrane;Phosphoprotein;Proteintransport;Referenceproteome;Transport	|	+	2.95981	0.0264448	0.906527	0.818267	23.1914	24.0772	23.2408	24.3376	23.4425	24.1795	|		1.56793	0.0724451	0.966501	0.753028	23.391	24.558	23.1251	24.6209	23.6209	23.8576
sp|Q14764|MVP_HUMAN	Q14764	6	DLAVAGPEMQVK;ELELVYAR;IPPYHYIHVLDQNSNVSR;QAIPLDENEGIYVQDVK;VPHNAAVQVYDYR;VVFGPELVSLGPEEQFTVLSLSAGRPK	Major vault protein (MVP) (Lung resistance-related protein)	MVP LRP	SUBCELLULAR LOCATION: Cytoplasm {ECO:0000269|PubMed:15133037, ECO:0000269|PubMed:16441665}. Nucleus, nuclear pore complex {ECO:0000269|PubMed:16441665}. Cytoplasm, perinuclear region {ECO:0000269|PubMed:16441665}. Note=5% found in the nuclear pore complex (PubMed:15133037). Translocates from the nucleus to the cytoplasm upon EGF treatment (PubMed:16441665).	biological regulation;cell proliferation;establishment of localization;establishment of protein localization;establishment of RNA localization;macromolecule metabolic process;metabolic process;mRNA transport;negative regulation of biological process;negative regulation of catalytic activity;negative regulation of cellular metabolic process;negative regulation of cellular process;negative regulati…	binding;enzyme binding;kinase binding;phosphatase binding;protein binding;protein kinase binding;protein phosphatase binding	cell part;cytoplasm;cytoplasmic part;cytoskeleton;extracellular membrane-bounded organelle;extracellular organelle;extracellular region part;extracellular vesicular exosome;intracellular membrane-bounded organelle;intracellular non-membrane-bounded organelle;intracellular organelle;intracellular organelle part;intracellular part;macromolecular complex;membrane;membrane part;membrane-bounded organ…		3D-structure;Acetylation;Completeproteome;Cytoplasm;Directproteinsequencing;mRNAtransport;Nuclearporecomplex;Nucleus;Phosphoprotein;Polymorphism;Proteintransport;Referenceproteome;Repeat;Ribonucleoprotein;Translocation;Transport	|	+	2.40876	0.000302671	2.31003	1.66727	21.0551	23.9495	20.9927	23.7492	22.0308	23.3101	|		1.17995	0.0537479	1.16945	0.79773	21.0348	22.5413	21.1398	22.6593	22.4406	22.9229
sp|Q14152|EIF3A_HUMAN	Q14152	6	LLLTPWVK;LLQQVSQIYQSIEFSR;LTSLVPFVDAFQLER;MLEDRDLFVMR;VLLATLSIPITPER;VLLATLSIPITPERTDIAR	Eukaryotic translation initiation factor 3 subunit A (eIF3a) (Eukaryotic translation initiation factor 3 subunit 10) (eIF-3-theta) (eIF3 p167) (eIF3 p180) (eIF3 p185)	EIF3A EIF3S10 KIAA0139	SUBCELLULAR LOCATION: Cytoplasm {ECO:0000255|HAMAP-Rule:MF_03000, ECO:0000269|PubMed:9150439}.	biological regulation;biosynthetic process;cellular biosynthetic process;cellular component assembly;cellular component assembly at cellular level;cellular component organization;cellular component organization at cellular level;cellular component organization or biogenesis;cellular component organization or biogenesis at cellular level;cellular macromolecular complex assembly;cellular macromolec…	binding;nucleic acid binding;RNA binding;structural molecule activity;translation factor activity, nucleic acid binding;translation initiation factor activity	cell part;cytoplasm;cytoplasmic part;cytosol;eukaryotic 43S preinitiation complex;eukaryotic 48S preinitiation complex;eukaryotic translation initiation factor 3 complex;eukaryotic translation initiation factor 3 complex, eIF3m;intracellular membrane-bounded organelle;intracellular non-membrane-bounded organelle;intracellular organelle;intracellular organelle part;intracellular part;macromolecula…	RNA transport	3D-structure;Acetylation;Alternativesplicing;Coiledcoil;Completeproteome;Cytoplasm;Directproteinsequencing;Initiationfactor;Phosphoprotein;Polymorphism;Proteinbiosynthesis;Referenceproteome;Repeat	|	+	1.66718	0.0254843	1.06372	0.824346	22.6483	24.0772	22.7532	24.0772	23.5638	24.002	|		1.30927	0.0664749	1.05376	0.76525	22.8243	24.5522	22.8684	24.0609	23.8764	24.1174
sp|P36542|ATPG_HUMAN	P36542	10	EVMLVGIGDKIR;GLC[+57.0214635]GAIHSSIAK;HLLIGVSSDR;IYGLGSLALYEK;MTAMDNASKNASEMIDKLTLTFNR;NASEMIDKLTLTFNR;SEVATLTAAGK;SEVATLTAAGKEVMLVGIGDKIR;THSDQFLVAFK;THSDQFLVAFKEVGR	ATP synthase subunit gamma, mitochondrial (ATP synthase F1 subunit gamma) (F-ATPase gamma subunit)	ATP5F1C ATP5C ATP5C1 ATP5CL1	SUBCELLULAR LOCATION: Mitochondrion inner membrane {ECO:0000250|UniProtKB:P05631};Peripheral membrane protein {ECO:0000250|UniProtKB:P05631};Matrix side {ECO:0000250|UniProtKB:P05631}.	ATP biosynthetic process;ATP metabolic process;ATP synthesis coupled proton transport;biosynthetic process;cation transport;cellular biosynthetic process;cellular metabolic process;cellular nitrogen compound biosynthetic process;cellular nitrogen compound metabolic process;cellular process;electron transport chain;energy coupled proton transport, down electrochemical gradient;establishment of loc…	active transmembrane transporter activity;ATPase activity;ATPase activity, coupled;ATPase activity, coupled to movement of substances;ATPase activity, coupled to transmembrane movement of ions;ATPase activity, coupled to transmembrane movement of substances;catalytic activity;cation transmembrane transporter activity;cation-transporting ATPase activity;hydrogen ion transmembrane transporter activ…	cell part;cytoplasmic part;extracellular membrane-bounded organelle;extracellular organelle;extracellular region part;extracellular vesicular exosome;intracellular membrane-bounded organelle;intracellular organelle;intracellular organelle lumen;intracellular organelle part;intracellular part;macromolecular complex;membrane;membrane part;membrane-bounded organelle;membrane-bounded vesicle;membrane…	Alzheimer's disease;Huntington's disease;Oxidative phosphorylation;Parkinson's disease	Acetylation;Alternativesplicing;ATPsynthesis;CF(1);Completeproteome;Directproteinsequencing;Hydrogeniontransport;Iontransport;Membrane;Mitochondrion;Mitochondrioninnermembrane;Referenceproteome;Transitpeptide;Transport	|	+	3.33327	0.00203282	1.393	1.22991	25.7286	27.2077	25.4953	27.0296	25.9157	27.0813	|		1.76806	0.0519428	1.0115	0.804583	25.7155	26.6181	25.5285	26.2625	25.7234	27.1214
sp|P55786|PSA_HUMAN	P55786	10	AFFESHPAPSAER;ATFDISLVVPK;DAESIHQYLLQR;LGWDPKPGEGHLDALLR;LNLGTVGFYR;QMGFPLIYVEAEQVEDDRLLR;TQYSSAMLESLLPGIR;VLGATLLPDLIQK;VLTFALSEEVRPQDTVSVIGGVAGGSK;YAAVTQFEATDAR	Puromycin-sensitive aminopeptidase (PSA) (EC 3.4.11.14) (Cytosol alanyl aminopeptidase) (AAP-S)	NPEPPS PSA	SUBCELLULAR LOCATION: Cytoplasm, cytosol {ECO:0000269|PubMed:10978616}. Nucleus {ECO:0000305}.	antigen processing and presentation;antigen processing and presentation of peptide antigen;antigen processing and presentation of peptide antigen via MHC class I;cellular macromolecule metabolic process;cellular metabolic process;cellular process;cellular protein metabolic process;cellular response to chemical stimulus;cellular response to hypoxia;cellular response to oxygen levels;cellular respo…	aminopeptidase activity;binding;catalytic activity;cation binding;exopeptidase activity;hydrolase activity;ion binding;metal ion binding;metallopeptidase activity;peptidase activity;peptidase activity, acting on L-amino acid peptides;transition metal ion binding;zinc ion binding	cell part;cytoplasmic part;cytosol;extracellular membrane-bounded organelle;extracellular organelle;extracellular region part;extracellular vesicular exosome;intracellular membrane-bounded organelle;intracellular organelle;intracellular part;membrane-bounded organelle;membrane-bounded vesicle;nucleus;organelle;vesicle		Alternativesplicing;Aminopeptidase;Completeproteome;Cytoplasm;Directproteinsequencing;Hydrolase;Metal-binding;Metalloprotease;Nitration;Nucleus;Protease;Referenceproteome;Zinc	|	+	1.93262	0.0210187	1.05433	0.850581	23.48	24.7645	23.3239	24.7182	24.0854	24.5696	|		1.28655	0.109985	0.908334	0.682429	23.3778	24.7945	23.4298	24.3511	24.3101	24.6971
sp|Q9H9A6|LRC40_HUMAN	Q9H9A6	3	ILPEEITNLR;LLPALTVLDIHDNQLTSLPSAIR;SVPDEIILLR	Leucine-rich repeat-containing protein 40	LRRC40				cell part;membrane		Completeproteome;Leucine-richrepeat;Phosphoprotein;Polymorphism;Referenceproteome;Repeat	|	+	1.51184	0.00646461	1.54859	1.05097	19.7321	22.0945	21.1536	22.0931	21.0735	22.4173	|		2.35125	0.051297	0.940218	0.808647	22.013	22.8493	21.5037	22.6712	21.8883	22.7051
sp|P41252|SYIC_HUMAN	P41252	18	APLKPYPVSPSDK;FLIQNVLR;FVDILTNWYVR;LESDYEILER;LFLNETQTQEITEDIPVKTLNMK;LLVATTFTHSYPFC[+57.0214635]WR;LQKEEEIEFLYNENTVR;LYLINSPVVR;MGITEYNNQC[+57.0214635]R;NVIVNGLVLASDGQK;NYPDPVSIIQK;QLSSEELEQFQK;SLEKYIIEELNVR;TESAVSQMQSVIELGR;TGTIVVEGHELHDEDIR;TVYVSVLPTTADF;VENMVDQLLR;YIIEELNVR	Isoleucine--tRNA ligase, cytoplasmic (EC 6.1.1.5) (Isoleucyl-tRNA synthetase) (IRS) (IleRS)	IARS1 IARS	SUBCELLULAR LOCATION: Cytoplasm {ECO:0000269|PubMed:27426735, ECO:0000269|PubMed:7721108}. Cytoplasm, cytosol {ECO:0000269|PubMed:19289464}.	amine metabolic process;amino acid activation;carboxylic acid metabolic process;cell differentiation;cellular amine metabolic process;cellular amino acid metabolic process;cellular developmental process;cellular ketone metabolic process;cellular macromolecule metabolic process;cellular metabolic process;cellular nitrogen compound metabolic process;cellular process;developmental process;gene expre…	adenyl nucleotide binding;adenyl ribonucleotide binding;aminoacyl-tRNA editing activity;aminoacyl-tRNA ligase activity;ATP binding;binding;carboxylic ester hydrolase activity;catalytic activity;enzyme binding;GTPase binding;hydrolase activity;hydrolase activity, acting on ester bonds;isoleucine-tRNA ligase activity;ligase activity;ligase activity, forming aminoacyl-tRNA and related compounds;liga…	cell part;cytoplasm;cytoplasmic part;cytosol;extracellular membrane-bounded organelle;extracellular organelle;extracellular region part;extracellular vesicular exosome;intracellular organelle part;intracellular part;membrane;membrane-bounded organelle;membrane-bounded vesicle;nuclear part;nucleoplasm;organelle;organelle part;vesicle	Aminoacyl-tRNA biosynthesis;Valine, leucine and isoleucine biosynthesis	Acetylation;Aminoacyl-tRNAsynthetase;ATP-binding;Completeproteome;Cytoplasm;Directproteinsequencing;Ligase;Nucleotide-binding;Phosphoprotein;Polymorphism;Proteinbiosynthesis;Referenceproteome	|	+	2.38087	0.0217164	0.989171	0.84689	25.5105	26.7771	25.5014	26.6458	25.9539	26.5105	|		1.92552	0.0552412	0.969683	0.793933	26.0401	27.2077	25.7995	26.4969	25.9428	26.9869
sp|P02768|ALBU_HUMAN	P02768	4	C[+57.0214635]C[+57.0214635]TESLVNR;KVPQVSTPTLVEVSR;VPQVSTPTLVEVSR;YIC[+57.0214635]ENQDSISSK	Albumin	ALB GIG20 GIG42 PRO0903 PRO1708 PRO2044 PRO2619 PRO2675 UNQ696/PRO1341	SUBCELLULAR LOCATION: Secreted.	anatomical structure homeostasis;anion transport;behavior;bile acid and bile salt transport;bile acid metabolic process;biological regulation;blood coagulation;carboxylic acid metabolic process;carboxylic acid transport;cell activation;cell communication;cell killing;cellular component organization;cellular component organization or biogenesis;cellular ketone metabolic process;cellular macromolec…	antioxidant activity;binding;carboxylic acid binding;cation binding;chaperone binding;cofactor binding;copper ion binding;DNA binding;drug binding;fatty acid binding;ion binding;lipid binding;metal ion binding;monocarboxylic acid binding;nucleic acid binding;protein binding;pyridoxal phosphate binding;toxin binding;transition metal ion binding;vitamin B6 binding;vitamin binding;zinc ion binding	basement membrane;blood microparticle;cell part;cytoplasmic membrane-bounded vesicle lumen;cytoplasmic part;cytoplasmic vesicle part;extracellular matrix part;extracellular membrane-bounded organelle;extracellular organelle;extracellular region;extracellular region part;extracellular space;extracellular vesicular exosome;intracellular membrane-bounded organelle;intracellular organelle;intracellul…		3D-structure;Alternativesplicing;Cleavageonpairofbasicresidues;Completeproteome;Copper;Directproteinsequencing;Diseasemutation;Disulfidebond;Glycation;Glycoprotein;Lipid-binding;Metal-binding;Phosphoprotein;Polymorphism;Referenceproteome;Repeat;Secreted;Signal;Zinc	|	+	1.13012	0.0101611	1.6156	0.966089	22.5167	25.3376	24.8336	25.3066	23.8576	25.4105	|		0.823425	0.391151	0.58596	0.44067	24.0772	24.1253	23.0177	24.1719	23.8288	24.3844
sp|P30085|KCY_HUMAN	P30085	5	EMDQTMAANAQK;IVPVEITISLLK;IVPVEITISLLKR;KNPDSQYGELIEK;MKPLVVFVLGGPGAGK	UMP-CMP kinase (EC 2.7.4.14) (Deoxycytidylate kinase) (CK) (dCMP kinase) (Nucleoside-diphosphate kinase) (EC 2.7.4.6) (Uridine monophosphate/cytidine monophosphate kinase) (UMP/CMP kinase) (UMP/CMPK)	CMPK1 CMK CMPK UCK UMK UMPK	SUBCELLULAR LOCATION: Nucleus {ECO:0000255|HAMAP-Rule:MF_03172, ECO:0000269|PubMed:10462544, ECO:0000269|PubMed:11912132}. Cytoplasm {ECO:0000255|HAMAP-Rule:MF_03172, ECO:0000269|PubMed:10462544, ECO:0000269|PubMed:11912132}. Note=Predominantly cytoplasmic, less than 15% nuclear. {ECO:0000269|PubMed:11912132}.	2'-deoxyribonucleotide biosynthetic process;2'-deoxyribonucleotide metabolic process;benzene-containing compound metabolic process;biosynthetic process;carboxylic acid metabolic process;CDP biosynthetic process;CDP metabolic process;cellular aromatic compound metabolic process;cellular biosynthetic process;cellular ketone metabolic process;cellular metabolic process;cellular nitrogen compound bio…	adenyl nucleotide binding;adenyl ribonucleotide binding;ATP binding;binding;catalytic activity;cytidylate kinase activity;kinase activity;nucleobase-containing compound kinase activity;nucleoside diphosphate kinase activity;nucleoside kinase activity;nucleotide binding;nucleotide kinase activity;phosphotransferase activity, phosphate group as acceptor;purine nucleotide binding;purine ribonucleosi…	cell part;cytoplasm;cytoplasmic part;cytosol;extracellular membrane-bounded organelle;extracellular organelle;extracellular region part;extracellular vesicular exosome;intracellular membrane-bounded organelle;intracellular non-membrane-bounded organelle;intracellular organelle;intracellular organelle part;intracellular part;membrane-bounded organelle;membrane-bounded vesicle;non-membrane-bounded …	Pyrimidine metabolism	3D-structure;Acetylation;Alternativesplicing;ATP-binding;Completeproteome;Cytoplasm;Directproteinsequencing;Kinase;Nucleotide-binding;Nucleus;Phosphoprotein;Pyrimidinebiosynthesis;Referenceproteome;Transferase	|	+	1.97221	0.00295902	1.59284	1.17777	21.9691	24.1174	22.1226	23.8858	23.0735	23.9406	|		1.2688	0.120612	0.882626	0.665443	22.762	24.1719	22.7776	23.9225	23.6865	23.7796
sp|P14678|RSMB_HUMAN;sp|P63162|RSMN_HUMAN	P14678	2	GENLVSMTVEGPPPKDTGIAR;VLGLVLLR	Small nuclear ribonucleoprotein-associated proteins B and B' (snRNP-B) (Sm protein B/B') (Sm-B/B') (SmB/B')	SNRPB COD SNRPB1	SUBCELLULAR LOCATION: Cytoplasm, cytosol {ECO:0000269|PubMed:18984161}. Nucleus {ECO:0000269|PubMed:11574479, ECO:0000269|PubMed:11991638, ECO:0000269|PubMed:26912367, ECO:0000269|PubMed:28076346, ECO:0000269|PubMed:28502770, ECO:0000269|PubMed:28781166}. Note=SMN-mediated assembly into core snRNPs occurs in the cytosol before SMN-mediated transport to the nucleus to be included in spliceosomes. …	biological regulation;biosynthetic process;cellular biosynthetic process;cellular component assembly;cellular component assembly at cellular level;cellular component organization;cellular component organization at cellular level;cellular component organization or biogenesis;cellular component organization or biogenesis at cellular level;cellular macromolecular complex assembly;cellular macromolec…	binding;histone pre-mRNA DCP binding;nucleic acid binding;RNA binding	catalytic step 2 spliceosome;cell part;cytoplasmic part;cytosol;extracellular membrane-bounded organelle;extracellular organelle;extracellular region part;extracellular vesicular exosome;histone pre-mRNA 3'end processing complex;intracellular organelle part;intracellular part;macromolecular complex;membrane-bounded organelle;membrane-bounded vesicle;methylosome;methyltransferase complex;nuclear p…	Spliceosome;Systemic lupus erythematosus	3D-structure;Alternativesplicing;Completeproteome;Cytoplasm;Directproteinsequencing;Methylation;mRNAprocessing;mRNAsplicing;Nucleus;Polymorphism;Referenceproteome;Repeat;Ribonucleoprotein;RNA-binding;Spliceosome	|	+	1.97631	0.0170532	1.10077	0.885658	22.9157	24.4984	23.026	24.1795	23.6209	24.1871	|		0.479524	0.698941	0.31283	0.243764	23.5638	24.2535	23.5522	23.8576	24.3101	24.2535
sp|Q92572|AP3S1_HUMAN	Q92572	1	FYQPYSEDTQQQIIR	AP-3 complex subunit sigma-1 (AP-3 complex subunit sigma-3A) (Adaptor-related protein complex 3 subunit sigma-1) (Clathrin-associated/assembly/adaptor protein, small 3) (Sigma-3A-adaptin) (Sigma3A-adaptin) (Sigma-adaptin 3a)	AP3S1 CLAPS3	SUBCELLULAR LOCATION: Golgi apparatus. Cytoplasmic vesicle membrane;Peripheral membrane protein;Cytoplasmic side. Note=Component of the coat surrounding the cytoplasmic face of coated vesicles located at the Golgi complex.	anterograde axon cargo transport;anterograde synaptic vesicle transport;axon cargo transport;biological regulation;cell surface receptor linked signaling pathway;cellular component movement;cellular process;cellular response to chemical stimulus;cellular response to endogenous stimulus;cellular response to hormone stimulus;cellular response to insulin stimulus;cellular response to organic substan…	protein transporter activity;substrate-specific transporter activity;transporter activity	AP-3 adaptor complex;AP-type membrane coat adaptor complex;cell part;cytoplasmic membrane-bounded vesicle;cytoplasmic part;cytoplasmic vesicle;cytoplasmic vesicle membrane;cytoplasmic vesicle part;Golgi apparatus;intracellular membrane-bounded organelle;intracellular organelle;intracellular organelle part;intracellular part;macromolecular complex;membrane;membrane part;membrane-bounded organelle;…	Lysosome	Completeproteome;Cytoplasmicvesicle;Golgiapparatus;Membrane;Polymorphism;Proteintransport;Referenceproteome;Transport	|	+	2.03806	0.00113485	1.85688	1.33274	16.6653	19.2223	17.3626	19.2417	18.0247	19.1592	|		0.746583	0.267645	0.772658	0.52379	18.7049	19.0131	17.9734	18.2515	17.9032	19.6349
sp|P04181|OAT_HUMAN	P04181	14	AFYNNVLGEYEEYITK;DNGLLAKPTHGDIIR;FAPPLVIKEDELR;GIYLWDVEGR;GLLNAIVIK;HQVLFIADEIQTGLAR;IVFAAGNFWGR;LPSDVVTAVR;TVQGPPTSDDIFER;TVQGPPTSDDIFEREYK;VAIAALEVLEEENLAENADKLGIILR;VLPMNTGVEAGETAC[+57.0214635]K;WLAVDYENVRPDIVLLGK;YGAHNYHPLPVALER	Ornithine aminotransferase, mitochondrial (EC 2.6.1.13) (Ornithine delta-aminotransferase) (Ornithine--oxo-acid aminotransferase) [Cleaved into: Ornithine aminotransferase, hepatic form;Ornithine aminotransferase, renal form]	OAT	SUBCELLULAR LOCATION: Mitochondrion matrix {ECO:0000269|PubMed:23076989}.	amine biosynthetic process;amine metabolic process;biosynthetic process;carboxylic acid biosynthetic process;carboxylic acid metabolic process;cellular amine metabolic process;cellular amino acid biosynthetic process;cellular amino acid metabolic process;cellular biosynthetic process;cellular component assembly;cellular component organization;cellular component organization or biogenesis;cellular…	binding;catalytic activity;cofactor binding;ornithine-oxo-acid transaminase activity;pyridoxal phosphate binding;transaminase activity;transferase activity;transferase activity, transferring nitrogenous groups;vitamin B6 binding;vitamin binding	cell part;cytoplasmic part;intracellular membrane-bounded organelle;intracellular organelle;intracellular organelle lumen;intracellular organelle part;intracellular part;membrane-bounded organelle;membrane-enclosed lumen;mitochondrial matrix;mitochondrial part;mitochondrion;organelle;organelle lumen;organelle part	Arginine and proline metabolism	3D-structure;Acetylation;Alternativesplicing;Aminotransferase;Completeproteome;Directproteinsequencing;Diseasemutation;Mitochondrion;Polymorphism;Pyridoxalphosphate;Referenceproteome;Transferase;Transitpeptide	|	+	2.87125	0.0396282	0.842379	0.761825	25.065	26.1585	25.2926	26.0296	25.4008	26.0975	|		0.801591	0.484329	0.485758	0.379466	25.2096	25.673	25.2021	25.4425	25.5463	26.2996
sp|O15258|RER1_HUMAN	O15258	2	LGQIYQSWLDK;VDPSLMEDSDDGPSLPTK	Protein RER1	RER1	SUBCELLULAR LOCATION: Golgi apparatus membrane;Multi-pass membrane protein.	biological regulation;cellular component organization;cellular component organization or biogenesis;cellular localization;cellular macromolecule localization;cellular membrane organization;cellular process;cellular protein localization;establishment of localization;establishment of localization in cell;Golgi vesicle transport;intracellular transport;localization;macromolecule localization;membran…		cell part;cell surface;cytoplasmic part;endoplasmic reticulum-Golgi intermediate compartment;Golgi apparatus;Golgi apparatus part;integral to Golgi membrane;integral to membrane;integral to organelle membrane;intracellular membrane-bounded organelle;intracellular organelle;intracellular organelle part;intracellular part;intrinsic to Golgi membrane;intrinsic to membrane;intrinsic to organelle memb…		Acetylation;Completeproteome;Golgiapparatus;Membrane;Phosphoprotein;Referenceproteome;Transmembrane;Transmembranehelix	|	+	1.61379	0.0166097	1.19725	0.893723	19.6468	21.4706	20.2184	20.8745	20.5057	21.6176	|		0.45935	0.507406	0.554122	0.364376	20.6381	20.3905	20.0831	20.4441	20.3541	21.903
sp|P10644|KAP0_HUMAN	P10644	2	LGPSDYFGEIALLMNRPR;VSILESLDKWER	cAMP-dependent protein kinase type I-alpha regulatory subunit (Tissue-specific extinguisher 1) (TSE1)	PRKAR1A PKR1 PRKAR1 TSE1	SUBCELLULAR LOCATION: Cell membrane {ECO:0000269|PubMed:23115245}.	actin cytoskeleton organization;actin filament-based process;activation of phospholipase C activity;activation of protein kinase A activity;activation of protein kinase activity;actomyosin structure organization;anatomical structure formation involved in morphogenesis;biological regulation;blood coagulation;cardiac muscle cell proliferation;cell cycle phase;cell cycle process;cell proliferation;c…	adenyl nucleotide binding;adenyl ribonucleotide binding;AMP binding;binding;cAMP binding;cAMP-dependent protein kinase inhibitor activity;cAMP-dependent protein kinase regulator activity;cyclic nucleotide binding;enzyme binding;enzyme inhibitor activity;enzyme regulator activity;kinase binding;kinase inhibitor activity;kinase regulator activity;nucleotide binding;protein binding;protein kinase A …	AMP-activated protein kinase complex;cAMP-dependent protein kinase complex;cell part;cytoplasmic part;cytosol;intracellular part;macromolecular complex;membrane;neuromuscular junction;plasma membrane;protein complex;synapse	Apoptosis;Insulin signaling pathway	Acetylation;Alternativesplicing;cAMP;cAMP-binding;Cellmembrane;Completeproteome;Cushingsyndrome;Directproteinsequencing;Diseasemutation;Disulfidebond;Membrane;Nucleotide-binding;Phosphoprotein;Referenceproteome;Repeat	|	+	1.7335	0.0318188	0.997714	0.791917	21.3072	22.774	21.5533	22.6753	22.1572	22.5616	|		0.408665	0.456491	0.678386	0.397947	20.3291	22.3232	21.2269	22.1732	22.6821	21.7768
sp|P11940|PABP1_HUMAN	P11940	7	EFSPFGTITSAK;FSPAGPILSIR;GYGFVHFETQEAAER;IVATKPLYVALAQR;NFGEDMDDERLKDLFGK;NLDDGIDDERLR;QAHLTNQYMQR	Polyadenylate-binding protein 1 (PABP-1) (Poly(A)-binding protein 1)	PABPC1 PAB1 PABP PABP1 PABPC2	SUBCELLULAR LOCATION: Cytoplasm {ECO:0000269|PubMed:20573744, ECO:0000269|PubMed:21883093, ECO:0000269|PubMed:28733330, ECO:0000269|PubMed:31649314, ECO:0000269|PubMed:7908267, ECO:0000269|PubMed:9582337}. Cytoplasm, Stress granule {ECO:0000269|PubMed:21883093, ECO:0000269|PubMed:22872150, ECO:0000269|PubMed:27573237}. Nucleus {ECO:0000269|PubMed:18799579, ECO:0000269|PubMed:9582337}. Cell projec…	biological regulation;biosynthetic process;catabolic process;cellular biosynthetic process;cellular catabolic process;cellular macromolecule biosynthetic process;cellular macromolecule catabolic process;cellular macromolecule metabolic process;cellular metabolic process;cellular nitrogen compound metabolic process;cellular process;cellular protein metabolic process;gene expression;gene silencing;…	binding;mRNA binding;nucleic acid binding;nucleotide binding;poly(A) RNA binding;poly(U) RNA binding;poly-purine tract binding;poly-pyrimidine tract binding;protein binding;protein C-terminus binding;RNA binding;single-stranded RNA binding;translation activator activity;translation regulator activity;translation regulator activity, nucleic acid binding	adherens junction;anchoring junction;catalytic step 2 spliceosome;cell junction;cell part;cell-substrate adherens junction;cell-substrate junction;cytoplasm;cytoplasmic part;cytosol;extracellular membrane-bounded organelle;extracellular organelle;extracellular region part;extracellular vesicular exosome;focal adhesion;intracellular membrane-bounded organelle;intracellular non-membrane-bounded org…	mRNA surveillance pathway;RNA degradation;RNA transport	3D-structure;Acetylation;Alternativesplicing;Completeproteome;Cytoplasm;Directproteinsequencing;Methylation;mRNAprocessing;mRNAsplicing;Nonsense-mediatedmRNAdecay;Nucleus;Phosphoprotein;Referenceproteome;Repeat;RNA-binding;Spliceosome	|	+	1.52051	0.0109021	1.34814	0.956436	23.2821	25.1565	22.862	24.5926	24.0772	24.5165	|		0.800748	0.176317	0.92148	0.601537	22.8124	25.0275	23.4425	24.1253	24.3578	24.2243
sp|Q16881|TRXR1_HUMAN	Q16881	7	KLMHQAALLGQALQDSR;KVVYENAYGQFIGPHR;MIEAVQNHIGSLNWGYR;QFVPIKVEQIEAGTPGR;VMVLDFVTPTPLGTR;VVAQSTNSEEIIEGEYNTVMLAIGR;VVGFHVLGPNAGEVTQGFAAALK	Thioredoxin reductase 1, cytoplasmic (TR) (EC 1.8.1.9) (Gene associated with retinoic and interferon-induced mortality 12 protein) (GRIM-12) (Gene associated with retinoic and IFN-induced mortality 12 protein) (KM-102-derived reductase-like factor) (Peroxidase TXNRD1) (EC 1.11.1.2) (Thioredoxin reductase TR1)	TXNRD1 GRIM12 KDRF	SUBCELLULAR LOCATION: [Isoform 1]: Cytoplasm {ECO:0000269|PubMed:18042542}.;SUBCELLULAR LOCATION: [Isoform 4]: Cytoplasm {ECO:0000269|PubMed:15199063}. Nucleus {ECO:0000269|PubMed:15199063}.;SUBCELLULAR LOCATION: [Isoform 5]: Cytoplasm {ECO:0000269|PubMed:15199063}.	anatomical structure formation involved in morphogenesis;biological regulation;biosynthetic process;cell proliferation;cell redox homeostasis;cellular biosynthetic process;cellular homeostasis;cellular lipid metabolic process;cellular macromolecule metabolic process;cellular metabolic process;cellular nitrogen compound metabolic process;cellular process;cellular response to stimulus;developmental…	antioxidant activity;binding;catalytic activity;coenzyme binding;cofactor binding;disulfide oxidoreductase activity;electron carrier activity;flavin adenine dinucleotide binding;oxidoreductase activity;oxidoreductase activity, acting on a sulfur group of donors;oxidoreductase activity, acting on a sulfur group of donors, NAD or NADP as acceptor;oxidoreductase activity, acting on NADH or NADPH;pro…	cell part;cytoplasmic part;cytosol;extracellular membrane-bounded organelle;extracellular organelle;extracellular region part;extracellular vesicular exosome;intracellular membrane-bounded organelle;intracellular non-membrane-bounded organelle;intracellular organelle;intracellular organelle part;intracellular part;membrane-bounded organelle;membrane-bounded vesicle;mitochondrion;non-membrane-boun…	Pyrimidine metabolism;Selenocompound metabolism	3D-structure;Acetylation;Alternativesplicing;Completeproteome;Cytoplasm;Directproteinsequencing;Disulfidebond;Electrontransport;FAD;Flavoprotein;NADP;Nucleus;Oxidoreductase;Phosphoprotein;Polymorphism;Redox-activecenter;Referenceproteome;Selenocysteine;Transport;Ublconjugation	|	+	1.90588	0.00456292	1.49206	1.10921	23.1191	24.8044	22.6447	24.6811	23.8093	24.5638	|		0.919122	0.162261	0.893505	0.614491	22.9077	24.5869	23.1291	24.0275	24.275	24.3778
sp|P40763|STAT3_HUMAN	P40763	3	AILSTKPPGTFLLR;LLQTAATAAQQGGQANHPTAAVVTEK;VVENLQDDFDFNYK	Signal transducer and activator of transcription 3 (Acute-phase response factor)	STAT3 APRF	SUBCELLULAR LOCATION: Cytoplasm {ECO:0000269|PubMed:28065600, ECO:0000269|PubMed:31899195}. Nucleus {ECO:0000269|PubMed:28065600, ECO:0000269|PubMed:31899195}. Note=Shuttles between the nucleus and the cytoplasm. Translocated into the nucleus upon tyrosine phosphorylation and dimerization, in response to signaling by activated FGFR1, FGFR2, FGFR3 or FGFR4. Constitutive nuclear presence is indepen…	acute inflammatory response;acute-phase response;anatomical structure development;astrocyte differentiation;behavior;biological regulation;carbohydrate homeostasis;cell differentiation;cell proliferation;cell surface receptor linked signaling pathway;cellular component movement;cellular developmental process;cellular metabolic process;cellular process;cellular response to chemical stimulus;cellul…	binding;core promoter proximal region DNA binding;core promoter proximal region sequence-specific DNA binding;DNA binding;enzyme binding;kinase binding;ligand-dependent nuclear receptor activity;molecular transducer activity;nucleic acid binding;nucleic acid binding transcription factor activity;phosphatase binding;protein binding;protein dimerization activity;protein kinase binding;protein phosp…	cell part;chromatin;chromosomal part;cytoplasm;cytoplasmic part;cytosol;intracellular membrane-bounded organelle;intracellular organelle;intracellular organelle part;intracellular part;membrane;membrane-bounded organelle;mitochondrial inner membrane;mitochondrial membrane;mitochondrial part;nuclear chromatin;nuclear chromosome part;nuclear part;nucleoplasm;nucleus;organelle;organelle inner membra…	Acute myeloid leukemia;Adipocytokine signaling pathway;Chemokine signaling pathway;Hepatitis C;Jak-STAT signaling pathway;ko05152;Measles;Pancreatic cancer;Pathways in cancer;Toxoplasmosis	Acetylation;Activator;Alternativesplicing;Completeproteome;Cytoplasm;Diseasemutation;DNA-binding;Dwarfism;Host-virusinteraction;Nucleus;Phosphoprotein;Polymorphism;Referenceproteome;SH2domain;Transcription;Transcriptionregulation	|	+	3.37766	0.00344004	1.30671	1.1655	20.6047	21.9439	20.5909	22.0523	20.9428	22.0623	|		1.65687	0.124545	0.807051	0.660467	21.0921	21.8973	20.5437	21.6622	21.2351	21.7325
sp|P48444|COPD_HUMAN	P48444	7	DGGLQNMELHGMIMLR;FSTETTFLVDKYEIL;LFTAESLIGLK;LFTAESLIGLKNPEK;NSNILEDLETLR;TFTEMDSHEEK;TFTEMDSHEEKVFR	Coatomer subunit delta (Archain) (Delta-coat protein) (Delta-COP)	ARCN1 COPD	SUBCELLULAR LOCATION: Cytoplasm {ECO:0000250}. Golgi apparatus membrane {ECO:0000250};Peripheral membrane protein {ECO:0000250};Cytoplasmic side {ECO:0000250}. Cytoplasmic vesicle, COPI-coated vesicle membrane {ECO:0000250};Peripheral membrane protein {ECO:0000250};Cytoplasmic side {ECO:0000250}. Note=The coatomer is cytoplasmic or polymerized on the cytoplasmic side of the Golgi, as well as on t…	adult behavior;adult locomotory behavior;anatomical structure maturation;behavior;cellular component organization;cellular component organization at cellular level;cellular component organization or biogenesis;cellular component organization or biogenesis at cellular level;cellular process;cerebellar Purkinje cell layer maturation;COPI coating of Golgi vesicle;developmental maturation;development…		AP-type membrane coat adaptor complex;cell part;clathrin adaptor complex;COPI vesicle coat;cytoplasm;cytoplasmic part;cytoplasmic vesicle part;cytosol;endoplasmic reticulum;Golgi apparatus;Golgi apparatus part;intracellular membrane-bounded organelle;intracellular organelle;intracellular organelle part;intracellular part;macromolecular complex;membrane;membrane coat;membrane part;membrane-bounded…		Acetylation;Alternativesplicing;Completeproteome;Cytoplasm;Cytoplasmicvesicle;ER-Golgitransport;Golgiapparatus;Membrane;Phosphoprotein;Polymorphism;Proteintransport;Referenceproteome;Transport	|	+	4.82111	0.00816634	1.04926	1.00707	23.0519	24.1565	23.0054	24.0609	23.1138	24.1015	|		2.62922	0.0627649	0.873271	0.774815	23.3239	24.2961	23.2243	24.002	23.4676	24.3376
sp|P62701|RS4X_HUMAN	P62701	7	EC[+57.0214635]LPLIIFLR;FDTGNLC[+57.0214635]MVTGGANLGR;GIPHLVTHDAR;TDITYPAGFMDVISIDK;TDITYPAGFMDVISIDKTGENFR;VNDTIQIDLETGKITDFIK;YALTGDEVKK	40S ribosomal protein S4, X isoform (SCR10) (Single copy abundant mRNA protein) (Small ribosomal subunit protein eS4)	RPS4X CCG2 RPS4 SCAR	SUBCELLULAR LOCATION: Cytoplasm {ECO:0000269|PubMed:17289661}. Note=Localized in cytoplasmic mRNP granules containing untranslated mRNAs.	biological regulation;biosynthetic process;catabolic process;cellular biosynthetic process;cellular catabolic process;cellular component disassembly;cellular component disassembly at cellular level;cellular component organization;cellular component organization at cellular level;cellular component organization or biogenesis;cellular component organization or biogenesis at cellular level;cellular …	binding;nucleic acid binding;RNA binding;rRNA binding;structural constituent of ribosome;structural molecule activity	adherens junction;anchoring junction;cell junction;cell part;cell-substrate adherens junction;cell-substrate junction;cytoplasmic part;cytosol;cytosolic small ribosomal subunit;extracellular membrane-bounded organelle;extracellular organelle;extracellular region part;extracellular vesicular exosome;focal adhesion;intracellular non-membrane-bounded organelle;intracellular organelle;intracellular o…	Ribosome	3D-structure;Completeproteome;Cytoplasm;Directproteinsequencing;Referenceproteome;Ribonucleoprotein;Ribosomalprotein;RNA-binding;rRNA-binding	|	+	3.26393	0.00103535	1.59136	1.37441	22.5332	24.2463	22.8926	24.3307	22.9351	24.558	|		1.33931	0.0519684	1.1199	0.805024	22.8603	23.7182	22.4454	23.4551	23.0948	24.5869
sp|P62244|RS15A_HUMAN	P62244	11	DLEKWQNNLLPSR;FDVQLKDLEK;FDVQLKDLEKWQNNLLPSR;FLTVMMK;HGYIGEFEIIDDHR;HGYIGEFEIIDDHRAGK;IVVNLTGR;MNVLADALKSINNAEKR;QFGFIVLTTSAGIMDHEEAR;QFGFIVLTTSAGIMDHEEARR;WQNNLLPSR	40S ribosomal protein S15a (Small ribosomal subunit protein uS8)	RPS15A OK/SW-cl.82		biological regulation;biosynthetic process;catabolic process;cellular biosynthetic process;cellular catabolic process;cellular component disassembly;cellular component disassembly at cellular level;cellular component organization;cellular component organization at cellular level;cellular component organization or biogenesis;cellular component organization or biogenesis at cellular level;cellular …	binding;nucleic acid binding;RNA binding;structural constituent of ribosome;structural molecule activity	cell part;cytoplasm;cytoplasmic part;cytosol;cytosolic small ribosomal subunit;extracellular membrane-bounded organelle;extracellular organelle;extracellular region part;extracellular vesicular exosome;intracellular organelle part;intracellular part;macromolecular complex;membrane;membrane-bounded organelle;membrane-bounded vesicle;organelle;organelle part;ribonucleoprotein complex;small ribosoma…	Ribosome	3D-structure;Completeproteome;Directproteinsequencing;Referenceproteome;Ribonucleoprotein;Ribosomalprotein	|	+	3.9343	0.000355114	1.79725	1.60448	26.4154	28.4551	26.632	28.391	26.8264	28.4194	|		1.52898	0.0724798	0.97464	0.753072	27.4394	28.2123	26.965	27.6251	26.976	28.4668
sp|Q5HYK3|COQ5_HUMAN	Q5HYK3	2	AQQNLSWEEIAKEYQNEEDSLGGSR;MHPLPGTQLLDVAGGTGDIAFR	2-methoxy-6-polyprenyl-1,4-benzoquinol methylase, mitochondrial (EC 2.1.1.201) (Ubiquinone biosynthesis methyltransferase COQ5)	COQ5	SUBCELLULAR LOCATION: Mitochondrion inner membrane {ECO:0000255|HAMAP-Rule:MF_03191, ECO:0000269|PubMed:25152161};Peripheral membrane protein {ECO:0000255|HAMAP-Rule:MF_03191, ECO:0000269|PubMed:25152161};Matrix side {ECO:0000255|HAMAP-Rule:MF_03191, ECO:0000269|PubMed:25152161}.	biosynthetic process;cellular biosynthetic process;cellular ketone metabolic process;cellular metabolic process;cellular process;coenzyme biosynthetic process;coenzyme metabolic process;cofactor biosynthetic process;cofactor metabolic process;metabolic process;methylation;one-carbon metabolic process;oxidoreduction coenzyme metabolic process;quinone cofactor biosynthetic process;quinone cofactor …	catalytic activity;methyltransferase activity;S-adenosylmethionine-dependent methyltransferase activity;transferase activity;transferase activity, transferring one-carbon groups	cell part;cytoplasmic part;intracellular membrane-bounded organelle;intracellular organelle;intracellular organelle part;intracellular part;membrane;membrane-bounded organelle;mitochondrial inner membrane;mitochondrial membrane;mitochondrial part;mitochondrion;organelle;organelle inner membrane;organelle membrane;organelle part	Ubiquinone and other terpenoid-quinone biosynthesis	Alternativesplicing;Completeproteome;Membrane;Methyltransferase;Mitochondrion;Mitochondrioninnermembrane;Polymorphism;Referenceproteome;S-adenosyl-L-methionine;Transferase;Transitpeptide;Ubiquinonebiosynthesis	|	+	2.76045	0.000982414	1.71902	1.39666	18.792	21.0161	19.4562	20.8394	19.0355	20.5852	|		1.21834	0.0739799	1.05535	0.75008	19.539	20.7825	19.1449	20.6173	20.4821	20.9323
sp|P20290|BTF3_HUMAN	P20290	1	QLTEMLPSILNQLGADSLTSLRR	Transcription factor BTF3 (Nascent polypeptide-associated complex subunit beta) (NAC-beta) (RNA polymerase B transcription factor 3)	BTF3 NACB OK/SW-cl.8	SUBCELLULAR LOCATION: Cytoplasm {ECO:0000269|PubMed:10982809}. Nucleus {ECO:0000269|PubMed:10982809}. Note=The heterodimer with NACA is cytoplasmic.	biological regulation;biosynthetic process;cellular biosynthetic process;cellular macromolecule biosynthetic process;cellular macromolecule metabolic process;cellular metabolic process;cellular nitrogen compound metabolic process;cellular process;chordate embryonic development;developmental process;embryo development;embryo development ending in birth or egg hatching;establishment of localization…		cell part;cytoplasm;intracellular membrane-bounded organelle;intracellular organelle;intracellular part;membrane-bounded organelle;nucleus;organelle		3D-structure;Alternativesplicing;Chaperone;Completeproteome;Cytoplasm;Nucleus;Phosphoprotein;Proteintransport;Referenceproteome;Transcription;Transcriptionregulation;Transport	|	+	1.69696	0.000184	4.41598	2.02546	14.0212	20.0572	14.2586	19.528	17.6384	19.581	|		0.693716	0.0511397	1.72794	0.809494	16.2908	18.6513	16.4398	19.9595	19.5388	18.8424
sp|Q7KZF4|SND1_HUMAN	Q7KZF4	9	C[+57.0214635]PTFRREADGSETPEPFAAEAK;DTNGENIAESLVAEGLATRR;EADGSETPEPFAAEAK;LGTLSPAFSTR;QFLPFLQR;SSHYDELLAAEAR;VITEYLNAQESAK;VMQVLNADAIVVK;VNVTVDYIRPASPATETVPAFSER	Staphylococcal nuclease domain-containing protein 1 (EC 3.1.31.1) (100 kDa coactivator) (EBNA2 coactivator p100) (Tudor domain-containing protein 11) (p100 co-activator)	SND1 TDRD11	SUBCELLULAR LOCATION: Cytoplasm {ECO:0000269|PubMed:14508492, ECO:0000269|PubMed:17081065}. Nucleus {ECO:0000269|PubMed:12234934, ECO:0000269|PubMed:14508492, ECO:0000269|PubMed:17081065, ECO:0000269|PubMed:7651391}. Melanosome {ECO:0000269|PubMed:17081065}. Note=In IL-4 stimulated cells colocalizes with STAT6 in the nucleus (PubMed:12234934). Identified by mass spectrometry in melanosome fractio…	biological regulation;biosynthetic process;cell differentiation;cellular biosynthetic process;cellular developmental process;cellular macromolecule biosynthetic process;cellular macromolecule metabolic process;cellular metabolic process;cellular nitrogen compound metabolic process;cellular process;developmental process;gene silencing;gene silencing by RNA;macromolecule biosynthetic process;macrom…	catalytic activity;hydrolase activity;hydrolase activity, acting on ester bonds;nuclease activity;protein binding transcription factor activity;transcription cofactor activity;transcription factor binding transcription factor activity	cell part;cytoplasm;cytoplasmic membrane-bounded vesicle;cytoplasmic part;cytoplasmic vesicle;extracellular membrane-bounded organelle;extracellular organelle;extracellular region part;extracellular vesicular exosome;intracellular membrane-bounded organelle;intracellular organelle;intracellular part;macromolecular complex;melanosome;membrane;membrane-bounded organelle;membrane-bounded vesicle;mit…		3D-structure;Acetylation;Completeproteome;Cytoplasm;Directproteinsequencing;Host-virusinteraction;Nucleus;Phosphoprotein;Referenceproteome;Repeat;Transcription;Transcriptionregulation	|	+	1.55128	0.0304321	1.04461	0.797304	24.0359	25.4488	23.848	25.2353	24.8191	25.1527	|		1.0224	0.145334	0.892643	0.633137	23.5165	25.3239	24.2463	25.0935	24.867	24.8904
sp|Q9P0I2|EMC3_HUMAN	Q9P0I2	3	LTQEQVSDSQVLIR;SIYSLILGQDNAADQSR;VVPPSPMTDPTMLTDMMK	ER membrane protein complex subunit 3 (Transmembrane protein 111)	EMC3 TMEM111	SUBCELLULAR LOCATION: Endoplasmic reticulum membrane {ECO:0000269|PubMed:22119785};Multi-pass membrane protein {ECO:0000269|PubMed:32439656}.	cellular macromolecule metabolic process;cellular metabolic process;cellular process;cellular protein metabolic process;macromolecule metabolic process;metabolic process;primary metabolic process;protein folding;protein folding in endoplasmic reticulum;protein metabolic process		cell part;ER membrane protein complex;integral to membrane;intrinsic to membrane;macromolecular complex;membrane part;protein complex		Alternativesplicing;Completeproteome;Directproteinsequencing;Membrane;Referenceproteome;Transmembrane;Transmembranehelix	|	+	3.70899	0.000253452	2.05038	1.77308	19.2605	21.6994	19.6362	21.3375	19.5624	21.5734	|		1.05239	0.0846098	1.08086	0.729051	19.9931	20.6923	19.5699	20.4918	20.2713	21.8927
sp|P38919|IF4A3_HUMAN	P38919	4	ETQALILAPTR;KLDYGQHVVAGTPGR;MLVLDEADEMLNK;VLISTDVWAR	Eukaryotic initiation factor 4A-III (eIF-4A-III) (eIF4A-III) (EC 3.6.4.13) (ATP-dependent RNA helicase DDX48) (ATP-dependent RNA helicase eIF4A-3) (DEAD box protein 48) (Eukaryotic initiation factor 4A-like NUK-34) (Eukaryotic translation initiation factor 4A isoform 3) (Nuclear matrix protein 265) (NMP 265) (hNMP 265) [Cleaved into: Eukaryotic initiation factor 4A-III, N-terminally processed]	EIF4A3 DDX48 KIAA0111	SUBCELLULAR LOCATION: Nucleus {ECO:0000269|PubMed:10623621, ECO:0000269|PubMed:11991638, ECO:0000269|PubMed:22961380, ECO:0000269|PubMed:28076346, ECO:0000269|PubMed:28502770, ECO:0000269|PubMed:29301961}. Nucleus speckle {ECO:0000269|PubMed:10623621}. Cytoplasm {ECO:0000250|UniProtKB:Q3B8Q2}. Note=Nucleocytoplasmic shuttling protein. Travels to the cytoplasm as part of the exon junction complex …	anatomical structure morphogenesis;biological regulation;catabolic process;cell surface receptor linked signaling pathway;cellular catabolic process;cellular macromolecule catabolic process;cellular macromolecule metabolic process;cellular metabolic process;cellular nitrogen compound metabolic process;cellular process;cellular response to chemical stimulus;cellular response to cytokine stimulus;c…	adenyl nucleotide binding;adenyl ribonucleotide binding;ATP binding;ATPase activity;ATPase activity, coupled;ATP-dependent helicase activity;ATP-dependent RNA helicase activity;binding;catalytic activity;helicase activity;hydrolase activity;hydrolase activity, acting on acid anhydrides;hydrolase activity, acting on acid anhydrides, in phosphorus-containing anhydrides;mRNA binding;nucleic acid bin…	catalytic step 2 spliceosome;cell part;cytoplasm;cytoplasmic part;cytosol;exon-exon junction complex;intracellular non-membrane-bounded organelle;intracellular organelle;intracellular organelle part;intracellular part;macromolecular complex;membrane;non-membrane-bounded organelle;nuclear body;nuclear part;nuclear speck;nucleolus;nucleoplasm;nucleoplasm part;organelle;organelle part;protein comple…	mRNA surveillance pathway;RNA transport;Spliceosome	3D-structure;Acetylation;ATP-binding;Completeproteome;Cytoplasm;Directproteinsequencing;Diseasemutation;Helicase;Hydrolase;mRNAprocessing;mRNAsplicing;mRNAtransport;Nonsense-mediatedmRNAdecay;Nucleotide-binding;Nucleus;Phosphoprotein;Referenceproteome;RNA-binding;rRNAprocessing;Spliceosome;Translationregulation;Transport	|	+	2.89877	0.00875085	1.1289	0.99082	23.848	25.0359	23.5983	24.8997	24.0609	24.9584	|		2.25501	0.0676782	0.887218	0.762725	24.2607	25.0275	23.9584	24.8811	24.317	25.2891
sp|P61966|AP1S1_HUMAN	P61966	2	AIEQADLLQEEDESPR;FMLLFSR	AP-1 complex subunit sigma-1A (Adaptor protein complex AP-1 subunit sigma-1A) (Adaptor-related protein complex 1 subunit sigma-1A) (Clathrin assembly protein complex 1 sigma-1A small chain) (Clathrin coat assembly protein AP19) (Golgi adaptor HA1/AP1 adaptin sigma-1A subunit) (HA1 19 kDa subunit) (Sigma 1a subunit of AP-1 clathrin) (Sigma-adaptin 1A) (Sigma1A-adaptin)	AP1S1 AP19 CLAPS1	SUBCELLULAR LOCATION: Golgi apparatus {ECO:0000269|PubMed:9733768}. Cytoplasmic vesicle membrane {ECO:0000269|PubMed:9733768};Peripheral membrane protein {ECO:0000269|PubMed:9733768};Cytoplasmic side {ECO:0000269|PubMed:9733768}. Membrane, clathrin-coated pit {ECO:0000269|PubMed:9733768}. Note=Component of the coat surrounding the cytoplasmic face of coated vesicles located at the Golgi complex.	antigen processing and presentation;antigen processing and presentation of exogenous antigen;antigen processing and presentation of exogenous peptide antigen;antigen processing and presentation of exogenous peptide antigen via MHC class II;antigen processing and presentation of peptide antigen;antigen processing and presentation of peptide antigen via MHC class II;antigen processing and presentat…	protein transporter activity;substrate-specific transporter activity;transporter activity	AP-1 adaptor complex;AP-type membrane coat adaptor complex;cell part;clathrin adaptor complex;clathrin coated vesicle membrane;clathrin-coated endocytic vesicle membrane;coated pit;coated vesicle membrane;cytoplasmic part;cytoplasmic vesicle membrane;cytoplasmic vesicle part;cytosol;endocytic vesicle membrane;extracellular membrane-bounded organelle;extracellular organelle;extracellular region pa…	Lysosome	3D-structure;Alternativesplicing;Coatedpit;Completeproteome;Cytoplasmicvesicle;Deafness;Golgiapparatus;Ichthyosis;Membrane;Mentalretardation;Neuropathy;Phosphoprotein;Proteintransport;Referenceproteome;Transport	|	+	2.3995	0.0249393	0.961548	0.827915	21.5265	22.8574	21.9654	22.7945	22.033	22.7577	|		1.39188	0.371536	0.534936	0.453626	22.7618	23.247	22.3156	23.0036	22.8203	23.2519
sp|P42858|HD_HUMAN	P42858	1	LLSPQMSGEEEDSDLAAK	Huntingtin (Huntington disease protein) (HD protein) [Cleaved into: Huntingtin, myristoylated N-terminal fragment]	HTT HD IT15	SUBCELLULAR LOCATION: [Huntingtin]: Cytoplasm {ECO:0000269|PubMed:15654337, ECO:0000269|PubMed:16476778, ECO:0000269|PubMed:7647777}. Nucleus {ECO:0000269|PubMed:15654337, ECO:0000269|PubMed:16391387}. Early endosome {ECO:0000269|PubMed:16476778}. Note=The mutant Huntingtin protein colocalizes with AKAP8L in the nuclear matrix of Huntington disease neurons. Shuttles between cytoplasm and nucleus …	acidic amino acid transport;aging;amide biosynthetic process;amine metabolic process;amine transport;amino acid import;amino acid transport;anatomical structure development;anatomical structure formation involved in morphogenesis;anion transport;anterior/posterior pattern specification;apoptosis;associative learning;axon cargo transport;behavior;behavioral interaction between organisms;biological…	beta-tubulin binding;binding;cytoskeletal protein binding;diazepam binding;drug binding;dynactin binding;dynein binding;dynein intermediate chain binding;identical protein binding;ion channel binding;p53 binding;profilin binding;protein binding;transcription factor binding;tubulin binding	autophagic vacuole;axon;cell part;cell projection;cytoplasm;cytoplasmic part;cytoplasmic vesicle membrane;cytoplasmic vesicle part;cytosol;dendrite;endoplasmic reticulum;endosome;Golgi apparatus;inclusion body;intracellular membrane-bounded organelle;intracellular organelle;intracellular organelle part;intracellular part;late endosome;macromolecular complex;membrane;membrane-bounded organelle;mit…	Huntington's disease	3D-structure;Acetylation;Apoptosis;Completeproteome;Cytoplasm;Diseasemutation;Neurodegeneration;Nucleus;Phosphoprotein;Polymorphism;Referenceproteome;Repeat;Tripletrepeatexpansion;Ublconjugation	|	+	2.13225	0.000986602	1.94551	1.40228	14.0669	16.0121	13.5332	15.8537	14.774	16.3448	|		0.857095	0.0643928	1.32271	0.770211	15.8598	16.449	13.7653	15.3297	14.1892	16.0038
sp|O75746|CMC1_HUMAN	O75746	10	DLGIFGLYK;DVEVTKEEFAQSAIR;GLIPQLIGVAPEK;GSGSVVGELMYK;IAPLAEGALPYNLAELQR;LTLADIER;NIFLQYASTEVDGER;QQSPGLGRPIWLQIAESAYR;SSPQFGVTLVTYELLQR;YLGLYNDPNSNPK	Calcium-binding mitochondrial carrier protein Aralar1 (Mitochondrial aspartate glutamate carrier 1) (Solute carrier family 25 member 12)	SLC25A12 ARALAR1	SUBCELLULAR LOCATION: Mitochondrion inner membrane {ECO:0000269|PubMed:9722566};Multi-pass membrane protein {ECO:0000269|PubMed:9722566}.	acidic amino acid transport;alcohol biosynthetic process;alcohol metabolic process;amine transport;amino acid transport;anion transport;aspartate transport;biosynthetic process;carbohydrate biosynthetic process;carbohydrate metabolic process;carboxylic acid transport;cellular biosynthetic process;cellular carbohydrate biosynthetic process;cellular carbohydrate metabolic process;cellular metabolic…	acidic amino acid transmembrane transporter activity;active transmembrane transporter activity;amine transmembrane transporter activity;amino acid transmembrane transporter activity;binding;calcium ion binding;carboxylic acid transmembrane transporter activity;cation binding;ion binding;L-amino acid transmembrane transporter activity;L-aspartate transmembrane transporter activity;L-glutamate tran…	cell part;cytoplasmic part;integral to membrane;intracellular membrane-bounded organelle;intracellular organelle;intracellular organelle part;intracellular part;intrinsic to membrane;membrane;membrane part;membrane-bounded organelle;mitochondrial inner membrane;mitochondrial membrane;mitochondrial part;mitochondrion;organelle;organelle inner membrane;organelle membrane;organelle part		3D-structure;Acetylation;Alternativesplicing;Calcium;Completeproteome;Diseasemutation;Membrane;Metal-binding;Mitochondrion;Mitochondrioninnermembrane;Polymorphism;Referenceproteome;Repeat;Transmembrane;Transmembranehelix;Transport	|	+	3.7539	0.001125	1.46842	1.32399	23.7594	25.4953	23.9225	25.3477	24.0935	25.3376	|		1.38596	0.0985541	0.917735	0.70113	24.0443	24.7846	23.6209	24.3101	23.9584	25.2821
sp|O14732|IMPA2_HUMAN	O14732	2	ALVLTEIGPK;EMAMLIAQALQTINYGRDDEK	Inositol monophosphatase 2 (IMP 2) (IMPase 2) (EC 3.1.3.25) (Inositol-1(or 4)-monophosphatase 2) (Myo-inositol monophosphatase A2)	IMPA2 IMP.18P		alcohol biosynthetic process;alcohol metabolic process;biological regulation;biosynthetic process;carbohydrate biosynthetic process;carbohydrate metabolic process;catabolic process;cellular biosynthetic process;cellular carbohydrate biosynthetic process;cellular carbohydrate metabolic process;cellular lipid metabolic process;cellular metabolic process;cellular process;cellular response to stimulu…	binding;catalytic activity;cation binding;hydrolase activity;hydrolase activity, acting on ester bonds;identical protein binding;inositol monophosphate phosphatase activity;inositol or phosphatidylinositol phosphatase activity;inositol phosphate phosphatase activity;ion binding;metal ion binding;phosphatase activity;phosphoric ester hydrolase activity;protein binding;protein dimerization activity…	cell part;cytoplasm;cytoplasmic part;cytosol;intracellular part	Inositol phosphate metabolism;Phosphatidylinositol signaling system;Streptomycin biosynthesis	3D-structure;Alternativesplicing;Completeproteome;Hydrolase;Magnesium;Metal-binding;Polymorphism;Referenceproteome	|	+	2.04252	0.0286607	0.971064	0.805821	23.1688	24.3101	23.3511	24.6375	23.6865	24.1719	|		1.05132	0.364446	0.575996	0.45808	24.2535	24.6971	23.7077	24.1871	24.0526	24.8576
sp|Q9NQH7|XPP3_HUMAN	Q9NQH7	4	AILFVPR;APVEEAFLYAK;GADILAYPPVVAGGNR;SGTDGAIALTGVDEAYTLEEFQHLLPK	Xaa-Pro aminopeptidase 3 (X-Pro aminopeptidase 3) (EC 3.4.11.9) (Aminopeptidase P3) (APP3)	XPNPEP3	SUBCELLULAR LOCATION: [Isoform 1]: Mitochondrion {ECO:0000269|PubMed:20179356, ECO:0000269|PubMed:25609706}. Cytoplasm {ECO:0000269|PubMed:25609706}. Note=Mainly mitochondrial. Translocates to the cytoplasm following TNFRSF1B activation. {ECO:0000269|PubMed:25609706}.;SUBCELLULAR LOCATION: [Isoform 2]: Cytoplasm {ECO:0000269|PubMed:25609706}.	glomerular filtration;macromolecule metabolic process;metabolic process;multicellular organismal process;primary metabolic process;protein maturation;protein metabolic process;protein processing;renal system process;system process	aminopeptidase activity;binding;catalytic activity;cation binding;exopeptidase activity;hydrolase activity;ion binding;manganese ion binding;metal ion binding;metallopeptidase activity;peptidase activity;peptidase activity, acting on L-amino acid peptides;transition metal ion binding	cell part;cytoplasmic part;extracellular membrane-bounded organelle;extracellular organelle;extracellular region part;extracellular vesicular exosome;intracellular membrane-bounded organelle;intracellular organelle;intracellular part;membrane-bounded organelle;membrane-bounded vesicle;mitochondrion;organelle;vesicle		Alternativesplicing;Aminopeptidase;Ciliopathy;Completeproteome;Diseasemutation;Hydrolase;Manganese;Metal-binding;Metalloprotease;Mitochondrion;Nephronophthisis;Polymorphism;Protease;Referenceproteome	|	+	1.43487	0.0245232	1.13704	0.830851	23.4923	25.065	23.2535	24.7129	24.4105	24.7895	|		0.954818	0.203963	0.800659	0.574975	23.0048	24.4362	23.6757	24.4105	24.3511	24.5869
sp|Q00577|PURA_HUMAN	Q00577	2	FFFDVGSNKYGVFMR;LIDDYGVEEEPAELPEGTSLTVDNKR	Transcriptional activator protein Pur-alpha (Purine-rich single-stranded DNA-binding protein alpha)	PURA PUR1	SUBCELLULAR LOCATION: Nucleus.	anatomical structure development;biological regulation;biosynthetic process;cell differentiation;cellular biosynthetic process;cellular developmental process;cellular macromolecule biosynthetic process;cellular macromolecule metabolic process;cellular metabolic process;cellular nitrogen compound metabolic process;cellular process;developmental process;DNA conformation change;DNA duplex unwinding;…	binding;DNA binding;double-stranded DNA binding;double-stranded telomeric DNA binding;nucleic acid binding;nucleic acid binding transcription factor activity;protein binding;purine-rich negative regulatory element binding;regulatory region DNA binding;regulatory region nucleic acid binding;sequence-specific distal enhancer binding RNA polymerase II transcription factor activity;sequence-specific …	cell body;cell part;cell projection;chromosomal part;chromosome, telomeric region;cytoplasm;dendrite;DNA replication factor A complex;intracellular membrane-bounded organelle;intracellular organelle;intracellular organelle part;intracellular part;macromolecular complex;membrane-bounded organelle;neuron projection;neuronal cell body;nuclear chromosome part;nuclear chromosome, telomeric region;nucl…		Acetylation;Activator;Completeproteome;Diseasemutation;DNA-binding;Mentalretardation;Nucleus;Referenceproteome;Transcription;Transcriptionregulation	|	+	3.41915	0.0152561	0.984709	0.90416	20.5968	21.3903	20.3041	21.4721	20.4124	21.405	|		0.928167	0.208277	0.800664	0.570619	20.5402	21.8934	20.4535	21.8373	21.3919	21.0569
sp|Q9BRJ2|RM45_HUMAN	Q9BRJ2	1	WSFVESLEPSHVVQVR	39S ribosomal protein L45, mitochondrial (L45mt) (MRP-L45) (Mitochondrial large ribosomal subunit protein mL45)	MRPL45	SUBCELLULAR LOCATION: Mitochondrion {ECO:0000269|PubMed:25278503, ECO:0000269|PubMed:25838379, ECO:0000269|PubMed:28892042}.	biosynthetic process;cellular biosynthetic process;cellular component disassembly;cellular component disassembly at cellular level;cellular component organization;cellular component organization at cellular level;cellular component organization or biogenesis;cellular component organization or biogenesis at cellular level;cellular macromolecular complex disassembly;cellular macromolecular complex …		cell part;cytoplasmic part;intracellular membrane-bounded organelle;intracellular non-membrane-bounded organelle;intracellular organelle;intracellular organelle part;intracellular part;macromolecular complex;membrane;membrane-bounded organelle;mitochondrial inner membrane;mitochondrial membrane;mitochondrial part;mitochondrion;non-membrane-bounded organelle;organelle;organelle inner membrane;orga…		3D-structure;Completeproteome;Mitochondrion;Polymorphism;Referenceproteome;Ribonucleoprotein;Ribosomalprotein;Transitpeptide	|	+	3.13795	0.00128702	-1.50253	-1.29455	21.7252	20.1807	21.3132	20.1561	21.7257	19.9197	|		1.26345	0.0628765	-1.08684	-0.774288	20.3154	19.2297	20.1598	19.0614	21.0745	19.998
sp|Q15019|SEPT2_HUMAN	Q15019	5	ASIPFSVVGSNQLIEAK;LYPWGVVEVENPEHNDFLK;QQPTQFINPETPGYVGFANLPNQVHR;STLINSLFLTDLYPER;VNIVPVIAK	Septin-2 (Neural precursor cell expressed developmentally down-regulated protein 5) (NEDD-5)	SEPTIN2 DIFF6 KIAA0158 NEDD5 SEPT2	SUBCELLULAR LOCATION: Cytoplasm {ECO:0000269|PubMed:15774761}. Cytoplasm, cytoskeleton {ECO:0000269|PubMed:15774761}. Cytoplasm, cytoskeleton, spindle {ECO:0000269|PubMed:15774761}. Chromosome, centromere, kinetochore {ECO:0000269|PubMed:15774761}. Cleavage furrow {ECO:0000269|PubMed:15774761}. Midbody {ECO:0000269|PubMed:15774761}. Cytoplasm, cell cortex {ECO:0000269|PubMed:15774761}. Cell proje…	anatomical structure formation involved in morphogenesis;biological regulation;cell cycle phase;cell cycle process;cell division;cell projection assembly;cell projection organization;cell surface receptor linked signaling pathway;cellular component assembly;cellular component assembly at cellular level;cellular component assembly involved in morphogenesis;cellular component organization;cellular …	binding;enzyme regulator activity;GTP binding;guanyl nucleotide binding;guanyl ribonucleotide binding;nucleotide binding;purine nucleotide binding;purine ribonucleoside triphosphate binding;purine ribonucleotide binding;ribonucleotide binding	actin cytoskeleton;cell cortex part;cell division site part;cell part;cell projection membrane;cell projection part;chromosomal part;ciliary transition zone;cilium membrane;cilium part;cleavage furrow;condensed chromosome kinetochore;cytoplasm;cytoplasmic part;cytoskeletal part;cytoskeleton;exocyst;extracellular membrane-bounded organelle;extracellular organelle;extracellular region part;extracel…		3D-structure;Acetylation;Alternativesplicing;Cellcycle;Celldivision;Cellmembrane;Cellprojection;Centromere;Chromosome;Completeproteome;Cytoplasm;Cytoskeleton;Directproteinsequencing;GTP-binding;Kinetochore;Membrane;Mitosis;Nucleotide-binding;Phosphoprotein;Referenceproteome	|	+	1.62259	0.0102022	1.32707	0.965803	21.5081	23.391	21.7738	23.4041	22.7188	23.1869	|		0.85976	0.410625	0.555679	0.427283	22.5245	23.5983	22.4431	23.0045	23.2191	23.2509
sp|Q9UNF1|MAGD2_HUMAN	Q9UNF1	2	GPIAFWAR;LQSSQEPEAPPPRDVALLQGR	Melanoma-associated antigen D2 (11B6) (Breast cancer-associated gene 1 protein) (BCG-1) (Hepatocellular carcinoma-associated protein JCL-1) (MAGE-D2 antigen)	MAGED2 BCG1				cell part;membrane		Acetylation;Alternativesplicing;Completeproteome;Directproteinsequencing;Phosphoprotein;Polymorphism;Referenceproteome;Tumorantigen	|	+	1.9883	0.0168186	1.10823	0.891873	21.603	23.0803	22.3771	23.2679	22.2221	23.1788	|		1.4893	0.0818321	0.951566	0.734284	22.3553	23.7077	22.3988	23.7389	22.7629	22.9252
sp|Q06210|GFPT1_HUMAN	Q06210	12	AVQTLQMELQQIMK;EIFEQPESVVNTMR;ESQDTSFTTLVER;ETDC[+57.0214635]GVHINAGPEIGVASTK;GNFSSFMQK;GNFSSFMQKEIFEQPESVVNTMR;GYDFESETDTETIAK;LMPVIMIIMR;VIFLEDDDVAAVVDGR;VIQQLEGAFALVFK;WATHGEPSPVNSHPQR;YMYDNRESQDTSFTTLVER	Glutamine--fructose-6-phosphate aminotransferase [isomerizing] 1 (EC 2.6.1.16) (D-fructose-6-phosphate amidotransferase 1) (Glutamine:fructose-6-phosphate amidotransferase 1) (GFAT 1) (GFAT1) (Hexosephosphate aminotransferase 1)	GFPT1 GFAT GFPT		alcohol biosynthetic process;alcohol metabolic process;amine metabolic process;amino sugar biosynthetic process;amino sugar metabolic process;biological regulation;biosynthetic process;carbohydrate biosynthetic process;carbohydrate metabolic process;carboxylic acid metabolic process;cellular amine metabolic process;cellular amino acid metabolic process;cellular biosynthetic process;cellular carbo…	amine binding;amino acid binding;binding;carbohydrate binding;carboxylic acid binding;catalytic activity;glutamine-fructose-6-phosphate transaminase (isomerizing) activity;transaminase activity;transferase activity;transferase activity, transferring nitrogenous groups	cell part;cytoplasmic part;cytosol;extracellular membrane-bounded organelle;extracellular organelle;extracellular region part;extracellular vesicular exosome;intracellular part;membrane-bounded organelle;membrane-bounded vesicle;organelle;vesicle	Alanine, aspartate and glutamate metabolism;Amino sugar and nucleotide sugar metabolism	3D-structure;Alternativesplicing;Aminotransferase;Biologicalrhythms;Completeproteome;Congenitalmyasthenicsyndrome;Diseasemutation;Glutamineamidotransferase;Phosphoprotein;Referenceproteome;Repeat;Transferase	|	+	2.54538	0.0216207	0.973515	0.847132	24.0275	24.9316	23.5869	24.8288	23.9225	24.6971	|		1.20467	0.139355	0.853417	0.640252	24.002	24.9316	23.4551	24.141	24.0443	24.989
sp|P07910|HNRPC_HUMAN	P07910	5	GFAFVQYVNER;LKGDDLQAIKK;MIAGQVLDINLAAEPK;MIAGQVLDINLAAEPKVNR;MYSYPARVPPPPPIAR	Heterogeneous nuclear ribonucleoproteins C1/C2 (hnRNP C1/C2)	HNRNPC HNRPC	SUBCELLULAR LOCATION: Nucleus. Note=Component of ribonucleosomes.	3'-UTR-mediated mRNA stabilization;ATP-dependent chromatin remodeling;biological regulation;cell differentiation;cellular component organization;cellular component organization at cellular level;cellular component organization or biogenesis;cellular component organization or biogenesis at cellular level;cellular developmental process;cellular macromolecule metabolic process;cellular metabolic pro…	binding;chromatin binding;chromatin DNA binding;core promoter proximal region DNA binding;core promoter proximal region sequence-specific DNA binding;DNA binding;enhancer binding;enhancer sequence-specific DNA binding;identical protein binding;mRNA 3'-UTR binding;mRNA binding;nucleic acid binding;nucleosomal DNA binding;nucleosome binding;nucleotide binding;poly(U) RNA binding;poly-pyrimidine tra…	catalytic step 2 spliceosome;cell part;chromatin;chromosomal part;cytoplasmic part;cytosol;extracellular membrane-bounded organelle;extracellular organelle;extracellular region part;extracellular vesicular exosome;intracellular membrane-bounded organelle;intracellular organelle;intracellular organelle part;intracellular part;macromolecular complex;membrane;membrane-bounded organelle;membrane-boun…	Spliceosome	3D-structure;Acetylation;Alternativesplicing;Coiledcoil;Completeproteome;Directproteinsequencing;Isopeptidebond;mRNAprocessing;mRNAsplicing;Nucleus;Phosphoprotein;Polymorphism;Referenceproteome;Ribonucleoprotein;RNA-binding;Spliceosome;Ublconjugation	|	+	2.18533	0.0135267	1.12206	0.922841	24.3511	25.5812	24.2821	25.7645	24.9361	25.5898	|		0.657994	0.376322	0.652855	0.450492	24.2607	25.5463	24.5696	25.7771	25.5492	25.0148
sp|P51843|NR0B1_HUMAN	P51843	3	APWWDTSSGALRPVALK;LQFETVEVSEPSMLQK;QGSILYSMLTSAK	Nuclear receptor subfamily 0 group B member 1 (DSS-AHC critical region on the X chromosome protein 1) (Nuclear receptor DAX-1)	NR0B1 AHC DAX1	SUBCELLULAR LOCATION: Nucleus {ECO:0000269|PubMed:16709599}. Cytoplasm {ECO:0000269|PubMed:16709599}. Note=Shuttles between the cytoplasm and nucleus. Homodimers exits in the cytoplasm and in the nucleus.	adrenal gland development;anatomical structure development;biological regulation;biosynthetic process;cell differentiation;cellular biosynthetic process;cellular developmental process;cellular macromolecule metabolic process;cellular metabolic process;cellular nitrogen compound metabolic process;cellular process;cellular process involved in reproduction;cellular response to stimulus;developmental…	AF-2 domain binding;binding;DNA binding;DNA hairpin binding;DNA secondary structure binding;hormone receptor binding;identical protein binding;ligand-dependent nuclear receptor activity;molecular transducer activity;nuclear hormone receptor binding;nucleic acid binding;protein binding;protein binding transcription factor activity;protein dimerization activity;protein domain specific binding;prote…	cell part;cytoplasm;cytoplasmic part;intracellular membrane-bounded organelle;intracellular non-membrane-bounded organelle;intracellular organelle;intracellular organelle part;intracellular part;macromolecular complex;membrane;membrane-bounded organelle;non-membrane-bounded organelle;nuclear part;nucleoplasm;nucleus;organelle;organelle part;polysomal ribosome;ribonucleoprotein complex;ribosome		Alternativesplicing;Completeproteome;Cytoplasm;Diseasemutation;Nucleus;Receptor;Referenceproteome;Repeat;Repressor;Transcription;Transcriptionregulation	|	+	3.10298	0.00996639	1.08448	0.969663	20.7719	22.1358	20.8041	21.822	20.9648	21.8364	|		1.70299	0.217445	0.661833	0.56272	21.1242	21.6873	20.7364	21.3775	21.0386	21.8199
sp|Q9UBE0|SAE1_HUMAN	Q9UBE0	1	GLTMLDHEQVTPEDPGAQFLIR	SUMO-activating enzyme subunit 1 (Ubiquitin-like 1-activating enzyme E1A) [Cleaved into: SUMO-activating enzyme subunit 1, N-terminally processed]	SAE1 AOS1 SUA1 UBLE1A	SUBCELLULAR LOCATION: Nucleus {ECO:0000269|PubMed:11481243}.	biological regulation;cellular macromolecule metabolic process;cellular metabolic process;cellular process;cellular protein metabolic process;macromolecule metabolic process;macromolecule modification;metabolic process;positive regulation of catalytic activity;positive regulation of molecular function;post-translational protein modification;primary metabolic process;protein metabolic process;prot…	ATP-dependent protein binding;binding;catalytic activity;enzyme activator activity;enzyme regulator activity;protein binding;protein C-terminus binding;protein dimerization activity;protein heterodimerization activity;small protein activating enzyme activity;ubiquitin activating enzyme activity	cell part;cytoplasmic part;cytosol;intracellular membrane-bounded organelle;intracellular organelle;intracellular organelle part;intracellular part;macromolecular complex;membrane-bounded organelle;nuclear part;nucleoplasm;nucleus;organelle;organelle part;protein complex;SUMO activating enzyme complex	Ubiquitin mediated proteolysis	3D-structure;Acetylation;Alternativesplicing;Completeproteome;Directproteinsequencing;Ligase;Nucleus;Referenceproteome;Ublconjugationpathway	|	+	2.52837	0.00170796	1.55174	1.25108	19.2707	21.3421	19.972	20.9101	19.5287	21.1744	|		1.01707	0.234942	0.73354	0.548022	21.3852	22.2018	20.5773	21.792	21.5746	21.744
sp|Q9BVP2|GNL3_HUMAN	Q9BVP2	7	C[+57.0214635]PQVEEAIVQSGQK;KDPGVPNSAPFKEALLR;KLVLILNK;NSLEFFTVLAQR;SGFNLEELEKNNAQSIR;SPASIEVVKPMEAASAILSQADAR;VGVIGFPNVGK	Guanine nucleotide-binding protein-like 3 (E2-induced gene 3 protein) (Novel nucleolar protein 47) (NNP47) (Nucleolar GTP-binding protein 3) (Nucleostemin)	GNL3 E2IG3 NS	SUBCELLULAR LOCATION: Nucleus {ECO:0000250|UniProtKB:Q811S9}. Nucleus, nucleolus {ECO:0000269|PubMed:11790298, ECO:0000269|PubMed:12429849, ECO:0000269|PubMed:12464630}. Note=Shuttles between the nucleus and nucleolus. {ECO:0000250|UniProtKB:Q811S9}.	biological regulation;cell proliferation;cellular component biogenesis;cellular component biogenesis at cellular level;cellular component organization or biogenesis;cellular component organization or biogenesis at cellular level;cellular process;metabolic process;regulation of biological process;regulation of cell proliferation;regulation of cellular process;ribonucleoprotein complex biogenesis;r…	binding;catalytic activity;GTP binding;GTPase activity;guanyl nucleotide binding;guanyl ribonucleotide binding;hydrolase activity;hydrolase activity, acting on acid anhydrides;hydrolase activity, acting on acid anhydrides, in phosphorus-containing anhydrides;nucleoside-triphosphatase activity;nucleotide binding;purine nucleotide binding;purine ribonucleoside triphosphate binding;purine ribonucleo…	cell part;extracellular region part;extracellular space;intracellular membrane-bounded organelle;intracellular non-membrane-bounded organelle;intracellular organelle;intracellular organelle part;intracellular part;membrane;membrane-bounded organelle;non-membrane-bounded organelle;nuclear part;nucleolus;nucleoplasm;nucleus;organelle;organelle part	Ribosome biogenesis in eukaryotes	Acetylation;Alternativesplicing;Coiledcoil;Completeproteome;GTP-binding;Nucleotide-binding;Nucleus;Phosphoprotein;Polymorphism;Referenceproteome	|	+	3.50526	0.024827	0.892892	0.829227	23.848	24.7846	23.8093	24.8576	24.019	24.7129	|		2.55977	0.080773	0.829665	0.736815	23.8191	24.7695	23.976	24.4862	23.848	24.8764
sp|Q9P003|CNIH4_HUMAN	Q9P003	1	YIMVPSGNMGVFDPTEIHNR	Protein cornichon homolog 4 (CNIH-4) (Cornichon family AMPA receptor auxiliary protein 4)	CNIH4 HSPC163	SUBCELLULAR LOCATION: Membrane {ECO:0000305};Multi-pass membrane protein {ECO:0000305}. Endoplasmic reticulum {ECO:0000269|PubMed:24405750}. Endoplasmic reticulum-Golgi intermediate compartment {ECO:0000269|PubMed:24405750}.	biological regulation;cellular process;cellular response to stimulus;ER to Golgi vesicle-mediated transport;establishment of localization;establishment of localization in cell;establishment of protein localization;Golgi vesicle transport;intracellular signal transduction;intracellular transport;protein transport;regulation of biological process;regulation of cellular process;response to stimulus;…	binding;CCR chemokine receptor binding;CCR5 chemokine receptor binding;chemokine receptor binding;cytokine receptor binding;G-protein-coupled receptor binding;protein binding;receptor binding	cell part;cytoplasmic part;endoplasmic reticulum;endoplasmic reticulum-Golgi intermediate compartment;integral to membrane;intracellular membrane-bounded organelle;intracellular organelle;intracellular part;intrinsic to membrane;membrane part;membrane-bounded organelle;organelle		Alternativesplicing;Completeproteome;Endoplasmicreticulum;ER-Golgitransport;Membrane;Polymorphism;Proteintransport;Referenceproteome;Transmembrane;Transmembranehelix;Transport	|	+	2.6229	0.000295224	2.1395	1.63005	20.7342	23.1859	20.5246	22.8792	21.5059	23.1181	|		0.712413	0.204963	0.908994	0.574258	21.9852	22.3772	21.2745	21.6826	21.6253	23.5522
sp|Q86VP6|CAND1_HUMAN	Q86VP6	14	AADIDQEVKER;ALTLIAGSPLK;DLLDTVLPHLYNETK;DSIKLDDDSER;EGPAVVGQFIQDVK;FMATNDLMTELQK;ITSEALLVTQQLVK;LGTLSALDILIK;LKAADIDQEVKER;LLEDKNGEVQNLAVK;LTLIDPETLLPR;MLTFLMLVR;MLTGPVYSQSTALTHK;SVILEAFSSPSEEVK	Cullin-associated NEDD8-dissociated protein 1 (Cullin-associated and neddylation-dissociated protein 1) (TBP-interacting protein of 120 kDa A) (TBP-interacting protein 120A) (p120 CAND1)	CAND1 KIAA0829 TIP120 TIP120A	SUBCELLULAR LOCATION: Cytoplasm {ECO:0000269|PubMed:21249194}. Nucleus {ECO:0000269|PubMed:21249194}. Note=Predominantly cytoplasmic.	biological regulation;cell differentiation;cellular component assembly;cellular component assembly at cellular level;cellular component organization;cellular component organization at cellular level;cellular component organization or biogenesis;cellular component organization or biogenesis at cellular level;cellular developmental process;cellular macromolecular complex assembly;cellular macromole…		cell part;cullin-RING ubiquitin ligase complex;cytoplasm;extracellular membrane-bounded organelle;extracellular organelle;extracellular region part;extracellular vesicular exosome;intracellular membrane-bounded organelle;intracellular organelle;intracellular organelle part;intracellular part;macromolecular complex;membrane;membrane-bounded organelle;membrane-bounded vesicle;nuclear part;nucleopla…		3D-structure;Acetylation;Alternativesplicing;Completeproteome;Cytoplasm;Directproteinsequencing;Nucleus;Phosphoprotein;Polymorphism;Referenceproteome;Repeat;Ublconjugationpathway	|	+	2.22927	0.00680237	1.28575	1.0365	23.7492	25.4769	24.1095	25.4234	24.5754	25.391	|		0.641133	0.439711	0.57615	0.409899	25.0732	25.5075	24.6209	24.7182	24.8433	26.0401
sp|P50990|TCPQ_HUMAN	P50990	14	AIADTGANVVVTGGK;ALAENSGVKANEVISK;APGFAQMLK;ETEGDVTSVKDAK;FAEAFEAIPR;GSTDNLMDDIER;HFSGLEEAVYR;IAVYSC[+57.0214635]PFDGMITETK;LATNAAVTVLR;LFVTNDAATILR;LVPGGGATEIELAK;QITSYGETC[+57.0214635]PGLEQYAIKK;TAEELMNFSKGEENLMDAQVK;YNIMLVR	T-complex protein 1 subunit theta (TCP-1-theta) (CCT-theta) (Chaperonin containing T-complex polypeptide 1 subunit 8) (Renal carcinoma antigen NY-REN-15)	CCT8 C21orf112 CCTQ KIAA0002	SUBCELLULAR LOCATION: Cytoplasm {ECO:0000269|PubMed:20080638}. Cytoplasm, cytoskeleton, microtubule organizing center, centrosome {ECO:0000269|PubMed:14654843, ECO:0000269|PubMed:20080638}. Cytoplasm, cytoskeleton, cilium basal body {ECO:0000250|UniProtKB:P42932}.	binding of sperm to zona pellucida;cell recognition;cell-cell recognition;cellular component assembly;cellular component assembly at cellular level;cellular component organization;cellular component organization at cellular level;cellular component organization or biogenesis;cellular component organization or biogenesis at cellular level;cellular macromolecule metabolic process;cellular metabolic…	adenyl nucleotide binding;adenyl ribonucleotide binding;ATP binding;ATPase activity;ATPase activity, coupled;binding;catalytic activity;hydrolase activity;hydrolase activity, acting on acid anhydrides;hydrolase activity, acting on acid anhydrides, in phosphorus-containing anhydrides;nucleoside-triphosphatase activity;nucleotide binding;purine nucleotide binding;purine ribonucleoside triphosphate …	aggresome;cell body;cell part;centrosome;chaperonin-containing T-complex;cytoplasm;cytoplasmic part;cytoskeletal part;cytoskeleton;cytosol;cytosolic part;extracellular membrane-bounded organelle;extracellular organelle;extracellular region part;extracellular vesicular exosome;inclusion body;intermediate filament cytoskeleton;intracellular non-membrane-bounded organelle;intracellular organelle;int…		Acetylation;Alternativesplicing;ATP-binding;Chaperone;Completeproteome;Cytoplasm;Cytoskeleton;Directproteinsequencing;Isopeptidebond;Nucleotide-binding;Phosphoprotein;Polymorphism;Referenceproteome;Ublconjugation	|	+	1.59295	0.0103786	1.33113	0.962245	24.2607	25.9562	23.976	25.8044	25.217	25.6865	|		1.50418	0.0627868	1.01691	0.774664	24.1488	25.8069	24.5463	25.3342	25.1055	25.7103
sp|P55209|NP1L1_HUMAN	P55209	4	FYEEVHDLER;LDGLVETPTGYIESLPR;NVDLLSDMVQEHDEPILK;YAVLYQPLFDKR	Nucleosome assembly protein 1-like 1 (NAP-1-related protein) (hNRP)	NAP1L1 NRP	SUBCELLULAR LOCATION: Nucleus {ECO:0000269|PubMed:17081065, ECO:0000269|PubMed:20002496, ECO:0000269|PubMed:27599637}. Melanosome {ECO:0000269|PubMed:17081065}. Cytoplasm {ECO:0000269|PubMed:20002496, ECO:0000269|PubMed:28659470}. Note=Identified by mass spectrometry in melanosome fractions from stage I to stage IV.	biological regulation;biosynthetic process;cellular biosynthetic process;cellular component assembly;cellular component assembly at cellular level;cellular component organization;cellular component organization at cellular level;cellular component organization or biogenesis;cellular component organization or biogenesis at cellular level;cellular macromolecular complex assembly;cellular macromolec…		cell part;cytoplasmic membrane-bounded vesicle;cytoplasmic part;cytoplasmic vesicle;intracellular membrane-bounded organelle;intracellular organelle;intracellular part;melanosome;membrane;membrane-bounded organelle;membrane-bounded vesicle;nucleus;organelle;pigment granule;vesicle		Acetylation;Alternativesplicing;Completeproteome;Lipoprotein;Methylation;Nucleus;Phosphoprotein;Prenylation;Referenceproteome	|	+	1.97139	0.00232188	1.67454	1.22167	22.1106	24.239	21.9106	23.9495	23.0662	23.9225	|		0.975377	0.177255	0.844289	0.600661	21.9423	23.5045	22.5667	23.0136	23.1627	23.6865
sp|P33992|MCM5_HUMAN	P33992	11	FAIGSQVSEHSIIKDFTK;IPGIIIAASAVR;LAALPNVYEVISK;LQELPDAVPHGEMPR;LQPFATEADVEEALR;NTLTNIAMRPGLEGYALPR;SFAGAVSPQEEEEFRR;SIAPSIFGGTDMK;SIAPSIFGGTDMKK;VLGIQVDTDGSGR;VLQLMLR	DNA replication licensing factor MCM5 (EC 3.6.4.12) (CDC46 homolog) (P1-CDC46)	MCM5 CDC46	SUBCELLULAR LOCATION: Nucleus {ECO:0000269|PubMed:28198391}. Chromosome {ECO:0000250|UniProtKB:P55862}. Cytoplasm, cytosol {ECO:0000269|PubMed:28198391}. Note=Associated with chromatin before the formation of nuclei and detaches from it as DNA replication progresses. {ECO:0000250|UniProtKB:P55862}.	biosynthetic process;cell cycle;cell cycle process;cellular biosynthetic process;cellular macromolecule biosynthetic process;cellular macromolecule metabolic process;cellular metabolic process;cellular nitrogen compound metabolic process;cellular process;DNA metabolic process;DNA replication;DNA strand elongation;DNA strand elongation involved in DNA replication;DNA-dependent DNA replication init…	adenyl nucleotide binding;adenyl ribonucleotide binding;ATP binding;binding;catalytic activity;chromatin binding;DNA binding;DNA helicase activity;DNA replication origin binding;helicase activity;hydrolase activity;hydrolase activity, acting on acid anhydrides;hydrolase activity, acting on acid anhydrides, in phosphorus-containing anhydrides;nucleic acid binding;nucleoside-triphosphatase activity…	cell part;chromosomal part;intracellular membrane-bounded organelle;intracellular organelle;intracellular organelle part;intracellular part;macromolecular complex;MCM complex;membrane;membrane-bounded organelle;nuclear chromosome part;nuclear part;nucleoplasm;nucleoplasm part;nucleus;organelle;organelle part;protein complex	Cell cycle;Cell cycle - yeast;DNA replication;Meiosis - yeast	Acetylation;ATP-binding;Cellcycle;Completeproteome;DNA-binding;DNAreplication;Helicase;Hydrolase;Nucleotide-binding;Nucleus;Polymorphism;Referenceproteome	|	+	2.95653	0.0120341	1.05368	0.936092	24.9225	26.2262	25.1604	26.1852	25.3545	26.1871	|		1.58618	0.248605	0.636749	0.537664	25.3273	26.1449	25.2607	25.8409	25.7155	26.228
sp|P46926|GNPI1_HUMAN	P46926	3	AAGGIELFVGGIGPDGHIAFNEPGSSLVSR;TFNMDEYVGLPR;TLAMDTILANAR	Glucosamine-6-phosphate isomerase 1 (EC 3.5.99.6) (Glucosamine-6-phosphate deaminase 1) (GNPDA 1) (GlcN6P deaminase 1) (Oscillin)	GNPDA1 GNPI HLN KIAA0060	SUBCELLULAR LOCATION: Cytoplasm {ECO:0000250}.	alcohol catabolic process;alcohol metabolic process;amino sugar catabolic process;amino sugar metabolic process;carbohydrate catabolic process;carbohydrate metabolic process;catabolic process;cellular carbohydrate catabolic process;cellular carbohydrate metabolic process;cellular metabolic process;cellular process;fertilization;generation of precursor metabolites and energy;glucosamine catabolic …	catalytic activity;deaminase activity;glucosamine-6-phosphate deaminase activity;hydrolase activity;intramolecular oxidoreductase activity;intramolecular oxidoreductase activity, interconverting aldoses and ketoses;isomerase activity	cell part;cytoplasm;extracellular membrane-bounded organelle;extracellular organelle;extracellular region part;extracellular vesicular exosome;intracellular part;membrane-bounded organelle;membrane-bounded vesicle;organelle;vesicle	Amino sugar and nucleotide sugar metabolism	3D-structure;Acetylation;Alternativesplicing;Carbohydratemetabolism;Completeproteome;Cytoplasm;Hydrolase;Referenceproteome	|	+	2.42677	0.00232061	1.52977	1.22144	22.4769	24.239	22.2343	24.0854	23.0597	24.0359	|		0.701517	0.285957	0.762973	0.51	21.6699	23.2961	22.023	22.6178	23.1527	23.2205
sp|Q9UHD8|SEPT9_HUMAN	Q9UHD8	2	SFEVEEVETPNSTPPR;STLINTLFK	Septin-9 (MLL septin-like fusion protein MSF-A) (MLL septin-like fusion protein) (Ovarian/Breast septin) (Ov/Br septin) (Septin D1)	SEPTIN9 KIAA0991 MSF SEPT9	SUBCELLULAR LOCATION: Cytoplasm, cytoskeleton {ECO:0000269|PubMed:17546647, ECO:0000269|PubMed:17922164}. Note=In an epithelial cell line, concentrates at cell-cell contact areas. After TGF-beta1 treatment and induction of epithelial to mesenchymal transition, colocalizes partly with actin stress fibers. During bacterial infection, displays a collar shape structure next to actin at the pole of in…	cell cycle;cell division;cellular component assembly;cellular component organization;cellular component organization or biogenesis;cellular process;macromolecular complex assembly;macromolecular complex subunit organization;metabolic process;protein complex assembly;protein complex subunit organization;protein heterooligomerization;protein oligomerization	binding;catalytic activity;GTP binding;GTPase activity;guanyl nucleotide binding;guanyl ribonucleotide binding;hydrolase activity;hydrolase activity, acting on acid anhydrides;hydrolase activity, acting on acid anhydrides, in phosphorus-containing anhydrides;nucleoside-triphosphatase activity;nucleotide binding;purine nucleotide binding;purine ribonucleoside triphosphate binding;purine ribonucleo…	actin cytoskeleton;actin filament bundle;actomyosin;cell part;cytoplasm;cytoplasmic part;cytoskeletal part;cytoskeleton;intracellular non-membrane-bounded organelle;intracellular organelle;intracellular organelle part;intracellular part;macromolecular complex;microtubule;non-membrane-bounded organelle;organelle;organelle part;perinuclear region of cytoplasm;protein complex;stress fiber		Acetylation;Alternativesplicing;Cellcycle;Celldivision;Chromosomalrearrangement;Completeproteome;Cytoplasm;Cytoskeleton;Diseasemutation;GTP-binding;Nucleotide-binding;Phosphoprotein;Polymorphism;Referenceproteome	|	+	2.47433	0.006002	1.27508	1.05883	21.0006	22.6575	21.2736	22.6176	21.687	22.5114	|		1.15925	0.0648201	1.11868	0.76949	20.7499	22.7351	21.442	22.8021	22.1611	22.1718
sp|P62910|RL32_HUMAN	P62910	7	ELEVLLMC[+57.0214635]NK;FKGQILMPNIGYGSNK;FKGQILMPNIGYGSNKK;GQILMPNIGYGSNK;GQILMPNIGYGSNKK;HMLPSGFR;SYC[+57.0214635]AEIAHNVSSK	60S ribosomal protein L32 (Large ribosomal subunit protein eL32)	RPL32 PP9932		biosynthetic process;catabolic process;cellular biosynthetic process;cellular catabolic process;cellular component disassembly;cellular component disassembly at cellular level;cellular component organization;cellular component organization at cellular level;cellular component organization or biogenesis;cellular component organization or biogenesis at cellular level;cellular macromolecular complex…	structural constituent of ribosome;structural molecule activity	cell part;centrosome;cytoplasm;cytoplasmic part;cytoskeletal part;cytosol;cytosolic large ribosomal subunit;intracellular non-membrane-bounded organelle;intracellular organelle;intracellular organelle part;intracellular part;large ribosomal subunit;macromolecular complex;membrane;microtubule organizing center;non-membrane-bounded organelle;organelle;organelle part;ribonucleoprotein complex	Ribosome	3D-structure;Completeproteome;Directproteinsequencing;Referenceproteome;Ribonucleoprotein;Ribosomalprotein	|	+	3.85807	0.000840336	1.66594	1.49219	22.9815	24.8142	22.8857	24.6595	23.2182	24.6096	|		2.01105	0.0599396	0.941396	0.782556	23.4298	24.1488	23.2821	23.9495	23.1376	24.5754
sp|Q86V81|THOC4_HUMAN	Q86V81	1	QYNGVPLDGRPMNIQLVTSQIDAQR	THO complex subunit 4 (Tho4) (Ally of AML-1 and LEF-1) (Aly/REF export factor) (Transcriptional coactivator Aly/REF) (bZIP-enhancing factor BEF)	ALYREF ALY BEF THOC4	SUBCELLULAR LOCATION: Nucleus {ECO:0000269|PubMed:10488337, ECO:0000269|PubMed:19324961, ECO:0000269|PubMed:23826332, ECO:0000269|PubMed:28418038, ECO:0000305|PubMed:18974867}. Nucleus speckle {ECO:0000269|PubMed:19324961, ECO:0000269|PubMed:23826332}. Cytoplasm {ECO:0000269|PubMed:19324961, ECO:0000269|PubMed:28418038}. Note=Colocalizes with the core EJC, ALYREF/THOC4, NXF1 and DDX39B in the nuc…	biological regulation;biosynthetic process;cell differentiation;cellular biosynthetic process;cellular developmental process;cellular macromolecule biosynthetic process;cellular macromolecule metabolic process;cellular metabolic process;cellular nitrogen compound metabolic process;cellular process;cellular response to stimulus;cellular response to stress;developmental process;DNA metabolic proces…	binding;nucleotide binding	catalytic step 2 spliceosome;cell part;cytoplasmic part;cytosol;extracellular membrane-bounded organelle;extracellular organelle;extracellular region part;extracellular vesicular exosome;intracellular membrane-bounded organelle;intracellular organelle;intracellular organelle part;intracellular part;macromolecular complex;membrane;membrane-bounded organelle;membrane-bounded vesicle;nuclear body;nu…	mRNA surveillance pathway;RNA transport;Spliceosome	3D-structure;Acetylation;Chaperone;Citrullination;Completeproteome;Cytoplasm;Directproteinsequencing;Host-virusinteraction;Methylation;mRNAprocessing;mRNAsplicing;mRNAtransport;Nucleus;Phosphoprotein;Referenceproteome;RNA-binding;Spliceosome;Transport	|	+	1.56053	0.00778978	1.4501	1.01573	18.9388	20.963	18.7895	20.7232	20.0621	20.4545	|		0.477555	0.581152	0.448383	0.318557	19.6594	20.8034	19.962	20.5928	20.9819	20.5522
sp|P56559|ARL4C_HUMAN	P56559	1	FAENQGTPLLVIANKQDLPK	ADP-ribosylation factor-like protein 4C (ADP-ribosylation factor-like protein 7) (ADP-ribosylation factor-like protein LAK)	ARL4C ARL7	SUBCELLULAR LOCATION: Cell projection, filopodium. Cell membrane. Cytoplasm.	biological regulation;cellular process;cellular response to stimulus;endocytic recycling;endosome transport;establishment of localization;establishment of localization in cell;intracellular signal transduction;intracellular transport;metabolic process;regulation of biological process;regulation of cellular process;response to stimulus;signal transduction;small GTPase mediated signal transduction;…	alpha-tubulin binding;binding;catalytic activity;cytoskeletal protein binding;GTP binding;GTPase activity;guanyl nucleotide binding;guanyl ribonucleotide binding;hydrolase activity;hydrolase activity, acting on acid anhydrides;hydrolase activity, acting on acid anhydrides, in phosphorus-containing anhydrides;nucleoside-triphosphatase activity;nucleotide binding;protein binding;purine nucleotide b…	cell part;cell projection;cytoplasm;filopodium;intracellular membrane-bounded organelle;intracellular organelle;intracellular part;membrane;membrane-bounded organelle;nucleus;organelle;plasma membrane		Alternativesplicing;Cellmembrane;Cellprojection;Completeproteome;Cytoplasm;GTP-binding;Lipoprotein;Membrane;Myristate;Nucleotide-binding;Referenceproteome;Transport	|	+	3.99846	0.00791761	1.08054	1.01025	20.8416	21.7883	20.7215	21.9851	20.7965	21.8279	|		1.57704	0.0797125	0.941452	0.738798	20.6836	21.917	20.6906	22.0764	21.0839	21.2891
sp|Q9NUQ8|ABCF3_HUMAN	Q9NUQ8	4	ASVILAGLGFTPK;LLLGDLAPVR;TSNPLVLEEASASQAGSR;TSNPLVLEEASASQAGSRK	ATP-binding cassette sub-family F member 3	ABCF3		defense response;defense response to virus;immune effector process;immune system process;multi-organism process;response to biotic stimulus;response to other organism;response to stimulus;response to stress;response to virus	adenyl nucleotide binding;adenyl ribonucleotide binding;ATP binding;ATPase activity;binding;catalytic activity;hydrolase activity;hydrolase activity, acting on acid anhydrides;hydrolase activity, acting on acid anhydrides, in phosphorus-containing anhydrides;nucleoside-triphosphatase activity;nucleotide binding;purine nucleotide binding;purine ribonucleoside triphosphate binding;purine ribonucleo…	cell part;membrane		Acetylation;Alternativesplicing;Antiviraldefense;ATP-binding;Completeproteome;Nucleotide-binding;Phosphoprotein;Polymorphism;Referenceproteome;Repeat	|	+	4.12309	0.0156834	0.949553	0.898468	22.2595	23.2401	22.355	23.1644	22.1777	23.2364	|		2.56334	0.0834995	0.821924	0.730882	22.5725	23.6096	22.474	23.2821	22.7304	23.3511
sp|P06493|CDK1_HUMAN	P06493	7	ALGTPNNEVWPEVESLQDYKNTFPK;DLKPQNLLIDDKGTIK;KPLFHGDSEIDQLFR;LESEEEGVPSTAIR;MALNHPYFNDLDNQIK;NLDENGLDLLSK;SPEVLLGSAR	Cyclin-dependent kinase 1 (CDK1) (EC 2.7.11.22) (EC 2.7.11.23) (Cell division control protein 2 homolog) (Cell division protein kinase 1) (p34 protein kinase)	CDK1 CDC2 CDC28A CDKN1 P34CDC2	SUBCELLULAR LOCATION: Nucleus. Cytoplasm. Mitochondrion {ECO:0000269|PubMed:19917720}. Cytoplasm, cytoskeleton, microtubule organizing center, centrosome {ECO:0000269|PubMed:14654843}. Cytoplasm, cytoskeleton, spindle. Note=Cytoplasmic during the interphase. Colocalizes with SIRT2 on centrosome during prophase and on splindle fibers during metaphase of the mitotic cell cycle. Reversibly transloca…	activation of immune response;activation of innate immune response;activation of MAPK activity;activation of MAPKK activity;activation of protein kinase activity;aging;anaphase-promoting complex-dependent proteasomal ubiquitin-dependent protein catabolic process;anatomical structure development;anatomical structure morphogenesis;apoptosis;axon guidance;biological regulation;biosynthetic process;c…	adenyl nucleotide binding;adenyl ribonucleotide binding;ATP binding;binding;catalytic activity;cyclin-dependent protein kinase activity;histone kinase activity;kinase activity;nucleotide binding;phosphotransferase activity, alcohol group as acceptor;protein kinase activity;protein serine/threonine kinase activity;purine nucleotide binding;purine ribonucleoside triphosphate binding;purine ribonucl…	cell part;centrosome;cytoplasm;cytoplasmic part;cytoskeletal part;cytosol;extracellular membrane-bounded organelle;extracellular organelle;extracellular region part;extracellular vesicular exosome;intracellular membrane-bounded organelle;intracellular non-membrane-bounded organelle;intracellular organelle;intracellular organelle part;intracellular part;macromolecular complex;membrane;membrane-bou…	Cell cycle;Gap junction;Oocyte meiosis;p53 signaling pathway;Progesterone-mediated oocyte maturation	3D-structure;Acetylation;Alternativesplicing;Apoptosis;ATP-binding;Cellcycle;Celldivision;Completeproteome;Cytoplasm;Cytoskeleton;Isopeptidebond;Kinase;Mitochondrion;Mitosis;Nucleotide-binding;Nucleus;Phosphoprotein;Referenceproteome;Serine/threonine-proteinkinase;Transferase;Ublconjugation	|	+	2.59675	0.0154115	1.04304	0.903189	23.848	25.0484	24.1174	25.1055	24.3307	25.2714	|		2.14073	0.127359	0.754588	0.656489	24.9495	25.6068	24.654	25.2996	24.7389	25.6998
sp|O94874|UFL1_HUMAN	O94874	5	ELQELSSSIKDLVLK;FFADDTQAALTK;GLFSAITRPTAVNSLISK;LGIPDAVSYIK;VNIVDLQQVINVDLIHIENR	E3 UFM1-protein ligase 1 (EC 2.3.2.-) (E3 UFM1-protein transferase 1) (Multiple alpha-helix protein located at ER) (Novel LZAP-binding protein) (Regulator of C53/LZAP and DDRGK1)	UFL1 KIAA0776 MAXER NLBP RCAD	SUBCELLULAR LOCATION: Endoplasmic reticulum membrane {ECO:0000269|PubMed:20018847, ECO:0000269|PubMed:20164180, ECO:0000269|PubMed:20228063, ECO:0000269|PubMed:32160526}. Cytoplasm, cytosol {ECO:0000269|PubMed:20228063, ECO:0000269|PubMed:30886146}. Nucleus {ECO:0000269|PubMed:30886146}. Chromosome {ECO:0000269|PubMed:30886146}. Note=Recruited to double-strand breaks by the MRE11-RAD50-NBN (MRN) …	biological regulation;cell differentiation;cellular developmental process;cellular macromolecule metabolic process;cellular metabolic process;cellular process;cellular protein metabolic process;cellular response to stimulus;cellular response to stress;developmental process;macromolecule metabolic process;macromolecule modification;metabolic process;negative regulation of biological process;negati…	acid-amino acid ligase activity;catalytic activity;ligase activity;ligase activity, forming carbon-nitrogen bonds;small conjugating protein ligase activity;UFM1 conjugating enzyme activity	cell part;cytoplasm;cytoplasmic part;cytosol;endoplasmic reticulum;endoplasmic reticulum membrane;endoplasmic reticulum part;intracellular membrane-bounded organelle;intracellular organelle;intracellular organelle part;intracellular part;macromolecular complex;membrane;membrane part;membrane-bounded organelle;nuclear part;nucleoplasm;nucleus;organelle;organelle membrane;organelle part;protein com…		Acetylation;Alternativesplicing;Completeproteome;Cytoplasm;Endoplasmicreticulum;Ligase;Phosphoprotein;Polymorphism;Referenceproteome;Tumorsuppressor;Ublconjugation;Ublconjugationpathway	|	+	1.96498	0.00880425	1.26904	0.989784	21.1956	22.6178	21.2975	22.2377	20.583	22.0278	|		0.812214	0.290993	0.712079	0.506559	21.2763	22.3973	21.2138	21.2503	21.4989	22.4775
sp|P41091|IF2G_HUMAN	P41091	4	GVTIKPTVDDD;IVLTNPVC[+57.0214635]TEVGEK;SC[+57.0214635]GSSTPDEFPTDIPGTK;VGQEIEVRPGIVSK	Eukaryotic translation initiation factor 2 subunit 3 (EC 3.6.5.3) (Eukaryotic translation initiation factor 2 subunit gamma X) (eIF-2-gamma X) (eIF-2gX)	EIF2S3 EIF2G		biosynthetic process;cellular biosynthetic process;cellular macromolecule biosynthetic process;cellular macromolecule metabolic process;cellular metabolic process;cellular process;cellular protein metabolic process;establishment of localization;gene expression;macromolecule biosynthetic process;macromolecule metabolic process;metabolic process;primary metabolic process;protein metabolic process;t…	binding;catalytic activity;GTP binding;GTPase activity;guanyl nucleotide binding;guanyl ribonucleotide binding;hydrolase activity;hydrolase activity, acting on acid anhydrides;hydrolase activity, acting on acid anhydrides, in phosphorus-containing anhydrides;nucleic acid binding;nucleoside-triphosphatase activity;nucleotide binding;purine nucleotide binding;purine ribonucleoside triphosphate bind…	cell part;cytoplasm;cytoplasmic part;cytosol;extracellular membrane-bounded organelle;extracellular organelle;extracellular region part;extracellular vesicular exosome;intracellular part;membrane-bounded organelle;membrane-bounded vesicle;organelle;vesicle	RNA transport	Acetylation;Completeproteome;Directproteinsequencing;GTP-binding;Initiationfactor;Nucleotide-binding;Phosphoprotein;Polymorphism;Proteinbiosynthesis;Referenceproteome	|	+	1.7873	0.0437386	0.921677	0.748583	21.3432	22.5186	21.3841	22.5645	22.0505	22.4597	|		0.462977	0.716675	0.294572	0.231043	21.5516	22.4466	21.9111	21.7906	22.2036	22.3128
sp|O60684|IMA7_HUMAN	O60684	2	EAAWAITNATSGGTPEQIR;LLSKEPSPPIDEVINTPR	Importin subunit alpha-7 (Karyopherin subunit alpha-6)	KPNA6 IPOA7		biological regulation;establishment of localization;establishment of localization in cell;establishment of protein localization;intracellular protein transport;intracellular transport;maternal process involved in female pregnancy;multicellular organismal process;multicellular organismal reproductive process;NLS-bearing substrate import into nucleus;nuclear import;nuclear transport;nucleocytoplasm…	protein transporter activity;substrate-specific transporter activity;transporter activity	cell part;cytoplasm;intracellular membrane-bounded organelle;intracellular organelle;intracellular part;membrane;membrane-bounded organelle;nucleus;organelle		3D-structure;Acetylation;Completeproteome;Phosphoprotein;Proteintransport;Referenceproteome;Repeat;Transport	|	+	2.44487	0.000300221	2.26347	1.65303	18.5154	21.2673	19.76	21.4865	19.2171	21.5291	|		1.37181	0.0715216	1.01633	0.755105	20.6818	21.4234	19.6856	21.4661	20.7267	21.2535
sp|P62854|RS26_HUMAN	P62854	4	DISEASVFDAYVLPK;FRPAGAAPRPPPKPM;NIVEAAAVR;NIVEAAAVRDISEASVFDAYVLPK	40S ribosomal protein S26 (Small ribosomal subunit protein eS26)	RPS26	SUBCELLULAR LOCATION: Cytoplasm, cytosol {ECO:0000269|PubMed:25957688}. Cytoplasm {ECO:0000305|PubMed:23636399, ECO:0000305|PubMed:25901680}. Rough endoplasmic reticulum {ECO:0000250|UniProtKB:P49171}. Note=Detected on cytosolic polysomes (PubMed:25957688). Detected in ribosomes that are associated with the rough endoplasmic reticulum (By similarity). {ECO:0000250|UniProtKB:P49171, ECO:0000269|Pu…	biological regulation;biosynthetic process;catabolic process;cellular biosynthetic process;cellular catabolic process;cellular component disassembly;cellular component disassembly at cellular level;cellular component organization;cellular component organization at cellular level;cellular component organization or biogenesis;cellular component organization or biogenesis at cellular level;cellular …	binding;mRNA binding;nucleic acid binding;RNA binding;structural constituent of ribosome;structural molecule activity	cell part;cytoplasm;cytoplasmic part;cytosol;cytosolic small ribosomal subunit;extracellular membrane-bounded organelle;extracellular organelle;extracellular region part;extracellular vesicular exosome;intracellular non-membrane-bounded organelle;intracellular organelle;intracellular organelle part;intracellular part;macromolecular complex;membrane;membrane-bounded organelle;membrane-bounded vesi…	Ribosome	3D-structure;Completeproteome;Diamond-Blackfananemia;Directproteinsequencing;Diseasemutation;Referenceproteome;Ribonucleoprotein;Ribosomalprotein	|	+	4.40601	0.00164393	1.34101	1.25549	25.5812	26.8385	25.632	26.8741	25.4953	27.019	|		2.11227	0.0674063	0.902273	0.763334	25.9694	26.632	25.5165	26.673	26.0212	26.9088
sp|P53007|TXTP_HUMAN	P53007	8	EQGLKGTYQGLTATVLK;FFVMTSLR;FGMFEFLSNHMR;GLSSLLYGSIPK;GTYQGLTATVLK;NTWDC[+57.0214635]GLQILK;NTWDC[+57.0214635]GLQILKK;SHGVLGLYR	Tricarboxylate transport protein, mitochondrial (Citrate transport protein) (CTP) (Solute carrier family 25 member 1) (Tricarboxylate carrier protein)	SLC25A1 SLC20A3	SUBCELLULAR LOCATION: Mitochondrion inner membrane {ECO:0000250|UniProtKB:Q8JZU2};Multi-pass membrane protein {ECO:0000255}.	acyl-CoA biosynthetic process;acyl-CoA metabolic process;acylglycerol biosynthetic process;acylglycerol metabolic process;alcohol biosynthetic process;alcohol metabolic process;anion transport;biosynthetic process;carbohydrate biosynthetic process;carbohydrate metabolic process;carboxylic acid transport;cellular biosynthetic process;cellular carbohydrate biosynthetic process;cellular carbohydrate…	carboxylic acid transmembrane transporter activity;citrate transmembrane transporter activity;organic acid transmembrane transporter activity;substrate-specific transmembrane transporter activity;substrate-specific transporter activity;transmembrane transporter activity;transporter activity;tricarboxylic acid transmembrane transporter activity	cell part;cytoplasmic part;extracellular membrane-bounded organelle;extracellular organelle;extracellular region part;extracellular vesicular exosome;integral to membrane;intracellular membrane-bounded organelle;intracellular organelle;intracellular organelle part;intracellular part;intrinsic to membrane;membrane;membrane part;membrane-bounded organelle;membrane-bounded vesicle;mitochondrial inne…		Completeproteome;Diseasemutation;Membrane;Mitochondrion;Mitochondrioninnermembrane;Referenceproteome;Repeat;Transitpeptide;Transmembrane;Transmembranehelix;Transport	|	+	1.74623	0.000947761	2.26322	1.42856	26.0443	27.2803	24.0772	27.1312	24.6703	27.17	|		1.06351	0.0601712	1.19526	0.782146	25.5926	26.1488	25.3578	25.7895	24.141	26.7389
sp|P50897|PPT1_HUMAN	P50897	1	SGQAKETIPLQETSLYTQDR	Palmitoyl-protein thioesterase 1 (PPT-1) (EC 3.1.2.22) (Palmitoyl-protein hydrolase 1)	PPT1 CLN1 PPT	SUBCELLULAR LOCATION: Lysosome {ECO:0000269|PubMed:19941651}. Secreted {ECO:0000250|UniProtKB:P45478}.	adult behavior;adult locomotory behavior;anatomical structure development;associative learning;behavior;biological regulation;brain development;catabolic process;cation homeostasis;cell development;cellular catabolic process;cellular cation homeostasis;cellular chemical homeostasis;cellular component organization;cellular component organization or biogenesis;cellular developmental process;cellula…	acyl-CoA thioesterase activity;catalytic activity;CoA hydrolase activity;hydrolase activity;hydrolase activity, acting on ester bonds;palmitoyl-(protein) hydrolase activity;palmitoyl-CoA hydrolase activity;thiolester hydrolase activity	axon;cell body;cell part;cell projection;clathrin-coated vesicle;coated vesicle;cytoplasmic membrane-bounded vesicle;cytoplasmic part;cytoplasmic vesicle;cytosol;dendrite;extracellular membrane-bounded organelle;extracellular organelle;extracellular region;extracellular region part;extracellular space;extracellular vesicular exosome;Golgi apparatus;intracellular membrane-bounded organelle;intrace…	Fatty acid elongation in mitochondria;Lysosome	3D-structure;Alternativesplicing;Completeproteome;Diseasemutation;Disulfidebond;Glycoprotein;Hydrolase;Lysosome;Neurodegeneration;Neuronalceroidlipofuscinosis;Polymorphism;Referenceproteome;Sensorytransduction;Signal;Vision	|	+	2.28298	0	4.00212	2.32244	14.0924	17.8572	12.4399	17.8128	14.895	17.7637	|		0.185125	0.673657	0.56073	0.260105	14.2782	17.1179	16.8296	17.0018	18.2187	16.889
sp|P05388|RLA0_HUMAN	P05388	5	GTIEILSDVQLIK;IIQLLDDYPK;TSFFQALGITTK;VLALSVETDYTFPLAEK;VLALSVETDYTFPLAEKVK	60S acidic ribosomal protein P0 (60S ribosomal protein L10E) (Large ribosomal subunit protein uL10)	RPLP0	SUBCELLULAR LOCATION: Nucleus {ECO:0000269|PubMed:19188445}. Cytoplasm {ECO:0000269|PubMed:19188445}. Note=Localized in cytoplasmic mRNP granules containing untranslated mRNAs (PubMed:19188445, PubMed:17289661). {ECO:0000269|PubMed:17289661, ECO:0000269|PubMed:19188445}.	biosynthetic process;catabolic process;cellular biosynthetic process;cellular catabolic process;cellular component biogenesis;cellular component biogenesis at cellular level;cellular component disassembly;cellular component disassembly at cellular level;cellular component organization;cellular component organization at cellular level;cellular component organization or biogenesis;cellular componen…	binding;nucleic acid binding;RNA binding;structural constituent of ribosome;structural molecule activity	adherens junction;anchoring junction;cell junction;cell part;cell-substrate adherens junction;cell-substrate junction;cytoplasm;cytoplasmic part;cytosol;cytosolic large ribosomal subunit;extracellular membrane-bounded organelle;extracellular organelle;extracellular region part;extracellular vesicular exosome;focal adhesion;intracellular membrane-bounded organelle;intracellular organelle;intracell…	Ribosome	3D-structure;Alternativesplicing;Completeproteome;Cytoplasm;Directproteinsequencing;Host-virusinteraction;Nucleus;Phosphoprotein;Referenceproteome;Ribonucleoprotein;Ribosomalprotein	|	+	1.59177	0.0134367	1.25872	0.923616	23.7286	25.3943	23.5754	25.2643	24.7077	25.1293	|		0.428139	0.69935	0.321568	0.243429	23.654	24.5638	24.141	24.1795	24.6431	24.6595
sp|Q9NRG9|AAAS_HUMAN	Q9NRG9	5	FAVALLDDSVR;GQWINLPVLQLTK;ILATTPSAVFR;LLSASPVDAAIR;VYNASSTIVPSLK	Aladin (Adracalin)	AAAS ADRACALA GL003	SUBCELLULAR LOCATION: Nucleus, nuclear pore complex {ECO:0000269|PubMed:19782045}. Cytoplasm, cytoskeleton, spindle pole {ECO:0000269|PubMed:26246606}. Nucleus envelope {ECO:0000269|PubMed:27754849}. Note=In metaphase cells localizes within the spindle with some accumulation around spindle poles, with the highest concentration between the centrosome and metaphase plate (PubMed:26246606). The loca…	behavior;biological regulation;biosynthetic process;carbohydrate metabolic process;carbohydrate transport;cell cycle;cell cycle process;cell surface receptor linked signaling pathway;cellular biosynthetic process;cellular component disassembly;cellular component disassembly at cellular level;cellular component organization;cellular component organization at cellular level;cellular component organ…		cell part;centrosome;cytoplasm;cytoplasmic part;cytoskeletal part;envelope;intracellular membrane-bounded organelle;intracellular non-membrane-bounded organelle;intracellular organelle;intracellular organelle part;intracellular part;macromolecular complex;membrane;membrane part;membrane-bounded organelle;microtubule organizing center;non-membrane-bounded organelle;nuclear envelope;nuclear membran…	RNA transport	Acetylation;Alternativesplicing;Completeproteome;Diseasemutation;mRNAtransport;Nuclearporecomplex;Nucleus;Phosphoprotein;Proteintransport;Referenceproteome;Repeat;Translocation;Transport;WDrepeat	|	+	3.17735	0.000777053	1.7791	1.50033	21.6828	23.7796	22.0042	23.7077	22.3109	23.848	|		0.794829	0.152062	0.985027	0.626447	22.8945	23.5045	22.2853	22.6004	22.45	24.48
sp|Q5XKP0|MIC13_HUMAN	Q5XKP0	2	GSVAGGAVYLVYDQELLGPSDKSQAALQK;IYFPIR	MICOS complex subunit MIC13 (Protein P117)	MICOS13 C19orf70 MIC13 QIL1	SUBCELLULAR LOCATION: Mitochondrion inner membrane {ECO:0000269|PubMed:25997101};Single-pass membrane protein {ECO:0000255}. Note=Enriched at crista junctions. {ECO:0000269|PubMed:25997101}.			cell part;cytoplasmic part;intracellular membrane-bounded organelle;intracellular organelle;intracellular part;membrane-bounded organelle;mitochondrion;organelle		Completeproteome;Referenceproteome	|	+	2.73369	0.00354033	1.3758	1.15831	21.8284	23.632	22.0165	23.391	22.3882	23.3376	|		1.22863	0.248151	0.677357	0.538027	23.0455	23.3778	22.3055	23.0303	22.4161	23.391
sp|O95429|BAG4_HUMAN	O95429	1	ELLELDSVETGGQDSVR	BAG family molecular chaperone regulator 4 (BAG-4) (Bcl-2-associated athanogene 4) (Silencer of death domains)	BAG4 SODD	SUBCELLULAR LOCATION: Cytoplasm.	biological regulation;cell surface receptor linked signaling pathway;cellular component assembly;cellular component organization;cellular component organization or biogenesis;cellular localization;cellular macromolecule localization;cellular macromolecule metabolic process;cellular membrane organization;cellular metabolic process;cellular process;cellular protein localization;cellular protein met…	molecular transducer activity;receptor signaling protein activity;signal transducer activity	cell part;cytoplasmic part;cytosol;intracellular membrane-bounded organelle;intracellular organelle;intracellular part;membrane;membrane-bounded organelle;nucleus;organelle;plasma membrane		3D-structure;Alternativesplicing;Chaperone;Completeproteome;Cytoplasm;Referenceproteome	|	+	1.86426	0.000247619	2.9811	1.74397	13.1293	16.4037	13.9545	15.2695	11.8292	16.183	|		0.19231	0.582606	0.868873	0.318055	12.714	13.2628	15.6449	15.606	15.973	18.0697
sp|Q15800|MSMO1_HUMAN	Q15800	2	IFGTDSQYNAYNEK;WYFLLAR	Methylsterol monooxygenase 1 (EC 1.14.18.9) (C-4 methylsterol oxidase) (Sterol-C4-methyl oxidase)	MSMO1 DESP4 ERG25 SC4MOL	SUBCELLULAR LOCATION: Endoplasmic reticulum membrane {ECO:0000305};Multi-pass membrane protein {ECO:0000305}.	alcohol metabolic process;biosynthetic process;carboxylic acid biosynthetic process;carboxylic acid metabolic process;cellular biosynthetic process;cellular ketone metabolic process;cellular lipid metabolic process;cellular metabolic process;cellular process;cholesterol biosynthetic process;cholesterol metabolic process;fatty acid biosynthetic process;fatty acid metabolic process;lipid biosynthet…	binding;C-4 methylsterol oxidase activity;catalytic activity;cation binding;ion binding;iron ion binding;metal ion binding;monooxygenase activity;oxidoreductase activity;oxidoreductase activity, acting on paired donors, with incorporation or reduction of molecular oxygen;oxidoreductase activity, acting on paired donors, with incorporation or reduction of molecular oxygen, NADH or NADPH as one don…	cell part;cytoplasmic part;endoplasmic reticulum;endoplasmic reticulum membrane;endoplasmic reticulum part;integral to membrane;intracellular membrane-bounded organelle;intracellular organelle;intracellular organelle part;intracellular part;intrinsic to membrane;membrane;membrane part;membrane-bounded organelle;organelle;organelle membrane;organelle part;plasma membrane	Steroid biosynthesis	Alternativesplicing;Completeproteome;Endoplasmicreticulum;Iron;Lipidbiosynthesis;Lipidmetabolism;Membrane;NAD;Oxidoreductase;Polymorphism;Referenceproteome;Steroidbiosynthesis;Steroidmetabolism;Sterolbiosynthesis;Sterolmetabolism;Transmembrane;Transmembranehelix	|	+	1.29242	0.00787439	1.59886	1.012	19.8659	22.2335	19.9993	21.9608	21.6522	22.1197	|		0.857252	0.0597094	1.36171	0.78333	19.8205	20.5504	19.5524	19.8556	19.2175	22.2696
sp|Q9HC98|NEK6_HUMAN	Q9HC98	1	FFSSETTAAHSLVGTPYYMSPER	Serine/threonine-protein kinase Nek6 (EC 2.7.11.1) (Never in mitosis A-related kinase 6) (NimA-related protein kinase 6) (Protein kinase SID6-1512)	NEK6	SUBCELLULAR LOCATION: Cytoplasm. Nucleus. Nucleus speckle. Cytoplasm, cytoskeleton, microtubule organizing center, centrosome. Cytoplasm, cytoskeleton, spindle pole. Note=Colocalizes with APBB1 at the nuclear speckles. Colocalizes with PIN1 in the nucleus. Colocalizes with ATF4, CIR1, ARHGAP33, ANKRA2, CDC42, NEK9, RAD26L, RBBP6, RPS7, TRIP4, RELB and PHF1 in the centrosome. Localizes to spindle …	apoptosis;biological regulation;cell cycle;cell cycle checkpoint;cell cycle phase;cell cycle process;cell death;cellular component assembly;cellular component assembly at cellular level;cellular component disassembly;cellular component disassembly at cellular level;cellular component organization;cellular component organization at cellular level;cellular component organization or biogenesis;cellu…	adenyl nucleotide binding;adenyl ribonucleotide binding;ATP binding;binding;catalytic activity;cation binding;cytoskeletal protein binding;enzyme binding;ion binding;kinase activity;kinase binding;kinesin binding;magnesium ion binding;metal ion binding;molecular transducer activity;nucleotide binding;phosphotransferase activity, alcohol group as acceptor;protein binding;protein kinase activity;pr…	cell part;cytoplasm;cytoplasmic part;cytoskeletal part;cytosol;intracellular membrane-bounded organelle;intracellular organelle;intracellular organelle part;intracellular part;macromolecular complex;membrane-bounded organelle;microtubule;microtubule organizing center;nuclear body;nuclear part;nuclear speck;nucleoplasm part;nucleus;organelle;organelle part;protein complex;spindle pole		Alternativesplicing;Apoptosis;ATP-binding;Cellcycle;Celldivision;Chromosomepartition;Completeproteome;Cytoplasm;Cytoskeleton;Kinase;Magnesium;Metal-binding;Microtubule;Mitosis;Nucleotide-binding;Nucleus;Phosphoprotein;Referenceproteome;Serine/threonine-proteinkinase;Transferase	|	+	2.6155	0.00114962	1.69181	1.35533	18.5518	19.8595	18.0802	19.6613	18.1484	20.3351	|		0.45993	0.613501	0.412901	0.297563	20.6432	20.9052	19.5437	20.2738	20.4584	20.705
sp|Q99832|TCPH_HUMAN	Q99832	7	ALEIIPR;GGAEQFMEETER;QLC[+57.0214635]DNAGFDATNILNK;QLC[+57.0214635]DNAGFDATNILNKLR;QQLLIGAYAK;QVKPYVEEGLHPQIIIR;TFSYAGFEMQPK	T-complex protein 1 subunit eta (TCP-1-eta) (CCT-eta) (HIV-1 Nef-interacting protein) [Cleaved into: T-complex protein 1 subunit eta, N-terminally processed]	CCT7 CCTH NIP7-1	SUBCELLULAR LOCATION: Cytoplasm {ECO:0000250|UniProtKB:P80313}.	binding of sperm to zona pellucida;cell recognition;cell-cell recognition;cellular macromolecule metabolic process;cellular metabolic process;cellular process;cellular process involved in reproduction;cellular protein metabolic process;'de novo' posttranslational protein folding;'de novo' protein folding;macromolecule metabolic process;metabolic process;primary metabolic process;protein folding;p…	adenyl nucleotide binding;adenyl ribonucleotide binding;ATP binding;binding;nucleotide binding;protein binding;purine nucleotide binding;purine ribonucleoside triphosphate binding;purine ribonucleotide binding;ribonucleotide binding;unfolded protein binding	cell body;cell part;chaperonin-containing T-complex;cytoplasm;cytoplasmic part;cytoskeletal part;cytosol;cytosolic part;extracellular membrane-bounded organelle;extracellular organelle;extracellular region part;extracellular vesicular exosome;intracellular membrane-bounded organelle;intracellular organelle;intracellular organelle part;intracellular part;macromolecular complex;membrane-bounded org…		Acetylation;Alternativesplicing;ATP-binding;Chaperone;Completeproteome;Cytoplasm;Directproteinsequencing;Nucleotide-binding;Polymorphism;Referenceproteome	|	+	1.80419	0.00671358	1.41174	1.04568	23.5869	25.4234	23.48	25.1488	24.5522	25.2821	|		1.54474	0.0748933	0.962582	0.747809	23.6096	25.0854	23.7895	24.7594	24.4984	24.9406
sp|P14324|FPPS_HUMAN	P14324	1	VLTEDEMGHPEIGDAIAR	Farnesyl pyrophosphate synthase (FPP synthase) (FPS) (EC 2.5.1.10) ((2E,6E)-farnesyl diphosphate synthase) (Dimethylallyltranstransferase) (EC 2.5.1.1) (Farnesyl diphosphate synthase) (Geranyltranstransferase)	FDPS FPS KIAA1293	SUBCELLULAR LOCATION: Cytoplasm.	alcohol biosynthetic process;alcohol metabolic process;biosynthetic process;cellular biosynthetic process;cellular lipid metabolic process;cellular metabolic process;cellular process;cholesterol biosynthetic process;cholesterol metabolic process;farnesyl diphosphate biosynthetic process;farnesyl diphosphate metabolic process;geranyl diphosphate biosynthetic process;geranyl diphosphate metabolic p…	binding;catalytic activity;cation binding;dimethylallyltranstransferase activity;geranyltranstransferase activity;ion binding;metal ion binding;prenyltransferase activity;transferase activity;transferase activity, transferring alkyl or aryl (other than methyl) groups	cell part;cytoplasm;cytoplasmic part;cytosol;intracellular membrane-bounded organelle;intracellular organelle;intracellular organelle part;intracellular part;membrane-bounded organelle;mitochondrion;nuclear part;nucleoplasm;organelle;organelle part	Terpenoid backbone biosynthesis	3D-structure;Acetylation;Alternativesplicing;Cholesterolbiosynthesis;Cholesterolmetabolism;Completeproteome;Cytoplasm;Host-virusinteraction;Isoprenebiosynthesis;Lipidbiosynthesis;Lipidmetabolism;Magnesium;Metal-binding;Polymorphism;Referenceproteome;Steroidbiosynthesis;Steroidmetabolism;Sterolbiosynthesis;Sterolmetabolism;Transferase	|	+	1.50757	0.0273978	1.08355	0.813256	21.4609	22.9456	21.2669	22.824	22.237	22.446	|		0.929242	0.0596836	1.29471	0.784101	19.3419	22.1086	19.8797	21.1145	21.2245	21.1071
sp|Q16739|CEGT_HUMAN	Q16739	2	QGFAATLEQVYFGTSHPR;VIPDTLTDMVNQMTEK	Ceramide glucosyltransferase (EC 2.4.1.80) (GLCT-1) (Glucosylceramide synthase) (GCS) (UDP-glucose ceramide glucosyltransferase) (UDP-glucose:N-acylsphingosine D-glucosyltransferase)	UGCG	SUBCELLULAR LOCATION: Golgi apparatus membrane {ECO:0000269|PubMed:12873973};Multi-pass membrane protein {ECO:0000250|UniProtKB:Q9R0E0}.	anatomical structure development;biosynthetic process;cellular biosynthetic process;cellular lipid metabolic process;cellular metabolic process;cellular process;ceramide biosynthetic process;ceramide metabolic process;developmental process;epidermis development;glucosylceramide biosynthetic process;glucosylceramide metabolic process;glycolipid biosynthetic process;glycolipid metabolic process;gly…	catalytic activity;ceramide glucosyltransferase activity;glucosyltransferase activity;transferase activity;transferase activity, transferring glycosyl groups;transferase activity, transferring hexosyl groups;UDP-glucosyltransferase activity;UDP-glycosyltransferase activity	cell part;cytoplasmic part;Golgi apparatus part;Golgi membrane;integral to membrane;intracellular organelle part;intracellular part;intrinsic to membrane;membrane;membrane part;organelle membrane;organelle part	Sphingolipid metabolism	Acetylation;Completeproteome;Glycosyltransferase;Golgiapparatus;Lipidbiosynthesis;Lipidmetabolism;Membrane;Referenceproteome;Sphingolipidmetabolism;Transferase;Transmembrane;Transmembranehelix	|	+	2.60985	0.0010031	1.80081	1.42336	21.4044	23.5165	21.5443	23.5869	22.2568	23.5045	|		0.989317	0.0516932	1.3077	0.80734	19.6043	20.6385	18.6728	19.8639	19.8912	21.589
sp|Q9BW27|NUP85_HUMAN	Q9BW27	3	EADASPASAGIC[+57.0214635]R;FADAASLLLSLMTSR;LGSALSWSIR	Nuclear pore complex protein Nup85 (85 kDa nucleoporin) (FROUNT) (Nucleoporin Nup75) (Nucleoporin Nup85) (Pericentrin-1)	NUP85 NUP75 PCNT1	SUBCELLULAR LOCATION: Nucleus, nuclear pore complex {ECO:0000269|PubMed:12196509, ECO:0000269|PubMed:12718872}. Chromosome, centromere, kinetochore {ECO:0000269|PubMed:12718872, ECO:0000269|PubMed:15146057, ECO:0000269|PubMed:16807356}. Cytoplasm, cytoskeleton, spindle {ECO:0000269|PubMed:16807356}. Cytoplasm {ECO:0000269|PubMed:15995708}. Nucleus membrane {ECO:0000269|PubMed:12196509}. Note=Duri…	biological regulation;biosynthetic process;carbohydrate metabolic process;carbohydrate transport;cell chemotaxis;cell cycle;cell cycle process;cell migration;cell motility;cell projection assembly;cell projection organization;cell surface receptor linked signaling pathway;cellular biosynthetic process;cellular component assembly;cellular component assembly at cellular level;cellular component dis…		cell part;chromosomal part;condensed chromosome kinetochore;cytoplasmic part;cytoskeletal part;cytosol;envelope;intracellular non-membrane-bounded organelle;intracellular organelle;intracellular organelle part;intracellular part;kinetochore;macromolecular complex;membrane;membrane part;non-membrane-bounded organelle;nuclear envelope;nuclear membrane;nuclear part;Nup107-160 complex;organelle;organ…	RNA transport	Acetylation;Alternativesplicing;Centromere;Chromosome;Completeproteome;Cytoplasm;Cytoskeleton;Kinetochore;Membrane;mRNAtransport;Nuclearporecomplex;Nucleus;Phosphoprotein;Proteintransport;Referenceproteome;Translocation;Transport	|	+	1.02869	0.0187921	1.43765	0.868033	22.345	22.51	20.1418	22.4204	20.8213	22.6907	|		1.02721	0.112455	0.983828	0.678645	21.4767	22.4123	21.1569	22.1587	22.2145	23.2285
sp|P17858|PFKAL_HUMAN	P17858	7	GGSFENNWNIYK;GQVQEVGWHDVAGWLGR;IMEVIDAITTTAQSHQR;SEWGSLLEELVAEGK;SEWGSLLEELVAEGKISETTAR;SNFSLAILNVGAPAAGMNAAVR;TNVLGHLQQGGAPTPFDR	ATP-dependent 6-phosphofructokinase, liver type (ATP-PFK) (PFK-L) (EC 2.7.1.11) (6-phosphofructokinase type B) (Phosphofructo-1-kinase isozyme B) (PFK-B) (Phosphohexokinase)	PFKL	SUBCELLULAR LOCATION: Cytoplasm {ECO:0000255|HAMAP-Rule:MF_03184}.	alcohol catabolic process;alcohol metabolic process;biological regulation;carbohydrate catabolic process;carbohydrate metabolic process;carbohydrate phosphorylation;catabolic process;cellular carbohydrate catabolic process;cellular carbohydrate metabolic process;cellular component assembly;cellular component organization;cellular component organization or biogenesis;cellular metabolic process;cel…	6-phosphofructokinase activity;adenyl nucleotide binding;adenyl ribonucleotide binding;ATP binding;binding;carbohydrate binding;carbohydrate kinase activity;catalytic activity;cation binding;enzyme binding;fructose binding;fructose-6-phosphate binding;identical protein binding;ion binding;kinase activity;kinase binding;metal ion binding;monosaccharide binding;nucleotide binding;phosphofructokinas…	6-phosphofructokinase complex;cell part;cytoplasmic part;cytosol;cytosolic part;extracellular membrane-bounded organelle;extracellular organelle;extracellular region part;extracellular vesicular exosome;intracellular part;macromolecular complex;membrane;membrane-bounded organelle;membrane-bounded vesicle;organelle;protein complex;vesicle	Fructose and mannose metabolism;Galactose metabolism;Glycolysis / Gluconeogenesis;Methane metabolism;Pentose phosphate pathway	Acetylation;Allostericenzyme;Alternativesplicing;ATP-binding;Completeproteome;Cytoplasm;Directproteinsequencing;Glycolysis;Glycoprotein;Kinase;Magnesium;Metal-binding;Nucleotide-binding;Phosphoprotein;Polymorphism;Referenceproteome;Transferase	|	+	3.01513	0.00570739	1.22372	1.07265	22.8541	24.2961	22.883	24.239	23.2679	24.141	|		1.36528	0.152511	0.795142	0.625087	24.1174	24.8904	23.417	24.2679	23.848	24.6096
sp|P12429|ANXA3_HUMAN	P12429	7	DYPDFSPSVDAEAIQK;GAGTNEDALIEILTTR;GTVRDYPDFSPSVDAEAIQK;SDTSGDYEITLLK;SEIDLLDIR;SLGDDISSETSGDFR;SLGDDISSETSGDFRK	Annexin A3 (35-alpha calcimedin) (Annexin III) (Annexin-3) (Inositol 1,2-cyclic phosphate 2-phosphohydrolase) (Lipocortin III) (Placental anticoagulant protein III) (PAP-III)	ANXA3 ANX3		biological regulation;cell activation;cell activation involved in immune response;cellular component organization;cellular component organization or biogenesis;cellular membrane organization;cellular process;defense response;defense response to bacterium;endocytosis;establishment of localization;establishment of localization in cell;exocytosis;immune effector process;immune system process;leukocy…	binding;calcium ion binding;calcium-dependent phospholipid binding;calcium-dependent protein binding;cation binding;enzyme inhibitor activity;enzyme regulator activity;ion binding;lipase inhibitor activity;lipid binding;metal ion binding;phospholipase A2 inhibitor activity;phospholipase inhibitor activity;phospholipid binding;protein binding	cell part;cytoplasm;cytoplasmic membrane-bounded vesicle;cytoplasmic part;cytoplasmic vesicle;cytoplasmic vesicle membrane;cytoplasmic vesicle part;endocytic vesicle membrane;extracellular membrane-bounded organelle;extracellular organelle;extracellular region part;extracellular vesicular exosome;intracellular membrane-bounded organelle;intracellular organelle;intracellular organelle part;intrace…		3D-structure;Acetylation;Annexin;Calcium;Calcium/phospholipid-binding;Completeproteome;Directproteinsequencing;PhospholipaseA2inhibitor;Polymorphism;Referenceproteome;Repeat	|	+	1.63309	0.00432746	1.63305	1.12096	21.1517	23.2679	20.9207	23.0069	22.3712	23.068	|		0.955507	0.062908	1.24738	0.774244	20.2098	21.966	21.2255	22.2918	22.0559	22.9754
sp|Q99988|GDF15_HUMAN	Q99988	4	AALPEGLPEASR;ASLEDLGWADWVLSPR;QLSLARPQAPALHLR;TDTGVSLQTYDDLLAK	Growth/differentiation factor 15 (GDF-15) (Macrophage inhibitory cytokine 1) (MIC-1) (NSAID-activated gene 1 protein) (NAG-1) (NSAID-regulated gene 1 protein) (NRG-1) (Placental TGF-beta) (Placental bone morphogenetic protein) (Prostate differentiation factor)	GDF15 MIC1 PDF PLAB PTGFB	SUBCELLULAR LOCATION: Secreted {ECO:0000269|PubMed:28572090, ECO:0000269|PubMed:29046435}.	anatomical structure development;biological regulation;cell communication;cell development;cell surface receptor linked signaling pathway;cell-cell signaling;cellular developmental process;cellular process;cellular response to stimulus;developmental process;enzyme linked receptor protein signaling pathway;positive regulation of biological process;positive regulation of cell communication;positive…	binding;cytokine activity;cytokine receptor binding;protein binding;receptor binding;transforming growth factor beta receptor binding	extracellular membrane-bounded organelle;extracellular organelle;extracellular region;extracellular region part;extracellular space;extracellular vesicular exosome;membrane-bounded organelle;membrane-bounded vesicle;organelle;vesicle		Cleavageonpairofbasicresidues;Completeproteome;Cytokine;Disulfidebond;Glycoprotein;Growthfactor;Polymorphism;Referenceproteome;Secreted;Signal	|	+	1.70186	0.00301169	1.70577	1.1729	23.7995	26.4815	25.2679	25.9628	24.3712	26.1115	|		0.273769	0.723425	0.338006	0.226055	24.6918	24.5285	23.654	24.989	25.239	25.0813
sp|Q9Y6E2|BZW2_HUMAN	Q9Y6E2	2	LLELFPVNR;YFTDAGLKELSDFLR	eIF5-mimic protein 1 (Basic leucine zipper and W2 domain-containing protein 2)	BZW2 5MP1 HSPC028 MSTP017	SUBCELLULAR LOCATION: Cytoplasm {ECO:0000269|PubMed:21745818}.	anatomical structure development;cell differentiation;cellular developmental process;cellular process;developmental process;nervous system development;system development		cell part;membrane		Acetylation;Alternativesplicing;Completeproteome;Developmentalprotein;Differentiation;Neurogenesis;Phosphoprotein;Polymorphism;Referenceproteome	|	+	2.15219	0.0242188	0.995943	0.832893	21.3218	22.4752	21.1709	22.3841	21.8134	22.4347	|		1.41018	0.199464	0.716108	0.579112	21.3451	22.4933	21.7232	22.5266	22.1383	22.335
sp|Q8NHQ9|DDX55_HUMAN	Q8NHQ9	1	TGLFSATQTQEVENLVR	ATP-dependent RNA helicase DDX55 (EC 3.6.4.13) (DEAD box protein 55)	DDX55 KIAA1595		cellular macromolecule metabolic process;cellular metabolic process;cellular nitrogen compound metabolic process;cellular process;macromolecule metabolic process;metabolic process;nitrogen compound metabolic process;nucleic acid metabolic process;nucleobase-containing compound metabolic process;primary metabolic process;RNA metabolic process;RNA secondary structure unwinding	adenyl nucleotide binding;adenyl ribonucleotide binding;ATP binding;ATPase activity;ATPase activity, coupled;ATP-dependent helicase activity;ATP-dependent RNA helicase activity;binding;catalytic activity;helicase activity;hydrolase activity;hydrolase activity, acting on acid anhydrides;hydrolase activity, acting on acid anhydrides, in phosphorus-containing anhydrides;nucleoside-triphosphatase act…	cell part;cytoplasm;intracellular non-membrane-bounded organelle;intracellular organelle;intracellular organelle part;intracellular part;membrane;non-membrane-bounded organelle;nuclear part;nucleolus;organelle;organelle part		Alternativesplicing;ATP-binding;Completeproteome;Helicase;Hydrolase;Nucleotide-binding;Phosphoprotein;Polymorphism;Referenceproteome;RNA-binding	|	+	0.704629	0.0252158	1.77586	0.825986	16.4709	18.1329	18.4982	18.242	14.5279	18.4495	|		0.00340578	0.992147	-0.0280526	-0.00759543	15.2679	18.8971	16.8593	18.7887	24.0105	18.3678
sp|P46060|RAGP1_HUMAN	P46060	4	AFNSSSFNSNTFLTR;MAVQDAVDALMQK;SSVLIAQQTDTSDPEKVVSAFLK;VSSVFKDEATVR	Ran GTPase-activating protein 1 (RanGAP1)	RANGAP1 KIAA1835 SD	SUBCELLULAR LOCATION: Cytoplasm {ECO:0000269|PubMed:15037602, ECO:0000305|PubMed:8146159}. Nucleus, nucleoplasm {ECO:0000269|PubMed:8146159}. Nucleus envelope {ECO:0000269|PubMed:11854305, ECO:0000269|PubMed:15037602}. Chromosome, centromere, kinetochore {ECO:0000269|PubMed:11854305}. Cytoplasm, cytoskeleton, spindle {ECO:0000269|PubMed:11854305, ECO:0000269|PubMed:15037602}. Note=Cytoplasmic dur…	biological regulation;cell cycle;cellular process;cellular response to stimulus;intracellular signal transduction;mitotic cell cycle;negative regulation of biological process;negative regulation of intracellular protein transport;negative regulation of intracellular transport;negative regulation of nucleocytoplasmic transport;negative regulation of protein export from nucleus;negative regulation …	enzyme activator activity;enzyme regulator activity;GTPase activator activity;GTPase regulator activity;nucleoside-triphosphatase regulator activity	cell part;chromosomal part;condensed chromosome kinetochore;cytoplasm;cytoplasmic part;cytoskeletal part;cytosol;intracellular non-membrane-bounded organelle;intracellular organelle;intracellular organelle part;intracellular part;kinetochore;macromolecular complex;membrane;membrane part;non-membrane-bounded organelle;nuclear membrane;nuclear part;nuclear pore;organelle;organelle membrane;organell…	RNA transport	3D-structure;Acetylation;Centromere;Chromosome;Completeproteome;Cytoplasm;Cytoskeleton;Directproteinsequencing;GTPaseactivation;Isopeptidebond;Kinetochore;Leucine-richrepeat;Membrane;Nucleus;Phosphoprotein;Polymorphism;Referenceproteome;Repeat;Ublconjugation	|	+	1.52578	0.0184853	1.18388	0.871633	20.065	21.8434	20.4349	21.8629	21.2401	21.5854	|		1.46565	0.0533903	1.06905	0.798726	20.3294	21.8837	20.5261	21.8079	21.4253	21.7964
sp|Q14671|PUM1_HUMAN	Q14671	2	SASSASSLFSPSSTLFSSSR;SMDELNHDFQALALEGR	Pumilio homolog 1 (HsPUM) (Pumilio-1)	PUM1 KIAA0099 PUMH1	SUBCELLULAR LOCATION: Cytoplasm {ECO:0000305|PubMed:26724866}. Cytoplasm, P-body {ECO:0000305|PubMed:20818387}. Cytoplasmic granule {ECO:0000269|PubMed:25340845}. Note=Recruited to cytoplasmic stress granules upon viral infection. {ECO:0000269|PubMed:25340845}.	biological regulation;cellular component organization;cellular component organization or biogenesis;cellular process;establishment of localization;establishment of localization in cell;Golgi vesicle transport;intracellular transport;membrane organization;post-Golgi vesicle-mediated transport;posttranscriptional regulation of gene expression;regulation of biological process;regulation of biosynthe…		cell part;cytoplasmic part;cytosol;intracellular part		3D-structure;Acetylation;Alternativesplicing;Completeproteome;Cytoplasm;Differentiation;Phosphoprotein;Referenceproteome;Repeat;RNA-binding;Spermatogenesis;Translationregulation	|	+	1.41614	0.014279	1.30757	0.914413	19.669	21.0065	20.0612	20.7596	18.6806	20.5673	|		1.41773	0.0576681	1.06362	0.788266	19.8825	21.1107	19.9507	21.3608	19.6859	20.2385
sp|Q93063|EXT2_HUMAN	Q93063	1	QGYDVSIPVYSPLSAEVDLPEKGPGPR	Exostosin-2 (EC 2.4.1.224) (EC 2.4.1.225) (Glucuronosyl-N-acetylglucosaminyl-proteoglycan/N-acetylglucosaminyl-proteoglycan 4-alpha-N-acetylglucosaminyltransferase) (Multiple exostoses protein 2) (Putative tumor suppressor protein EXT2)	EXT2	SUBCELLULAR LOCATION: Endoplasmic reticulum membrane {ECO:0000269|PubMed:10679296};Single-pass type II membrane protein {ECO:0000269|PubMed:10679296}. Golgi apparatus membrane {ECO:0000269|PubMed:10679296};Single-pass type II membrane protein {ECO:0000269|PubMed:10679296}. Note=The EXT1/EXT2 complex is localized in the Golgi apparatus.	amine metabolic process;aminoglycan biosynthetic process;aminoglycan metabolic process;anatomical structure formation involved in morphogenesis;biological regulation;biosynthetic process;carbohydrate biosynthetic process;carbohydrate metabolic process;cell differentiation;cellular biosynthetic process;cellular carbohydrate biosynthetic process;cellular carbohydrate metabolic process;cellular deve…	acetylglucosaminyltransferase activity;binding;catalytic activity;cation binding;glucuronosyl-N-acetylglucosaminyl-proteoglycan 4-alpha-N-acetylglucosaminyltransferase activity;glucuronosyltransferase activity;heparan sulfate N-acetylglucosaminyltransferase activity;ion binding;metal ion binding;N-acetylglucosaminyl-proteoglycan 4-beta-glucuronosyltransferase activity;protein binding;protein dime…	cell part;cytoplasmic part;endoplasmic reticulum;endoplasmic reticulum membrane;endoplasmic reticulum part;extracellular membrane-bounded organelle;extracellular organelle;extracellular region part;extracellular vesicular exosome;Golgi apparatus;Golgi apparatus part;Golgi membrane;integral to membrane;intracellular membrane-bounded organelle;intracellular organelle;intracellular organelle part;in…	Glycosaminoglycan biosynthesis - heparan sulfate	Alternativesplicing;Completeproteome;Diseasemutation;Disulfidebond;Endoplasmicreticulum;Glycoprotein;Glycosyltransferase;Golgiapparatus;Hereditarymultipleexostoses;Manganese;Membrane;Metal-binding;Polymorphism;Referenceproteome;Signal-anchor;Transferase;Transmembrane;Transmembranehelix;Tumorsuppressor	|	+	1.01294	0.0156761	1.5391	0.898442	14.2857	16.4296	14.725	14.4891	13.811	16.5203	|		0.675267	0.165932	1.03706	0.610965	14.1096	14.944	15.7703	16.3766	14.8641	16.5345
sp|Q9H8Y5|ANKZ1_HUMAN	Q9H8Y5	2	LLLEAGADPTVQDSR;VLSLLSAPLGSGGFTLLHAAAAAGR	Ankyrin repeat and zinc finger domain-containing protein 1 (Zinc finger protein 744)	ANKZF1 ZNF744	SUBCELLULAR LOCATION: Cytoplasm {ECO:0000269|PubMed:28302725}. Note=Translocates to the mitochondria upon exposure to hydrogen peroxide. {ECO:0000269|PubMed:28302725}.		binding;cation binding;ion binding;metal ion binding	cell part;membrane		ANKrepeat;Coiledcoil;Completeproteome;Metal-binding;Phosphoprotein;Polymorphism;Referenceproteome;Repeat;Zinc;Zinc-finger	|	+	0.964944	0.0428165	1.18064	0.750555	17.1722	19.5279	18.4591	19.4456	19.1107	19.3105	|		1.47997	0.0989557	0.897251	0.700436	18.4028	19.5218	18.1	19.4842	18.9774	19.1659
sp|Q13444|ADA15_HUMAN	Q13444	2	DLVEISPNPAVTLENFLHWR;VALVGLEAWTQR	Disintegrin and metalloproteinase domain-containing protein 15 (ADAM 15) (EC 3.4.24.-) (Metalloprotease RGD disintegrin protein) (Metalloproteinase-like, disintegrin-like, and cysteine-rich protein 15) (MDC-15) (Metargidin)	ADAM15 MDC15	SUBCELLULAR LOCATION: Endomembrane system {ECO:0000269|PubMed:12243749};Single-pass type I membrane protein {ECO:0000269|PubMed:12243749}. Cell junction, adherens junction {ECO:0000269|PubMed:12243749}. Cell projection, cilium, flagellum {ECO:0000250}. Cytoplasmic vesicle, secretory vesicle, acrosome {ECO:0000250}. Note=The majority of the protein is localized in a perinuclear compartment which m…	anatomical structure development;anatomical structure formation involved in morphogenesis;anatomical structure morphogenesis;angiogenesis;biological adhesion;biological regulation;cardiac epithelial to mesenchymal transition;cell adhesion;cell morphogenesis;cell morphogenesis involved in differentiation;cell surface receptor linked signaling pathway;cell-matrix adhesion;cell-substrate adhesion;ce…	binding;catalytic activity;cation binding;endopeptidase activity;hydrolase activity;integrin binding;ion binding;metal ion binding;metalloendopeptidase activity;metallopeptidase activity;peptidase activity;peptidase activity, acting on L-amino acid peptides;protein binding;protein complex binding;protein domain specific binding;receptor binding;SH3 domain binding;transition metal ion binding;zinc…	acrosomal vesicle;adherens junction;anchoring junction;cell junction;cell part;cell projection;cell surface;cytoplasmic membrane-bounded vesicle;cytoplasmic part;cytoplasmic vesicle;extracellular membrane-bounded organelle;extracellular organelle;extracellular region part;extracellular vesicular exosome;integral to membrane;intracellular membrane-bounded organelle;intracellular organelle;intracel…		Alternativesplicing;Angiogenesis;Celladhesion;Celljunction;Cellprojection;Cleavageonpairofbasicresidues;Collagendegradation;Completeproteome;Cytoplasmicvesicle;Disulfidebond;EGF-likedomain;Glycoprotein;Hydrolase;Membrane;Metal-binding;Metalloprotease;Phosphoprotein;Polymorphism;Protease;Referenceproteome;SH3-binding;Signal;Transmembrane;Transmembranehelix;Zinc;Zymogen	|	+	1.21818	0.0347639	1.11411	0.779257	19.4944	21.5215	20.7913	21.5431	20.7274	21.2909	|		1.27994	0.0754111	1.02827	0.746871	21.1408	22.2089	20.8149	21.2067	20.6789	22.3038
sp|P56556|NDUA6_HUMAN	P56556	2	QATSTASTFVKPIFSR;VVDLLVIK	NADH dehydrogenase [ubiquinone] 1 alpha subcomplex subunit 6 (Complex I-B14) (CI-B14) (LYR motif-containing protein 6) (NADH-ubiquinone oxidoreductase B14 subunit)	NDUFA6 LYRM6 NADHB14	SUBCELLULAR LOCATION: Mitochondrion inner membrane {ECO:0000305|PubMed:12611891};Peripheral membrane protein {ECO:0000305};Matrix side {ECO:0000305}.	cellular metabolic process;cellular process;electron transport chain;generation of precursor metabolites and energy;metabolic process;mitochondrial electron transport, NADH to ubiquinone;oxidation-reduction process;respiratory electron transport chain;response to chemical stimulus;response to oxidative stress;response to stimulus;response to stress;small molecule metabolic process	catalytic activity;NADH dehydrogenase (quinone) activity;NADH dehydrogenase (ubiquinone) activity;NADH dehydrogenase activity;oxidoreductase activity;oxidoreductase activity, acting on NADH or NADPH;oxidoreductase activity, acting on NADH or NADPH, quinone or similar compound as acceptor	cell part;cytoplasmic part;intracellular organelle part;intracellular part;macromolecular complex;membrane;membrane part;mitochondrial inner membrane;mitochondrial membrane;mitochondrial membrane part;mitochondrial part;mitochondrial respiratory chain complex I;NADH dehydrogenase complex;organelle inner membrane;organelle membrane;organelle part;protein complex;respiratory chain complex I	Alzheimer's disease;Huntington's disease;Oxidative phosphorylation;Parkinson's disease	Completeproteome;Electrontransport;Membrane;Mitochondrion;Mitochondrioninnermembrane;Polymorphism;Referenceproteome;Respiratorychain;Transport	|	+	2.87651	0.0150482	1.02346	0.907277	22.7081	23.8385	22.4564	23.5285	22.719	23.5869	|		1.83717	0.0683274	0.933995	0.761572	21.9454	23.2821	22.4492	23.1363	22.6516	23.4298
sp|P62995|TRA2B_HUMAN	P62995	1	YGPIADVSIVYDQQSR	Transformer-2 protein homolog beta (TRA-2 beta) (TRA2-beta) (hTRA2-beta) (Splicing factor, arginine/serine-rich 10) (Transformer-2 protein homolog B)	TRA2B SFRS10	SUBCELLULAR LOCATION: Nucleus {ECO:0000269|PubMed:9212162, ECO:0000269|PubMed:9546399}.	biological regulation;cellular macromolecule metabolic process;cellular metabolic process;cellular nitrogen compound metabolic process;cellular process;macromolecule metabolic process;metabolic process;mRNA metabolic process;mRNA processing;nitrogen compound metabolic process;nuclear mRNA splicing, via spliceosome;nucleic acid metabolic process;nucleobase-containing compound metabolic process;pos…	binding;mRNA binding;nucleic acid binding;nucleotide binding;RNA binding	cell part;intracellular membrane-bounded organelle;intracellular organelle;intracellular part;membrane-bounded organelle;nucleus;organelle	Spliceosome	3D-structure;Acetylation;Activator;Alternativesplicing;Completeproteome;Directproteinsequencing;Methylation;mRNAprocessing;mRNAsplicing;Nucleus;Phosphoprotein;Referenceproteome;Repressor;RNA-binding	|	+	1.83434	0.00720552	1.3724	1.02931	21.0571	22.0589	19.9412	21.868	20.654	21.8426	|		1.01614	0.0576399	1.23952	0.788232	19.8334	22.1747	20.7599	21.7619	21.7628	22.1382
sp|P38117|ETFB_HUMAN	P38117	3	IEVIKPGDLGVDLTSK;KIEVIKPGDLGVDLTSK;LSVISVEDPPQR	Electron transfer flavoprotein subunit beta (Beta-ETF)	ETFB FP585	SUBCELLULAR LOCATION: Mitochondrion matrix {ECO:0000305|PubMed:25023281, ECO:0000305|PubMed:8504797}.	cellular metabolic process;cellular process;electron transport chain;generation of precursor metabolites and energy;metabolic process;oxidation-reduction process;respiratory electron transport chain;small molecule metabolic process	electron carrier activity	cell part;cytoplasmic part;extracellular membrane-bounded organelle;extracellular organelle;extracellular region part;extracellular vesicular exosome;intracellular membrane-bounded organelle;intracellular organelle;intracellular organelle lumen;intracellular organelle part;intracellular part;membrane-bounded organelle;membrane-bounded vesicle;membrane-enclosed lumen;mitochondrial matrix;mitochond…		3D-structure;Acetylation;Alternativesplicing;Completeproteome;Diseasemutation;Electrontransport;FAD;Flavoprotein;Glutaricaciduria;Methylation;Mitochondrion;Phosphoprotein;Polymorphism;Referenceproteome;Transport	|	+	2.60689	0.00565878	-1.27707	-1.07461	25.3811	24.1871	24.9406	23.8576	25.3135	23.7594	|		1.56112	0.105698	-0.86593	-0.68984	24.3844	23.7389	24.5404	23.6971	25.1449	24.0359
sp|P27708|PYR1_HUMAN	P27708	15	ATGYPLAYVAAK;KVAEPELMGTPDGTC[+57.0214635]YPPPPVPR;LAADFSVPLIIDIK;LALGIPLPELR;LFVEALGQIGPAPPLK;LGYPVLVR;LLDTIGISQPQWR;LSLDDLLQR;MALLATVLGRF;TLGVDLVALATR;VLGTPVETIELTEDR;VLGTPVETIELTEDRR;VLGTSPEAIDSAENR;VLGTSPEAIDSAENRFK;VYFLPITPHYVTQVIR	CAD protein [Includes: Glutamine-dependent carbamoyl-phosphate synthase (EC 6.3.5.5);Aspartate carbamoyltransferase (EC 2.1.3.2);Dihydroorotase (EC 3.5.2.3)]	CAD	SUBCELLULAR LOCATION: Cytoplasm {ECO:0000269|PubMed:15890648}. Nucleus {ECO:0000269|PubMed:15890648}. Note=Cytosolic and unphosphorylated in resting cells, translocates to the nucleus in response to EGF stimulation, nuclear import promotes optimal cell growth.	amide biosynthetic process;amine biosynthetic process;amine catabolic process;amine metabolic process;anatomical structure development;anatomical structure morphogenesis;arginine biosynthetic process;arginine metabolic process;biological regulation;biosynthetic process;body fluid secretion;carbamoyl phosphate biosynthetic process;carbamoyl phosphate metabolic process;carboxylic acid biosynthetic …	adenyl nucleotide binding;adenyl ribonucleotide binding;amine binding;amino acid binding;aspartate binding;aspartate carbamoyltransferase activity;ATP binding;binding;carbamoyl-phosphate synthase (ammonia) activity;carbamoyl-phosphate synthase (glutamine-hydrolyzing) activity;carbon-nitrogen ligase activity, with glutamine as amido-N-donor;carboxyl- or carbamoyltransferase activity;carboxylic aci…	axon part;cell body;cell part;cell projection;cell projection part;cytoplasmic part;cytosol;extracellular membrane-bounded organelle;extracellular organelle;extracellular region part;extracellular vesicular exosome;intracellular membrane-bounded organelle;intracellular organelle;intracellular organelle part;intracellular part;macromolecular complex;membrane;membrane-bounded organelle;membrane-bou…	Alanine, aspartate and glutamate metabolism;Pyrimidine metabolism	3D-structure;Acetylation;Allostericenzyme;ATP-binding;Completeproteome;Cytoplasm;Directproteinsequencing;Hydrolase;Ligase;Metal-binding;Multifunctionalenzyme;Nucleotide-binding;Nucleus;Phosphoprotein;Polymorphism;Pyrimidinebiosynthesis;Referenceproteome;Repeat;Transferase;Zinc	|	+	4.01407	0.0249131	0.874421	0.828212	25.4138	26.4394	25.5315	26.3612	25.5404	26.3083	|		1.77984	0.0939616	0.864158	0.709534	25.8264	26.9316	25.4984	26.5374	25.8409	26.2891
sp|Q8TDX7|NEK7_HUMAN	Q8TDX7	1	FFSSKTTAAHSLVGTPYYMSPER	Serine/threonine-protein kinase Nek7 (EC 2.7.11.1) (Never in mitosis A-related kinase 7) (NimA-related protein kinase 7)	NEK7	SUBCELLULAR LOCATION: Nucleus {ECO:0000250|UniProtKB:Q9ES74}. Cytoplasm {ECO:0000269|PubMed:17586473}. Cytoplasm, cytoskeleton, spindle pole {ECO:0000269|PubMed:19414596}. Cytoplasm, cytoskeleton, microtubule organizing center, centrosome {ECO:0000269|PubMed:17101132, ECO:0000269|PubMed:17586473}. Note=Present at centrosome throughout the cell cycle (PubMed:17586473). Also detected at spindle mid…	biological regulation;cellular component assembly;cellular component assembly at cellular level;cellular component organization;cellular component organization at cellular level;cellular component organization or biogenesis;cellular component organization or biogenesis at cellular level;cellular macromolecule metabolic process;cellular metabolic process;cellular process;cellular protein metabolic…	adenyl nucleotide binding;adenyl ribonucleotide binding;ATP binding;binding;catalytic activity;cation binding;ion binding;kinase activity;metal ion binding;nucleotide binding;phosphotransferase activity, alcohol group as acceptor;protein kinase activity;protein serine/threonine kinase activity;purine nucleotide binding;purine ribonucleoside triphosphate binding;purine ribonucleotide binding;ribon…	cell part;cytoplasm;cytoplasmic part;cytoskeletal part;intracellular organelle part;intracellular part;macromolecular complex;microtubule;microtubule organizing center;nuclear part;nucleoplasm;organelle part;protein complex;spindle pole		3D-structure;Acetylation;Alternativesplicing;ATP-binding;Completeproteome;Cytoplasm;Cytoskeleton;Kinase;Magnesium;Metal-binding;Microtubule;Nucleotide-binding;Nucleus;Phosphoprotein;Polymorphism;Referenceproteome;Serine/threonine-proteinkinase;Transferase	|	+	2.56871	0.000713427	1.98288	1.52587	18.0497	19.5437	17.1548	19.2789	17.4363	19.7669	|		0.595599	0.446196	0.582616	0.405308	20.1025	20.4351	18.7751	19.7908	19.7369	20.1364
sp|P39019|RS19_HUMAN	P39019	4	DVNQQEFVR;ELAPYDENWFYTR;LKVPEWVDTVK;RVLQALEGLK	40S ribosomal protein S19 (Small ribosomal subunit protein eS19)	RPS19	SUBCELLULAR LOCATION: Nucleus {ECO:0000269|PubMed:12586610, ECO:0000269|PubMed:17517689}. Note=Located more specifically in the nucleoli.	biological regulation;biosynthetic process;catabolic process;cell chemotaxis;cell differentiation;cell migration;cell motility;cellular biosynthetic process;cellular catabolic process;cellular component assembly;cellular component assembly at cellular level;cellular component biogenesis;cellular component biogenesis at cellular level;cellular component disassembly;cellular component disassembly a…	binding;enzyme binding;fibroblast growth factor binding;growth factor binding;identical protein binding;kinase binding;protein binding;protein dimerization activity;protein homodimerization activity;protein kinase binding;structural constituent of ribosome;structural molecule activity	adherens junction;anchoring junction;cell junction;cell part;cell-substrate adherens junction;cell-substrate junction;cytoplasm;cytoplasmic part;cytosol;cytosolic small ribosomal subunit;extracellular membrane-bounded organelle;extracellular organelle;extracellular region part;extracellular vesicular exosome;focal adhesion;intracellular non-membrane-bounded organelle;intracellular organelle;intra…	Ribosome	3D-structure;Acetylation;Completeproteome;Diamond-Blackfananemia;Directproteinsequencing;Diseasemutation;Nucleus;Referenceproteome;Ribonucleoprotein;Ribosomalprotein	|	+	1.70473	0.0035366	1.67067	1.15692	22.5379	25.1871	23.0925	24.6595	23.9584	24.7543	|		0.706899	0.272091	0.781029	0.51919	22.4033	24.0691	23.2535	24.0105	24.1488	24.0691
sp|Q15436|SC23A_HUMAN	Q15436	5	GPQVQQPPPSNR;HLLQAPVDDAQEILHSR;IMMFIGGPATQGPGMVVGDELKTPIR;MVVPVAALFTPLK;SGYQDMPEYENFR	Protein transport protein Sec23A (hSec23A) (SEC23-related protein A)	SEC23A	SUBCELLULAR LOCATION: Cytoplasmic vesicle, COPII-coated vesicle membrane {ECO:0000305|PubMed:8898360};Peripheral membrane protein {ECO:0000269|PubMed:8898360};Cytoplasmic side {ECO:0000269|PubMed:8898360}. Endoplasmic reticulum membrane {ECO:0000269|PubMed:8898360};Peripheral membrane protein {ECO:0000269|PubMed:8898360};Cytoplasmic side {ECO:0000269|PubMed:8898360}. Cytoplasm, cytosol {ECO:00002…	antigen processing and presentation;antigen processing and presentation of exogenous antigen;antigen processing and presentation of exogenous peptide antigen;antigen processing and presentation of exogenous peptide antigen via MHC class II;antigen processing and presentation of peptide antigen;antigen processing and presentation of peptide antigen via MHC class I;antigen processing and presentati…	binding;cation binding;ion binding;metal ion binding;transition metal ion binding;zinc ion binding	cell part;coated vesicle membrane;COPII vesicle coat;cytoplasmic part;cytoplasmic vesicle membrane;cytoplasmic vesicle part;cytosol;endoplasmic reticulum;endoplasmic reticulum membrane;endoplasmic reticulum part;ER to Golgi transport vesicle membrane;Golgi apparatus part;Golgi membrane;intracellular membrane-bounded organelle;intracellular organelle;intracellular organelle part;intracellular part…	Protein processing in endoplasmic reticulum	3D-structure;Acetylation;Alternativesplicing;Completeproteome;Diseasemutation;Endoplasmicreticulum;ER-Golgitransport;Golgiapparatus;Membrane;Phosphoprotein;Polymorphism;Proteintransport;Referenceproteome;Transport	|	+	3.12923	0.00424204	1.29156	1.13412	21.5003	23.0988	21.8238	22.7948	21.7646	23.0698	|		1.44445	0.0520789	1.08472	0.804092	21.9499	23.7995	22.0767	22.8527	22.6535	23.2821
sp|P08237|PFKAM_HUMAN	P08237	4	AIAVLTSGGDAQGMNAAVR;IFANTPDSGC[+57.0214635]VLGMR;IMEIVDAITTTAQSHQR;SFMNNWEVYK	ATP-dependent 6-phosphofructokinase, muscle type (ATP-PFK) (PFK-M) (EC 2.7.1.11) (6-phosphofructokinase type A) (Phosphofructo-1-kinase isozyme A) (PFK-A) (Phosphohexokinase)	PFKM PFKX	SUBCELLULAR LOCATION: Cytoplasm {ECO:0000255|HAMAP-Rule:MF_03184}.	alcohol catabolic process;alcohol metabolic process;anatomical structure homeostasis;biological regulation;carbohydrate catabolic process;carbohydrate homeostasis;carbohydrate metabolic process;carbohydrate phosphorylation;catabolic process;cellular carbohydrate catabolic process;cellular carbohydrate metabolic process;cellular component assembly;cellular component organization;cellular component…	6-phosphofructokinase activity;adenyl nucleotide binding;adenyl ribonucleotide binding;ATP binding;binding;carbohydrate binding;carbohydrate kinase activity;catalytic activity;cation binding;enzyme binding;fructose binding;identical protein binding;ion binding;kinase activity;kinase binding;metal ion binding;monosaccharide binding;nucleotide binding;phosphofructokinase activity;phosphotransferase…	6-phosphofructokinase complex;apical plasma membrane;cell part;cytoplasmic part;cytosol;cytosolic part;extracellular membrane-bounded organelle;extracellular organelle;extracellular region part;extracellular vesicular exosome;intracellular part;macromolecular complex;membrane part;membrane-bounded organelle;membrane-bounded vesicle;organelle;plasma membrane part;protein complex;vesicle	Fructose and mannose metabolism;Galactose metabolism;Glycolysis / Gluconeogenesis;Methane metabolism;Pentose phosphate pathway	3D-structure;Acetylation;Allostericenzyme;Alternativesplicing;ATP-binding;Completeproteome;Cytoplasm;Diseasemutation;Glycogenstoragedisease;Glycolysis;Glycoprotein;Kinase;Magnesium;Metal-binding;Nucleotide-binding;Phosphoprotein;Referenceproteome;Transferase	|	+	1.63934	0.00862718	1.37416	0.993839	21.4817	22.5741	20.3272	22.3992	21.4409	22.399	|		0.73578	0.541602	0.437687	0.343907	22.3329	22.7149	21.8041	22.2298	22.3905	22.8959
sp|Q8IZV5|RDH10_HUMAN	Q8IZV5	4	AILTDQPMIC[+57.0214635]TPR;LFALEFAR;LMYIVTFMK;TTLVC[+57.0214635]PYLVDTGMFR	Retinol dehydrogenase 10 (EC 1.1.1.300) (Short chain dehydrogenase/reductase family 16C member 4)	RDH10 SDR16C4 UNQ9375/PRO34191	SUBCELLULAR LOCATION: Microsome membrane {ECO:0000305};Single-pass membrane protein {ECO:0000305}. Endoplasmic reticulum membrane {ECO:0000305};Single-pass membrane protein {ECO:0000305}.	anatomical structure development;anatomical structure formation involved in morphogenesis;anatomical structure morphogenesis;apocarotenoid metabolic process;appendage morphogenesis;axis elongation;biological regulation;biosynthetic process;branch elongation of an epithelium;branching morphogenesis of a tube;bud elongation involved in lung branching;camera-type eye development;carboxylic acid meta…	alcohol dehydrogenase (NADP+) activity;aldo-keto reductase (NADP) activity;catalytic activity;NADP-retinol dehydrogenase activity;oxidoreductase activity;oxidoreductase activity, acting on CH-OH group of donors;oxidoreductase activity, acting on the CH-OH group of donors, NAD or NADP as acceptor;retinol dehydrogenase activity	cell body;cell part;cytoplasm;cytoplasmic part;endoplasmic reticulum membrane;endoplasmic reticulum part;integral to membrane;intracellular organelle part;intracellular part;intrinsic to membrane;membrane;membrane part;organelle membrane;organelle part	Retinol metabolism	Completeproteome;Endoplasmicreticulum;Membrane;Microsome;NADP;Oxidoreductase;Referenceproteome;Signal-anchor;Transmembrane;Transmembranehelix	|	+	3.32005	0.00371234	1.29382	1.15096	22.6866	24.1253	22.6871	24.1095	23.0568	24.0772	|		0.929336	0.282139	0.690681	0.512618	23.3376	23.8288	22.9656	23.3239	23.2389	24.4614
sp|P31153|METK2_HUMAN	P31153	2	FVIGGPQGDAGLTGR;YLDEDTIYHLQPSGR	S-adenosylmethionine synthase isoform type-2 (AdoMet synthase 2) (EC 2.5.1.6) (Methionine adenosyltransferase 2) (MAT 2) (Methionine adenosyltransferase II) (MAT-II)	MAT2A AMS2 MATA2		amine biosynthetic process;amine metabolic process;biosynthetic process;carboxylic acid biosynthetic process;carboxylic acid metabolic process;cellular amine metabolic process;cellular amino acid biosynthetic process;cellular amino acid metabolic process;cellular biosynthetic process;cellular ketone metabolic process;cellular metabolic process;cellular modified amino acid biosynthetic process;cel…	adenyl nucleotide binding;adenyl ribonucleotide binding;ATP binding;binding;catalytic activity;cation binding;ion binding;metal ion binding;methionine adenosyltransferase activity;nucleotide binding;purine nucleotide binding;purine ribonucleoside triphosphate binding;purine ribonucleotide binding;ribonucleotide binding;transferase activity;transferase activity, transferring alkyl or aryl (other t…	cell part;cytoplasmic part;cytosol;intracellular part;macromolecular complex;methionine adenosyltransferase complex;protein complex	Cysteine and methionine metabolism	3D-structure;Acetylation;Alternativesplicing;ATP-binding;Cobalt;Completeproteome;Magnesium;Metal-binding;Nucleotide-binding;One-carbonmetabolism;Phosphoprotein;Potassium;Referenceproteome;Transferase	|	+	1.95915	0.043979	0.897039	0.7474	22.8304	23.867	22.7705	23.9584	23.391	23.8576	|		1.61074	0.168063	0.73624	0.608811	23.0154	24.0609	23.0221	23.8191	23.6096	23.976
sp|P49736|MCM2_HUMAN	P49736	13	DNNELLLFILK;DTVDPVQDEMLAR;ESLVVNYEDLAAR;ESMATGSIPITVR;FGAQQDTIEVPEKDLVDK;FGAQQDTIEVPEKDLVDKAR;GLALALFGGEPK;IFASIAPSIYGHEDIKR;MITSLSKDQQIGEK;QLVAEQVTYQR;TSGVVTSC[+57.0214635]TGVLPQLSMVK;VAVGELTDEDVK;VMLESFIDTQK	DNA replication licensing factor MCM2 (EC 3.6.4.12) (Minichromosome maintenance protein 2 homolog) (Nuclear protein BM28)	MCM2 BM28 CCNL1 CDCL1 KIAA0030	SUBCELLULAR LOCATION: Nucleus {ECO:0000269|PubMed:8175912}. Chromosome {ECO:0000250|UniProtKB:P55861}. Note=Associated with chromatin before the formation of nuclei and detaches from it as DNA replication progresses. {ECO:0000250|UniProtKB:P55861}.	biosynthetic process;cell cycle;cell cycle process;cellular biosynthetic process;cellular component assembly;cellular component assembly at cellular level;cellular component organization;cellular component organization at cellular level;cellular component organization or biogenesis;cellular component organization or biogenesis at cellular level;cellular macromolecular complex assembly;cellular ma…	adenyl nucleotide binding;adenyl ribonucleotide binding;ATP binding;binding;catalytic activity;cation binding;DNA binding;DNA helicase activity;DNA replication origin binding;helicase activity;hydrolase activity;hydrolase activity, acting on acid anhydrides;hydrolase activity, acting on acid anhydrides, in phosphorus-containing anhydrides;ion binding;metal ion binding;nucleic acid binding;nucleos…	cell part;chromatin;chromosomal part;cytoplasm;cytoskeleton;intracellular membrane-bounded organelle;intracellular non-membrane-bounded organelle;intracellular organelle;intracellular organelle part;intracellular part;macromolecular complex;MCM complex;membrane-bounded organelle;microtubule cytoskeleton;non-membrane-bounded organelle;nuclear chromosome part;nuclear origin of replication recogniti…	Cell cycle;Cell cycle - yeast;DNA replication;Meiosis - yeast	3D-structure;Acetylation;ATP-binding;Cellcycle;Completeproteome;DNA-binding;DNAreplication;Helicase;Hydrolase;Metal-binding;Nucleotide-binding;Nucleus;Phosphoprotein;Polymorphism;Referenceproteome;Zinc;Zinc-finger	|	+	2.48472	0.0058012	1.28607	1.06757	23.976	25.3135	24.1095	25.5345	24.5638	25.6595	|		1.56768	0.117006	0.836257	0.671515	24.7338	25.4394	24.6486	25.3273	24.9406	26.065
sp|Q15582|BGH3_HUMAN	Q15582	6	EGVYTVFAPTNEAFR;GDELADSALEIFK;LTLLAPLNSVFK;QAGLGNHLSGSER;VLTPPMGTVMDVLK;YGTLFTMDR	Transforming growth factor-beta-induced protein ig-h3 (Beta ig-h3) (Kerato-epithelin) (RGD-containing collagen-associated protein) (RGD-CAP)	TGFBI BIGH3	SUBCELLULAR LOCATION: Secreted {ECO:0000269|PubMed:18450759, ECO:0000269|PubMed:26273833, ECO:0000269|PubMed:8024701}. Secreted, extracellular space, extracellular matrix {ECO:0000269|PubMed:8077289}. Note=May be associated both with microfibrils and with the cell surface (PubMed:8077289). {ECO:0000269|PubMed:8077289}.	anatomical structure formation involved in morphogenesis;angiogenesis;biological adhesion;biological regulation;cell adhesion;cell differentiation;cell proliferation;cellular component organization;cellular component organization at cellular level;cellular component organization or biogenesis;cellular component organization or biogenesis at cellular level;cellular developmental process;cellular p…	binding;collagen binding;extracellular matrix binding;integrin binding;protein binding;protein complex binding;receptor binding	basement membrane;cell part;cytoplasmic part;extracellular matrix;extracellular matrix part;extracellular membrane-bounded organelle;extracellular organelle;extracellular region;extracellular region part;extracellular space;extracellular vesicular exosome;Golgi apparatus part;intracellular organelle part;intracellular part;membrane;membrane-bounded organelle;membrane-bounded vesicle;organelle;org…		3D-structure;Amyloid;Amyloidosis;Celladhesion;Completeproteome;Cornealdystrophy;Diseasemutation;Disulfidebond;Extracellularmatrix;Gamma-carboxyglutamicacid;Phosphoprotein;Polymorphism;Referenceproteome;Repeat;Secreted;Sensorytransduction;Signal;Vision	|	+	2.83834	0.028229	0.901776	0.808424	22.6576	23.48	22.8486	23.7492	22.8172	23.7995	|		0.160185	0.864968	0.167629	0.120353	24.3844	23.8385	23.0609	23.7389	23.4676	23.8385
sp|Q02978|M2OM_HUMAN	Q02978	7	AVVVNAAQLASYSQSK;GIYTGLSAGLLR;ITREEGVLTLWR;LGIYTVLFER;MTADGRLPADQR;NGLDVLFK;YEGFFSLWK	Mitochondrial 2-oxoglutarate/malate carrier protein (OGCP) (Solute carrier family 25 member 11)	SLC25A11 SLC20A4	SUBCELLULAR LOCATION: Mitochondrion inner membrane {ECO:0000250|UniProtKB:P97700};Multi-pass membrane protein {ECO:0000250|UniProtKB:P97700}.	alcohol biosynthetic process;alcohol metabolic process;alpha-ketoglutarate transport;anion transport;biosynthetic process;carbohydrate biosynthetic process;carbohydrate metabolic process;carboxylic acid transport;cellular biosynthetic process;cellular carbohydrate biosynthetic process;cellular carbohydrate metabolic process;cellular metabolic process;cellular process;dicarboxylic acid transport;e…	active transmembrane transporter activity;anion transmembrane transporter activity;anion:anion antiporter activity;antiporter activity;C4-dicarboxylate transmembrane transporter activity;carboxylic acid transmembrane transporter activity;dicarboxylic acid transmembrane transporter activity;ion transmembrane transporter activity;malate transmembrane transporter activity;organic acid transmembrane …	cell part;cytoplasmic part;integral to membrane;integral to plasma membrane;intracellular membrane-bounded organelle;intracellular organelle;intracellular organelle part;intracellular part;intrinsic to membrane;intrinsic to plasma membrane;membrane;membrane part;membrane-bounded organelle;mitochondrial inner membrane;mitochondrial membrane;mitochondrial part;mitochondrion;nucleus;organelle;organe…		Acetylation;Alternativesplicing;Completeproteome;Directproteinsequencing;Membrane;Mitochondrion;Mitochondrioninnermembrane;Phosphoprotein;Referenceproteome;Repeat;Transmembrane;Transmembranehelix;Transport	|	+	3.18046	0.000889166	1.68245	1.4314	23.9584	25.8118	23.9225	25.8997	24.4041	25.6209	|		1.27942	0.12852	0.861432	0.654696	24.2821	25.2785	24.2961	24.7286	24.604	25.7594
sp|Q5C9Z4|NOM1_HUMAN	Q5C9Z4	2	ASGAGSEFQDQTR;DGLDYILGALESGK	Nucleolar MIF4G domain-containing protein 1 (SGD1 homolog)	NOM1 C7orf3	SUBCELLULAR LOCATION: Nucleus, nucleolus {ECO:0000269|PubMed:15715967, ECO:0000269|PubMed:17965019}.			cell part;intracellular membrane-bounded organelle;intracellular non-membrane-bounded organelle;intracellular organelle;intracellular organelle part;intracellular part;membrane-bounded organelle;non-membrane-bounded organelle;nuclear part;nucleolus;nucleus;organelle;organelle part		Completeproteome;Nucleus;Phosphoprotein;Polymorphism;Referenceproteome	|	+	1.45297	0.00791373	1.49108	1.00979	17.0969	19.5964	17.4083	19.0442	18.4689	18.8067	|		0.208483	0.716395	0.404603	0.231037	17.1273	18.1703	18.9374	18.0185	18.5374	19.6272
sp|Q9BUE6|ISCA1_HUMAN	Q9BUE6	2	AALTLTPSAVNK;TKGDSDEEVIQDGVR	Iron-sulfur cluster assembly 1 homolog, mitochondrial (HESB-like domain-containing protein 2) (Iron-sulfur assembly protein IscA) (hIscA)	ISCA1 HBLD2 GK004	SUBCELLULAR LOCATION: Mitochondrion {ECO:0000269|PubMed:15262227, ECO:0000269|PubMed:22323289}.	biosynthetic process;cellular biosynthetic process;cellular metabolic process;cellular process;cofactor biosynthetic process;cofactor metabolic process;iron-sulfur cluster assembly;metabolic process;metallo-sulfur cluster assembly	binding;cation binding;ion binding;iron-sulfur cluster binding;metal cluster binding;metal ion binding;structural molecule activity	cell part;cytoplasmic part;intracellular membrane-bounded organelle;intracellular organelle;intracellular part;membrane-bounded organelle;mitochondrion;organelle		Alternativesplicing;Completeproteome;Iron;Iron-sulfur;Metal-binding;Mitochondrion;Referenceproteome;Transitpeptide	|	+	1.97626	0.018176	1.08458	0.875139	19.9926	21.184	19.9749	20.5385	19.7426	21.2415	|		1.53392	0.221849	0.672232	0.559175	20.1349	21.3353	20.4669	20.9165	20.374	20.7408
sp|O43865|SAHH2_HUMAN	O43865	1	EIEIAEQDMSALISLR	S-adenosylhomocysteine hydrolase-like protein 1 (DC-expressed AHCY-like molecule) (IP(3)Rs binding protein released with IP(3)) (IRBIT) (Putative adenosylhomocysteinase 2) (S-adenosyl-L-homocysteine hydrolase 2) (AdoHcyase 2)	AHCYL1 DCAL IRBIT XPVKONA	SUBCELLULAR LOCATION: Endoplasmic reticulum {ECO:0000269|PubMed:27995898}. Cytoplasm, cytosol {ECO:0000269|PubMed:27995898}. Apical cell membrane {ECO:0000250|UniProtKB:B5DFN2};Peripheral membrane protein {ECO:0000305}. Microsome {ECO:0000250|UniProtKB:Q80SW1}. Note=Associates with membranes when phosphorylated, probably through interaction with ITPR1 (By similarity). Localizes to mitochondria-as…	amine metabolic process;biological regulation;carboxylic acid metabolic process;cellular amine metabolic process;cellular amino acid metabolic process;cellular ketone metabolic process;cellular macromolecule metabolic process;cellular metabolic process;cellular modified amino acid metabolic process;cellular nitrogen compound metabolic process;cellular process;coenzyme metabolic process;cofactor m…	catalytic activity;hydrolase activity	cell part;cytoplasmic part;cytosol;endoplasmic reticulum;extracellular membrane-bounded organelle;extracellular organelle;extracellular region part;extracellular vesicular exosome;intracellular membrane-bounded organelle;intracellular organelle;intracellular part;membrane-bounded organelle;membrane-bounded vesicle;organelle;vesicle	Cysteine and methionine metabolism	3D-structure;Acetylation;Alternativesplicing;Completeproteome;Endoplasmicreticulum;Hydrolase;NAD;One-carbonmetabolism;Phosphoprotein;Referenceproteome	|	+	1.59156	0.000990826	2.36445	1.40604	14.5597	18.1053	16.8937	18.1198	15.9755	18.2972	|		0.259839	0.642714	0.487511	0.279012	13.8198	14.7916	14.7174	14.5964	15.6546	16.2663
sp|P35268|RL22_HUMAN	P35268	5	AGNLGGGVVTIER;ITVTSEVPFSK;ITVTSEVPFSKR;SKITVTSEVPFSK;VVANSKESYELR	60S ribosomal protein L22 (EBER-associated protein) (EAP) (Epstein-Barr virus small RNA-associated protein) (Heparin-binding protein HBp15) (Large ribosomal subunit protein eL22)	RPL22		alpha-beta T cell activation;alpha-beta T cell differentiation;biosynthetic process;catabolic process;cell activation;cell differentiation;cellular biosynthetic process;cellular catabolic process;cellular component disassembly;cellular component disassembly at cellular level;cellular component organization;cellular component organization at cellular level;cellular component organization or biogen…	binding;carbohydrate binding;glycosaminoglycan binding;heparin binding;nucleic acid binding;pattern binding;polysaccharide binding;RNA binding;structural constituent of ribosome;structural molecule activity	adherens junction;anchoring junction;cell junction;cell part;cell-substrate adherens junction;cell-substrate junction;cytoplasm;cytoplasmic part;cytosol;cytosolic large ribosomal subunit;extracellular membrane-bounded organelle;extracellular organelle;extracellular region part;extracellular vesicular exosome;focal adhesion;intracellular membrane-bounded organelle;intracellular organelle;intracell…	Ribosome	3D-structure;Completeproteome;Directproteinsequencing;Heparin-binding;Referenceproteome;Ribonucleoprotein;Ribosomalprotein;RNA-binding	|	+	1.83566	0.0207723	1.07659	0.853599	25.8044	27.4314	26.604	27.4073	26.5667	27.3662	|		2.30002	0.218583	0.62483	0.562051	26.7645	27.3153	26.4441	27.3153	26.7645	27.217
sp|Q9UN86|G3BP2_HUMAN	Q9UN86	1	ILIAKPIMFR	Ras GTPase-activating protein-binding protein 2 (G3BP-2) (GAP SH3 domain-binding protein 2)	G3BP2 KIAA0660	SUBCELLULAR LOCATION: Cytoplasm {ECO:0000269|PubMed:23279204, ECO:0000269|PubMed:30404792}. Cytoplasm, Stress granule {ECO:0000269|PubMed:23279204, ECO:0000269|PubMed:30404792}.	biological regulation;cellular process;cellular response to stimulus;cytoplasmic sequestering of NF-kappaB;cytoplasmic sequestering of protein;cytoplasmic sequestering of transcription factor;establishment of localization;establishment of RNA localization;intracellular signal transduction;maintenance of location;maintenance of location in cell;maintenance of protein location;maintenance of protei…	binding;nucleotide binding;protein binding;protein complex scaffold;receptor signaling complex scaffold activity;structural molecule activity	cell part;cytoplasm;intracellular part		Alternativesplicing;Completeproteome;Cytoplasm;Directproteinsequencing;mRNAtransport;Phosphoprotein;Polymorphism;Referenceproteome;RNA-binding;Transport	|	+	1.2867	0.00861047	1.55594	0.992957	19.2936	21.6076	19.0675	21.2371	20.7728	20.9569	|		0.944687	0.0754472	1.18524	0.746871	19.1635	21.3036	19.6208	20.954	21.0806	21.1629
sp|Q96TA1|NIBL1_HUMAN	Q96TA1	4	FQELIFEDFAR;FSLVPHNYGLVLYENK;NHVQPYIPSILEALMVPTSQGFTEVR;VQQVQPAMQAVIR	Protein Niban 2 (Meg-3) (Melanoma invasion by ERK) (MINERVA) (Niban-like protein 1) (Protein FAM129B)	NIBAN2 C9orf88 FAM129B	SUBCELLULAR LOCATION: Cytoplasm, cytosol. Cell junction, adherens junction. Membrane {ECO:0000305};Lipid-anchor {ECO:0000305}. Note=In exponentially growing cells, exclusively cytoplasmic. Cell membrane localization is observed when cells reach confluency and during telophase. In melanoma cells, targeting to the plasma membrane may be impaired by C-terminal phosphorylation.	biological regulation;negative regulation of apoptosis;negative regulation of biological process;negative regulation of cell death;negative regulation of cellular process;negative regulation of programmed cell death;regulation of apoptosis;regulation of biological process;regulation of cell death;regulation of cellular process;regulation of programmed cell death		actin cytoskeleton;adherens junction;anchoring junction;cell junction;cell part;cytoplasm;cytoplasmic part;cytoskeleton;cytosol;extracellular membrane-bounded organelle;extracellular organelle;extracellular region part;extracellular vesicular exosome;intracellular membrane-bounded organelle;intracellular non-membrane-bounded organelle;intracellular organelle;intracellular organelle part;intracell…		Alternativesplicing;Celljunction;Completeproteome;Cytoplasm;Directproteinsequencing;Phosphoprotein;Referenceproteome	|	+	1.8473	0.0447874	0.908249	0.745296	22.1073	23.2821	21.9814	23.0467	22.6578	23.1425	|		1.2527	0.224093	0.703585	0.556788	22.5479	23.5404	22.3163	22.7917	22.7613	23.4041
sp|P26641|EF1G_HUMAN	P26641	9	ALIAAQYSGAQVR;EYFSWEGAFQHVGK;ILGLLDAYLK;KAAAPAPEEEMDEC[+57.0214635]EQALAAEPK;KLDPGSEETQTLVR;LDPGSEETQTLVR;STFVLDEFK;STFVLDEFKR;WFLTC[+57.0214635]INQPQFR	Elongation factor 1-gamma (EF-1-gamma) (eEF-1B gamma)	EEF1G EF1G PRO1608		biosynthetic process;cellular biosynthetic process;cellular macromolecule biosynthetic process;cellular macromolecule metabolic process;cellular metabolic process;cellular process;cellular protein metabolic process;gene expression;macromolecule biosynthetic process;macromolecule metabolic process;metabolic process;multi-organism process;primary metabolic process;protein metabolic process;response…	binding;nucleic acid binding;RNA binding;translation elongation factor activity;translation factor activity, nucleic acid binding	cell part;cytoplasm;cytoplasmic part;cytosol;extracellular membrane-bounded organelle;extracellular organelle;extracellular region part;extracellular vesicular exosome;intracellular membrane-bounded organelle;intracellular organelle;intracellular part;membrane;membrane-bounded organelle;membrane-bounded vesicle;nucleus;organelle;vesicle		3D-structure;Acetylation;Alternativesplicing;Completeproteome;Directproteinsequencing;Elongationfactor;Proteinbiosynthesis;Referenceproteome	|	+	1.60641	0.0280949	1.05111	0.808692	24.8385	26.3324	24.8528	26.1642	25.7129	26.0609	|		1.35103	0.130945	0.841043	0.651458	24.5926	25.9134	24.9803	25.7771	25.5725	25.9781
sp|Q9H5Q4|TFB2M_HUMAN	Q9H5Q4	2	LYLIQMIPR;NLGIEAVPWTADIPLK	Dimethyladenosine transferase 2, mitochondrial (EC 2.1.1.-) (Hepatitis C virus NS5A-transactivated protein 5) (HCV NS5A-transactivated protein 5) (Mitochondrial 12S rRNA dimethylase 2) (Mitochondrial transcription factor B2) (h-mtTFB) (h-mtTFB2) (hTFB2M) (mtTFB2) (S-adenosylmethionine-6-N', N'-adenosyl(rRNA) dimethyltransferase 2)	TFB2M NS5ATP5	SUBCELLULAR LOCATION: Mitochondrion.	biological regulation;biosynthetic process;cellular biosynthetic process;cellular component organization;cellular component organization at cellular level;cellular component organization or biogenesis;cellular component organization or biogenesis at cellular level;cellular macromolecule biosynthetic process;cellular macromolecule metabolic process;cellular metabolic process;cellular nitrogen comp…	catalytic activity;methyltransferase activity;N-methyltransferase activity;protein binding transcription factor activity;RNA methyltransferase activity;rRNA (adenine) methyltransferase activity;rRNA (adenine-N6,N6-)-dimethyltransferase activity;rRNA methyltransferase activity;S-adenosylmethionine-dependent methyltransferase activity;transcription cofactor activity;transcription factor binding tra…	cell part;cytoplasmic part;intracellular non-membrane-bounded organelle;intracellular organelle;intracellular organelle lumen;intracellular organelle part;intracellular part;membrane-enclosed lumen;mitochondrial matrix;mitochondrial nucleoid;mitochondrial part;non-membrane-bounded organelle;nucleoid;organelle;organelle lumen;organelle part		Completeproteome;Methyltransferase;Mitochondrion;Polymorphism;Referenceproteome;RNA-binding;rRNAprocessing;S-adenosyl-L-methionine;Transcription;Transcriptionregulation;Transferase;Transitpeptide	|	+	5.62821	0.0152273	0.925673	0.904692	22.8481	23.7995	22.903	23.8191	22.9193	23.8288	|		2.40499	0.125794	0.740002	0.658487	23.0271	23.7695	22.8125	23.4923	23.0213	23.8191
sp|Q92598|HS105_HUMAN	Q92598	1	RGPFELEAFYSDPQGVPYPEAK	Heat shock protein 105 kDa (Antigen NY-CO-25) (Heat shock 110 kDa protein)	HSPH1 HSP105 HSP110 KIAA0201	SUBCELLULAR LOCATION: Cytoplasm {ECO:0000269|PubMed:9931472}.	biological regulation;cellular component organization;cellular component organization or biogenesis;cellular macromolecule metabolic process;cellular membrane organization;cellular metabolic process;cellular process;cellular protein metabolic process;cellular response to heat;cellular response to stimulus;cellular response to stress;chaperone mediated protein folding requiring cofactor;chaperone-…	adenyl nucleotide binding;adenyl ribonucleotide binding;ATP binding;binding;nucleotide binding;purine nucleotide binding;purine ribonucleoside triphosphate binding;purine ribonucleotide binding;ribonucleotide binding	cell part;cytoplasm;cytoplasmic membrane-bounded vesicle lumen;cytoplasmic part;cytoplasmic vesicle part;cytoskeletal part;cytosol;endocytic vesicle lumen;extracellular membrane-bounded organelle;extracellular organelle;extracellular region;extracellular region part;extracellular vesicular exosome;intracellular organelle part;intracellular part;macromolecular complex;membrane-bounded organelle;me…	Protein processing in endoplasmic reticulum	Acetylation;Alternativesplicing;ATP-binding;Completeproteome;Cytoplasm;Directproteinsequencing;Nucleotide-binding;Phosphoprotein;Referenceproteome;Stressresponse	|	+	3.40376	0.00423983	1.26396	1.13319	21.2847	22.756	21.2111	22.4123	21.399	22.5184	|		1.04801	0.113083	0.97329	0.677635	20.9061	22.7194	21.3951	22.6736	22.1783	22.0064
sp|O00154|BACH_HUMAN	O00154	1	LMDEVAGIVAAR	Cytosolic acyl coenzyme A thioester hydrolase (EC 3.1.2.2) (Acyl-CoA thioesterase 7) (Brain acyl-CoA hydrolase) (BACH) (hBACH) (CTE-IIa) (CTE-II) (Long chain acyl-CoA thioester hydrolase)	ACOT7 BACH	SUBCELLULAR LOCATION: [Isoform 4]: Cytoplasm, cytosol {ECO:0000305|PubMed:12435388}.;SUBCELLULAR LOCATION: [Isoform 6]: Cytoplasm, cytosol {ECO:0000305|PubMed:12435388}.;SUBCELLULAR LOCATION: [Isoform 1]: Mitochondrion {ECO:0000269|PubMed:12435388}.;SUBCELLULAR LOCATION: [Isoform 5]: Mitochondrion {ECO:0000269|PubMed:12435388}.	biosynthetic process;carboxylic acid biosynthetic process;carboxylic acid catabolic process;carboxylic acid metabolic process;catabolic process;cellular biosynthetic process;cellular catabolic process;cellular ketone metabolic process;cellular lipid catabolic process;cellular lipid metabolic process;cellular metabolic process;cellular nitrogen compound metabolic process;cellular process;coenzyme …	acyl-CoA thioesterase activity;binding;carboxylic acid binding;carboxylic ester hydrolase activity;catalytic activity;CoA hydrolase activity;coenzyme binding;cofactor binding;fatty acid binding;fatty-acyl-CoA binding;hydrolase activity;hydrolase activity, acting on ester bonds;identical protein binding;lipid binding;monocarboxylic acid binding;palmitoyl-CoA hydrolase activity;protein binding;prot…	cell body;cell part;cell projection;cytoplasm;cytoplasmic part;cytosol;extracellular membrane-bounded organelle;extracellular organelle;extracellular region part;extracellular vesicular exosome;intracellular membrane-bounded organelle;intracellular organelle;intracellular organelle part;intracellular part;membrane-bounded organelle;membrane-bounded vesicle;mitochondrion;neuron projection;nuclear …	Biosynthesis of unsaturated fatty acids	3D-structure;Acetylation;Alternativesplicing;Completeproteome;Cytoplasm;Directproteinsequencing;Hydrolase;Mitochondrion;Referenceproteome;Repeat;Serineesterase	|	+	2.78761	0.00157603	1.50983	1.25883	19.8212	21.1256	19.1611	20.9359	19.5399	20.9902	|		0.894304	0.39517	0.565619	0.436808	19.7108	20.5009	19.8936	19.9887	20.1139	20.9257
sp|Q9NUI1|DECR2_HUMAN	Q9NUI1	3	APPAVMAAVDQALKEFGR;GLPDFASFSAKL;VNSLAPGPISGTEGLR	Peroxisomal 2,4-dienoyl-CoA reductase [(3E)-enoyl-CoA-producing] (pDCR) (EC 1.3.1.124) (2,4-dienoyl-CoA reductase 2) (Short chain dehydrogenase/reductase family 17C member 1)	DECR2 PDCR SDR17C1	SUBCELLULAR LOCATION: Peroxisome {ECO:0000250|UniProtKB:Q9Z2M4}.	biosynthetic process;carboxylic acid biosynthetic process;carboxylic acid metabolic process;cellular biosynthetic process;cellular ketone metabolic process;cellular lipid metabolic process;cellular metabolic process;cellular process;fatty acid biosynthetic process;fatty acid metabolic process;lipid biosynthetic process;lipid metabolic process;metabolic process;monocarboxylic acid metabolic proces…	2,4-dienoyl-CoA reductase (NADPH) activity;binding;catalytic activity;oxidoreductase activity;oxidoreductase activity, acting on the CH-CH group of donors;oxidoreductase activity, acting on the CH-CH group of donors, NAD or NADP as acceptor;protein binding;receptor binding;trans-2-enoyl-CoA reductase (NADPH) activity	cell part;cytoplasmic part;intracellular membrane-bounded organelle;intracellular organelle;intracellular organelle part;intracellular part;membrane;membrane-bounded organelle;microbody;microbody membrane;microbody part;organelle;organelle membrane;organelle part;peroxisomal membrane;peroxisomal part	Peroxisome	3D-structure;Acetylation;Alternativesplicing;Completeproteome;Fattyacidmetabolism;Lipidmetabolism;NADP;Oxidoreductase;Peroxisome;Referenceproteome	|	+	2.96715	0.0168264	0.997323	0.891947	19.562	20.8734	19.8024	20.5806	19.691	20.5933	|		1.62132	0.0591891	1.00809	0.784867	20.1992	21.271	19.6525	21.2653	20.402	20.7418
sp|Q96HW7|INT4_HUMAN	Q96HW7	1	IASLLGLLSK	Integrator complex subunit 4 (Int4)	INTS4 MSTP093	SUBCELLULAR LOCATION: Nucleus {ECO:0000269|PubMed:23904267}.	cellular macromolecule metabolic process;cellular metabolic process;cellular nitrogen compound metabolic process;cellular process;macromolecule metabolic process;metabolic process;ncRNA metabolic process;ncRNA processing;nitrogen compound metabolic process;nucleic acid metabolic process;nucleobase-containing compound metabolic process;primary metabolic process;RNA metabolic process;RNA processing…		cell part;integrator complex;intracellular organelle part;intracellular part;macromolecular complex;nuclear part;nucleoplasm part;organelle part;protein complex		Acetylation;Alternativesplicing;Completeproteome;Nucleus;Referenceproteome;Repeat	|	+	1.76056	0.00024186	3.05268	1.71478	16.3401	19.4665	14.8483	19.2541	17.5261	19.152	|		1.12106	0.0589052	1.17205	0.785731	17.8932	18.9638	17.2326	18.8767	18.7596	19.5611
sp|P61353|RL27_HUMAN	P61353	4	IKSFVKVYNYNHLMPTR;NIDDGTSDRPYSHALVAGIDR;VVLVLAGR;VYNYNHLMPTR	60S ribosomal protein L27 (Large ribosomal subunit protein eL27)	RPL27	SUBCELLULAR LOCATION: Cytoplasm, cytosol {ECO:0000269|PubMed:25957688}. Cytoplasm {ECO:0000305|PubMed:23636399, ECO:0000305|PubMed:25901680}. Rough endoplasmic reticulum {ECO:0000250|UniProtKB:A1XQU5}. Note=Detected on cytosolic polysomes (PubMed:25957688). Detected in ribosomes that are associated with the rough endoplasmic reticulum (By similarity). {ECO:0000250|UniProtKB:A1XQU5, ECO:0000269|Pu…	biosynthetic process;catabolic process;cellular biosynthetic process;cellular catabolic process;cellular component disassembly;cellular component disassembly at cellular level;cellular component organization;cellular component organization at cellular level;cellular component organization or biogenesis;cellular component organization or biogenesis at cellular level;cellular macromolecular complex…	structural constituent of ribosome;structural molecule activity	adherens junction;anchoring junction;cell junction;cell part;cell-substrate adherens junction;cell-substrate junction;cytoplasmic part;cytosol;cytosolic large ribosomal subunit;extracellular membrane-bounded organelle;extracellular organelle;extracellular region part;extracellular vesicular exosome;focal adhesion;intracellular membrane-bounded organelle;intracellular non-membrane-bounded organell…	Ribosome	3D-structure;Acetylation;Completeproteome;Referenceproteome;Ribonucleoprotein;Ribosomalprotein	|	+	1.77717	0.005993	1.44365	1.05782	24.1946	26.2714	24.7895	26.1738	25.4488	26.3187	|		0.897756	0.394087	0.566861	0.437908	24.6757	25.5522	24.867	25.5522	25.6153	25.7543
sp|Q9H6S0|YTDC2_HUMAN	Q9H6S0	2	FTAGAFSDHMALLR;SFDALNFVTMLK	3'-5' RNA helicase YTHDC2 (EC 3.6.4.13) (YTH domain-containing protein 2) (hYTHDC2)	YTHDC2	SUBCELLULAR LOCATION: Cytoplasm {ECO:0000250|UniProtKB:B2RR83}. Cytoplasm, perinuclear region {ECO:0000269|PubMed:29970596}.	cellular macromolecule metabolic process;cellular metabolic process;cellular nitrogen compound metabolic process;cellular process;macromolecule metabolic process;metabolic process;nitrogen compound metabolic process;nucleic acid metabolic process;nucleobase-containing compound metabolic process;primary metabolic process;response to chemical stimulus;response to cytokine stimulus;response to inter…	adenyl nucleotide binding;adenyl ribonucleotide binding;ATP binding;ATPase activity;ATPase activity, coupled;ATP-dependent helicase activity;ATP-dependent RNA helicase activity;binding;catalytic activity;enzyme binding;helicase activity;hydrolase activity;hydrolase activity, acting on acid anhydrides;hydrolase activity, acting on acid anhydrides, in phosphorus-containing anhydrides;nucleoside-tri…	cell part;cytoplasmic part;endoplasmic reticulum;intracellular membrane-bounded organelle;intracellular organelle;intracellular part;membrane-bounded organelle;nucleus;organelle		3D-structure;ANKrepeat;ATP-binding;Completeproteome;Helicase;Hydrolase;Nucleotide-binding;Phosphoprotein;Polymorphism;Referenceproteome;Repeat;RNA-binding	|	+	3.59861	0.000178641	2.37784	1.99229	17.8587	19.9539	17.327	19.8229	17.6715	20.214	|		1.28976	0.0601364	1.09327	0.782366	19.1416	20.1117	18.301	19.7556	19.505	20.3602
sp|Q15366|PCBP2_HUMAN	Q15366	3	IANPVEGSTDR;IITLAGPTNAIFK;LVVPASQC[+57.0214635]GSLIGK	Poly(rC)-binding protein 2 (Alpha-CP2) (Heterogeneous nuclear ribonucleoprotein E2) (hnRNP E2)	PCBP2	SUBCELLULAR LOCATION: Nucleus {ECO:0000269|PubMed:19029303}. Cytoplasm {ECO:0000269|PubMed:19029303}. Note=Loosely bound in the nucleus. May shuttle between the nucleus and the cytoplasm.	biological regulation;catabolic process;cellular catabolic process;cellular macromolecule catabolic process;cellular macromolecule metabolic process;cellular metabolic process;cellular nitrogen compound metabolic process;cellular process;defense response;defense response to virus;gene expression;immune effector process;immune response;immune system process;innate immune response;macromolecule cat…	binding;DNA binding;enzyme binding;nucleic acid binding;protein binding;RNA binding;ubiquitin protein ligase binding	adherens junction;anchoring junction;cell junction;cell part;cell-substrate adherens junction;cell-substrate junction;cytoplasm;cytoplasmic part;cytosol;extracellular membrane-bounded organelle;extracellular organelle;extracellular region part;extracellular vesicular exosome;focal adhesion;intracellular membrane-bounded organelle;intracellular organelle;intracellular organelle part;intracellular …		3D-structure;Alternativesplicing;Antiviraldefense;Completeproteome;Cytoplasm;Directproteinsequencing;DNA-binding;Immunity;Innateimmunity;Nucleus;Phosphoprotein;Referenceproteome;Repeat;Ribonucleoprotein;RNA-binding	|	+	2.95442	0.00641397	1.2022	1.05132	23.9672	25.2463	23.848	25.2714	24.3239	25.228	|		1.80924	0.0873183	0.878434	0.721765	24.317	25.1253	24.0526	24.7995	24.3844	25.4645
sp|Q13885|TBB2A_HUMAN	Q13885	4	ALTVPELTQQMFDSK;INVYYNEAAGNK;INVYYNEAAGNKYVPR;YLTVAAIFR	Tubulin beta-2A chain (Tubulin beta class IIa)	TUBB2A TUBB2	SUBCELLULAR LOCATION: Cytoplasm, cytoskeleton {ECO:0000250}.	cellular component assembly;cellular component assembly at cellular level;cellular component organization;cellular component organization at cellular level;cellular component organization or biogenesis;cellular component organization or biogenesis at cellular level;cellular macromolecular complex assembly;cellular macromolecular complex subunit organization;cellular macromolecule metabolic proces…	binding;catalytic activity;GTP binding;GTPase activity;guanyl nucleotide binding;guanyl ribonucleotide binding;hydrolase activity;hydrolase activity, acting on acid anhydrides;hydrolase activity, acting on acid anhydrides, in phosphorus-containing anhydrides;nucleoside-triphosphatase activity;nucleotide binding;purine nucleotide binding;purine ribonucleoside triphosphate binding;purine ribonucleo…	cell part;cytoplasm;cytoskeletal part;extracellular membrane-bounded organelle;extracellular organelle;extracellular region part;extracellular vesicular exosome;intracellular membrane-bounded organelle;intracellular organelle;intracellular organelle part;intracellular part;macromolecular complex;membrane-bounded organelle;membrane-bounded vesicle;microtubule;nucleus;organelle;organelle part;prote…	Gap junction;Pathogenic Escherichia coli infection;Phagosome	Acetylation;Completeproteome;Cytoplasm;Cytoskeleton;Directproteinsequencing;Diseasemutation;GTP-binding;Methylation;Microtubule;Nucleotide-binding;Phosphoprotein;Polymorphism;Referenceproteome	|	+	4.33572	0.0102433	1.01722	0.965263	23.7895	24.8336	23.7895	24.8288	23.7182	24.6865	|		1.40508	0.136066	0.819966	0.644656	24.2535	25.1681	23.9406	25.2021	24.1332	24.417
sp|P62888|RL30_HUMAN	P62888	4	KSEIEYYAMLAK;LVILANNC[+57.0214635]PALR;SEIEYYAMLAK;VC[+57.0214635]TLAIIDPGDSDIIR	60S ribosomal protein L30 (Large ribosomal subunit protein eL30)	RPL30		biosynthetic process;catabolic process;cellular biosynthetic process;cellular catabolic process;cellular component disassembly;cellular component disassembly at cellular level;cellular component organization;cellular component organization at cellular level;cellular component organization or biogenesis;cellular component organization or biogenesis at cellular level;cellular macromolecular complex…	binding;nucleic acid binding;RNA binding;structural constituent of ribosome;structural molecule activity	adherens junction;anchoring junction;cell junction;cell part;cell-substrate adherens junction;cell-substrate junction;cytoplasm;cytoplasmic part;cytosol;cytosolic large ribosomal subunit;extracellular membrane-bounded organelle;extracellular organelle;extracellular region part;extracellular vesicular exosome;focal adhesion;intracellular membrane-bounded organelle;intracellular organelle;intracell…	Ribosome	3D-structure;Acetylation;Completeproteome;Phosphoprotein;Referenceproteome;Ribonucleoprotein;Ribosomalprotein	|	+	2.45552	0.0068091	1.24621	1.03681	23.239	24.8191	23.4676	24.7492	23.9225	24.7995	|		1.09222	0.304016	0.634069	0.49811	23.2821	24.1332	23.1618	24.1795	24.0275	24.0609
sp|Q99661|KIF2C_HUMAN	Q99661	1	AQEYDSSFPNWEFAR	Kinesin-like protein KIF2C (Kinesin-like protein 6) (Mitotic centromere-associated kinesin) (MCAK)	KIF2C KNSL6	SUBCELLULAR LOCATION: Cytoplasm, cytoskeleton {ECO:0000269|PubMed:19632184, ECO:0000269|PubMed:21820309, ECO:0000269|PubMed:23891108}. Nucleus {ECO:0000250|UniProtKB:P70096}. Chromosome, centromere {ECO:0000269|PubMed:14960279, ECO:0000269|PubMed:17485487}. Chromosome, centromere, kinetochore {ECO:0000269|PubMed:14960279, ECO:0000269|PubMed:17485487, ECO:0000269|PubMed:23891108}. Note=Associates …	antigen processing and presentation;antigen processing and presentation of exogenous antigen;antigen processing and presentation of exogenous peptide antigen;antigen processing and presentation of exogenous peptide antigen via MHC class II;antigen processing and presentation of peptide antigen;antigen processing and presentation of peptide antigen via MHC class II;antigen processing and presentat…	adenyl nucleotide binding;adenyl ribonucleotide binding;ATP binding;ATPase activity;binding;catalytic activity;centromeric DNA binding;cytoskeletal protein binding;DNA binding;hydrolase activity;hydrolase activity, acting on acid anhydrides;hydrolase activity, acting on acid anhydrides, in phosphorus-containing anhydrides;microtubule binding;microtubule motor activity;microtubule plus-end binding…	cell part;chromosomal part;chromosome, centromeric region;condensed chromosome kinetochore;cytoplasmic part;cytoskeletal part;cytoskeleton;cytosol;intracellular membrane-bounded organelle;intracellular non-membrane-bounded organelle;intracellular organelle;intracellular organelle part;intracellular part;kinesin complex;kinetochore;macromolecular complex;membrane;membrane-bounded organelle;microtu…		3D-structure;Acetylation;Alternativesplicing;ATP-binding;Cellcycle;Celldivision;Centromere;Chromosome;Chromosomepartition;Coiledcoil;Completeproteome;Cytoplasm;Cytoskeleton;Kinetochore;Microtubule;Mitosis;Nucleotide-binding;Nucleus;Phosphoprotein;Polymorphism;Referenceproteome;Ublconjugation	|	+	1.09319	0.0116888	1.57352	0.938425	19.243	19.7212	18.4148	19.774	16.9312	19.8143	|		1.77925	0.240617	0.629849	0.543489	18.9391	19.9435	19.0134	19.6043	19.1568	19.4511
sp|Q9NQT8|KI13B_HUMAN	Q9NQT8	2	DSVLTWLLK;SVLAVENLLTLDR	Kinesin-like protein KIF13B (Kinesin-like protein GAKIN)	KIF13B GAKIN KIAA0639	SUBCELLULAR LOCATION: Cytoplasm, cytoskeleton {ECO:0000269|PubMed:20194617}. Cell projection, axon {ECO:0000269|PubMed:20194617}. Note=accumulates at the distal part of the microtubules in the tips of axons, but not of dendrites.	biological regulation;cell activation;cellular component movement;cellular process;cellular response to stimulus;establishment of localization;establishment of localization in cell;establishment of protein localization;immune system process;intracellular protein transport;intracellular transport;leukocyte activation;lymphocyte activation;metabolic process;microtubule-based movement;microtubule-ba…	14-3-3 protein binding;adenyl nucleotide binding;adenyl ribonucleotide binding;ATP binding;binding;catalytic activity;enzyme binding;hydrolase activity;hydrolase activity, acting on acid anhydrides;hydrolase activity, acting on acid anhydrides, in phosphorus-containing anhydrides;kinase binding;microtubule motor activity;motor activity;nucleoside-triphosphatase activity;nucleotide binding;protein…	axon;cell part;cell projection;cytoplasm;cytoskeletal part;intracellular organelle part;intracellular part;kinesin complex;macromolecular complex;microtubule;microtubule associated complex;neuron projection;organelle part;protein complex		3D-structure;Alternativesplicing;ATP-binding;Cellprojection;Coiledcoil;Completeproteome;Cytoplasm;Cytoskeleton;Microtubule;Motorprotein;Nucleotide-binding;Phosphoprotein;Polymorphism;Referenceproteome	|	+	4.8565	0	-3.71157	-3.24095	24.2679	20.7591	24.2679	20.3603	24.0854	20.367	|		0.489176	0.0909948	-1.95634	-0.713534	18.6031	20.1069	23.6971	19.9413	23.9316	20.3146
sp|Q9NXG2|THUM1_HUMAN	Q9NXG2	1	FQSVESGANNVVFIR	THUMP domain-containing protein 1	THUMPD1						3D-structure;Acetylation;Completeproteome;Phosphoprotein;Polymorphism;Referenceproteome	|	+	2.13417	0.0271645	0.972187	0.814675	18.2752	19.3433	18.7463	19.7699	18.6887	19.5135	|		1.66048	0.107728	0.844348	0.685571	18.956	20.0985	18.8474	19.9955	19.524	19.7665
sp|Q99460|PSMD1_HUMAN	Q99460	2	AAVESLGFILFR;VSTAVLSITAK	26S proteasome non-ATPase regulatory subunit 1 (26S proteasome regulatory subunit RPN2) (26S proteasome regulatory subunit S1) (26S proteasome subunit p112)	PSMD1		activation of immune response;activation of innate immune response;anaphase-promoting complex-dependent proteasomal ubiquitin-dependent protein catabolic process;antigen processing and presentation;antigen processing and presentation of exogenous antigen;antigen processing and presentation of exogenous peptide antigen;antigen processing and presentation of exogenous peptide antigen via MHC class …	enzyme regulator activity	cell part;cytoplasmic part;cytosol;extracellular membrane-bounded organelle;extracellular organelle;extracellular region part;extracellular vesicular exosome;intracellular organelle part;intracellular part;macromolecular complex;membrane;membrane-bounded organelle;membrane-bounded vesicle;nuclear part;nucleoplasm;organelle;organelle part;proteasome accessory complex;proteasome complex;proteasome …	Proteasome	Acetylation;Alternativesplicing;Completeproteome;Phosphoprotein;Proteasome;Referenceproteome;Repeat	|	+	1.43922	0.00892174	1.45357	0.989128	20.5074	22.0108	19.8105	22.1594	21.4149	21.9232	|		0.752173	0.205748	0.882293	0.57332	19.7823	21.5925	20.7721	21.309	21.5618	21.8615
sp|Q9BZF1|OSBL8_HUMAN	Q9BZF1	5	FYGNSLSAILEGEAR;GKEDISQNKDESSLSMSK;SLIWTLLK;TDNSEVFWNPTPDIK;VVLPTFILEPR	Oxysterol-binding protein-related protein 8 (ORP-8) (OSBP-related protein 8)	OSBPL8 KIAA1451 ORP8 OSBP10	SUBCELLULAR LOCATION: [Isoform 1]: Endoplasmic reticulum membrane {ECO:0000269|PubMed:17991739, ECO:0000269|PubMed:26206935};Single-pass membrane protein {ECO:0000269|PubMed:17991739}. Nucleus membrane {ECO:0000269|PubMed:21698267}. Note=The presence of the N-terminus extension contains an overall negative charge that may explain the weak localization to the cortical endoplasmic reticulum (Probab…	biological regulation;cell differentiation;cellular developmental process;cellular localization;cellular macromolecule localization;cellular process;cellular protein localization;developmental process;establishment of localization;fat cell differentiation;lipid transport;localization;macromolecule localization;negative regulation of biological process;negative regulation of cell migration;negativ…	binding;cholesterol binding;lipid binding;steroid binding;sterol binding	cell part;intracellular organelle part;intracellular part;membrane;nuclear membrane;nuclear part;organelle membrane;organelle part		3D-structure;Acetylation;Alternativesplicing;Completeproteome;Lipid-binding;Lipidtransport;Phosphoprotein;Referenceproteome;Transport	|	+	3.06931	0.00863137	1.12087	0.996445	22.3584	23.7695	22.5855	23.4298	22.5686	23.6757	|		1.83121	0.126791	0.782107	0.657033	23.1326	23.9225	22.9991	23.5869	23.2336	24.2021
[truncated: 2,506 more rows]

## Sheet: GNP vs WT
Protein	Uniprot	NumPeptides	PeptideSequences	Protein Name	Gene Name	Subcellular location [CC]	GOBP name	GOMF name	GOCC name	KEGG name	Keywords	-Log Student's T-test p-value GNPbiotin_WTbiotin	Student's T-test q-value GNPbiotin_WTbiotin	Student's T-test Difference GNPbiotin_WTbiotin	Student's T-test Test statistic GNPbiotin_WTbiotin	GNP2B	GNP3B	GNP4B	WT2B	WT3B	WT4B	Student's T-test Significant GNPbiotin_GNPcontrol	Student's T-test Significant WTbiotin_WTcontrol	Student's T-test Significant GNPbiotin_WTbiotin
[truncated: 2,247 more rows]
